# Supplementary material for: A rice fungal MAMP-responsive MAPK cascade regulates metabolic flow to antimicrobial metabolite synthesis
Source: Plant J. 2010 Jun 21;63(4):599–612. doi: 10.1111/j.1365-313X.2010.04264.x (PMC2988419; doi:10.1111/j.1365-313X.2010.04264.x)
Supplement: Supplementary file 2 [file tpj0063-0599-SD2.xls]

## Sheet: Up-regulated genes
TableS1: List of genes significantly regulated by OsMKK4DD (corresponding to Figure 5 and Figure S11)
All data shown are from three biological replicates.
Signal ratios are average of the ratio of normalized expression levels.
											Expression in osmpk6 and osmpk6/OsMPK6 cells expressing OsMKK4DD
				DD vs vec						WT vs vec
				0 h	2 h	6 h	12 h			12h		osmpk6 DEX vs. osmpk6 ethanol		osmpk6 DEX vs. osmpk6/OsMPK6 ethanol		osmpk6 ethanol vs. osmpk6/OsMPK6 ethanol		osmpk6/OsMPK6 DEX vs. osmpk6/OsMPK6 ethanol
Probe name	Description (RAPDB build 3)	GO, InterPro, Ortholog (RAPDB build 3)		signal ratio	signal ratio	signal ratio	signal ratio	p-value	q-value	signal ratio	class (Figure 5B)	signal ratio	p-value	signal ratio	p-value	signal ratio	p-value	signal ratio	p-value
Defense related genes
Os12g0211500|mRNA|AK103606|5'UTR+CDS	Leucine-rich repeat, plant specific containing protein.	locus_id ""Os12g0211500"";Description ""Leucine-rich repeat, plant specific containing protein."";category ""III"";GO_id ""No significant hit available"";InterPro_id ""IPR001611 : Leucine-rich repeat"";InterPro_id ""IPR003591 : Leucine-rich repeat, typical subtype"";InterPro_id ""IPR007090 : Leucine-rich repeat, plant specific"";Ortholog ""No significant hit available""	LRR	0.642202	0.423317	0.981022	4.97298	0.0868076	0.0898383	0.633519	II	3.33103	0.00972371	2.43738	0.0476369	0.6846	0.0370636	11.907	1.95219e-05
Os11g0701400|mRNA|D55710|CDS+3'UTR	Chitinase (EC 3.2.1.14).	locus_id ""Os11g0701400"";Description ""Chitinase (EC 3.2.1.14)."";category ""I"";GO_id ""GO:0008152 : metabolism"";GO_id ""GO:0016787 : hydrolase activity"";InterPro_id ""IPR001223 : Glycoside hydrolase, family 18"";Ortholog ""No significant hit available""	chitinase	0.691363	0.575057	1.09893	6.45279	0.0340279	0.0591676	1.37411	II	3.31075	0.000110226	5.61982	0.0656337	1.69745	0.362251	21.427	0.0136664
Os11g0701400|mRNA|AK106319|CDS+3'UTR	Chitinase (EC 3.2.1.14).	locus_id ""Os11g0701400"";Description ""Chitinase (EC 3.2.1.14)."";category ""I"";GO_id ""GO:0008152 : metabolism"";GO_id ""GO:0016787 : hydrolase activity"";InterPro_id ""IPR001223 : Glycoside hydrolase, family 18"";Ortholog ""No significant hit available""	chitinase	0.757293	0.60837	1.23933	6.72325	0.0291182	0.0543611	1.48211	II	3.22018	6.96419e-05	5.47364	0.0626242	1.69979	0.360712	19.0993	0.0130776
Os11g0588300|mRNA|AK104738|CDS+3'UTR	Glutathione transferase AtGST 10 (EC 2.5.1.18).	locus_id ""Os11g0588300"";Description ""Glutathione transferase AtGST 10 (EC 2.5.1.18)."";category ""II"";GO_id ""No significant hit available"";InterPro_id ""IPR004045 : Glutathione S-transferase, N-terminal"";InterPro_id ""IPR004046 : Glutathione S-transferase, C-terminal"";InterPro_id ""IPR010987 : Glutathione S-transferase, C-terminal-like"";Ortholog ""BT009476 (Wheat)""	GST	0.711433	0.762376	1.58925	3.31348	0.00362193	0.0278536	0.857404	II	2.31068	0.000339795	2.4111	0.065969	1.04346	0.687131	2.98196	0.00235288
Os11g0588300|mRNA|AK060166|CDS+3'UTR	Glutathione transferase AtGST 10 (EC 2.5.1.18).	locus_id ""Os11g0588300"";Description ""Glutathione transferase AtGST 10 (EC 2.5.1.18)."";category ""II"";GO_id ""No significant hit available"";InterPro_id ""IPR004045 : Glutathione S-transferase, N-terminal"";InterPro_id ""IPR004046 : Glutathione S-transferase, C-terminal"";InterPro_id ""IPR010987 : Glutathione S-transferase, C-terminal-like"";Ortholog ""BT009476 (Wheat)""	GST	0.710407	0.778331	1.59618	3.40145	0.00296227	0.0268074	0.873336	I	2.409	4.16675e-05	2.48055	0.0361954	1.0297	0.728971	2.99946	0.0023463
Os11g0588300|mRNA|AF402793|CDS+3'UTR	Glutathione transferase AtGST 10 (EC 2.5.1.18).	locus_id ""Os11g0588300"";Description ""Glutathione transferase AtGST 10 (EC 2.5.1.18)."";category ""II"";GO_id ""No significant hit available"";InterPro_id ""IPR004045 : Glutathione S-transferase, N-terminal"";InterPro_id ""IPR004046 : Glutathione S-transferase, C-terminal"";InterPro_id ""IPR010987 : Glutathione S-transferase, C-terminal-like"";Ortholog ""BT009476 (Wheat)""	GST	0.707031	0.75588	1.57299	3.31521	0.00401562	0.028377	0.841393	I	2.38651	8.16278e-05	2.42763	0.0375254	1.01723	0.899958	3.02336	0.00243539
Os11g0558400|COMBINER_EST|CI235453|6	Leucine-rich repeat, plant specific containing protein.	locus_id ""Os11g0558400"";Description ""Leucine-rich repeat, plant specific containing protein."";category ""III"";GO_id ""No significant hit available"";InterPro_id ""IPR001611 : Leucine-rich repeat"";InterPro_id ""IPR003591 : Leucine-rich repeat, typical subtype"";InterPro_id ""IPR007090 : Leucine-rich repeat, plant specific"";Ortholog ""No significant hit available""	LRR	0.919048	0.875163	1.04022	2.28475	0.00476257	0.0293269	0.418719	III	0.92076	0.339024	0.839309	0.0558242	0.911539	0.206369	1.64483	0.00540954
Os11g0264200|mRNA|AK100855|CDS+3'UTR	Cyclin-like F-box domain containing protein.	locus_id ""Os11g0264200"";Description ""Cyclin-like F-box domain containing protein."";category ""III"";GO_id ""No significant hit available"";InterPro_id ""IPR001611 : Leucine-rich repeat"";InterPro_id ""IPR001810 : Cyclin-like F-box"";InterPro_id ""IPR006553 : Leucine-rich repeat, cysteine-containing subtype"";InterPro_id ""IPR007089 : Leucine-rich repeat, cysteine-containing"";Ortholog ""No si…	LRR	1.01629	1.14847	1.32268	2.20045	0.014343	0.0394747	0.929056	II	1.20064	0.0431054	1.10087	0.403581	0.916902	0.556696	1.57449	0.0385626
Os11g0112400|COMBINER_EST|CI529944|0	Peroxidase (EC 1.11.1.7).	locus_id ""Os11g0112400"";Description ""Peroxidase (EC 1.11.1.7)."";category ""II"";GO_id ""GO:0004601 : peroxidase activity"";GO_id ""GO:0006979 : response to oxidative stress"";InterPro_id ""IPR002016 : Haem peroxidase, plant/fungal/bacterial"";InterPro_id ""IPR000823 : Plant peroxidase"";InterPro_id ""IPR010255 : Haem peroxidase"";Ortholog ""No significant hit available""	peroxidase	1.35151	0.950284	1.35246	3.2019	0.0632418	0.0819059	0.665593	III	1.11332	0.496287	1.45594	0.0530634	1.30775	0.0167615	3.12059	0.0434003
Os10g0572300|mRNA|AK102709|CDS+3'UTR	Leucine-rich repeat, typical subtype containing protein.	locus_id ""Os10g0572300"";Description ""Leucine-rich repeat, typical subtype containing protein."";category ""III"";GO_id ""No significant hit available"";InterPro_id ""IPR001611 : Leucine-rich repeat"";InterPro_id ""IPR003591 : Leucine-rich repeat, typical subtype"";Ortholog ""No significant hit available""	LRR	0.841692	0.729535	1.21157	2.41969	0.0151611	0.0402042	0.84215	II	1.62352	0.00375208	1.62106	0.0865462	0.998484	0.980639	2.4945	0.0859935
Os10g0572300|mRNA|AK065479|CDS+3'UTR	Leucine-rich repeat, typical subtype containing protein.	locus_id ""Os10g0572300"";Description ""Leucine-rich repeat, typical subtype containing protein."";category ""III"";GO_id ""No significant hit available"";InterPro_id ""IPR001611 : Leucine-rich repeat"";InterPro_id ""IPR003591 : Leucine-rich repeat, typical subtype"";Ortholog ""No significant hit available""	LRR	0.588681	0.533564	0.888523	2.61374	0.037737	0.0624932	0.915393	III	1.22468	0.0506382	1.10924	0.578431	0.905735	0.236231	2.73692	0.0157219
Os10g0527800|mRNA|AK063773|CDS+3'UTR	Tau class GST protein 3.	locus_id ""Os10g0527800"";Description ""Tau class GST protein 3."";category ""II"";GO_id ""No significant hit available"";InterPro_id ""IPR004046 : Glutathione S-transferase, C-terminal"";InterPro_id ""IPR004045 : Glutathione S-transferase, N-terminal"";InterPro_id ""IPR010987 : Glutathione S-transferase, C-terminal-like"";Ortholog ""No significant hit available""	GST	0.21305	0.207671	0.465085	2.23367	0.0869591	0.0898458	0.350564	II	4.63269	4.37775e-07	3.19401	0.000580613	0.68945	0.0211935	9.00186	1.10348e-06
Os10g0525600|COMBINER_EST|CI189986|6	Tau class GST protein 3.	locus_id ""Os10g0525600"";Description ""Tau class GST protein 3."";category ""II"";GO_id ""No significant hit available"";InterPro_id ""IPR004046 : Glutathione S-transferase, C-terminal"";InterPro_id ""IPR004045 : Glutathione S-transferase, N-terminal"";InterPro_id ""IPR010987 : Glutathione S-transferase, C-terminal-like"";Ortholog ""No significant hit available""	GST	0.242966	0.20594	0.73762	3.03015	0.00584532	0.0301281	0.434571	II	3.39503	8.27309e-05	3.0391	0.000317444	0.89516	0.150233	5.08554	0.0284816
Os10g0525400|mRNA|AK104795|CDS+3'UTR	Glutathione S-transferase GST 31 (EC 2.5.1.18).	locus_id ""Os10g0525400"";Description ""Glutathione S-transferase GST 31 (EC 2.5.1.18)."";category ""II"";GO_id ""No significant hit available"";InterPro_id ""IPR004046 : Glutathione S-transferase, C-terminal"";InterPro_id ""IPR004045 : Glutathione S-transferase, N-terminal"";InterPro_id ""IPR010987 : Glutathione S-transferase, C-terminal-like"";Ortholog ""No significant hit available""	GST	0.619298	0.816955	2.85281	4.45127	0.00114017	0.0239316	0.934907	I	4.67284	0.000600497	4.89927	0.0607582	1.04846	0.806211	3.63569	0.00591857
Os10g0525400|mRNA|AK104194|CDS+3'UTR	Glutathione S-transferase GST 31 (EC 2.5.1.18).	locus_id ""Os10g0525400"";Description ""Glutathione S-transferase GST 31 (EC 2.5.1.18)."";category ""II"";GO_id ""No significant hit available"";InterPro_id ""IPR004046 : Glutathione S-transferase, C-terminal"";InterPro_id ""IPR004045 : Glutathione S-transferase, N-terminal"";InterPro_id ""IPR010987 : Glutathione S-transferase, C-terminal-like"";Ortholog ""No significant hit available""	GST	0.610157	0.818566	2.87427	4.45476	0.00102215	0.0239316	0.957756	I	4.70609	0.000380102	5.08565	0.0631812	1.08065	0.733804	3.85049	0.0107957
Os10g0525400|mRNA|AK067309|CDS+3'UTR	Glutathione S-transferase GST 31 (EC 2.5.1.18).	locus_id ""Os10g0525400"";Description ""Glutathione S-transferase GST 31 (EC 2.5.1.18)."";category ""II"";GO_id ""No significant hit available"";InterPro_id ""IPR004046 : Glutathione S-transferase, C-terminal"";InterPro_id ""IPR004045 : Glutathione S-transferase, N-terminal"";InterPro_id ""IPR010987 : Glutathione S-transferase, C-terminal-like"";Ortholog ""No significant hit available""	GST	0.634428	0.827748	2.85932	4.58573	0.00123269	0.0239316	0.918172	I	4.70685	0.00048791	4.95508	0.0540842	1.05274	0.762834	3.79882	0.00510604
Os10g0525400|mRNA|AK063207|CDS+3'UTR	Glutathione S-transferase GST 31 (EC 2.5.1.18).	locus_id ""Os10g0525400"";Description ""Glutathione S-transferase GST 31 (EC 2.5.1.18)."";category ""II"";GO_id ""No significant hit available"";InterPro_id ""IPR004046 : Glutathione S-transferase, C-terminal"";InterPro_id ""IPR004045 : Glutathione S-transferase, N-terminal"";InterPro_id ""IPR010987 : Glutathione S-transferase, C-terminal-like"";Ortholog ""No significant hit available""	GST	0.613377	0.836213	2.88959	4.48237	0.000739246	0.0239316	0.969928	I	4.45891	0.000219074	4.87642	0.0592109	1.09363	0.710542	3.76792	0.00396403
Os10g0525400|mRNA|AF402802|CDS+3'UTR	Glutathione S-transferase GST 31 (EC 2.5.1.18).	locus_id ""Os10g0525400"";Description ""Glutathione S-transferase GST 31 (EC 2.5.1.18)."";category ""II"";GO_id ""No significant hit available"";InterPro_id ""IPR004046 : Glutathione S-transferase, C-terminal"";InterPro_id ""IPR004045 : Glutathione S-transferase, N-terminal"";InterPro_id ""IPR010987 : Glutathione S-transferase, C-terminal-like"";Ortholog ""No significant hit available""	GST	0.6158	0.806008	2.83631	4.39804	0.00134259	0.0241897	0.937362	I	4.49389	0.000202369	4.733	0.0580595	1.05321	0.818693	3.59731	0.00575169
Os10g0469700|mRNA|AK066165|CDS+3'UTR	Leucine-rich repeat, cysteine-containing type containing protein.	locus_id ""Os10g0469700"";Description ""Leucine-rich repeat, cysteine-containing type containing protein."";category ""III"";GO_id ""No significant hit available"";InterPro_id ""IPR001611 : Leucine-rich repeat"";InterPro_id ""IPR003885 : Leucine-rich repeat, cysteine-containing type"";InterPro_id ""IPR003591 : Leucine-rich repeat, typical subtype"";InterPro_id ""IPR007090 : Leucine-rich repeat, p…	LRR	0.95815	0.804533	1.56038	4.1727	0.00414593	0.028521	0.73817	II	3.47353	1.82e-06	3.08975	0.00516862	0.889512	0.138177	8.94421	0.0117878
Os10g0416500|mRNA|AK104397|CDS+3'UTR	Chitinase 1 precursor (EC 3.2.1.14) (Tulip bulb chitinase-1) (TBC-1).	locus_id ""Os10g0416500"";Description ""Chitinase 1 precursor (EC 3.2.1.14) (Tulip bulb chitinase-1) (TBC-1)."";category ""II"";GO_id ""GO:0003824 : catalytic activity"";GO_id ""GO:0005975 : carbohydrate metabolism"";GO_id ""GO:0008152 : metabolism"";GO_id ""GO:0016787 : hydrolase activity"";GO_id ""GO:0045735 : nutrient reservoir activity"";InterPro_id ""IPR000677 : 2-S globulin"";InterPro_id ""…	chitinase	0.286436	0.614613	2.60643	6.72455	0.00465438	0.0292898	0.691	I	111.077	0.000111293	59.3626	0.0142634	0.599501	0.37535	58.2707	1.80141e-06
Os10g0416500|mRNA|AK104202|CDS+3'UTR	Chitinase 1 precursor (EC 3.2.1.14) (Tulip bulb chitinase-1) (TBC-1).	locus_id ""Os10g0416500"";Description ""Chitinase 1 precursor (EC 3.2.1.14) (Tulip bulb chitinase-1) (TBC-1)."";category ""II"";GO_id ""GO:0003824 : catalytic activity"";GO_id ""GO:0005975 : carbohydrate metabolism"";GO_id ""GO:0008152 : metabolism"";GO_id ""GO:0016787 : hydrolase activity"";GO_id ""GO:0045735 : nutrient reservoir activity"";InterPro_id ""IPR000677 : 2-S globulin"";InterPro_id ""…	chitinase	0.189973	0.489503	2.98352	14.1537	0.0123154	0.0373137	0.636143	I	117.881	0.000122495	82.1664	0.0220488	0.697028	0.258601	66.532	4.93954e-06
Os10g0416500|mRNA|AK104100|CDS+3'UTR	Chitinase 1 precursor (EC 3.2.1.14) (Tulip bulb chitinase-1) (TBC-1).	locus_id ""Os10g0416500"";Description ""Chitinase 1 precursor (EC 3.2.1.14) (Tulip bulb chitinase-1) (TBC-1)."";category ""II"";GO_id ""GO:0003824 : catalytic activity"";GO_id ""GO:0005975 : carbohydrate metabolism"";GO_id ""GO:0008152 : metabolism"";GO_id ""GO:0016787 : hydrolase activity"";GO_id ""GO:0045735 : nutrient reservoir activity"";InterPro_id ""IPR000677 : 2-S globulin"";InterPro_id ""…	chitinase	0.183648	0.47782	2.95648	13.0465	0.0103264	0.0354171	0.63828	I	122.94	0.000244132	85.7829	0.0231584	0.697763	0.18006	65.3303	1.22027e-05
Os10g0416500|mRNA|AK059767|CDS+3'UTR	Chitinase 1 precursor (EC 3.2.1.14) (Tulip bulb chitinase-1) (TBC-1).	locus_id ""Os10g0416500"";Description ""Chitinase 1 precursor (EC 3.2.1.14) (Tulip bulb chitinase-1) (TBC-1)."";category ""II"";GO_id ""GO:0003824 : catalytic activity"";GO_id ""GO:0005975 : carbohydrate metabolism"";GO_id ""GO:0008152 : metabolism"";GO_id ""GO:0016787 : hydrolase activity"";GO_id ""GO:0045735 : nutrient reservoir activity"";InterPro_id ""IPR000677 : 2-S globulin"";InterPro_id ""…	chitinase	0.210949	0.545758	3.41757	17.2441	0.0133297	0.0383739	0.680196	I	131.963	0.000198203	87.1838	0.0217668	0.66067	0.104516	67.7749	5.07191e-08
Os10g0376200|mRNA|AK121005|CDS+3'UTR	Leucine-rich repeat, typical subtype containing protein.	locus_id ""Os10g0376200"";Description ""Leucine-rich repeat, typical subtype containing protein."";category ""III"";GO_id ""No significant hit available"";InterPro_id ""IPR001611 : Leucine-rich repeat"";InterPro_id ""IPR003885 : Leucine-rich repeat, cysteine-containing type"";InterPro_id ""IPR003591 : Leucine-rich repeat, typical subtype"";InterPro_id ""IPR007092 : Leucine-rich repeat, SDS22+-lik…	LRR	0.969197	0.67249	0.866462	2.79838	0.0332256	0.0583417	0.658515	III	1.28045	0.0229282	1.40603	0.0365468	1.09807	0.261065	2.92564	0.000337061
Os09g0367700|mRNA|AK120037|CDS+3'UTR	GST6 protein (EC 2.5.1.18).	locus_id ""Os09g0367700"";Description ""GST6 protein (EC 2.5.1.18)."";category ""II"";GO_id ""No significant hit available"";InterPro_id ""IPR004046 : Glutathione S-transferase, C-terminal"";InterPro_id ""IPR004045 : Glutathione S-transferase, N-terminal"";InterPro_id ""IPR010987 : Glutathione S-transferase, C-terminal-like"";Ortholog ""No significant hit available""	GST	0.327736	0.256746	1.29703	2.52751	0.000360805	0.0239316	0.493805	I	1.37782	0.00940392	1.18809	0.0580081	0.8623	0.32972	1.44392	0.0657271
Os09g0367700|mRNA|AK103316|CDS+3'UTR	GST6 protein (EC 2.5.1.18).	locus_id ""Os09g0367700"";Description ""GST6 protein (EC 2.5.1.18)."";category ""II"";GO_id ""No significant hit available"";InterPro_id ""IPR004046 : Glutathione S-transferase, C-terminal"";InterPro_id ""IPR004045 : Glutathione S-transferase, N-terminal"";InterPro_id ""IPR010987 : Glutathione S-transferase, C-terminal-like"";Ortholog ""No significant hit available""	GST	0.345966	0.283287	1.38122	2.58079	0.00070985	0.0239316	0.5305	I	1.44368	0.00781028	1.33111	0.0275692	0.922025	0.399794	1.56994	0.0394532
Os09g0367700|mRNA|AF309377|CDS+3'UTR	GST6 protein (EC 2.5.1.18).	locus_id ""Os09g0367700"";Description ""GST6 protein (EC 2.5.1.18)."";category ""II"";GO_id ""No significant hit available"";InterPro_id ""IPR004046 : Glutathione S-transferase, C-terminal"";InterPro_id ""IPR004045 : Glutathione S-transferase, N-terminal"";InterPro_id ""IPR010987 : Glutathione S-transferase, C-terminal-like"";Ortholog ""No significant hit available""	GST	0.328879	0.243039	1.28466	2.40761	0.000808388	0.0239316	0.471426	I	1.38916	0.0107074	1.19731	0.0521935	0.861897	0.309055	1.38498	0.1116
Os06g0726200|mRNA|Z29961|CDS+3'UTR	Endochitinase precursor (EC 3.2.1.14).	locus_id ""Os06g0726200"";Description ""Endochitinase precursor (EC 3.2.1.14)."";category ""I"";GO_id ""No significant hit available"";InterPro_id ""No significant hit available"";Ortholog ""No significant hit available""	chitinase	0.661715	0.713822	1.26916	3.15988	0.002637	0.026384	0.499407	I	1.5251	0.00230756	1.10472	0.182189	0.724362	0.00905482	1.49737	0.00237895
Os06g0726200|mRNA|X56063|CDS+3'UTR	Endochitinase precursor (EC 3.2.1.14).	locus_id ""Os06g0726200"";Description ""Endochitinase precursor (EC 3.2.1.14)."";category ""I"";GO_id ""No significant hit available"";InterPro_id ""No significant hit available"";Ortholog ""No significant hit available""	chitinase	0.73775	0.729049	1.28972	3.29425	0.00130287	0.0241897	0.505192	I	1.47839	0.00653488	1.11609	0.15256	0.754936	0.016438	1.53523	0.00501907
Os06g0726200|mRNA|D10423|5'UTR+CDS	Endochitinase precursor (EC 3.2.1.14).	locus_id ""Os06g0726200"";Description ""Endochitinase precursor (EC 3.2.1.14)."";category ""I"";GO_id ""No significant hit available"";InterPro_id ""No significant hit available"";Ortholog ""No significant hit available""	chitinase	0.866334	0.847622	1.25163	2.64119	0.000681582	0.0239316	0.571234	II	2.4943	2.06483e-05	1.47147	0.0574023	0.589935	0.039811	4.49803	0.000123261
Os06g0726200|mRNA|AK105798|CDS+3'UTR	Endochitinase precursor (EC 3.2.1.14).	locus_id ""Os06g0726200"";Description ""Endochitinase precursor (EC 3.2.1.14)."";category ""I"";GO_id ""No significant hit available"";InterPro_id ""No significant hit available"";Ortholog ""No significant hit available""	chitinase	0.768629	0.75522	1.20727	3.10703	0.00141825	0.0244266	0.489664	II	1.61647	0.0332836	1.15813	0.0840139	0.716452	0.341577	1.92907	0.00144509
Os06g0726200|mRNA|AK104020|CDS+3'UTR	Endochitinase precursor (EC 3.2.1.14).	locus_id ""Os06g0726200"";Description ""Endochitinase precursor (EC 3.2.1.14)."";category ""I"";GO_id ""No significant hit available"";InterPro_id ""No significant hit available"";Ortholog ""No significant hit available""	chitinase	0.792215	0.785426	1.2571	3.20433	0.000994131	0.0239316	0.489653	II	1.40174	0.021763	1.15288	0.0973417	0.822463	0.439364	1.93382	0.000492852
Os06g0726200|mRNA|AK099339|CDS+3'UTR	Endochitinase precursor (EC 3.2.1.14).	locus_id ""Os06g0726200"";Description ""Endochitinase precursor (EC 3.2.1.14)."";category ""I"";GO_id ""No significant hit available"";InterPro_id ""No significant hit available"";Ortholog ""No significant hit available""	chitinase	0.778022	0.73204	1.38921	3.34899	0.000492768	0.0239316	0.490041	I	1.59645	0.00390134	1.12326	0.136878	0.703602	0.00883417	1.47312	0.00957151
Os06g0726200|mRNA|AK061042|CDS+3'UTR	Endochitinase precursor (EC 3.2.1.14).	locus_id ""Os06g0726200"";Description ""Endochitinase precursor (EC 3.2.1.14)."";category ""I"";GO_id ""No significant hit available"";InterPro_id ""No significant hit available"";Ortholog ""No significant hit available""	chitinase	0.712586	0.711337	1.26175	3.24765	0.00148689	0.0244601	0.490172	I	1.57637	0.00422347	1.09141	0.226134	0.692354	0.00778251	1.44692	0.00767654
Os06g0726100|mRNA|AK061280|CDS+3'UTR	Endochitinase precursor (EC 3.2.1.14).	locus_id ""Os06g0726100"";Description ""Endochitinase precursor (EC 3.2.1.14)."";category ""I"";GO_id ""GO:0004568 : chitinase activity"";GO_id ""GO:0006032 : chitin catabolism"";GO_id ""GO:0008061 : chitin binding"";GO_id ""GO:0009613 : response to pest/pathogen/parasite"";GO_id ""GO:0016998 : cell wall catabolism"";InterPro_id ""IPR001002 : Chitin-binding, type 1"";InterPro_id ""IPR000726 : Gly…	chitinase	0.681073	0.636805	0.918081	2.29123	0.00535846	0.029888	0.467709	II	1.24161	0.204937	1.04405	0.508465	0.840886	0.553029	1.8062	0.000735718
Os06g0695200|COMBINER_EST|Os06g0695200|8	Peroxidase precursor (EC 1.11.1.7).	locus_id ""Os06g0695200"";Description ""Peroxidase precursor (EC 1.11.1.7)."";category ""II"";GO_id ""GO:0004601 : peroxidase activity"";GO_id ""GO:0006979 : response to oxidative stress"";InterPro_id ""IPR002016 : Haem peroxidase, plant/fungal/bacterial"";InterPro_id ""IPR000823 : Plant peroxidase"";InterPro_id ""IPR010255 : Haem peroxidase"";Ortholog ""No significant hit available""	peroxidase	1.31248	1.24482	1.4565	2.97218	0.00762634	0.0326483	1.45635	III	1.1218	0.275981	0.874189	0.135709	0.779276	0.0493729	3.17026	0.000135466
Os06g0692700|mRNA|AK101257|CDS+3'UTR	Leucine-rich repeat, plant specific containing protein.	locus_id ""Os06g0692700"";Description ""Leucine-rich repeat, plant specific containing protein."";category ""III"";GO_id ""No significant hit available"";InterPro_id ""IPR001611 : Leucine-rich repeat"";InterPro_id ""IPR003591 : Leucine-rich repeat, typical subtype"";InterPro_id ""IPR007090 : Leucine-rich repeat, plant specific"";Ortholog ""No significant hit available""	LRR	1.29641	1.43728	1.97408	3.29921	0.00854246	0.0339165	1.49192	II	1.38746	0.0109234	1.58682	0.00404223	1.14369	0.109793	2.14582	0.0925076
Os06g0605900|mRNA|AK065140|CDS+3'UTR	Leucine-rich repeat, cysteine-containing subtype containing protein.	locus_id ""Os06g0605900"";Description ""Leucine-rich repeat, cysteine-containing subtype containing protein."";category ""III"";GO_id ""No significant hit available"";InterPro_id ""IPR001611 : Leucine-rich repeat"";InterPro_id ""IPR006553 : Leucine-rich repeat, cysteine-containing subtype"";InterPro_id ""IPR007089 : Leucine-rich repeat, cysteine-containing"";Ortholog ""No significant hit availabl…	LRR	1.04135	1.46483	2.42222	3.32458	0.000943966	0.0239316	1.27173	I	2.35922	0.0017847	2.19731	0.13944	0.931372	0.641385	1.72027	0.00253541
Os06g0605900|mRNA|AK061949|CDS+3'UTR	Leucine-rich repeat, cysteine-containing subtype containing protein.	locus_id ""Os06g0605900"";Description ""Leucine-rich repeat, cysteine-containing subtype containing protein."";category ""III"";GO_id ""No significant hit available"";InterPro_id ""IPR001611 : Leucine-rich repeat"";InterPro_id ""IPR006553 : Leucine-rich repeat, cysteine-containing subtype"";InterPro_id ""IPR007089 : Leucine-rich repeat, cysteine-containing"";Ortholog ""No significant hit availabl…	LRR	1.01769	1.48947	2.4428	3.34544	0.000851931	0.0239316	1.27708	I	2.3458	0.00296557	2.18656	0.142108	0.93212	0.619575	1.72078	0.00253133
Os06g0547400|mRNA|AK121950|CDS+3'UTR	Peroxidase P7 (EC 1.11.1.7) (TP7).	locus_id ""Os06g0547400"";Description ""Peroxidase P7 (EC 1.11.1.7) (TP7)."";category ""II"";GO_id ""GO:0004601 : peroxidase activity"";GO_id ""GO:0006979 : response to oxidative stress"";InterPro_id ""IPR002016 : Haem peroxidase, plant/fungal/bacterial"";InterPro_id ""IPR000823 : Plant peroxidase"";InterPro_id ""IPR010255 : Haem peroxidase"";Ortholog ""No significant hit available""	peroxidase	1.62028	1.32028	1.79243	5.51254	0.0101522	0.0353465	2.06771	III	1.07287	0.522488	0.895863	0.52013	0.835017	0.0520373	2.91604	2.61635e-05
Os06g0166000|mRNA|AK103152|CDS+3'UTR	Cyclin-like F-box domain containing protein.	locus_id ""Os06g0166000"";Description ""Cyclin-like F-box domain containing protein."";category ""III"";GO_id ""No significant hit available"";InterPro_id ""IPR001810 : Cyclin-like F-box"";InterPro_id ""IPR006553 : Leucine-rich repeat, cysteine-containing subtype"";InterPro_id ""IPR007089 : Leucine-rich repeat, cysteine-containing"";Ortholog ""No significant hit available""	LRR	0.73072	0.794905	0.86593	3.06939	0.0229548	0.0482893	1.18267	II	2.32901	0.000307012	1.77986	0.152852	0.764212	0.08097	9.84395	0.0257151
Os06g0166000|mRNA|AK060317|CDS+3'UTR	Cyclin-like F-box domain containing protein.	locus_id ""Os06g0166000"";Description ""Cyclin-like F-box domain containing protein."";category ""III"";GO_id ""No significant hit available"";InterPro_id ""IPR001810 : Cyclin-like F-box"";InterPro_id ""IPR006553 : Leucine-rich repeat, cysteine-containing subtype"";InterPro_id ""IPR007089 : Leucine-rich repeat, cysteine-containing"";Ortholog ""No significant hit available""	LRR	0.55695	0.60394	0.68056	2.84945	0.0405953	0.0647307	1.03415	II	2.38009	0.00227453	1.91881	0.119364	0.806191	0.0569911	10.1589	0.0255577
Os05g0393100|mRNA|AK073507|CDS+3'UTR	Leucine-rich repeat, plant specific containing protein.	locus_id ""Os05g0393100"";Description ""Leucine-rich repeat, plant specific containing protein."";category ""III"";GO_id ""No significant hit available"";InterPro_id ""IPR001611 : Leucine-rich repeat"";InterPro_id ""IPR007090 : Leucine-rich repeat, plant specific"";Ortholog ""No significant hit available""	LRR	0.984088	2.54646	3.42039	6.57284	0.0056363	0.0301281	1.59485	I	3.52874	0.000257971	3.31168	0.00263643	0.938487	0.580297	3.75981	0.0350386
Os05g0257100|mRNA|AK101696|5'UTR+CDS	Leucine-rich repeat, plant specific containing protein.	locus_id ""Os05g0257100"";Description ""Leucine-rich repeat, plant specific containing protein."";category ""III"";GO_id ""No significant hit available"";InterPro_id ""IPR001611 : Leucine-rich repeat"";InterPro_id ""IPR007090 : Leucine-rich repeat, plant specific"";Ortholog ""No significant hit available""	LRR	1.41472	1.17881	2.31509	4.4621	0.00619485	0.0304687	1.23732	II	2.46815	0.000563804	2.173	0.0200019	0.880414	0.367084	3.90797	0.00137481
Os05g0104700|mRNA|AK108676|CDS+3'UTR	Leucine-rich repeat, plant specific containing protein.	locus_id ""Os05g0104700"";Description ""Leucine-rich repeat, plant specific containing protein."";category ""III"";GO_id ""No significant hit available"";InterPro_id ""IPR001611 : Leucine-rich repeat"";InterPro_id ""IPR007090 : Leucine-rich repeat, plant specific"";Ortholog ""No significant hit available""	LRR	0.659708	0.550174	2.2324	11.4357	0.00247052	0.0261381	0.58331	II	3.9534	7.68148e-07	2.88408	6.62396e-05	0.729517	0.0445086	19.5599	1.16409e-06
Os05g0104600|COMBINER_EST|Os05g0104600|8	Leucine-rich repeat, plant specific containing protein.	locus_id ""Os05g0104600"";Description ""Leucine-rich repeat, plant specific containing protein."";category ""III"";GO_id ""No significant hit available"";InterPro_id ""IPR001611 : Leucine-rich repeat"";InterPro_id ""IPR007090 : Leucine-rich repeat, plant specific"";Ortholog ""No significant hit available""	LRR	0.615107	0.529031	1.74667	6.44072	0.00279163	0.0266287	0.584885	II	5.38498	4.57738e-07	3.30637	0.0184869	0.613998	0.0873216	27.6107	1.47821e-07
Os05g0104200|COMBINER_EST|Os05g0104200|8	Disease resistance protein.	locus_id ""Os05g0104200"";Description ""Disease resistance protein."";category ""II"";GO_id ""No significant hit available"";InterPro_id ""IPR001611 : Leucine-rich repeat"";InterPro_id ""IPR007090 : Leucine-rich repeat, plant specific"";Ortholog ""No significant hit available""	LRR	0.526714	0.444924	1.38744	5.66902	0.0244951	0.0500072	0.451505	II	4.38634	6.03017e-07	2.89218	0.00043047	0.65936	0.119036	34.3774	2.98672e-06
Os04g0672600|mRNA|AK070283|CDS+3'UTR	Leucine-rich repeat, typical subtype containing protein.	locus_id ""Os04g0672600"";Description ""Leucine-rich repeat, typical subtype containing protein."";category ""III"";GO_id ""No significant hit available"";InterPro_id ""IPR001611 : Leucine-rich repeat"";InterPro_id ""IPR003591 : Leucine-rich repeat, typical subtype"";InterPro_id ""IPR007090 : Leucine-rich repeat, plant specific"";Ortholog ""No significant hit available""	LRR	0.963739	1.07434	2.42924	3.51285	0.0218875	0.0472889	0.887519	I	3.91234	0.000164947	3.32516	0.000240948	0.849917	0.0700115	4.25945	6.51797e-06
Os04g0578000|mRNA|Z27242|CDS	ACC synthase (EC 4.4.1.14).	locus_id ""Os04g0578000"";Description ""ACC synthase (EC 4.4.1.14)."";category ""II"";GO_id ""GO:0008483 : transaminase activity"";GO_id ""GO:0009058 : biosynthesis"";GO_id ""GO:0016847 : 1-aminocyclopropane-1-carboxylate synthase activity"";InterPro_id ""IPR001176 : 1-aminocyclopropane-1-carboxylate synthase"";InterPro_id ""IPR004839 : Aminotransferase, class I and II"";InterPro_id ""IPR004838 :…	ACS	0.566097	0.75481	2.68638	5.66088	0.000125675	0.0239316	0.429985	II	8.83884	4.06341e-05	6.02898	0.0663346	0.682101	0.497408	22.5029	0.000175074
Os04g0578000|mRNA|AK064250|CDS+3'UTR	ACC synthase (EC 4.4.1.14).	locus_id ""Os04g0578000"";Description ""ACC synthase (EC 4.4.1.14)."";category ""II"";GO_id ""GO:0008483 : transaminase activity"";GO_id ""GO:0009058 : biosynthesis"";GO_id ""GO:0016847 : 1-aminocyclopropane-1-carboxylate synthase activity"";InterPro_id ""IPR001176 : 1-aminocyclopropane-1-carboxylate synthase"";InterPro_id ""IPR004839 : Aminotransferase, class I and II"";InterPro_id ""IPR004838 :…	ACS	0.443818	0.665868	3.47989	10.5383	4.27633e-05	0.0239316	0.447535	II	7.00043	7.29227e-07	5.73836	0.0616721	0.819716	0.733197	20.0981	3.51216e-05
Os04g0505700|mRNA|AK071138|CDS+3'UTR	Leucine-rich repeat, cysteine-containing subtype containing protein.	locus_id ""Os04g0505700"";Description ""Leucine-rich repeat, cysteine-containing subtype containing protein."";category ""III"";GO_id ""No significant hit available"";InterPro_id ""IPR006553 : Leucine-rich repeat, cysteine-containing subtype"";InterPro_id ""IPR007089 : Leucine-rich repeat, cysteine-containing"";Ortholog ""No significant hit available""	LRR	1.27864	1.69195	2.51176	4.04587	0.00424028	0.028697	1.28765	I	1.61332	0.00272681	1.47011	0.00681847	0.911238	0.358334	1.60363	0.00156452
Os04g0480500|mRNA|AK119334|CDS+3'UTR	Leucine-rich repeat, plant specific containing protein.	locus_id ""Os04g0480500"";Description ""Leucine-rich repeat, plant specific containing protein."";category ""III"";GO_id ""No significant hit available"";InterPro_id ""IPR001611 : Leucine-rich repeat"";InterPro_id ""IPR003591 : Leucine-rich repeat, typical subtype"";InterPro_id ""IPR007090 : Leucine-rich repeat, plant specific"";Ortholog ""No significant hit available""	LRR	0.897293	1.2285	2.58694	3.92728	0.00391101	0.0283209	0.349374	II	2.68109	0.000508272	1.96853	0.0433095	0.718632	0.186208	4.75263	0.0901692
Os04g0119800|mRNA|AK067558|CDS+3'UTR	Conserved hypothetical protein.	locus_id ""Os04g0119800"";Description ""Conserved hypothetical protein."";category ""IV"";GO_id ""No significant hit available"";InterPro_id ""IPR001611 : Leucine-rich repeat"";Ortholog ""No significant hit available""	LRR	1.12419	1.0103	2.50215	10.2628	0.0136944	0.0388053	1.45072	II	3.45928	0.0516402	6.31017	0.0508336	1.15505	0.864994	58.7586	0.0462982
Os03g0762300|mRNA|AK104448|CDS+3'UTR	Peroxidase 51 precursor (EC 1.11.1.7) (Atperox P51) (ATP37).	locus_id ""Os03g0762300"";Description ""Peroxidase 51 precursor (EC 1.11.1.7) (Atperox P51) (ATP37)."";category ""II"";GO_id ""GO:0004601 : peroxidase activity"";GO_id ""GO:0006979 : response to oxidative stress"";InterPro_id ""IPR002016 : Haem peroxidase, plant/fungal/bacterial"";InterPro_id ""IPR000823 : Plant peroxidase"";InterPro_id ""IPR010255 : Haem peroxidase"";Ortholog ""No significant hi…	peroxidase	0.283896	0.341141	0.843908	3.62194	0.011139	0.0362431	0.783334	II	6.13433	0.000104722	4.0081	0.0615767	0.653389	0.0802956	10.6945	0.00253441
Os03g0762300|mRNA|AK060007|CDS+3'UTR	Peroxidase 51 precursor (EC 1.11.1.7) (Atperox P51) (ATP37).	locus_id ""Os03g0762300"";Description ""Peroxidase 51 precursor (EC 1.11.1.7) (Atperox P51) (ATP37)."";category ""II"";GO_id ""GO:0004601 : peroxidase activity"";GO_id ""GO:0006979 : response to oxidative stress"";InterPro_id ""IPR002016 : Haem peroxidase, plant/fungal/bacterial"";InterPro_id ""IPR000823 : Plant peroxidase"";InterPro_id ""IPR010255 : Haem peroxidase"";Ortholog ""No significant hi…	peroxidase	0.288751	0.347212	0.863099	3.59672	0.0114203	0.0364927	0.803109	II	6.50677	0.000104834	4.40704	0.0439064	0.6773	0.089114	11.5162	0.00169243
Os03g0762300|mRNA|AK058884|CDS+3'UTR	Peroxidase 51 precursor (EC 1.11.1.7) (Atperox P51) (ATP37).	locus_id ""Os03g0762300"";Description ""Peroxidase 51 precursor (EC 1.11.1.7) (Atperox P51) (ATP37)."";category ""II"";GO_id ""GO:0004601 : peroxidase activity"";GO_id ""GO:0006979 : response to oxidative stress"";InterPro_id ""IPR002016 : Haem peroxidase, plant/fungal/bacterial"";InterPro_id ""IPR000823 : Plant peroxidase"";InterPro_id ""IPR010255 : Haem peroxidase"";Ortholog ""No significant hi…	peroxidase	0.294488	0.340589	0.845275	3.59335	0.0118479	0.0367726	0.78678	II	6.10293	0.000219171	4.11303	0.0583488	0.673943	0.0525469	10.6782	0.00175355
Os03g0440900|mRNA|AK069710|CDS+3'UTR	LRR protein.	locus_id ""Os03g0440900"";Description ""LRR protein."";category ""II"";GO_id ""No significant hit available"";InterPro_id ""IPR001611 : Leucine-rich repeat"";InterPro_id ""IPR007090 : Leucine-rich repeat, plant specific"";Ortholog ""No significant hit available""	LRR	0.519061	0.583071	1.00489	2.41918	0.0141491	0.0392536	0.59749	II	1.59923	0.00141105	1.3853	0.0118309	0.866229	0.117264	2.07459	0.000229512
Os03g0440900|mRNA|AK061730|CDS+3'UTR	LRR protein.	locus_id ""Os03g0440900"";Description ""LRR protein."";category ""II"";GO_id ""No significant hit available"";InterPro_id ""IPR001611 : Leucine-rich repeat"";InterPro_id ""IPR007090 : Leucine-rich repeat, plant specific"";Ortholog ""No significant hit available""	LRR	0.541252	0.564858	1.37987	4.57979	0.00984273	0.03507	0.673042	II	3.74156	1.82144e-06	2.67417	0.00225744	0.71472	0.0102013	6.77758	0.00307461
Os03g0368300|mRNA|AK073767|CDS+3'UTR	Peroxidase.	locus_id ""Os03g0368300"";Description ""Peroxidase."";category ""II"";GO_id ""GO:0004601 : peroxidase activity"";GO_id ""GO:0006979 : response to oxidative stress"";InterPro_id ""IPR002016 : Haem peroxidase, plant/fungal/bacterial"";InterPro_id ""IPR000823 : Plant peroxidase"";InterPro_id ""IPR010255 : Haem peroxidase"";Ortholog ""No significant hit available""	peroxidase	1.30682	1.34062	1.76444	4.67587	0.0138744	0.0389212	1.60523	III	0.774019	0.0868487	2.23764	0.0789838	2.89093	0.00657405	1.67546	0.275514
Os03g0212200|mRNA|AK069951|CDS+3'UTR	Leucine-rich repeat, typical subtype containing protein.	locus_id ""Os03g0212200"";Description ""Leucine-rich repeat, typical subtype containing protein."";category ""III"";GO_id ""No significant hit available"";InterPro_id ""IPR001611 : Leucine-rich repeat"";InterPro_id ""IPR003591 : Leucine-rich repeat, typical subtype"";Ortholog ""No significant hit available""	LRR	0.635061	0.650467	1.45995	3.20919	0.00485538	0.0293822	0.664823	II	1.88917	0.00190128	1.77761	0.157331	0.940947	0.74561	2.95983	0.00741749
Os03g0190300|COMBINER_EST|CI442602|1	Leucine-rich repeat, typical subtype containing protein.	locus_id ""Os03g0190300"";Description ""Leucine-rich repeat, typical subtype containing protein."";category ""III"";GO_id ""No significant hit available"";InterPro_id ""IPR001611 : Leucine-rich repeat"";InterPro_id ""IPR003885 : Leucine-rich repeat, cysteine-containing type"";InterPro_id ""IPR003591 : Leucine-rich repeat, typical subtype"";InterPro_id ""IPR007092 : Leucine-rich repeat, SDS22+-lik…	LRR	1.22278	1.66764	2.25726	2.93355	0.035797	0.0609053	1.46516	I	1.32971	0.0115976	1.261	0.329461	0.948324	0.623547	1.43524	0.331424
Os02g0806600|mRNA|AK121225|CDS+3'UTR	Chitinase (Fragment).	locus_id ""Os02g0806600"";Description ""Chitinase (Fragment)."";category ""II"";GO_id ""No significant hit available"";InterPro_id ""IPR001026 : Epsin, N-terminal"";InterPro_id ""IPR008943 : Phosphoinositide-binding clathrin adaptor, N-terminal"";Ortholog ""No significant hit available""	chitinase	0.892875	0.980809	1.54147	3.64033	0.000170474	0.0239316	0.925334	II	1.91692	0.00156149	2.4225	0.041524	1.26375	0.530063	2.61776	6.90819e-05
Os02g0806600|mRNA|AK120991|CDS+3'UTR	Chitinase (Fragment).	locus_id ""Os02g0806600"";Description ""Chitinase (Fragment)."";category ""II"";GO_id ""No significant hit available"";InterPro_id ""IPR001026 : Epsin, N-terminal"";InterPro_id ""IPR008943 : Phosphoinositide-binding clathrin adaptor, N-terminal"";Ortholog ""No significant hit available""	chitinase	0.916488	0.957855	1.37667	2.71619	0.000546739	0.0239316	1.00737	II	1.67102	0.0163062	2.12598	0.0409835	1.27226	0.556013	2.13547	0.000945169
Os02g0806600|mRNA|AK067491|CDS+3'UTR	Chitinase (Fragment).	locus_id ""Os02g0806600"";Description ""Chitinase (Fragment)."";category ""II"";GO_id ""No significant hit available"";InterPro_id ""IPR001026 : Epsin, N-terminal"";InterPro_id ""IPR008943 : Phosphoinositide-binding clathrin adaptor, N-terminal"";Ortholog ""No significant hit available""	chitinase	1.05243	1.13273	1.63401	3.63113	0.000144887	0.0239316	1.17591	I	1.99195	0.0554966	3.41305	0.108589	1.71342	0.510675	2.26378	0.0251585
Os02g0636400|mRNA|AK063955|CDS+3'UTR	Leucine-rich repeat, cysteine-containing subtype containing protein.	locus_id ""Os02g0636400"";Description ""Leucine-rich repeat, cysteine-containing subtype containing protein."";category ""III"";GO_id ""No significant hit available"";InterPro_id ""IPR001611 : Leucine-rich repeat"";InterPro_id ""IPR006553 : Leucine-rich repeat, cysteine-containing subtype"";InterPro_id ""IPR007089 : Leucine-rich repeat, cysteine-containing"";Ortholog ""No significant hit availabl…	LRR	1.00941	1.1845	1.47495	2.03083	0.00394226	0.0283437	0.903153	II	1.42428	0.00396318	1.38284	0.0611189	0.970905	0.643932	1.65943	0.0225334
Os01g0953400|mRNA|AK107454|CDS+3'UTR	Conserved hypothetical protein.	locus_id ""Os01g0953400"";Description ""Conserved hypothetical protein."";category ""IV"";GO_id ""No significant hit available"";InterPro_id ""IPR001611 : Leucine-rich repeat"";Ortholog ""No significant hit available""	LRR	1.01509	1.52313	1.93461	3.04392	0.00383323	0.0282533	1.30333	I	1.56244	0.0510235	1.74321	0.0259431	1.1157	0.340855	1.31237	0.0130415
Os01g0692000|mRNA|AK064650|CDS+3'UTR	Glutathione S-transferase GST 26 (EC 2.5.1.18).	locus_id ""Os01g0692000"";Description ""Glutathione S-transferase GST 26 (EC 2.5.1.18)."";category ""II"";GO_id ""No significant hit available"";InterPro_id ""IPR004045 : Glutathione S-transferase, N-terminal"";InterPro_id ""IPR010987 : Glutathione S-transferase, C-terminal-like"";Ortholog ""No significant hit available""	GST	0.156485	0.226185	1.31012	3.27177	0.0100987	0.035326	0.499744	I	4.60219	0.000929484	3.34498	0.00106757	0.726824	0.289517	3.21433	0.000162964
Os01g0687400|mRNA|AK106178|CDS+3'UTR	Chitinase (EC 3.2.1.14).	locus_id ""Os01g0687400"";Description ""Chitinase (EC 3.2.1.14)."";category ""II"";GO_id ""GO:0003824 : catalytic activity"";GO_id ""GO:0005975 : carbohydrate metabolism"";GO_id ""GO:0008152 : metabolism"";GO_id ""GO:0016787 : hydrolase activity"";InterPro_id ""IPR001223 : Glycoside hydrolase, family 18"";InterPro_id ""IPR001579 : Glycoside hydrolase, chitinase active site"";Ortholog ""No signifi…	chitinase	0.876978	1.0031	1.68228	2.54864	0.000344474	0.0239316	0.505695	I	2.51019	2.26326e-05	1.87176	0.180571	0.745662	0.281709	2.0686	0.00046696
Os01g0687400|mRNA|AB110201|CDS+3'UTR	Chitinase (EC 3.2.1.14).	locus_id ""Os01g0687400"";Description ""Chitinase (EC 3.2.1.14)."";category ""II"";GO_id ""GO:0003824 : catalytic activity"";GO_id ""GO:0005975 : carbohydrate metabolism"";GO_id ""GO:0008152 : metabolism"";GO_id ""GO:0016787 : hydrolase activity"";InterPro_id ""IPR001223 : Glycoside hydrolase, family 18"";InterPro_id ""IPR001579 : Glycoside hydrolase, chitinase active site"";Ortholog ""No signifi…	chitinase	0.871897	1.00799	1.71058	2.5744	0.000324537	0.0239316	0.514122	I	2.56669	0.000111253	1.85609	0.192137	0.723146	0.194073	2.05538	0.000914642
Os01g0594300|mRNA|AK105266|CDS+3'UTR	Extensin-like protein.	locus_id ""Os01g0594300"";Description ""Extensin-like protein."";category ""II"";GO_id ""No significant hit available"";InterPro_id ""IPR001611 : Leucine-rich repeat"";InterPro_id ""IPR007090 : Leucine-rich repeat, plant specific"";Ortholog ""No significant hit available""	LRR	0.717407	0.676002	1.00177	2.52216	0.046193	0.0697511	1.02855		1.98044	0.00128739	1.56297	0.00151455	0.789206	0.0260964	1.32139	0.476304
transcription factor
Os01g0816100|mRNA|AK073848|CDS+3'UTR	NAC-domain containing protein 2 (ANAC002).	locus_id ""Os01g0816100"";Description ""NAC-domain containing protein 2 (ANAC002)."";category ""II"";GO_id ""No significant hit available"";InterPro_id ""IPR003441 : No apical meristem (NAM) protein"";Ortholog ""No significant hit available""	OsNAC4	1.67781	4.15843	7.1093	8.93087	0.0123181	0.0373137	1.69131	I	4.15504	0.00260775	7.02086	0.00131234	1.68972	0.36843	6.26205	0.096028
Os01g0816100|mRNA|AB028183|CDS+3'UTR	NAC-domain containing protein 2 (ANAC002).	locus_id ""Os01g0816100"";Description ""NAC-domain containing protein 2 (ANAC002)."";category ""II"";GO_id ""No significant hit available"";InterPro_id ""IPR003441 : No apical meristem (NAM) protein"";Ortholog ""No significant hit available""	OsNAC4	1.49445	3.80729	6.38113	7.96109	0.0135573	0.038665	1.66868	I	4.43085	0.00172421	7.24935	0.00146786	1.63611	0.386693	6.48454	0.0925551
Os12g0617000|COMBINER_EST|CI225078|6	ZPT2-14.	locus_id ""Os12g0617000"";Description ""ZPT2-14."";category ""II"";GO_id ""GO:0003676 : nucleic acid binding"";GO_id ""GO:0005634 : nucleus"";GO_id ""GO:0008270 : zinc ion binding"";InterPro_id ""IPR007087 : Zn-finger, C2H2 type"";Ortholog ""No significant hit available""	C2H2	0.739161	0.881728	1.25507	2.56323	0.00765508	0.0326558	1.27227	II	1.63065	0.042367	1.64634	0.0704301	1.00962	0.963815	2.3491	0.103251
Os12g0596800|mRNA|AY224559|CDS	Ubiquitin interacting motif domain containing protein.	locus_id ""Os12g0596800"";Description ""Ubiquitin interacting motif domain containing protein."";category ""III"";GO_id ""No significant hit available"";InterPro_id ""IPR001781 : Zn-binding protein, LIM"";InterPro_id ""IPR003903 : Ubiquitin interacting motif"";InterPro_id ""IPR011068 : Poly(A) polymerase, C-terminal-like"";Ortholog ""No significant hit available""	LIM	0.816867	0.789968	1.47718	2.71883	0.00483727	0.029362	0.824328	I	2.54807	0.000513952	2.12194	0.0272228	0.832761	0.215023	3.02505	3.77681e-05
Os12g0596800|mRNA|AY224475|CDS	Ubiquitin interacting motif domain containing protein.	locus_id ""Os12g0596800"";Description ""Ubiquitin interacting motif domain containing protein."";category ""III"";GO_id ""No significant hit available"";InterPro_id ""IPR001781 : Zn-binding protein, LIM"";InterPro_id ""IPR003903 : Ubiquitin interacting motif"";InterPro_id ""IPR011068 : Poly(A) polymerase, C-terminal-like"";Ortholog ""No significant hit available""	LIM	0.808148	0.818963	1.46714	2.57925	0.00729159	0.0323303	0.784236	I	2.49418	6.54696e-05	1.89448	0.060053	0.75956	0.0216494	2.74579	0.00040613
Os12g0596800|mRNA|AK065760|CDS+3'UTR	Ubiquitin interacting motif domain containing protein.	locus_id ""Os12g0596800"";Description ""Ubiquitin interacting motif domain containing protein."";category ""III"";GO_id ""No significant hit available"";InterPro_id ""IPR001781 : Zn-binding protein, LIM"";InterPro_id ""IPR003903 : Ubiquitin interacting motif"";InterPro_id ""IPR011068 : Poly(A) polymerase, C-terminal-like"";Ortholog ""No significant hit available""	LIM	0.644599	0.680637	1.23904	2.42	0.00822498	0.0336794	0.677723	II	2.20359	5.09848e-05	2.04146	0.0118753	0.926425	0.28297	2.77843	0.000390873
Os12g0596800|mRNA|AK062035|CDS+3'UTR	Ubiquitin interacting motif domain containing protein.	locus_id ""Os12g0596800"";Description ""Ubiquitin interacting motif domain containing protein."";category ""III"";GO_id ""No significant hit available"";InterPro_id ""IPR001781 : Zn-binding protein, LIM"";InterPro_id ""IPR003903 : Ubiquitin interacting motif"";InterPro_id ""IPR011068 : Poly(A) polymerase, C-terminal-like"";Ortholog ""No significant hit available""	LIM	0.793295	0.824841	1.47064	2.69343	0.00307744	0.0270786	0.863842	II	2.03391	6.0388e-05	1.98293	0.0274086	0.974939	0.773119	2.81052	0.000377603
Os12g0583700|mRNA|AY219847|CDS+3'UTR	Zn-finger, C2H2 type domain containing protein.	locus_id ""Os12g0583700"";Description ""Zn-finger, C2H2 type domain containing protein."";category ""III"";GO_id ""GO:0003676 : nucleic acid binding"";GO_id ""GO:0005634 : nucleus"";GO_id ""GO:0008270 : zinc ion binding"";InterPro_id ""IPR007087 : Zn-finger, C2H2 type"";Ortholog ""No significant hit available""	C2H2	0.395463	0.423743	0.936586	3.83241	8.79868e-05	0.0239316	0.442723	II	2.07109	4.83792e-05	2.94249	0.093218	1.42075	0.318536	9.95335	0.0318413
Os12g0578800|mRNA|AK102141|CDS+3'UTR	Zn-finger, C2H2 type domain containing protein.	locus_id ""Os12g0578800"";Description ""Zn-finger, C2H2 type domain containing protein."";category ""III"";GO_id ""GO:0003676 : nucleic acid binding"";GO_id ""GO:0005634 : nucleus"";GO_id ""GO:0008270 : zinc ion binding"";InterPro_id ""IPR007087 : Zn-finger, C2H2 type"";Ortholog ""No significant hit available""	C2H2	0.852492	1.02194	1.78191	2.37455	0.0161142	0.0411429	0.795832	II	1.91264	0.000131	1.78893	0.0300953	0.935319	0.361021	2.66151	4.33422e-05
Os12g0163400|mRNA|AK102298|CDS+3'UTR	Tubby family protein.	locus_id ""Os12g0163400"";Description ""Tubby family protein."";category ""III"";GO_id ""No significant hit available"";InterPro_id ""IPR000007 : Tubby"";InterPro_id ""IPR001810 : Cyclin-like F-box"";Ortholog ""AY109994 (Maize)""	Tub	1.07121	1.1454	1.54654	2.78595	0.0104506	0.0356032	1.16641	I	1.60806	0.00692887	1.35928	0.0371806	0.845291	0.302632	1.56777	0.0235983
Os12g0123800|COMBINER|AB182278|3'UTR	CUC2.	locus_id ""Os12g0123800"";Description ""CUC2."";category ""II"";GO_id ""No significant hit available"";InterPro_id ""IPR003441 : No apical meristem (NAM) protein"";Ortholog ""No significant hit available""	NAC	0.981278	0.846666	1.63395	6.27218	0.00108684	0.0239316	0.761207	II	1.83121	0.00107263	2.35258	0.00147609	1.28471	0.156943	8.07516	0.00244762
Os12g0123800|COMBINER_EST|Os12g0123800|8	CUC2.	locus_id ""Os12g0123800"";Description ""CUC2."";category ""II"";GO_id ""No significant hit available"";InterPro_id ""IPR003441 : No apical meristem (NAM) protein"";Ortholog ""No significant hit available""	NAC	0.997762	0.804695	1.57386	5.61446	0.00125514	0.0239316	0.740005	II	1.74774	0.000260036	2.16211	0.000901025	1.23708	0.208952	7.65562	0.00395488
Os12g0123700|COMBINER_EST|CI071913|0	NAC-domain containing protein 18 (ANAC018) (NO APICAL MERISTEM protein) (AtNAM).	locus_id ""Os12g0123700"";Description ""NAC-domain containing protein 18 (ANAC018) (NO APICAL MERISTEM protein) (AtNAM)."";category ""II"";GO_id ""No significant hit available"";InterPro_id ""IPR003441 : No apical meristem (NAM) protein"";Ortholog ""No significant hit available""	NAC	0.689796	0.698166	1.31291	2.83276	0.0081342	0.0334528	0.875121	II	1.84185	0.00797604	1.50811	0.330121	0.8188	0.41894	3.08207	0.000292729
Os11g0180900|COMBINER_EST|CI094517|6	Myb, DNA-binding domain containing protein.	locus_id ""Os11g0180900"";Description ""Myb, DNA-binding domain containing protein."";category ""III"";GO_id ""GO:0003677 : DNA binding"";GO_id ""GO:0005634 : nucleus"";InterPro_id ""IPR001005 : Myb, DNA-binding"";InterPro_id ""IPR009057 : Homeodomain-like"";Ortholog ""No significant hit available""	Myb	0.883568	1.0579	5.7051	10.1912	0.00669616	0.0312904	3.50583	I	4.97278	0.000442939	6.82255	0.0105577	1.37198	0.0134423	4.28665	0.0224745
Os11g0163600|mRNA|AK070139|CDS+3'UTR	Tubby family protein.	locus_id ""Os11g0163600"";Description ""Tubby family protein."";category ""III"";GO_id ""No significant hit available"";InterPro_id ""IPR000007 : Tubby"";Ortholog ""No significant hit available""	Tub	1.01494	0.985142	1.45028	2.76927	0.0100029	0.0352014	1.05559	I	1.37178	0.00710723	1.2312	0.0634286	0.897518	0.157149	1.4414	0.0690707
Os11g0127600|mRNA|AK067922|CDS+3'UTR	No apical meristem (NAM) protein domain containing protein.	locus_id ""Os11g0127600"";Description ""No apical meristem (NAM) protein domain containing protein."";category ""III"";GO_id ""No significant hit available"";InterPro_id ""IPR003441 : No apical meristem (NAM) protein"";Ortholog ""No significant hit available""	NAC	0.826735	0.58175	1.31218	2.65347	0.0121945	0.0371502	0.947604	I	2.67295	0.000182742	1.90725	0.00121813	0.713536	0.299853	2.59112	0.000481758
Os11g0127000|COMBINER_EST|Os11g0127000|8	No apical meristem (NAM) protein family protein.	locus_id ""Os11g0127000"";Description ""No apical meristem (NAM) protein family protein."";category ""III"";GO_id ""No significant hit available"";InterPro_id ""IPR003441 : No apical meristem (NAM) protein"";Ortholog ""No significant hit available""	NAC	0.823671	0.560517	0.781377	2.59891	0.000434003	0.0239316	0.817518	III	1.24271	0.329361	1.7112	0.0108092	1.377	0.259719	5.94857	0.000121305
Os11g0126900|mRNA|AK069257|CDS+3'UTR	No apical meristem (NAM) protein domain containing protein.	locus_id ""Os11g0126900"";Description ""No apical meristem (NAM) protein domain containing protein."";category ""III"";GO_id ""No significant hit available"";InterPro_id ""IPR003441 : No apical meristem (NAM) protein"";Ortholog ""No significant hit available""	NAC	0.379578	0.297025	1.3238	4.63225	0.00454817	0.0292121	1.15823	II	1.86146	0.000124109	1.5684	0.164811	0.842565	0.439335	3.80534	0.0013074
Os10g0562900|mRNA|AK107989|UTR	Pathogenesis-related transcriptional factor and ERF domain containing protein.	locus_id ""Os10g0562900"";Description ""Pathogenesis-related transcriptional factor and ERF domain containing protein."";category ""III"";GO_id ""GO:0003700 : transcription factor activity"";GO_id ""GO:0005634 : nucleus"";InterPro_id ""IPR001471 : Pathogenesis-related transcriptional factor and ERF"";Ortholog ""No significant hit available""	AP2-EREBP	1.46366	1.47531	2.30105	5.91856	0.000987019	0.0239316	0.744528	II	5.73043	3.96828e-05	4.86838	1.37538e-05	0.892607	0.579576	11.4978	0.0372687
Os10g0478300|mRNA|Y11350|CDS+3'UTR	Myb, DNA-binding domain containing protein.	locus_id ""Os10g0478300"";Description ""Myb, DNA-binding domain containing protein."";category ""III"";GO_id ""GO:0003677 : DNA binding"";GO_id ""GO:0005634 : nucleus"";InterPro_id ""IPR001005 : Myb, DNA-binding"";InterPro_id ""IPR009057 : Homeodomain-like"";Ortholog ""No significant hit available""	Myb	0.95819	0.560349	1.25356	4.18483	0.0100058	0.0352014	1.13234	III	1.33254	0.00877052	2.2458	0.0832311	1.68535	0.185601	6.71184	0.0365895
Os10g0478300|mRNA|AK109011|CDS+3'UTR	Myb, DNA-binding domain containing protein.	locus_id ""Os10g0478300"";Description ""Myb, DNA-binding domain containing protein."";category ""III"";GO_id ""GO:0003677 : DNA binding"";GO_id ""GO:0005634 : nucleus"";InterPro_id ""IPR001005 : Myb, DNA-binding"";InterPro_id ""IPR009057 : Homeodomain-like"";Ortholog ""No significant hit available""	Myb	0.910841	0.525394	1.25075	5.17869	0.00601161	0.0303493	1.07647	III	1.62318	0.00127458	2.64524	0.0835806	1.62967	0.162762	8.82559	0.0230348
Os10g0392400|mRNA|AK061602|CDS+3'UTR	ZIM domain containing protein.	locus_id ""Os10g0392400"";Description ""ZIM domain containing protein."";category ""III"";GO_id ""No significant hit available"";InterPro_id ""IPR010399 : ZIM"";Ortholog ""No significant hit available""	ZIM	0.568539	0.709344	2.35533	6.2307	0.00179598	0.0254157	0.840039	II	4.7487	0.0029072	5.17323	0.0167782	1.0894	0.554425	7.79699	0.00041251
Os10g0391400|mRNA|AK107854|CDS+3'UTR	ZIM domain containing protein.	locus_id ""Os10g0391400"";Description ""ZIM domain containing protein."";category ""III"";GO_id ""No significant hit available"";InterPro_id ""IPR010399 : ZIM"";Ortholog ""No significant hit available""	ZIM	1.1004	1.07868	5.62565	16.7651	5.59864e-05	0.0239316	0.955191	II	7.24396	2.52264e-06	7.80197	0.000937888	1.07703	0.395469	19.8993	0.00863054
Os09g0493700|mRNA|AK099237|CDS+3'UTR	No apical meristem (NAM) protein domain containing protein.	locus_id ""Os09g0493700"";Description ""No apical meristem (NAM) protein domain containing protein."";category ""III"";GO_id ""No significant hit available"";InterPro_id ""IPR003441 : No apical meristem (NAM) protein"";Ortholog ""No significant hit available""	NAC	0.880516	0.919861	1.31358	2.02345	0.00736308	0.0324554	0.896909	II	1.39711	0.0253114	1.38051	0.114153	0.988119	0.848902	1.99399	0.000604487
Os09g0493700|mRNA|AK068501|CDS+3'UTR	No apical meristem (NAM) protein domain containing protein.	locus_id ""Os09g0493700"";Description ""No apical meristem (NAM) protein domain containing protein."";category ""III"";GO_id ""No significant hit available"";InterPro_id ""IPR003441 : No apical meristem (NAM) protein"";Ortholog ""No significant hit available""	NAC	0.886325	0.937054	1.32079	2.04727	0.0071555	0.032046	0.893814	II	1.60471	0.00147667	1.46805	0.013838	0.914836	0.219992	1.98057	0.000261148
Os09g0483800|mRNA|AY305867|CDS+3'UTR	Hypothetical protein.	locus_id ""Os09g0483800"";Description ""Hypothetical protein."";category ""V"";GO_id ""GO:0003676 : nucleic acid binding"";GO_id ""GO:0005634 : nucleus"";GO_id ""GO:0008270 : zinc ion binding"";InterPro_id ""IPR007087 : Zn-finger, C2H2 type"";Ortholog ""No significant hit available""	C2H2	0.367249	0.50604	1.33688	7.17328	0.0004586	0.0239316	0.436342	II	4.22178	0.000333362	3.06724	0.0243653	0.726528	0.0128898	10.9993	0.0276672
Os09g0481700|mRNA|AK103745|CDS+3'UTR	WRKY transcription factor 34.	locus_id ""Os09g0481700"";Description ""WRKY transcription factor 34."";category ""II"";GO_id ""GO:0003677 : DNA binding"";InterPro_id ""IPR003657 : DNA-binding WRKY"";Ortholog ""No significant hit available""	WRKY	0.864869	0.96937	1.73631	2.80688	0.00157399	0.0248633	0.946453	I	1.92778	0.000688872	1.98439	0.00626079	1.02936	0.649926	2.29158	8.80923e-05
Os09g0481700|mRNA|AK065078|CDS+3'UTR	WRKY transcription factor 34.	locus_id ""Os09g0481700"";Description ""WRKY transcription factor 34."";category ""II"";GO_id ""GO:0003677 : DNA binding"";InterPro_id ""IPR003657 : DNA-binding WRKY"";Ortholog ""No significant hit available""	WRKY	0.863827	0.983529	1.67874	2.78657	0.0012279	0.0239316	0.978018	I	1.96449	0.000144173	1.96317	0.000838371	0.999329	0.991433	2.28781	0.000159559
Os09g0481700|mRNA|AF459793|CDS+3'UTR	WRKY transcription factor 34.	locus_id ""Os09g0481700"";Description ""WRKY transcription factor 34."";category ""II"";GO_id ""GO:0003677 : DNA binding"";InterPro_id ""IPR003657 : DNA-binding WRKY"";Ortholog ""No significant hit available""	WRKY	1.02006	1.24646	2.231	3.65166	0.000278266	0.0239316	1.14904	I	2.19057	4.37354e-05	2.12196	0.000800203	0.96868	0.619243	2.46067	6.20701e-05
Os09g0470500|mRNA|AK105484|CDS+3'UTR	Homeodomain leucine zipper protein.	locus_id ""Os09g0470500"";Description ""Homeodomain leucine zipper protein."";category ""I"";GO_id ""GO:0003677 : DNA binding"";GO_id ""GO:0003700 : transcription factor activity"";GO_id ""GO:0005634 : nucleus"";InterPro_id ""IPR001356 : Homeobox"";InterPro_id ""IPR000047 : Helix-turn-helix motif, lambda-like repressor"";InterPro_id ""IPR003106 : Leucine zipper, homeobox-associated"";InterPro_id …	HB	1.5744	3.51621	3.93037	4.56838	0.00402499	0.028377	1.97508	I	3.6949	1.55134e-05	2.95666	0.000327531	0.8002	0.349977	3.22555	0.00838735
Os09g0470500|mRNA|AK099710|CDS+3'UTR	Homeodomain leucine zipper protein.	locus_id ""Os09g0470500"";Description ""Homeodomain leucine zipper protein."";category ""I"";GO_id ""GO:0003677 : DNA binding"";GO_id ""GO:0003700 : transcription factor activity"";GO_id ""GO:0005634 : nucleus"";InterPro_id ""IPR001356 : Homeobox"";InterPro_id ""IPR000047 : Helix-turn-helix motif, lambda-like repressor"";InterPro_id ""IPR003106 : Leucine zipper, homeobox-associated"";InterPro_id …	HB	1.47016	3.18431	3.46983	4.29278	0.00411386	0.0284371	1.96458	I	3.67455	1.39914e-05	3.02065	0.000308923	0.822046	0.377876	2.99223	0.0288757
Os09g0470500|mRNA|AF145728|CDS+3'UTR	Homeodomain leucine zipper protein.	locus_id ""Os09g0470500"";Description ""Homeodomain leucine zipper protein."";category ""I"";GO_id ""GO:0003677 : DNA binding"";GO_id ""GO:0003700 : transcription factor activity"";GO_id ""GO:0005634 : nucleus"";InterPro_id ""IPR001356 : Homeobox"";InterPro_id ""IPR000047 : Helix-turn-helix motif, lambda-like repressor"";InterPro_id ""IPR003106 : Leucine zipper, homeobox-associated"";InterPro_id …	HB	1.70835	4.95446	5.68499	6.21526	0.006589	0.0311442	2.3606	I	4.36996	0.000186113	3.07183	0.000295345	0.702941	0.226425	3.15769	0.00812618
Os09g0456800|mRNA|AK101182|CDS+3'UTR	Heat stress transcription factor Spl7 (Heat shock transcription factor) (Heat shock factor RHSF10).	locus_id ""Os09g0456800"";Description ""Heat stress transcription factor Spl7 (Heat shock transcription factor) (Heat shock factor RHSF10)."";category ""II"";GO_id ""GO:0003677 : DNA binding"";GO_id ""GO:0003700 : transcription factor activity"";GO_id ""GO:0005634 : nucleus"";InterPro_id ""IPR000232 : Heat shock factor (HSF)-type, DNA-binding"";InterPro_id ""IPR002341 : HSF/ETS, DNA-binding"";Int…	HSF	0.631088	1.48124	2.07196	3.70766	0.0163753	0.0414215	1.27326	I	3.86721	0.000569969	2.57348	0.0892978	0.665461	0.00321154	3.80766	4.50496e-05
Os09g0456800|mRNA|AK061433|CDS+3'UTR	Heat stress transcription factor Spl7 (Heat shock transcription factor) (Heat shock factor RHSF10).	locus_id ""Os09g0456800"";Description ""Heat stress transcription factor Spl7 (Heat shock transcription factor) (Heat shock factor RHSF10)."";category ""II"";GO_id ""GO:0003677 : DNA binding"";GO_id ""GO:0003700 : transcription factor activity"";GO_id ""GO:0005634 : nucleus"";InterPro_id ""IPR000232 : Heat shock factor (HSF)-type, DNA-binding"";InterPro_id ""IPR002341 : HSF/ETS, DNA-binding"";Int…	HSF	0.623856	1.48818	2.10131	3.81657	0.0136823	0.0387847	1.27203	I	3.83333	0.000588518	2.56842	0.0931766	0.670023	0.00468393	3.76135	5.53744e-05
Os09g0447000|mRNA|AY559046|5'UTR+CDS	Homeobox-leucine zipper protein HAT14 (HD-ZIP protein 14).	locus_id ""Os09g0447000"";Description ""Homeobox-leucine zipper protein HAT14 (HD-ZIP protein 14)."";category ""II"";GO_id ""GO:0003677 : DNA binding"";GO_id ""GO:0003700 : transcription factor activity"";GO_id ""GO:0005634 : nucleus"";InterPro_id ""IPR001356 : Homeobox"";InterPro_id ""IPR000047 : Helix-turn-helix motif, lambda-like repressor"";InterPro_id ""IPR003106 : Leucine zipper, homeobox-a…	HB	0.998598	2.12239	3.03359	2.99903	0.00141838	0.0244266	1.33397	I	5.67906	8.37661e-06	4.47535	0.0216423	0.788044	0.243944	2.51543	0.00132459
Os09g0423800|mRNA|AK111617|CDS+3'UTR	AP2-1 protein (Fragment).	locus_id ""Os09g0423800"";Description ""AP2-1 protein (Fragment)."";category ""II"";GO_id ""GO:0003700 : transcription factor activity"";GO_id ""GO:0005634 : nucleus"";InterPro_id ""IPR001471 : Pathogenesis-related transcriptional factor and ERF"";Ortholog ""No significant hit available""	AP2-EREBP	0.566573	0.640902	1.37532	3.79751	0.00108488	0.0239316	0.686501	II	2.44732	0.00258808	2.05307	0.0819147	0.838904	0.384479	5.74715	0.0441289
Os09g0401300|mRNA|AK071001|CDS+3'UTR	ZIM domain containing protein.	locus_id ""Os09g0401300"";Description ""ZIM domain containing protein."";category ""III"";GO_id ""No significant hit available"";InterPro_id ""IPR010399 : ZIM"";Ortholog ""No significant hit available""	ZIM	0.872499	0.790773	1.12766	2.28173	0.0115974	0.0366302	1.09592	II	1.60757	0.000609347	1.52813	0.00297585	0.950585	0.443807	2.32589	0.000688881
Os09g0401300|mRNA|AK065170|CDS+3'UTR	ZIM domain containing protein.	locus_id ""Os09g0401300"";Description ""ZIM domain containing protein."";category ""III"";GO_id ""No significant hit available"";InterPro_id ""IPR010399 : ZIM"";Ortholog ""No significant hit available""	ZIM	0.882664	0.780187	1.13214	2.32425	0.00995101	0.0352014	1.09775	II	1.779	0.000502198	1.56974	0.012594	0.88237	0.118193	2.23705	0.000792445
Os09g0401000|mRNA|AK064679|CDS+3'UTR	Myb-related protein Pp2.	locus_id ""Os09g0401000"";Description ""Myb-related protein Pp2."";category ""II"";GO_id ""GO:0003677 : DNA binding"";GO_id ""GO:0005634 : nucleus"";InterPro_id ""IPR001005 : Myb, DNA-binding"";InterPro_id ""IPR009057 : Homeodomain-like"";Ortholog ""No significant hit available""	Myb	0.738419	0.864232	1.1206	2.20614	0.00149826	0.0245264	0.892497	II	1.59056	0.000721217	1.08555	0.781588	0.682497	0.365404	2.26545	0.222461
Os09g0306400|mRNA|AK098869|CDS+3'UTR	Basic-leucine zipper (bZIP) transcription factor domain containing protein.	locus_id ""Os09g0306400"";Description ""Basic-leucine zipper (bZIP) transcription factor domain containing protein."";category ""III"";GO_id ""GO:0003677 : DNA binding"";GO_id ""GO:0005634 : nucleus"";InterPro_id ""IPR004827 : Basic-leucine zipper (bZIP) transcription factor"";InterPro_id ""IPR008917 : Eukaryotic transcription factor, DNA-binding"";InterPro_id ""IPR001092 : Basic helix-loop-helix…	bZIP	0.759059	0.64462	0.637154	2.08543	0.140482	0.0950568	0.666778	III	0.547686	0.00565868	0.434524	0.000715343	0.793381	0.0687606	2.86962	0.130314
Os09g0306400|mRNA|AK064903|CDS+3'UTR	Basic-leucine zipper (bZIP) transcription factor domain containing protein.	locus_id ""Os09g0306400"";Description ""Basic-leucine zipper (bZIP) transcription factor domain containing protein."";category ""III"";GO_id ""GO:0003677 : DNA binding"";GO_id ""GO:0005634 : nucleus"";InterPro_id ""IPR004827 : Basic-leucine zipper (bZIP) transcription factor"";InterPro_id ""IPR008917 : Eukaryotic transcription factor, DNA-binding"";InterPro_id ""IPR001092 : Basic helix-loop-helix…	bZIP	0.756462	0.621784	0.646486	2.24758	0.119987	0.0923246	0.533285	III	0.581132	0.00512451	0.438565	0.000761793	0.754673	0.0109472	2.5848	0.107268
Os09g0286600|mRNA|AK072749|CDS+3'UTR	Pathogenesis-related transcriptional factor and ERF domain containing protein.	locus_id ""Os09g0286600"";Description ""Pathogenesis-related transcriptional factor and ERF domain containing protein."";category ""III"";GO_id ""GO:0003700 : transcription factor activity"";GO_id ""GO:0005634 : nucleus"";InterPro_id ""IPR001471 : Pathogenesis-related transcriptional factor and ERF"";Ortholog ""No significant hit available""	AP2-EREBP	0.272218	0.155214	0.435287	4.43552	0.118101	0.0921975	0.50048	II	3.6125	5.78108e-06	2.93688	0.152184	0.812977	0.754516	20.7415	0.0114248
Os08g0546800|mRNA|AK101700|CDS+3'UTR	Heat shock factor RHSF2.	locus_id ""Os08g0546800"";Description ""Heat shock factor RHSF2."";category ""I"";GO_id ""GO:0003677 : DNA binding"";GO_id ""GO:0003700 : transcription factor activity"";GO_id ""GO:0005634 : nucleus"";InterPro_id ""IPR000232 : Heat shock factor (HSF)-type, DNA-binding"";InterPro_id ""IPR002341 : HSF/ETS, DNA-binding"";InterPro_id ""IPR009058 : Winged helix DNA-binding"";Ortholog ""No significant …	HSF	0.681886	0.633154	1.35686	2.48903	0.0315733	0.0567447	1.17794	II	1.66833	0.000736582	1.76138	0.122178	1.05577	0.709897	4.25724	0.00332828
Os08g0545500|COMBINER_EST|CI261507|6	DRE-binding protein 1A.	locus_id ""Os08g0545500"";Description ""DRE-binding protein 1A."";category ""II"";GO_id ""GO:0003700 : transcription factor activity"";GO_id ""GO:0005634 : nucleus"";InterPro_id ""IPR001471 : Pathogenesis-related transcriptional factor and ERF"";Ortholog ""No significant hit available""	AP2-EREBP	0.556681	0.478192	1.66515	5.71085	0.055635	0.0769991	2.03495	III	1.68411	0.00285369	3.81535	0.0179079	2.2655	0.0748629	13.5175	0.00419649
Os08g0386200|mRNA|AY676931|CDS	WRKY transcription factor 69.	locus_id ""Os08g0386200"";Description ""WRKY transcription factor 69."";category ""I"";GO_id ""GO:0003677 : DNA binding"";InterPro_id ""IPR003657 : DNA-binding WRKY"";Ortholog ""No significant hit available""	WRKY	0.81467	0.851525	2.36246	2.35821	0.00243289	0.0261381	0.56945	I	7.82135	5.9528e-06	3.97103	0.124852	0.507717	0.206181	3.95759	0.0669383
Os08g0386200|mRNA|AK111606|CDS+3'UTR	WRKY transcription factor 69.	locus_id ""Os08g0386200"";Description ""WRKY transcription factor 69."";category ""I"";GO_id ""GO:0003677 : DNA binding"";InterPro_id ""IPR003657 : DNA-binding WRKY"";Ortholog ""No significant hit available""	WRKY	1.12099	1.09126	7.05164	5.56881	0.00355565	0.0278536	0.605678	I	12.6363	9.00819e-05	6.51726	0.0780124	0.515757	0.137001	5.43107	0.0928711
Os08g0200600|mRNA|AK120197|CDS+3'UTR	No apical meristem (NAM) protein domain containing protein.	locus_id ""Os08g0200600"";Description ""No apical meristem (NAM) protein domain containing protein."";category ""III"";GO_id ""No significant hit available"";InterPro_id ""IPR003441 : No apical meristem (NAM) protein"";Ortholog ""No significant hit available""	NAC	1.93801	1.30062	2.59534	6.10459	6.45202e-07	0.00512489	0.435171	III	1.06733	0.670666	1.22453	0.0390532	1.14729	0.495849	3.36204	0.113106
Os08g0200600|mRNA|AK105596|CDS+3'UTR	No apical meristem (NAM) protein domain containing protein.	locus_id ""Os08g0200600"";Description ""No apical meristem (NAM) protein domain containing protein."";category ""III"";GO_id ""No significant hit available"";InterPro_id ""IPR003441 : No apical meristem (NAM) protein"";Ortholog ""No significant hit available""	NAC	1.81418	1.25262	2.49302	6.08546	2.72672e-06	0.0105676	0.462345	III	1.15847	0.320537	1.27467	0.0244457	1.10031	0.649686	3.31445	0.12
Os08g0103300|mRNA|AK120706|CDS+3'UTR	Tubby-like protein 3.	locus_id ""Os08g0103300"";Description ""Tubby-like protein 3."";category ""II"";GO_id ""No significant hit available"";InterPro_id ""IPR000007 : Tubby"";InterPro_id ""IPR001810 : Cyclin-like F-box"";Ortholog ""No significant hit available""	Tub	0.765762	0.798901	2.19713	6.36621	0.0151433	0.0402042	0.919189	II	3.37544	0.000260536	3.35272	0.00160192	0.993269	0.9395	5.88682	0.012199
Os07g0685000|mRNA|AY224430|CDS	Zn-finger, Dof type domain containing protein.	locus_id ""Os07g0685000"";Description ""Zn-finger, Dof type domain containing protein."";category ""III"";GO_id ""GO:0003677 : DNA binding"";InterPro_id ""IPR003851 : Zn-finger, Dof type"";Ortholog ""No significant hit available""	C2C2-Dof	1.00324	1.07983	1.54196	2.5941	0.0112249	0.0363588	1.09624	I	1.41383	0.00331898	1.79927	0.0137784	1.27262	0.34279	1.50044	0.00588504
Os07g0685000|mRNA|AK119625|CDS+3'UTR	Zn-finger, Dof type domain containing protein.	locus_id ""Os07g0685000"";Description ""Zn-finger, Dof type domain containing protein."";category ""III"";GO_id ""GO:0003677 : DNA binding"";InterPro_id ""IPR003851 : Zn-finger, Dof type"";Ortholog ""No significant hit available""	C2C2-Dof	1.11585	1.11754	1.58377	2.78231	0.00637771	0.0306745	1.16377	II	1.24164	0.0317451	1.76307	0.0361546	1.41996	0.205833	1.61295	0.00366375
Os07g0685000|mRNA|AK104095|CDS+3'UTR	Zn-finger, Dof type domain containing protein.	locus_id ""Os07g0685000"";Description ""Zn-finger, Dof type domain containing protein."";category ""III"";GO_id ""GO:0003677 : DNA binding"";InterPro_id ""IPR003851 : Zn-finger, Dof type"";Ortholog ""No significant hit available""	C2C2-Dof	1.24619	1.28697	1.8473	3.54756	0.00215888	0.0257625	1.07489	II	1.31846	0.0193209	1.81515	0.0258452	1.37672	0.248837	1.75092	0.0223873
Os07g0685000|mRNA|AK065816|CDS+3'UTR	Zn-finger, Dof type domain containing protein.	locus_id ""Os07g0685000"";Description ""Zn-finger, Dof type domain containing protein."";category ""III"";GO_id ""GO:0003677 : DNA binding"";InterPro_id ""IPR003851 : Zn-finger, Dof type"";Ortholog ""No significant hit available""	C2C2-Dof	1.20257	1.2603	1.8711	3.87477	0.000979784	0.0239316	0.993271	II	1.39519	0.00958191	1.83331	0.006174	1.31402	0.315418	1.75246	0.0157595
Os07g0674800|mRNA|AY297447|CDS+3'UTR	AP2 domain containing protein RAP2.2 (Fragment).	locus_id ""Os07g0674800"";Description ""AP2 domain containing protein RAP2.2 (Fragment)."";category ""II"";GO_id ""GO:0003700 : transcription factor activity"";GO_id ""GO:0005634 : nucleus"";InterPro_id ""IPR001471 : Pathogenesis-related transcriptional factor and ERF"";Ortholog ""No significant hit available""	AP2-EREBP	1.69715	1.58362	2.55128	8.28046	0.0148523	0.040004	1.93583	II	3.16343	0.000464004	4.01279	0.0526164	1.26849	0.1985	4.91796	0.00309178
Os07g0667000|mRNA|AK060587|CDS+3'UTR	Tubby-like protein 3.	locus_id ""Os07g0667000"";Description ""Tubby-like protein 3."";category ""II"";GO_id ""No significant hit available"";InterPro_id ""IPR000007 : Tubby"";InterPro_id ""IPR001810 : Cyclin-like F-box"";Ortholog ""No significant hit available""	Tub	1.05197	0.90376	1.28373	2.48376	0.0300821	0.0552646	1.16141	II	1.38393	0.00439736	1.30615	0.0189035	0.943795	0.587733	1.74312	0.0637315
Os07g0617000|mRNA|AK109360|CDS+3'UTR	Ethylene responsive element binding factor 5 (AtERF5).	locus_id ""Os07g0617000"";Description ""Ethylene responsive element binding factor 5 (AtERF5)."";category ""II"";GO_id ""GO:0003700 : transcription factor activity"";GO_id ""GO:0005634 : nucleus"";InterPro_id ""IPR001471 : Pathogenesis-related transcriptional factor and ERF"";Ortholog ""No significant hit available""	AP2-EREBP	0.711947	0.659385	3.13633	12.5779	0.00567863	0.0301281	0.829248	I	6.83904	0.000517573	6.76308	0.0101019	0.988893	0.950141	10.2343	0.000493178
Os07g0617000|mRNA|AK067060|CDS+3'UTR	Ethylene responsive element binding factor 5 (AtERF5).	locus_id ""Os07g0617000"";Description ""Ethylene responsive element binding factor 5 (AtERF5)."";category ""II"";GO_id ""GO:0003700 : transcription factor activity"";GO_id ""GO:0005634 : nucleus"";InterPro_id ""IPR001471 : Pathogenesis-related transcriptional factor and ERF"";Ortholog ""No significant hit available""	AP2-EREBP	0.699731	0.631764	2.73268	6.99727	0.00663022	0.0312486	1.0454	I	5.96456	0.00107017	6.30134	0.00984084	1.05646	0.735121	5.49607	0.10006
Os07g0617000|mRNA|AK061047|CDS+3'UTR	Ethylene responsive element binding factor 5 (AtERF5).	locus_id ""Os07g0617000"";Description ""Ethylene responsive element binding factor 5 (AtERF5)."";category ""II"";GO_id ""GO:0003700 : transcription factor activity"";GO_id ""GO:0005634 : nucleus"";InterPro_id ""IPR001471 : Pathogenesis-related transcriptional factor and ERF"";Ortholog ""No significant hit available""	AP2-EREBP	0.830529	0.789684	3.11523	9.27819	0.00507986	0.0296237	1.09457	I	5.42026	0.00103094	5.51345	0.0116011	1.01719	0.899547	8.63785	4.166e-05
Os07g0583600|mRNA|AY062210|CDS+3'UTR	Chitin-inducible gibberellin-responsive protein.	locus_id ""Os07g0583600"";Description ""Chitin-inducible gibberellin-responsive protein."";category ""I"";GO_id ""No significant hit available"";InterPro_id ""IPR005202 : GRAS transcription factor"";Ortholog ""No significant hit available""	GRAS	1.29164	1.57257	2.32129	3.1944	0.0138317	0.0389191	1.41595	II	1.31257	0.0139641	1.41299	0.00926094	1.0765	0.435612	1.54117	0.137429
Os07g0583600|mRNA|AK122131|CDS+3'UTR	Chitin-inducible gibberellin-responsive protein.	locus_id ""Os07g0583600"";Description ""Chitin-inducible gibberellin-responsive protein."";category ""I"";GO_id ""No significant hit available"";InterPro_id ""IPR005202 : GRAS transcription factor"";Ortholog ""No significant hit available""	GRAS	1.27487	1.50994	2.25707	3.52231	0.0157318	0.0407945	1.30752	II	1.34522	0.0101955	1.4475	0.00765332	1.07603	0.496755	1.52625	0.156989
Os07g0583600|mRNA|AK098890|CDS+3'UTR	Chitin-inducible gibberellin-responsive protein.	locus_id ""Os07g0583600"";Description ""Chitin-inducible gibberellin-responsive protein."";category ""I"";GO_id ""No significant hit available"";InterPro_id ""IPR005202 : GRAS transcription factor"";Ortholog ""No significant hit available""	GRAS	1.28138	1.52249	2.27463	3.47738	0.0147502	0.0399179	1.30147	II	1.36864	0.00503719	1.45081	0.00752064	1.06004	0.602452	1.56316	0.135529
Os07g0583600|mRNA|AK073470|CDS+3'UTR	Chitin-inducible gibberellin-responsive protein.	locus_id ""Os07g0583600"";Description ""Chitin-inducible gibberellin-responsive protein."";category ""I"";GO_id ""No significant hit available"";InterPro_id ""IPR005202 : GRAS transcription factor"";Ortholog ""No significant hit available""	GRAS	1.30693	1.5479	2.27728	3.48091	0.0134949	0.038665	1.34339	II	1.3479	0.00621087	1.45484	0.00736384	1.07933	0.373971	1.51728	0.150031
Os07g0583600|mRNA|AK061928|CDS+3'UTR	Chitin-inducible gibberellin-responsive protein.	locus_id ""Os07g0583600"";Description ""Chitin-inducible gibberellin-responsive protein."";category ""I"";GO_id ""No significant hit available"";InterPro_id ""IPR005202 : GRAS transcription factor"";Ortholog ""No significant hit available""	GRAS	1.35446	1.65577	2.39445	4.02477	0.0114319	0.0364927	1.29298	II	1.26022	0.026204	1.38559	0.0109069	1.09948	0.210489	1.50018	0.131554
Os07g0569700|mRNA|AK062388|CDS+3'UTR	Zn-finger, C2H2 type domain containing protein.	locus_id ""Os07g0569700"";Description ""Zn-finger, C2H2 type domain containing protein."";category ""III"";GO_id ""GO:0003676 : nucleic acid binding"";GO_id ""GO:0005634 : nucleus"";GO_id ""GO:0008270 : zinc ion binding"";InterPro_id ""IPR007087 : Zn-finger, C2H2 type"";Ortholog ""No significant hit available""	C2H2	0.859002	2.2874	3.64171	5.73956	0.00532148	0.0298781	1.35555	I	4.77608	0.000577269	4.04514	0.034351	0.846957	0.0633842	3.6966	0.0112675
Os07g0568300|mRNA|AK067895|CDS+3'UTR	ZF protein (Fragment).	locus_id ""Os07g0568300"";Description ""ZF protein (Fragment)."";category ""I"";GO_id ""GO:0003676 : nucleic acid binding"";InterPro_id ""IPR002110 : Ankyrin"";InterPro_id ""IPR000571 : Zn-finger, C-x8-C-x5-C-x3-H type"";Ortholog ""No significant hit available""	C3H	1.08285	2.60583	3.29297	5.44259	0.0021756	0.0257625	1.33452	I	2.61957	0.00130185	3.04987	0.0330585	1.16426	0.0800656	2.32626	8.7653e-05
Os07g0568300|mRNA|AK067784|CDS+3'UTR	ZF protein (Fragment).	locus_id ""Os07g0568300"";Description ""ZF protein (Fragment)."";category ""I"";GO_id ""GO:0003676 : nucleic acid binding"";InterPro_id ""IPR002110 : Ankyrin"";InterPro_id ""IPR000571 : Zn-finger, C-x8-C-x5-C-x3-H type"";Ortholog ""No significant hit available""	C3H	1.07038	2.58646	3.23938	5.41585	0.00219018	0.0257625	1.32173	I	2.71951	0.0016368	3.16292	0.036908	1.16304	0.0788233	2.33724	0.000677208
Os07g0568300|mRNA|AJ575241|CDS	ZF protein (Fragment).	locus_id ""Os07g0568300"";Description ""ZF protein (Fragment)."";category ""I"";GO_id ""GO:0003676 : nucleic acid binding"";InterPro_id ""IPR002110 : Ankyrin"";InterPro_id ""IPR000571 : Zn-finger, C-x8-C-x5-C-x3-H type"";Ortholog ""No significant hit available""	C3H	1.03863	2.47327	2.95092	4.75211	0.00463188	0.0292735	1.25368	I	3.18523	8.00499e-05	3.21268	0.0435744	1.00862	0.955265	2.34097	0.000673455
Os07g0558100|mRNA|Y11415|CDS+3'UTR	Myb protein.	locus_id ""Os07g0558100"";Description ""Myb protein."";category ""I"";GO_id ""GO:0003677 : DNA binding"";GO_id ""GO:0005634 : nucleus"";InterPro_id ""IPR001005 : Myb, DNA-binding"";InterPro_id ""IPR009057 : Homeodomain-like"";Ortholog ""No significant hit available""	Myb	1.10846	2.95563	7.08973	8.23237	0.00291513	0.0266937	1.59165	I	6.46312	0.00281205	5.1996	0.000170794	0.804504	0.570371	3.06486	0.0229016
Os07g0545800|mRNA|AY062209|CDS+3'UTR	Chitin-inducible gibberellin-responsive protein.	locus_id ""Os07g0545800"";Description ""Chitin-inducible gibberellin-responsive protein."";category ""II"";GO_id ""No significant hit available"";InterPro_id ""IPR005202 : GRAS transcription factor"";Ortholog ""No significant hit available""	GRAS	0.915432	0.765824	1.42922	2.74737	0.0190828	0.0443092	0.772518	II	1.33281	0.00925987	1.40751	0.00955979	1.05605	0.413539	2.49842	0.00467801
Os07g0545800|mRNA|AK069266|CDS+3'UTR	Chitin-inducible gibberellin-responsive protein.	locus_id ""Os07g0545800"";Description ""Chitin-inducible gibberellin-responsive protein."";category ""II"";GO_id ""No significant hit available"";InterPro_id ""IPR005202 : GRAS transcription factor"";Ortholog ""No significant hit available""	GRAS	1.05955	0.92542	1.74658	3.60832	0.0105416	0.0356409	0.826368	II	1.45672	0.00210938	1.43535	0.00817303	0.985325	0.814226	2.12959	0.000413993
Os06g0685700|mRNA|AK100322|CDS+3'UTR	Auxin response factor 16.	locus_id ""Os06g0685700"";Description ""Auxin response factor 16."";category ""II"";GO_id ""GO:0003677 : DNA binding"";InterPro_id ""IPR003340 : Transcriptional factor B3"";InterPro_id ""IPR010525 : Auxin response factor"";Ortholog ""No significant hit available""	ARF	1.07229	3.88837	3.46657	3.45263	0.00920127	0.0342998	1.60275		2.95636	0.00700874	2.7501	0.153447	0.930232	0.631885	0.943098	0.57226
Os06g0685700|mRNA|AB071299|CDS	Auxin response factor 16.	locus_id ""Os06g0685700"";Description ""Auxin response factor 16."";category ""II"";GO_id ""GO:0003677 : DNA binding"";InterPro_id ""IPR003340 : Transcriptional factor B3"";InterPro_id ""IPR010525 : Auxin response factor"";Ortholog ""No significant hit available""	ARF	1.0542	3.46211	3.11585	3.19687	0.014067	0.0391078	1.51254		3.29307	0.00440836	2.84405	0.159276	0.863649	0.481374	0.937171	0.615216
Os06g0649000|mRNA|AK119644|CDS+3'UTR	WRKY transcription factor 28.	locus_id ""Os06g0649000"";Description ""WRKY transcription factor 28."";category ""II"";GO_id ""GO:0003677 : DNA binding"";InterPro_id ""IPR003657 : DNA-binding WRKY"";InterPro_id ""IPR009053 : Prefoldin"";Ortholog ""No significant hit available""	WRKY	1.23004	4.9851	15.1708	26.2976	0.00664355	0.031264	3.53978	I	39.5447	0.00114616	48.7791	0.120501	1.4666	0.422295	41.6404	0.000357687
Os06g0649000|mRNA|AK106282|CDS+3'UTR	WRKY transcription factor 28.	locus_id ""Os06g0649000"";Description ""WRKY transcription factor 28."";category ""II"";GO_id ""GO:0003677 : DNA binding"";InterPro_id ""IPR003657 : DNA-binding WRKY"";InterPro_id ""IPR009053 : Prefoldin"";Ortholog ""No significant hit available""	WRKY	1.23331	4.91886	15.4085	26.7492	0.00689742	0.031614	3.42738	I	41.9694	0.000936116	51.4654	0.114384	1.54	0.333943	42.5834	0.000353415
Os06g0608500|mRNA|AK070667|CDS+3'UTR	Snf7 family protein.	locus_id ""Os06g0608500"";Description ""Snf7 family protein."";category ""III"";GO_id ""GO:0005554 : molecular_function unknown"";InterPro_id ""IPR005024 : Snf7"";InterPro_id ""IPR008917 : Eukaryotic transcription factor, DNA-binding"";Ortholog ""AY106783 (Maize)""		0.716629	0.757125	1.09265	3.16705	0.0152161	0.0402392	0.7823	II	2.03784	5.75778e-05	1.63403	0.00339697	0.801841	0.0322214	3.32183	0.0340308
Os06g0275000|mRNA|AB041838|3'UTR	Hd1.	locus_id ""Os06g0275000"";Description ""Hd1."";category ""I"";GO_id ""GO:0003677 : DNA binding"";GO_id ""GO:0005622 : intracellular"";GO_id ""GO:0008270 : zinc ion binding"";InterPro_id ""IPR002926 : Zn-finger, CONSTANS type"";InterPro_id ""IPR000315 : Zn-finger, B-box"";InterPro_id ""IPR010402 : CCT"";Ortholog ""No significant hit available""	C2C2-CO like	2.00514	1.20606	3.058	7.02285	0.00479375	0.0293269	0.870992		1.09103	0.66004	1.34893	0.290899	1.19444	0.442512	0.858447	0.447346
Os06g0196700|mRNA|AK103327|CDS+3'UTR	Auxin response factor 1.	locus_id ""Os06g0196700"";Description ""Auxin response factor 1."";category ""II"";GO_id ""No significant hit available"";InterPro_id ""IPR010525 : Auxin response factor"";Ortholog ""No significant hit available""	ARF	1.81153	2.45827	1.95579	4.04115	0.0303651	0.0553875	1.86591	II	1.06744	0.415757	1.05161	0.552444	0.985175	0.908451	1.26752	0.0192517
Os06g0182500|mRNA|AK105719|CDS+3'UTR	Ubiquitin interacting motif domain containing protein.	locus_id ""Os06g0182500"";Description ""Ubiquitin interacting motif domain containing protein."";category ""III"";GO_id ""No significant hit available"";InterPro_id ""IPR001781 : Zn-binding protein, LIM"";InterPro_id ""IPR003903 : Ubiquitin interacting motif"";InterPro_id ""IPR011068 : Poly(A) polymerase, C-terminal-like"";Ortholog ""No significant hit available""	LIM	1.09078	1.3872	2.17347	4.18175	0.00305962	0.0270116	1.3099	I	2.36355	7.05663e-05	2.01699	0.0713771	0.853372	0.213418	2.70355	0.0135936
Os06g0182500|mRNA|AK069056|CDS+3'UTR	Ubiquitin interacting motif domain containing protein.	locus_id ""Os06g0182500"";Description ""Ubiquitin interacting motif domain containing protein."";category ""III"";GO_id ""No significant hit available"";InterPro_id ""IPR001781 : Zn-binding protein, LIM"";InterPro_id ""IPR003903 : Ubiquitin interacting motif"";InterPro_id ""IPR011068 : Poly(A) polymerase, C-terminal-like"";Ortholog ""No significant hit available""	LIM	1.10101	1.40108	2.17179	4.051	0.00352135	0.0278536	1.34847	I	2.38412	5.8259e-05	2.06186	0.0735459	0.864833	0.450432	2.7131	0.0123388
Os05g0560400|COMBINER_EST|Os05g0560400|8	Tubby family protein.	locus_id ""Os05g0560400"";Description ""Tubby family protein."";category ""III"";GO_id ""No significant hit available"";InterPro_id ""IPR000007 : Tubby"";InterPro_id ""IPR001810 : Cyclin-like F-box"";Ortholog ""No significant hit available""	Tub	0.799651	1.14776	1.12092	2.60837	0.0188156	0.0439548	0.939828	II	1.51096	0.00560397	1.47815	0.0148518	0.978285	0.750684	4.18527	0.045224
Os05g0537100|COMBINER_EST|CI430861|0	WRKY transcription factor 10.	locus_id ""Os05g0537100"";Description ""WRKY transcription factor 10."";category ""II"";GO_id ""GO:0003677 : DNA binding"";InterPro_id ""IPR003657 : DNA-binding WRKY"";Ortholog ""No significant hit available""	WRKY	0.986738	1.38092	1.45636	2.46981	0.0245727	0.0500734	1.08024	II	1.69359	0.00114582	1.39014	0.0839417	0.820826	0.0787008	3.63695	0.00231696
Os05g0530400|mRNA|AY344492|CDS+3'UTR	Heat shock factor protein 1 (HSF 1) (Heat shock transcription factor 1) (HSTF 1).	locus_id ""Os05g0530400"";Description ""Heat shock factor protein 1 (HSF 1) (Heat shock transcription factor 1) (HSTF 1)."";category ""II"";GO_id ""GO:0003677 : DNA binding"";GO_id ""GO:0003700 : transcription factor activity"";GO_id ""GO:0005634 : nucleus"";InterPro_id ""IPR000232 : Heat shock factor (HSF)-type, DNA-binding"";InterPro_id ""IPR002341 : HSF/ETS, DNA-binding"";InterPro_id ""IPR0090…	HSF	0.386672	0.800029	3.47878	30.6602	0.0123913	0.0374499	0.430425	II	29.5411	0.00116522	18.2443	0.00818596	0.536853	0.020614	165.131	0.0020703
Os05g0530400|mRNA|AK100412|CDS+3'UTR	Heat shock factor protein 1 (HSF 1) (Heat shock transcription factor 1) (HSTF 1).	locus_id ""Os05g0530400"";Description ""Heat shock factor protein 1 (HSF 1) (Heat shock transcription factor 1) (HSTF 1)."";category ""II"";GO_id ""GO:0003677 : DNA binding"";GO_id ""GO:0003700 : transcription factor activity"";GO_id ""GO:0005634 : nucleus"";InterPro_id ""IPR000232 : Heat shock factor (HSF)-type, DNA-binding"";InterPro_id ""IPR002341 : HSF/ETS, DNA-binding"";InterPro_id ""IPR0090…	HSF	0.411539	0.795286	3.45109	30.5088	0.0124427	0.037533	0.452596	II	26.184	0.00167149	17.4203	0.0108406	0.469361	0.0841107	152.099	0.00196595
Os05g0474800|mRNA|AK119867|CDS+3'UTR	WRKY transcription factor 70.	locus_id ""Os05g0474800"";Description ""WRKY transcription factor 70."";category ""I"";GO_id ""GO:0003677 : DNA binding"";InterPro_id ""IPR003657 : DNA-binding WRKY"";Ortholog ""No significant hit available""	WRKY	0.738001	1.36117	8.88862	20.5768	0.00349753	0.0278536	0.356774	I	51.7421	0.000534381	21.7366	0.0463847	0.420095	0.000853787	27.019	0.0105986
Os05g0437100|COMBINER_EST|Os05g0437100|8	Pathogenesis-related transcriptional factor and ERF domain containing protein.	locus_id ""Os05g0437100"";Description ""Pathogenesis-related transcriptional factor and ERF domain containing protein."";category ""III"";GO_id ""GO:0003700 : transcription factor activity"";GO_id ""GO:0005634 : nucleus"";InterPro_id ""IPR001471 : Pathogenesis-related transcriptional factor and ERF"";Ortholog ""No significant hit available""	AP2-EREBP	1.52393	1.35671	1.83286	3.78696	0.00358352	0.0278536	0.987382	II	1.37025	0.0120147	1.00582	0.981502	0.73404	0.31474	2.71002	0.0556025
Os05g0429900|mRNA|AK104053|CDS+3'UTR	Y49 protein (Myb DNA-binding protein) (MYB transcription factor).	locus_id ""Os05g0429900"";Description ""Y49 protein (Myb DNA-binding protein) (MYB transcription factor)."";category ""II"";GO_id ""No significant hit available"";InterPro_id ""No significant hit available"";Ortholog ""No significant hit available""	Myb	3.33899	7.4071	14.0424	8.40164	0.00285308	0.0266937	2.73316		6.19627	0.000763151	5.30886	0.00806392	0.856783	0.525115	1.57964	0.211221
Os05g0423400|mRNA|L37527|CDS+3'UTR	PISTILLATA-like MADS box protein.	locus_id ""Os05g0423400"";Description ""PISTILLATA-like MADS box protein."";category ""II"";GO_id ""GO:0003700 : transcription factor activity"";GO_id ""GO:0005634 : nucleus"";InterPro_id ""IPR002100 : Transcription factor, MADS-box"";InterPro_id ""IPR002487 : Transcription factor, K-box"";Ortholog ""No significant hit available""	MADS	0.777216	0.976315	1.26601	2.74814	0.00226554	0.0257625	0.803362	I	2.61028	0.000472093	2.2238	0.00928239	0.851936	0.0821047	3.32128	0.00411889
Os05g0423400|mRNA|AK100233|CDS+3'UTR	PISTILLATA-like MADS box protein.	locus_id ""Os05g0423400"";Description ""PISTILLATA-like MADS box protein."";category ""II"";GO_id ""GO:0003700 : transcription factor activity"";GO_id ""GO:0005634 : nucleus"";InterPro_id ""IPR002100 : Transcription factor, MADS-box"";InterPro_id ""IPR002487 : Transcription factor, K-box"";Ortholog ""No significant hit available""	MADS	0.825357	0.888354	1.25567	2.65822	0.00972145	0.0350624	0.802211	II	2.35649	0.000662601	2.14718	0.00322396	0.911179	0.295499	3.27365	0.00167328
Os05g0343400|mRNA|AY676929|CDS	WRKY transcription factor 53 (Transcription factor WRKY12).	locus_id ""Os05g0343400"";Description ""WRKY transcription factor 53 (Transcription factor WRKY12)."";category ""I"";GO_id ""GO:0003677 : DNA binding"";InterPro_id ""IPR003657 : DNA-binding WRKY"";Ortholog ""No significant hit available""	WRKY	0.91107	1.34205	2.10616	2.70656	0.00118468	0.0239316	0.996759	I	3.34557	0.000551574	2.74325	0.00612581	0.819966	0.0999007	3.38352	0.000313807
Os05g0343400|mRNA|AK121190|CDS+3'UTR	WRKY transcription factor 53 (Transcription factor WRKY12).	locus_id ""Os05g0343400"";Description ""WRKY transcription factor 53 (Transcription factor WRKY12)."";category ""I"";GO_id ""GO:0003677 : DNA binding"";InterPro_id ""IPR003657 : DNA-binding WRKY"";Ortholog ""No significant hit available""	WRKY	0.786491	1.2739	2.31616	3.02831	0.000824927	0.0239316	0.916404	I	2.67031	0.000469206	2.44298	9.96756e-05	0.914868	0.474443	3.02424	0.00376547
Os05g0155400|COMBINER_EST|CI412878|1	Sugar transporter superfamily protein.	locus_id ""Os05g0155400"";Description ""Sugar transporter superfamily protein."";category ""III"";GO_id ""GO:0003700 : transcription factor activity"";GO_id ""GO:0005634 : nucleus"";InterPro_id ""IPR000679 : Zn-finger, GATA type"";Ortholog ""No significant hit available""	AP2-EREBP	0.582443	0.565874	1.23147	2.24442	0.00841904	0.0337993	1.02589	I	2.44245	0.000881681	1.7061	0.00265187	0.698522	0.162887	2.5845	0.0203618
Os04g0583900|mRNA|AK101209|CDS+3'UTR	Myb, DNA-binding domain containing protein.	locus_id ""Os04g0583900"";Description ""Myb, DNA-binding domain containing protein."";category ""III"";GO_id ""GO:0003677 : DNA binding"";GO_id ""GO:0005634 : nucleus"";InterPro_id ""IPR001005 : Myb, DNA-binding"";InterPro_id ""IPR006447 : Myb-like DNA-binding region, SHAQKYF class"";InterPro_id ""IPR009057 : Homeodomain-like"";Ortholog ""No significant hit available""	Myb	1.01596	1.26788	1.853	4.35714	0.0558287	0.0771462	1.73868	II	1.82315	0.000349369	1.81281	0.0134228	0.994329	0.975386	2.72412	0.0547874
Os04g0580300|mRNA|AK100294|CDS+3'UTR	GRAS transcription factor domain containing protein.	locus_id ""Os04g0580300"";Description ""GRAS transcription factor domain containing protein."";category ""III"";GO_id ""No significant hit available"";InterPro_id ""IPR005202 : GRAS transcription factor"";Ortholog ""No significant hit available""	GRAS	0.995017	1.65206	2.03661	3.36255	0.00365444	0.0278536	1.31838	I	1.94714	0.00431308	1.77832	0.0932244	0.913298	0.249051	2.0179	0.0319567
Os04g0568700|mRNA|AY344483|CDS+3'UTR	Heat stress transcription factor Spl7 (Heat shock transcription factor) (Heat shock factor RHSF10).	locus_id ""Os04g0568700"";Description ""Heat stress transcription factor Spl7 (Heat shock transcription factor) (Heat shock factor RHSF10)."";category ""II"";GO_id ""GO:0003677 : DNA binding"";GO_id ""GO:0003700 : transcription factor activity"";GO_id ""GO:0005634 : nucleus"";InterPro_id ""IPR000232 : Heat shock factor (HSF)-type, DNA-binding"";InterPro_id ""IPR002341 : HSF/ETS, DNA-binding"";Int…	HSF	0.891138	1.02432	1.64572	2.48815	0.0103753	0.035442	1.10135	I	1.79229	0.0049602	1.55616	0.0423978	0.868253	0.470897	1.73429	0.00242786
Os04g0552700|mRNA|AK121993|CDS+3'UTR	Zn-finger, C2H2 type domain containing protein.	locus_id ""Os04g0552700"";Description ""Zn-finger, C2H2 type domain containing protein."";category ""III"";GO_id ""GO:0003676 : nucleic acid binding"";GO_id ""GO:0005634 : nucleus"";GO_id ""GO:0008270 : zinc ion binding"";InterPro_id ""IPR007087 : Zn-finger, C2H2 type"";Ortholog ""No significant hit available""	C2H2	1.10995	1.66472	1.74579	2.4326	0.00471882	0.0293269	1.18606		3.50309	0.00676102	4.22601	0.107643	1.20636	0.353805	1.51808	0.00542772
Os04g0547600|mRNA|AY339379|CDS+3'UTR	Pathogenesis-related transcriptional factor and ERF domain containing protein.	locus_id ""Os04g0547600"";Description ""Pathogenesis-related transcriptional factor and ERF domain containing protein."";category ""III"";GO_id ""GO:0003700 : transcription factor activity"";GO_id ""GO:0005634 : nucleus"";InterPro_id ""IPR001471 : Pathogenesis-related transcriptional factor and ERF"";Ortholog ""No significant hit available""	AP2-EREBP	0.831159	0.772522	1.27603	3.74438	0.0165516	0.0415125	0.483452	II	1.97231	0.00131057	1.10382	0.563268	0.559659	0.0327978	2.68593	0.000431483
Os04g0547600|mRNA|AK109141|CDS+3'UTR	Pathogenesis-related transcriptional factor and ERF domain containing protein.	locus_id ""Os04g0547600"";Description ""Pathogenesis-related transcriptional factor and ERF domain containing protein."";category ""III"";GO_id ""GO:0003700 : transcription factor activity"";GO_id ""GO:0005634 : nucleus"";InterPro_id ""IPR001471 : Pathogenesis-related transcriptional factor and ERF"";Ortholog ""No significant hit available""	AP2-EREBP	0.861168	0.8001	1.30248	4.08381	0.0171288	0.0421212	0.459777	II	1.7655	0.00221188	1.04827	0.81796	0.593751	0.0765236	2.55005	0.000506637
Os04g0543500|COMBINER_EST|AU181452|7	Homeodomain-like containing protein.	locus_id ""Os04g0543500"";Description ""Homeodomain-like containing protein."";category ""III"";GO_id ""GO:0003677 : DNA binding"";GO_id ""GO:0005634 : nucleus"";InterPro_id ""IPR001005 : Myb, DNA-binding"";InterPro_id ""IPR009057 : Homeodomain-like"";Ortholog ""No significant hit available""	Myb	1.24007	1.94938	2.35245	3.50367	0.00258584	0.026305	1.45012	I	2.14935	0.00114492	1.71084	0.000666235	0.795979	0.195265	2.17256	0.00187898
Os04g0541700|mRNA|AY554030|CDS+3'UTR	Homeobox domain containing protein.	locus_id ""Os04g0541700"";Description ""Homeobox domain containing protein."";category ""III"";GO_id ""GO:0003677 : DNA binding"";GO_id ""GO:0003690 : double-stranded DNA binding"";GO_id ""GO:0003700 : transcription factor activity"";GO_id ""GO:0005634 : nucleus"";GO_id ""GO:0006265 : DNA topological change"";InterPro_id ""IPR001356 : Homeobox"";InterPro_id ""IPR000047 : Helix-turn-helix motif, l…	HB	0.675236	1.93562	2.19349	4.76104	0.00485927	0.0293833	1.44899		2.92136	0.0904611	5.68987	0.00945889	1.94768	0.429707	0.757234	0.428827
Os04g0541700|mRNA|AY224440|5'UTR+CDS	Homeobox domain containing protein.	locus_id ""Os04g0541700"";Description ""Homeobox domain containing protein."";category ""III"";GO_id ""GO:0003677 : DNA binding"";GO_id ""GO:0003690 : double-stranded DNA binding"";GO_id ""GO:0003700 : transcription factor activity"";GO_id ""GO:0005634 : nucleus"";GO_id ""GO:0006265 : DNA topological change"";InterPro_id ""IPR001356 : Homeobox"";InterPro_id ""IPR000047 : Helix-turn-helix motif, l…	HB	0.674134	2.36309	2.67929	5.15367	0.00126407	0.0239316	1.37341		3.83965	0.0430645	6.54431	0.00645408	1.7044	0.48524	0.957081	0.906224
Os04g0541700|mRNA|AK109177|CDS+3'UTR	Homeobox domain containing protein.	locus_id ""Os04g0541700"";Description ""Homeobox domain containing protein."";category ""III"";GO_id ""GO:0003677 : DNA binding"";GO_id ""GO:0003690 : double-stranded DNA binding"";GO_id ""GO:0003700 : transcription factor activity"";GO_id ""GO:0005634 : nucleus"";GO_id ""GO:0006265 : DNA topological change"";InterPro_id ""IPR001356 : Homeobox"";InterPro_id ""IPR000047 : Helix-turn-helix motif, l…	HB	0.64164	2.33472	2.7143	5.56692	0.0012002	0.0239316	1.37648		3.56241	0.0603743	6.75049	0.00433557	1.89492	0.444728	0.998451	0.997106
Os04g0539500|mRNA|AK119611|CDS+3'UTR	AtGATA-3 protein (GATA transcription factor 3).	locus_id ""Os04g0539500"";Description ""AtGATA-3 protein (GATA transcription factor 3)."";category ""II"";GO_id ""GO:0003700 : transcription factor activity"";GO_id ""GO:0005634 : nucleus"";InterPro_id ""IPR000679 : Zn-finger, GATA type"";Ortholog ""No significant hit available""	C2C2-GATA	1.25915	2.01558	2.34326	2.89419	0.0115772	0.0366302	1.18388	I	2.64475	0.00544088	2.71986	6.0581e-05	1.0284	0.901704	1.74979	0.0287428
Os04g0517100|mRNA|Y11414|CDS+3'UTR	Myb protein.	locus_id ""Os04g0517100"";Description ""Myb protein."";category ""I"";GO_id ""GO:0003677 : DNA binding"";GO_id ""GO:0005634 : nucleus"";InterPro_id ""IPR001005 : Myb, DNA-binding"";InterPro_id ""IPR009057 : Homeodomain-like"";Ortholog ""No significant hit available""	Myb	1.30841	1.43918	3.96861	9.31763	0.00036855	0.0239316	1.00959	II	2.7127	1.71073e-05	2.33396	0.000488171	0.860382	0.0796096	4.66169	6.01906e-06
Os04g0517100|mRNA|AY323484|CDS+3'UTR	Myb protein.	locus_id ""Os04g0517100"";Description ""Myb protein."";category ""I"";GO_id ""GO:0003677 : DNA binding"";GO_id ""GO:0005634 : nucleus"";InterPro_id ""IPR001005 : Myb, DNA-binding"";InterPro_id ""IPR009057 : Homeodomain-like"";Ortholog ""No significant hit available""	Myb	1.28962	1.44988	3.87561	9.35019	0.000388365	0.0239316	1.01124	II	2.6781	7.9621e-06	2.30208	0.00116762	0.859593	0.0785251	4.63903	3.53292e-05
Os04g0517100|mRNA|AK111798|CDS+3'UTR	Myb protein.	locus_id ""Os04g0517100"";Description ""Myb protein."";category ""I"";GO_id ""GO:0003677 : DNA binding"";GO_id ""GO:0005634 : nucleus"";InterPro_id ""IPR001005 : Myb, DNA-binding"";InterPro_id ""IPR009057 : Homeodomain-like"";Ortholog ""No significant hit available""	Myb	1.31879	1.47441	3.99899	9.7376	0.000313957	0.0239316	1.01954	II	2.63999	7.95216e-06	2.38896	0.00335972	0.904914	0.181175	4.83754	1.83896e-05
Os04g0517100|mRNA|AF467733|5'UTR+CDS	Myb protein.	locus_id ""Os04g0517100"";Description ""Myb protein."";category ""I"";GO_id ""GO:0003677 : DNA binding"";GO_id ""GO:0005634 : nucleus"";InterPro_id ""IPR001005 : Myb, DNA-binding"";InterPro_id ""IPR009057 : Homeodomain-like"";Ortholog ""No significant hit available""	Myb	1.0604	1.17946	2.67159	5.14344	0.000609524	0.0239316	0.905389	II	2.73904	1.01064e-05	2.33632	0.00368816	0.852969	0.0700994	4.77794	1.08736e-05
Os04g0461000|COMBINER_EST|CI523687|6	Myb, DNA-binding domain containing protein.	locus_id ""Os04g0461000"";Description ""Myb, DNA-binding domain containing protein."";category ""III"";GO_id ""GO:0003677 : DNA binding"";GO_id ""GO:0005634 : nucleus"";InterPro_id ""IPR001005 : Myb, DNA-binding"";InterPro_id ""IPR009057 : Homeodomain-like"";Ortholog ""No significant hit available""	Myb	0.706289	1.02162	2.61358	6.26219	0.0134395	0.0385503	0.537265	I	10.284	3.47503e-06	8.02966	0.00184286	0.780793	0.0607209	9.64853	1.61584e-05
Os04g0460600|mRNA|AK104626|CDS+3'UTR	No apical meristem (NAM) protein domain containing protein.	locus_id ""Os04g0460600"";Description ""No apical meristem (NAM) protein domain containing protein."";category ""III"";GO_id ""No significant hit available"";InterPro_id ""IPR003441 : No apical meristem (NAM) protein"";Ortholog ""No significant hit available""	NAC	1.55945	12.1669	9.74835	15.5973	0.0236619	0.0492239	2.01096		5.2498	0.00951447	3.24878	0.195941	0.618839	0.0758744	0.486868	0.0210479
Os04g0460600|mRNA|AK061745|CDS+3'UTR	No apical meristem (NAM) protein domain containing protein.	locus_id ""Os04g0460600"";Description ""No apical meristem (NAM) protein domain containing protein."";category ""III"";GO_id ""No significant hit available"";InterPro_id ""IPR003441 : No apical meristem (NAM) protein"";Ortholog ""No significant hit available""	NAC	1.76789	12.6151	11.7409	15.776	0.0213631	0.046748	2.27871		5.1107	0.00984518	3.21124	0.178314	0.628336	0.0636128	0.48195	0.0293676
Os04g0460600|mRNA|AB028181|CDS+3'UTR	No apical meristem (NAM) protein domain containing protein.	locus_id ""Os04g0460600"";Description ""No apical meristem (NAM) protein domain containing protein."";category ""III"";GO_id ""No significant hit available"";InterPro_id ""IPR003441 : No apical meristem (NAM) protein"";Ortholog ""No significant hit available""	NAC	1.98828	14.4044	13.1349	18.2254	0.0175773	0.0426449	2.38087		5.34568	0.0123591	3.48555	0.192444	0.652031	0.0645952	0.469999	0.0187242
Os04g0432100|COMBINER_EST|Os04g0432100|8	GRAS transcription factor domain containing protein.	locus_id ""Os04g0432100"";Description ""GRAS transcription factor domain containing protein."";category ""III"";GO_id ""No significant hit available"";InterPro_id ""IPR005202 : GRAS transcription factor"";Ortholog ""No significant hit available""	GRAS	0.884257	0.675164	1.56062	4.21773	0.000518053	0.0239316	0.418916	II	1.94629	0.000105432	1.35844	0.430291	0.697967	0.308092	4.96016	0.00693242
Os04g0408900|mRNA|AK072291|CDS+3'UTR	DNA binding protein S1FA family protein.	locus_id ""Os04g0408900"";Description ""DNA binding protein S1FA family protein."";category ""III"";GO_id ""GO:0003677 : DNA binding"";GO_id ""GO:0005634 : nucleus"";InterPro_id ""IPR006779 : DNA binding protein S1FA"";Ortholog ""No significant hit available""	S1Fa-like	0.813074	0.9585	1.74652	4.05381	0.00123992	0.0239316	1.10185	I	1.66608	0.000785007	1.24624	0.031524	0.748006	0.0150479	1.86005	0.00170922
Os04g0408900|mRNA|AK058627|CDS+3'UTR	DNA binding protein S1FA family protein.	locus_id ""Os04g0408900"";Description ""DNA binding protein S1FA family protein."";category ""III"";GO_id ""GO:0003677 : DNA binding"";GO_id ""GO:0005634 : nucleus"";InterPro_id ""IPR006779 : DNA binding protein S1FA"";Ortholog ""No significant hit available""	S1Fa-like	0.843344	1.05069	1.85341	4.37106	0.000932748	0.0239316	1.16409	II	1.61412	0.00167366	1.2587	0.0281002	0.779805	0.0267818	1.99225	0.00125482
Os03g0833300|mRNA|AK069847|CDS+3'UTR	SBP domain containing protein.	locus_id ""Os03g0833300"";Description ""SBP domain containing protein."";category ""III"";GO_id ""GO:0003677 : DNA binding"";GO_id ""GO:0005634 : nucleus"";InterPro_id ""IPR004333 : SBP"";InterPro_id ""IPR002110 : Ankyrin"";Ortholog ""No significant hit available""	SBP	1.06983	1.11294	1.5036	2.70011	0.00481522	0.0293269	0.971904	I	1.71705	0.000662503	1.59306	0.00395387	0.927789	0.606425	1.62282	0.00323892
Os03g0820400|mRNA|AY305864|CDS+3'UTR	ZPT2-13.	locus_id ""Os03g0820400"";Description ""ZPT2-13."";category ""II"";GO_id ""GO:0003676 : nucleic acid binding"";GO_id ""GO:0005634 : nucleus"";GO_id ""GO:0008270 : zinc ion binding"";InterPro_id ""IPR007087 : Zn-finger, C2H2 type"";Ortholog ""No significant hit available""	C2H2	0.812639	0.880205	1.54324	3.033	0.000289265	0.0239316	0.577533	II	2.1185	0.000137426	1.75912	0.00160221	0.830362	0.122076	4.11505	0.00290989
Os03g0820400|mRNA|AY286473|CDS+3'UTR	ZPT2-13.	locus_id ""Os03g0820400"";Description ""ZPT2-13."";category ""II"";GO_id ""GO:0003676 : nucleic acid binding"";GO_id ""GO:0005634 : nucleus"";GO_id ""GO:0008270 : zinc ion binding"";InterPro_id ""IPR007087 : Zn-finger, C2H2 type"";Ortholog ""No significant hit available""	C2H2	0.772316	0.846051	1.25619	2.11109	0.00188339	0.0254157	0.597628	II	2.01819	0.000215659	1.6663	0.00331493	0.825639	0.172832	3.89442	0.00103391
Os03g0820400|mRNA|AK119690|CDS+3'UTR	ZPT2-13.	locus_id ""Os03g0820400"";Description ""ZPT2-13."";category ""II"";GO_id ""GO:0003676 : nucleic acid binding"";GO_id ""GO:0005634 : nucleus"";GO_id ""GO:0008270 : zinc ion binding"";InterPro_id ""IPR007087 : Zn-finger, C2H2 type"";Ortholog ""No significant hit available""	C2H2	0.812202	0.8913	1.55628	3.08147	0.000281893	0.0239316	0.588021	II	1.99507	0.00124728	1.73313	0.00160553	0.868708	0.241755	4.02982	0.00284162
Os03g0777000|mRNA|AK073539|CDS+3'UTR	NAM (No apical meristem)-like protein.	locus_id ""Os03g0777000"";Description ""NAM (No apical meristem)-like protein."";category ""II"";GO_id ""No significant hit available"";InterPro_id ""IPR003441 : No apical meristem (NAM) protein"";Ortholog ""No significant hit available""	NAC	0.279876	0.266732	1.1543	5.75877	0.0185859	0.0436522	0.604034	II	25.3387	8.09604e-05	12.0407	0.00614861	0.460173	0.0267648	67.8335	5.61367e-06
Os03g0764600|mRNA|AK105625|CDS+3'UTR	Myb, DNA-binding domain containing protein.	locus_id ""Os03g0764600"";Description ""Myb, DNA-binding domain containing protein."";category ""III"";GO_id ""GO:0003677 : DNA binding"";GO_id ""GO:0005634 : nucleus"";InterPro_id ""IPR001005 : Myb, DNA-binding"";InterPro_id ""IPR006447 : Myb-like DNA-binding region, SHAQKYF class"";InterPro_id ""IPR009057 : Homeodomain-like"";Ortholog ""No significant hit available""	Myb	0.333084	0.498961	0.787511	2.57551	0.0178212	0.0428294	0.911947	II	1.63944	0.00539205	1.06186	0.854426	0.647697	0.357487	6.83912	0.0355099
Os03g0764100|mRNA|AK072942|CDS+3'UTR	Conserved hypothetical protein.	locus_id ""Os03g0764100"";Description ""Conserved hypothetical protein."";category ""IV"";GO_id ""GO:0003676 : nucleic acid binding"";GO_id ""GO:0005634 : nucleus"";GO_id ""GO:0008270 : zinc ion binding"";InterPro_id ""IPR007087 : Zn-finger, C2H2 type"";Ortholog ""No significant hit available""	C2H2	0.376387	0.608517	1.8267	6.12037	0.00174239	0.0254157	0.690986	I	9.34453	0.000194304	7.56991	0.0273318	0.81009	0.213972	13.5949	0.000150327
Os03g0764100|mRNA|AF332876|CDS+3'UTR	Conserved hypothetical protein.	locus_id ""Os03g0764100"";Description ""Conserved hypothetical protein."";category ""IV"";GO_id ""GO:0003676 : nucleic acid binding"";GO_id ""GO:0005634 : nucleus"";GO_id ""GO:0008270 : zinc ion binding"";InterPro_id ""IPR007087 : Zn-finger, C2H2 type"";Ortholog ""No significant hit available""	C2H2	0.380751	0.587775	1.79666	5.6671	0.00148681	0.0244601	0.738821	I	9.07841	0.000162658	7.59065	0.0348762	0.836121	0.296123	13.6734	1.0473e-05
Os03g0723000|mRNA|AK102857|CDS+3'UTR	GRAS transcription factor domain containing protein.	locus_id ""Os03g0723000"";Description ""GRAS transcription factor domain containing protein."";category ""III"";GO_id ""No significant hit available"";InterPro_id ""IPR005202 : GRAS transcription factor"";Ortholog ""No significant hit available""	GRAS	1.38902	3.14572	3.9282	5.0495	0.0316917	0.056893	2.27729		2.77417	0.00311395	4.08477	0.00202665	1.47243	0.0557019	0.898068	0.514595
Os03g0723000|mRNA|AK101603|CDS+3'UTR	GRAS transcription factor domain containing protein.	locus_id ""Os03g0723000"";Description ""GRAS transcription factor domain containing protein."";category ""III"";GO_id ""No significant hit available"";InterPro_id ""IPR005202 : GRAS transcription factor"";Ortholog ""No significant hit available""	GRAS	1.45827	3.19473	4.18848	5.49792	0.0322527	0.0573005	2.33698		2.76985	0.0105102	3.97531	0.00672589	1.43521	0.142203	0.862208	0.373056
Os03g0723000|mRNA|AK064022|CDS+3'UTR	GRAS transcription factor domain containing protein.	locus_id ""Os03g0723000"";Description ""GRAS transcription factor domain containing protein."";category ""III"";GO_id ""No significant hit available"";InterPro_id ""IPR005202 : GRAS transcription factor"";Ortholog ""No significant hit available""	GRAS	1.38992	3.12004	3.91902	5.06262	0.0325223	0.0575391	2.25442		2.80402	0.00472227	4.03472	0.00633874	1.4389	0.0514879	0.906829	0.540128
Os03g0713600|mRNA|AK074014|CDS+3'UTR	Ferritin/ribonucleotide reductase-like family protein.	locus_id ""Os03g0713600"";Description ""Ferritin/ribonucleotide reductase-like family protein."";category ""III"";GO_id ""GO:0003700 : transcription factor activity"";InterPro_id ""IPR002197 : Helix-turn-helix, Fis-type"";InterPro_id ""IPR000504 : RNA-binding region RNP-1 (RNA recognition motif)"";InterPro_id ""IPR009078 : Ferritin/ribonucleotide reductase-like"";Ortholog ""No significant hit ava…		1.25937	1.46693	1.90117	2.71604	0.000887635	0.0239316	1.03188	II	1.32441	0.0162386	1.37741	0.00793924	1.04002	0.544554	1.83883	0.0124437
Os03g0707600|mRNA|AB030956|CDS+3'UTR	Gibberellin-insensitive protein OsGAI.	locus_id ""Os03g0707600"";Description ""Gibberellin-insensitive protein OsGAI."";category ""I"";GO_id ""No significant hit available"";InterPro_id ""IPR005202 : GRAS transcription factor"";Ortholog ""AY103865 (Maize)""	GRAS	1.18409	2.06021	2.43237	3.31544	0.00168752	0.0253945	1.50482		1.70092	0.00160836	1.60586	0.12045	0.944113	0.42223	0.74484	0.0144604
Os03g0444900|mRNA|AY302436|5'UTR+CDS	WRKY transcription factor 30.	locus_id ""Os03g0444900"";Description ""WRKY transcription factor 30."";category ""II"";GO_id ""GO:0003677 : DNA binding"";InterPro_id ""IPR003657 : DNA-binding WRKY"";Ortholog ""No significant hit available""	WRKY	1.8583	2.12002	2.69926	7.14588	0.000610498	0.0239316	1.2646	I	2.22824	0.0663902	2.90297	0.124904	1.30281	0.0150806	2.27909	0.0626413
Os03g0437200|mRNA|AY295345|CDS+3'UTR	Zn-finger, C2H2 type domain containing protein.	locus_id ""Os03g0437200"";Description ""Zn-finger, C2H2 type domain containing protein."";category ""III"";GO_id ""GO:0003676 : nucleic acid binding"";GO_id ""GO:0005634 : nucleus"";GO_id ""GO:0008270 : zinc ion binding"";InterPro_id ""IPR007087 : Zn-finger, C2H2 type"";Ortholog ""No significant hit available""	C2H2	0.317304	0.522805	2.17075	4.90896	0.000194982	0.0239316	0.581056	I	41.845	4.53081e-05	22.7652	0.0294929	0.544036	0.105251	101.122	0.000294599
Os03g0437200|mRNA|AK059839|CDS+3'UTR	Zn-finger, C2H2 type domain containing protein.	locus_id ""Os03g0437200"";Description ""Zn-finger, C2H2 type domain containing protein."";category ""III"";GO_id ""GO:0003676 : nucleic acid binding"";GO_id ""GO:0005634 : nucleus"";GO_id ""GO:0008270 : zinc ion binding"";InterPro_id ""IPR007087 : Zn-finger, C2H2 type"";Ortholog ""No significant hit available""	C2H2	0.232076	0.448405	3.85363	29.1749	0.00142269	0.0244266	0.541278	I	58.0872	0.000101309	26.9773	0.0315336	0.464428	0.042587	130.192	0.000546148
Os03g0425800|mRNA|AK100427|CDS+3'UTR	MYBY2 protein (Fragment).	locus_id ""Os03g0425800"";Description ""MYBY2 protein (Fragment)."";category ""I"";GO_id ""GO:0003677 : DNA binding"";GO_id ""GO:0005634 : nucleus"";InterPro_id ""IPR001005 : Myb, DNA-binding"";InterPro_id ""IPR009057 : Homeodomain-like"";Ortholog ""No significant hit available""	Myb	0.916214	0.846621	1.09757	2.2334	0.0112355	0.036361	0.826937	II	1.3165	0.0108028	1.31451	0.0177243	0.99849	0.981431	1.78939	0.0191037
Os03g0402800|mRNA|AK099557|CDS+3'UTR	ZIM domain containing protein.	locus_id ""Os03g0402800"";Description ""ZIM domain containing protein."";category ""III"";GO_id ""No significant hit available"";InterPro_id ""IPR010399 : ZIM"";Ortholog ""No significant hit available""	ZIM	0.850258	1.07322	2.57704	4.61105	0.000778099	0.0239316	1.3423	I	3.20313	0.00566047	3.34066	0.00649966	1.04293	0.837688	3.39237	0.0035307
Os03g0402800|mRNA|AK061842|CDS+3'UTR	ZIM domain containing protein.	locus_id ""Os03g0402800"";Description ""ZIM domain containing protein."";category ""III"";GO_id ""No significant hit available"";InterPro_id ""IPR010399 : ZIM"";Ortholog ""No significant hit available""	ZIM	0.840676	1.1031	2.61916	4.71491	0.000778439	0.0239316	1.34475	I	3.51858	0.000524769	3.65978	0.000191536	1.04013	0.849642	3.4661	0.0030772
Os03g0327100|mRNA|AK065989|CDS+3'UTR	NAM / CUC2-like protein.	locus_id ""Os03g0327100"";Description ""NAM / CUC2-like protein."";category ""II"";GO_id ""No significant hit available"";InterPro_id ""IPR003441 : No apical meristem (NAM) protein"";Ortholog ""No significant hit available""	NAC	0.67155	1.16981	1.57624	3.56334	0.00335033	0.0278181	1.03521	I	3.84732	0.00178021	3.29643	0.0652665	0.856813	0.0695946	4.21413	0.0220179
Os03g0324200|mRNA|AK101076|CDS+3'UTR	EIL3.	locus_id ""Os03g0324200"";Description ""EIL3."";category ""II"";GO_id ""GO:0005634 : nucleus"";GO_id ""GO:0030528 : transcription regulator activity"";InterPro_id ""IPR006957 : Ethylene insensitive 3"";Ortholog ""No significant hit available""	EIL	0.819779	0.848488	1.25563	2.66809	0.0121978	0.0371502	1.03729	I	2.01498	0.00279804	1.64471	0.00326272	0.81624	0.328071	2.01065	0.0252662
Os03g0313100|mRNA|AK109839|CDS+3'UTR	BABY BOOM.	locus_id ""Os03g0313100"";Description ""BABY BOOM."";category ""II"";GO_id ""GO:0003700 : transcription factor activity"";GO_id ""GO:0005634 : nucleus"";InterPro_id ""IPR001471 : Pathogenesis-related transcriptional factor and ERF"";Ortholog ""No significant hit available""	AP2-EREBP	0.819525	0.887335	2.39454	5.3478	0.000323414	0.0239316	0.722488	I	5.26983	0.000864814	5.41684	0.0170241	1.0279	0.705848	8.04719	0.00217807
Os03g0274300|COMBINER_EST|CI443279|0	Initiator-binding protein.	locus_id ""Os03g0274300"";Description ""Initiator-binding protein."";category ""II"";GO_id ""GO:0003677 : DNA binding"";GO_id ""GO:0005634 : nucleus"";InterPro_id ""IPR001005 : Myb, DNA-binding"";InterPro_id ""IPR000626 : Ubiquitin"";InterPro_id ""IPR009057 : Homeodomain-like"";Ortholog ""X79086 (Maize)""	Myb	0.781282	0.915197	2.21799	4.52845	0.00162012	0.0251914	1.0139	II	3.12774	0.000831819	2.65723	0.0136016	0.849567	0.216245	4.54128	0.0305701
Os03g0267800|mRNA|AK069586|CDS+3'UTR	Zn-binding protein, LIM domain containing protein.	locus_id ""Os03g0267800"";Description ""Zn-binding protein, LIM domain containing protein."";category ""III"";GO_id ""No significant hit available"";InterPro_id ""IPR001781 : Zn-binding protein, LIM"";InterPro_id ""IPR011068 : Poly(A) polymerase, C-terminal-like"";Ortholog ""No significant hit available""	LIM	1.28649	3.65451	5.48252	6.15544	0.0193582	0.044694	1.70418	I	20.1827	0.000115917	19.8233	0.0439751	0.982195	0.960262	22.6816	0.000335588
Os03g0265300|mRNA|AK101498|CDS+3'UTR	Mitochondrial substrate carrier family protein.	locus_id ""Os03g0265300"";Description ""Mitochondrial substrate carrier family protein."";category ""III"";GO_id ""GO:0003700 : transcription factor activity"";GO_id ""GO:0005488 : binding"";GO_id ""GO:0006810 : transport"";GO_id ""GO:0016020 : membrane"";InterPro_id ""IPR002197 : Helix-turn-helix, Fis-type"";InterPro_id ""IPR001993 : Mitochondrial substrate carrier"";Ortholog ""No significant hi…		0.65007	0.713462	1.10361	2.6905	0.00227181	0.0257625	0.671795	II	2.183	0.00045278	1.78828	0.195816	0.819182	0.303434	3.48446	0.0287939
Os03g0224700|mRNA|AK072571|CDS+3'UTR	HSP protein (Fragment).	locus_id ""Os03g0224700"";Description ""HSP protein (Fragment)."";category ""I"";GO_id ""GO:0003677 : DNA binding"";GO_id ""GO:0003700 : transcription factor activity"";GO_id ""GO:0005634 : nucleus"";InterPro_id ""IPR000232 : Heat shock factor (HSF)-type, DNA-binding"";InterPro_id ""IPR002341 : HSF/ETS, DNA-binding"";InterPro_id ""IPR009058 : Winged helix DNA-binding"";Ortholog ""No significant h…	HSF	0.860919	0.966507	1.33525	2.18715	0.00725284	0.0322322	0.987582	II	1.19511	0.0444516	1.37043	0.0701137	1.14671	0.107219	1.8547	0.0644856
Os03g0224700|mRNA|AJ575240|5'UTR+CDS	HSP protein (Fragment).	locus_id ""Os03g0224700"";Description ""HSP protein (Fragment)."";category ""I"";GO_id ""GO:0003677 : DNA binding"";GO_id ""GO:0003700 : transcription factor activity"";GO_id ""GO:0005634 : nucleus"";InterPro_id ""IPR000232 : Heat shock factor (HSF)-type, DNA-binding"";InterPro_id ""IPR002341 : HSF/ETS, DNA-binding"";InterPro_id ""IPR009058 : Winged helix DNA-binding"";Ortholog ""No significant h…	HSF	0.973081	1.13665	1.48831	2.61816	0.0057726	0.0301281	1.11268	II	1.26628	0.0262896	1.37689	0.091796	1.08735	0.546689	1.82076	0.0835036
Os03g0181100|mRNA|AK120087|CDS+3'UTR	ZIM domain containing protein.	locus_id ""Os03g0181100"";Description ""ZIM domain containing protein."";category ""III"";GO_id ""No significant hit available"";InterPro_id ""IPR010399 : ZIM"";Ortholog ""No significant hit available""	ZIM	1.11742	1.71029	4.15566	7.46871	0.00466476	0.0292898	2.03265	I	11.1744	0.00146311	10.8811	0.0529358	0.973757	0.892794	12.6394	4.02989e-07
Os03g0181100|mRNA|AK067971|CDS+3'UTR	ZIM domain containing protein.	locus_id ""Os03g0181100"";Description ""ZIM domain containing protein."";category ""III"";GO_id ""No significant hit available"";InterPro_id ""IPR010399 : ZIM"";Ortholog ""No significant hit available""	ZIM	1.1084	1.69364	4.18426	7.42951	0.0045269	0.0292121	2.0211	I	11.2911	0.000853336	11.0128	0.0466076	0.97535	0.894838	12.5562	3.4947e-06
Os03g0180900|mRNA|AK073589|CDS+3'UTR	ZIM domain containing protein.	locus_id ""Os03g0180900"";Description ""ZIM domain containing protein."";category ""III"";GO_id ""No significant hit available"";InterPro_id ""IPR010399 : ZIM"";Ortholog ""No significant hit available""	ZIM	0.794414	0.658514	2.24152	4.15482	5.49616e-05	0.0239316	1.23255	II	2.60574	8.54109e-06	2.64756	0.0941604	1.01605	0.951177	4.91667	0.00552652
Os03g0117900|mRNA|AK108930|CDS+3'UTR	Pathogenesis-related transcriptional factor and ERF domain containing protein.	locus_id ""Os03g0117900"";Description ""Pathogenesis-related transcriptional factor and ERF domain containing protein."";category ""III"";GO_id ""GO:0003700 : transcription factor activity"";GO_id ""GO:0005634 : nucleus"";InterPro_id ""IPR001471 : Pathogenesis-related transcriptional factor and ERF"";Ortholog ""No significant hit available""	AP2-EREBP	1.33443	2.88424	3.80943	4.86397	0.0258873	0.0511157	1.90344		3.35604	0.00919558	3.4758	0.0954177	1.03569	0.615507	1.058	0.720174
Os02g0752800|mRNA|AK105991|CDS+3'UTR	Dehydration responsive element binding protein 2B (DREB2B protein).	locus_id ""Os02g0752800"";Description ""Dehydration responsive element binding protein 2B (DREB2B protein)."";category ""II"";GO_id ""GO:0003700 : transcription factor activity"";GO_id ""GO:0005634 : nucleus"";InterPro_id ""IPR001471 : Pathogenesis-related transcriptional factor and ERF"";Ortholog ""No significant hit available""	AP2-EREBP	0.889944	0.843373	1.41944	2.43893	0.00849343	0.0338726	1.12549	I	2.2844	0.000688039	1.79949	0.0739015	0.787727	0.0332449	2.79335	0.00107537
Os02g0726300|mRNA|AK101321|CDS+3'UTR	Dof zinc finger protein.	locus_id ""Os02g0726300"";Description ""Dof zinc finger protein."";category ""I"";GO_id ""GO:0003677 : DNA binding"";InterPro_id ""IPR003851 : Zn-finger, Dof type"";Ortholog ""No significant hit available""	C2C2-Dof	2.29357	6.49805	6.64157	9.27623	0.017207	0.0421425	3.52456	I	9.7104	0.00193906	18.734	0.00147331	1.92927	0.193824	4.6695	0.00130289
Os02g0726300|mRNA|AK100892|CDS+3'UTR	Dof zinc finger protein.	locus_id ""Os02g0726300"";Description ""Dof zinc finger protein."";category ""I"";GO_id ""GO:0003677 : DNA binding"";InterPro_id ""IPR003851 : Zn-finger, Dof type"";Ortholog ""No significant hit available""	C2C2-Dof	2.28482	6.44818	6.63454	9.44915	0.0170432	0.0420422	3.46753	I	10.0537	0.00256213	18.4709	0.0029268	1.83723	0.207333	4.73096	0.00186605
Os02g0726300|mRNA|AK061000|CDS+3'UTR	Dof zinc finger protein.	locus_id ""Os02g0726300"";Description ""Dof zinc finger protein."";category ""I"";GO_id ""GO:0003677 : DNA binding"";InterPro_id ""IPR003851 : Zn-finger, Dof type"";Ortholog ""No significant hit available""	C2C2-Dof	2.30368	6.56707	6.79611	9.76881	0.0171843	0.0421425	3.50456	I	10.8082	0.00222023	18.8255	0.00144428	1.74179	0.257612	4.7006	0.00160781
Os02g0726300|mRNA|AB028132|CDS+3'UTR	Dof zinc finger protein.	locus_id ""Os02g0726300"";Description ""Dof zinc finger protein."";category ""I"";GO_id ""GO:0003677 : DNA binding"";InterPro_id ""IPR003851 : Zn-finger, Dof type"";Ortholog ""No significant hit available""	C2C2-Dof	2.28872	6.63503	6.84375	9.64982	0.0171291	0.0421212	3.52462	I	9.77457	0.0021007	19.2979	0.00163613	1.97429	0.17834	4.95494	0.000903882
Os02g0655200|mRNA|AY339378|CDS+3'UTR	Ethylene responsive element binding factor3 (OsERF3).	locus_id ""Os02g0655200"";Description ""Ethylene responsive element binding factor3 (OsERF3)."";category ""II"";GO_id ""GO:0003700 : transcription factor activity"";GO_id ""GO:0005634 : nucleus"";InterPro_id ""IPR001471 : Pathogenesis-related transcriptional factor and ERF"";Ortholog ""No significant hit available""	AP2-EREBP	0.886803	2.59272	3.03934	9.28119	0.00165708	0.0253795	1.64097	I	6.37588	5.00569e-05	3.6842	0.121661	0.577833	0.218988	10.2323	0.0319336
Os02g0654700|mRNA|AK105940|CDS+3'UTR	Ethylene-responsive element binding protein.	locus_id ""Os02g0654700"";Description ""Ethylene-responsive element binding protein."";category ""II"";GO_id ""GO:0003700 : transcription factor activity"";GO_id ""GO:0005634 : nucleus"";InterPro_id ""IPR001471 : Pathogenesis-related transcriptional factor and ERF"";Ortholog ""No significant hit available""	AP2-EREBP	0.358863	1.69215	3.40891	7.55471	0.00682328	0.0315709	1.68665	I	15.3462	5.36037e-05	11.2849	0.0528206	0.735354	0.422703	11.1713	3.92308e-05
Os02g0654700|mRNA|AK073812|CDS+3'UTR	Ethylene-responsive element binding protein.	locus_id ""Os02g0654700"";Description ""Ethylene-responsive element binding protein."";category ""II"";GO_id ""GO:0003700 : transcription factor activity"";GO_id ""GO:0005634 : nucleus"";InterPro_id ""IPR001471 : Pathogenesis-related transcriptional factor and ERF"";Ortholog ""No significant hit available""	AP2-EREBP	0.339701	1.64386	3.21396	7.5909	0.0077989	0.0328977	1.62852	I	14.9814	0.000120852	10.6592	0.0523158	0.711495	0.333677	11.2494	8.71974e-05
Os02g0624300|mRNA|AK112056|CDS+3'UTR	MYB1 protein.	locus_id ""Os02g0624300"";Description ""MYB1 protein."";category ""II"";GO_id ""GO:0003677 : DNA binding"";GO_id ""GO:0005634 : nucleus"";InterPro_id ""IPR001005 : Myb, DNA-binding"";InterPro_id ""IPR009057 : Homeodomain-like"";Ortholog ""No significant hit available""	Myb	0.30733	0.397949	1.4061	4.98787	0.000259137	0.0239316	0.613469	II	8.92398	5.90704e-06	5.60899	0.0603377	0.62853	0.213787	22.4381	1.92587e-07
Os02g0610500|mRNA|AK100097|CDS+3'UTR	CONSTANS-like protein CO5.	locus_id ""Os02g0610500"";Description ""CONSTANS-like protein CO5."";category ""II"";GO_id ""GO:0003677 : DNA binding"";GO_id ""GO:0005622 : intracellular"";GO_id ""GO:0008270 : zinc ion binding"";InterPro_id ""IPR002926 : Zn-finger, CONSTANS type"";InterPro_id ""IPR000315 : Zn-finger, B-box"";InterPro_id ""IPR010402 : CCT"";Ortholog ""No significant hit available""	C2C2-CO like	1.20091	3.21969	3.63466	12.5202	0.0286011	0.053907	3.87191	I	4.5998	0.00397446	7.12493	0.0122004	1.54897	0.565253	4.90649	0.0620796
Os02g0610500|mRNA|AK058536|CDS+3'UTR	CONSTANS-like protein CO5.	locus_id ""Os02g0610500"";Description ""CONSTANS-like protein CO5."";category ""II"";GO_id ""GO:0003677 : DNA binding"";GO_id ""GO:0005622 : intracellular"";GO_id ""GO:0008270 : zinc ion binding"";InterPro_id ""IPR002926 : Zn-finger, CONSTANS type"";InterPro_id ""IPR000315 : Zn-finger, B-box"";InterPro_id ""IPR010402 : CCT"";Ortholog ""No significant hit available""	C2C2-CO like	1.2525	3.24971	3.73077	12.3303	0.0286087	0.053907	3.91675	I	4.678	0.0040449	7.29683	0.0102758	1.55982	0.555519	4.93206	0.0629924
Os02g0499000|mRNA|AK067156|CDS+3'UTR	Pathogenesis-related transcriptional factor and ERF domain containing protein.	locus_id ""Os02g0499000"";Description ""Pathogenesis-related transcriptional factor and ERF domain containing protein."";category ""III"";GO_id ""GO:0003700 : transcription factor activity"";GO_id ""GO:0005634 : nucleus"";InterPro_id ""IPR001471 : Pathogenesis-related transcriptional factor and ERF"";Ortholog ""No significant hit available""	AP2-EREBP	0.698109	0.721662	1.55122	2.96437	0.00647544	0.0309015	0.977903	II	2.18699	3.30895e-05	2.12645	0.0244654	0.972319	0.777635	3.17462	0.000304397
Os02g0496100|mRNA|AK072210|CDS+3'UTR	Heat shock factor (HSF)-type, DNA-binding domain containing protein.	locus_id ""Os02g0496100"";Description ""Heat shock factor (HSF)-type, DNA-binding domain containing protein."";category ""III"";GO_id ""GO:0003677 : DNA binding"";GO_id ""GO:0003700 : transcription factor activity"";GO_id ""GO:0005634 : nucleus"";InterPro_id ""IPR000232 : Heat shock factor (HSF)-type, DNA-binding"";InterPro_id ""IPR002341 : HSF/ETS, DNA-binding"";InterPro_id ""IPR009058 : Winged …	HSF	0.711606	0.737025	1.16352	2.25128	0.0058125	0.0301281	0.798002	II	1.83531	0.000321231	1.70756	0.0509205	0.930392	0.299492	2.75759	0.0102743
Os02g0462800|mRNA|AY676923|CDS	WRKY transcription factor 42 (Transcription factor WRKY02).	locus_id ""Os02g0462800"";Description ""WRKY transcription factor 42 (Transcription factor WRKY02)."";category ""I"";GO_id ""GO:0003677 : DNA binding"";InterPro_id ""IPR003657 : DNA-binding WRKY"";Ortholog ""No significant hit available""	WRKY	1.20666	1.37957	3.7186	8.02991	0.000677915	0.0239316	0.632684	I	12.1925	0.000557299	9.30164	0.0466257	0.604314	0.110291	13.4212	6.62164e-07
Os02g0462800|mRNA|AK110587|CDS+3'UTR	WRKY transcription factor 42 (Transcription factor WRKY02).	locus_id ""Os02g0462800"";Description ""WRKY transcription factor 42 (Transcription factor WRKY02)."";category ""I"";GO_id ""GO:0003677 : DNA binding"";InterPro_id ""IPR003657 : DNA-binding WRKY"";Ortholog ""No significant hit available""	WRKY	1.38686	1.48494	5.46641	17.5474	0.00142411	0.0244266	0.655799	I	16.2066	0.000203413	10.8478	0.0406366	0.669347	0.0825478	16.6405	1.89263e-05
Os02g0158000|COMBINER_EST|CI194872|6	Pathogenesis-related transcriptional factor and ERF domain containing protein.	locus_id ""Os02g0158000"";Description ""Pathogenesis-related transcriptional factor and ERF domain containing protein."";category ""III"";GO_id ""GO:0003700 : transcription factor activity"";GO_id ""GO:0005634 : nucleus"";InterPro_id ""IPR001471 : Pathogenesis-related transcriptional factor and ERF"";Ortholog ""No significant hit available""	AP2-EREBP	0.887142	1.39913	1.69302	2.48268	0.0397804	0.0641002	1.02196	I	1.74588	0.010899	1.6377	0.0540009	0.93804	0.712572	1.79343	0.00523935
Os02g0136000|COMBINER_EST|CI549716|3	Plant regulator RWP-RK domain containing protein.	locus_id ""Os02g0136000"";Description ""Plant regulator RWP-RK domain containing protein."";category ""III"";GO_id ""No significant hit available"";InterPro_id ""IPR000270 : Octicosapeptide/Phox/Bem1p"";InterPro_id ""IPR003035 : Plant regulator RWP-RK"";Ortholog ""No significant hit available""	RWP-RK	0.697802	0.60165	1.59833	4.09427	0.0024533	0.0261381	1.48402	II	2.81938	0.00171537	2.34317	0.000891476	0.831095	0.332789	9.33862	0.00705651
Os01g0884300|mRNA|AK068392|CDS+3'UTR	No apical meristem (NAM) protein domain containing protein.	locus_id ""Os01g0884300"";Description ""No apical meristem (NAM) protein domain containing protein."";category ""III"";GO_id ""No significant hit available"";InterPro_id ""IPR003441 : No apical meristem (NAM) protein"";Ortholog ""No significant hit available""	NAC	0.937016	0.989271	1.57296	2.15385	0.00246399	0.0261381	0.929159	II	1.19498	0.103606	1.37926	0.0737486	1.15421	0.319572	1.81748	0.037046
Os01g0881500|mRNA|AK060833|CDS+3'UTR	SCARECROW gene regulator-like (Phytochrome A signal transduction 1 protein).	locus_id ""Os01g0881500"";Description ""SCARECROW gene regulator-like (Phytochrome A signal transduction 1 protein)."";category ""II"";GO_id ""No significant hit available"";InterPro_id ""IPR005202 : GRAS transcription factor"";Ortholog ""No significant hit available""	GRAS	0.879411	0.761986	1.44579	2.74025	0.00803051	0.0332072	1.00128	II	1.78611	0.000189192	1.94247	0.00394773	1.08754	0.241152	3.57598	0.0307646
Os01g0867300|mRNA|U25283|CDS+3'UTR	OSE2-like protein (Fragment).	locus_id ""Os01g0867300"";Description ""OSE2-like protein (Fragment)."";category ""II"";GO_id ""GO:0003677 : DNA binding"";GO_id ""GO:0005634 : nucleus"";InterPro_id ""IPR004827 : Basic-leucine zipper (bZIP) transcription factor"";InterPro_id ""IPR008917 : Eukaryotic transcription factor, DNA-binding"";Ortholog ""No significant hit available""	bZIP	0.852045	1.09082	1.76274	2.96038	0.0115631	0.0366302	1.14962	II	1.52659	0.00459582	1.86105	0.00170488	1.2191	0.070443	1.90293	0.00715846
Os01g0867300|mRNA|AK067919|CDS+3'UTR	OSE2-like protein (Fragment).	locus_id ""Os01g0867300"";Description ""OSE2-like protein (Fragment)."";category ""II"";GO_id ""GO:0003677 : DNA binding"";GO_id ""GO:0005634 : nucleus"";InterPro_id ""IPR004827 : Basic-leucine zipper (bZIP) transcription factor"";InterPro_id ""IPR008917 : Eukaryotic transcription factor, DNA-binding"";Ortholog ""No significant hit available""	bZIP	0.869527	1.13414	1.82928	3.05649	0.00924114	0.0343273	1.19321	II	1.52597	0.00239531	1.84394	0.000635883	1.20837	0.0462024	1.87092	0.00371444
Os01g0866800|mRNA|AK102221|CDS+3'UTR	F24P17.15 protein (Tubby-like protein TULP9).	locus_id ""Os01g0866800"";Description ""F24P17.15 protein (Tubby-like protein TULP9)."";category ""II"";GO_id ""No significant hit available"";InterPro_id ""IPR000007 : Tubby"";InterPro_id ""IPR001810 : Cyclin-like F-box"";Ortholog ""No significant hit available""	Tub	0.993048	1.14599	1.41317	2.50814	0.0125651	0.0376743	1.16801	II	1.35319	0.00853606	1.4807	0.00921126	1.09423	0.215988	2.07856	0.00361302
Os01g0863300|mRNA|AK111571|CDS+3'UTR	Myb, DNA-binding domain containing protein.	locus_id ""Os01g0863300"";Description ""Myb, DNA-binding domain containing protein."";category ""III"";GO_id ""GO:0003677 : DNA binding"";GO_id ""GO:0005634 : nucleus"";InterPro_id ""IPR001005 : Myb, DNA-binding"";InterPro_id ""IPR006447 : Myb-like DNA-binding region, SHAQKYF class"";InterPro_id ""IPR009057 : Homeodomain-like"";Ortholog ""No significant hit available""	Myb	0.958708	1.16777	1.42855	2.26963	0.00191242	0.0254157	1.07636	II	1.14618	0.135341	1.72101	0.00183058	1.50152	0.00584674	1.68674	0.0975619
Os01g0859100|mRNA|AK064334|CDS+3'UTR	Zinc finger-like protein.	locus_id ""Os01g0859100"";Description ""Zinc finger-like protein."";category ""II"";GO_id ""GO:0003676 : nucleic acid binding"";GO_id ""GO:0005634 : nucleus"";GO_id ""GO:0008270 : zinc ion binding"";InterPro_id ""IPR007087 : Zn-finger, C2H2 type"";Ortholog ""No significant hit available""	C2H2	2.61639	2.93005	5.64757	10.3929	0.0101254	0.0353465	5.13914	I	8.03685	0.0143707	10.9916	0.0489085	1.36765	0.362878	3.70065	0.0467105
Os01g0841500|mRNA|AK066520|CDS+3'UTR	C-myb-like transcription factor (Fragment).	locus_id ""Os01g0841500"";Description ""C-myb-like transcription factor (Fragment)."";category ""II"";GO_id ""GO:0003677 : DNA binding"";GO_id ""GO:0005634 : nucleus"";InterPro_id ""IPR001005 : Myb, DNA-binding"";InterPro_id ""IPR009057 : Homeodomain-like"";Ortholog ""No significant hit available""	Myb	0.995871	1.13364	1.64195	3.19885	0.00719431	0.0321501	1.10255	II	1.38238	0.00455723	1.38064	0.0591515	0.99874	0.983907	1.7714	0.0191575
Os01g0839100|mRNA|AY077725|CDS+3'UTR	Zn-finger, C2H2 type domain containing protein.	locus_id ""Os01g0839100"";Description ""Zn-finger, C2H2 type domain containing protein."";category ""III"";GO_id ""GO:0003676 : nucleic acid binding"";GO_id ""GO:0005634 : nucleus"";GO_id ""GO:0008270 : zinc ion binding"";InterPro_id ""IPR007087 : Zn-finger, C2H2 type"";Ortholog ""No significant hit available""	C2H2	0.226396	0.30767	1.01455	9.23888	0.000541854	0.0239316	0.324037	II	5.00457	0.000604078	3.69159	0.0150645	0.737644	0.117846	13.7512	0.0282554
Os01g0839100|mRNA|AK108227|CDS+3'UTR	Zn-finger, C2H2 type domain containing protein.	locus_id ""Os01g0839100"";Description ""Zn-finger, C2H2 type domain containing protein."";category ""III"";GO_id ""GO:0003676 : nucleic acid binding"";GO_id ""GO:0005634 : nucleus"";GO_id ""GO:0008270 : zinc ion binding"";InterPro_id ""IPR007087 : Zn-finger, C2H2 type"";Ortholog ""No significant hit available""	C2H2	0.219528	0.321028	1.00231	8.97569	0.000557478	0.0239316	0.321205	II	4.78163	0.000117202	3.63873	0.0197985	0.76098	0.161961	14.0619	0.0273918
Os01g0838600|mRNA|AY266289|CDS+3'UTR	Zn-finger, C2H2 type domain containing protein.	locus_id ""Os01g0838600"";Description ""Zn-finger, C2H2 type domain containing protein."";category ""III"";GO_id ""GO:0003676 : nucleic acid binding"";GO_id ""GO:0005634 : nucleus"";GO_id ""GO:0008270 : zinc ion binding"";InterPro_id ""IPR007087 : Zn-finger, C2H2 type"";Ortholog ""No significant hit available""	C2H2	0.569519	0.639684	1.22565	2.99818	0.0163407	0.0413887	0.467121	II	3.91305	0.000164825	2.36957	0.0689502	0.605555	0.218626	8.23914	0.00577643
Os01g0826400|mRNA|AY676925|CDS	WRKY transcription factor 24.	locus_id ""Os01g0826400"";Description ""WRKY transcription factor 24."";category ""I"";GO_id ""GO:0003677 : DNA binding"";InterPro_id ""IPR003657 : DNA-binding WRKY"";Ortholog ""No significant hit available""	WRKY	0.847154	1.15247	3.88392	5.98206	0.000598148	0.0239316	0.656224	I	6.75625	6.12577e-07	4.18501	0.097544	0.619429	0.34575	9.32715	3.68724e-05
Os01g0826400|mRNA|AY341849|CDS+3'UTR	WRKY transcription factor 24.	locus_id ""Os01g0826400"";Description ""WRKY transcription factor 24."";category ""I"";GO_id ""GO:0003677 : DNA binding"";InterPro_id ""IPR003657 : DNA-binding WRKY"";Ortholog ""No significant hit available""	WRKY	0.807292	1.15146	6.83075	12.5524	0.00148253	0.0244601	0.618183	I	6.62272	1.80413e-05	4.3343	0.0955156	0.654459	0.3005	8.98531	7.03815e-06
Os01g0826400|mRNA|AK107199|CDS+3'UTR	WRKY transcription factor 24.	locus_id ""Os01g0826400"";Description ""WRKY transcription factor 24."";category ""I"";GO_id ""GO:0003677 : DNA binding"";InterPro_id ""IPR003657 : DNA-binding WRKY"";Ortholog ""No significant hit available""	WRKY	0.808922	1.17053	6.8318	12.7737	0.00133526	0.0241897	0.621686	I	6.33536	5.76639e-06	4.15712	0.0894981	0.656177	0.305507	9.01225	2.56271e-06
Os01g0819700|mRNA|AK106919|CDS+3'UTR	Helix-turn-helix, Fis-type domain containing protein.	locus_id ""Os01g0819700"";Description ""Helix-turn-helix, Fis-type domain containing protein."";category ""III"";GO_id ""GO:0003700 : transcription factor activity"";InterPro_id ""IPR002197 : Helix-turn-helix, Fis-type"";Ortholog ""No significant hit available""		0.921235	2.00935	2.3025	2.99789	0.013513	0.038665	0.904675	I	2.38467	4.83031e-05	2.89002	0.0534687	1.21191	0.42716	2.64857	0.0311305
Os01g0819700|mRNA|AK059227|5'UTR+CDS	Helix-turn-helix, Fis-type domain containing protein.	locus_id ""Os01g0819700"";Description ""Helix-turn-helix, Fis-type domain containing protein."";category ""III"";GO_id ""GO:0003700 : transcription factor activity"";InterPro_id ""IPR002197 : Helix-turn-helix, Fis-type"";Ortholog ""No significant hit available""		1.02749	2.19256	2.37842	2.89524	0.0118967	0.0368235	1.21571	I	2.41223	0.00061081	2.58854	0.069188	1.07309	0.804206	2.43997	0.0118519
Os01g0758200|mRNA|AK071083|CDS+3'UTR	Dof2 (Fragment).	locus_id ""Os01g0758200"";Description ""Dof2 (Fragment)."";category ""II"";GO_id ""GO:0003677 : DNA binding"";InterPro_id ""IPR003851 : Zn-finger, Dof type"";Ortholog ""No significant hit available""	C2C2-Dof	1.08493	2.46403	2.69088	4.19208	0.00615576	0.0303795	1.97672		3.3085	0.00339395	2.21319	0.105123	0.668941	0.00293608	1.178	0.292867
Os01g0749300|mRNA|AY344491|CDS+3'UTR	Heat shock factor.	locus_id ""Os01g0749300"";Description ""Heat shock factor."";category ""II"";GO_id ""GO:0003677 : DNA binding"";GO_id ""GO:0003700 : transcription factor activity"";GO_id ""GO:0005634 : nucleus"";InterPro_id ""IPR000232 : Heat shock factor (HSF)-type, DNA-binding"";InterPro_id ""IPR002341 : HSF/ETS, DNA-binding"";InterPro_id ""IPR009058 : Winged helix DNA-binding"";Ortholog ""X82943 (Maize)""	HSF	0.705677	1.73223	2.20929	2.85894	0.0284471	0.0537465	1.30836		2.4401	0.000986313	2.29013	0.0410757	0.93854	0.429588	1.43201	0.0469792
Os01g0749300|mRNA|AK109856|CDS+3'UTR	Heat shock factor.	locus_id ""Os01g0749300"";Description ""Heat shock factor."";category ""II"";GO_id ""GO:0003677 : DNA binding"";GO_id ""GO:0003700 : transcription factor activity"";GO_id ""GO:0005634 : nucleus"";InterPro_id ""IPR000232 : Heat shock factor (HSF)-type, DNA-binding"";InterPro_id ""IPR002341 : HSF/ETS, DNA-binding"";InterPro_id ""IPR009058 : Winged helix DNA-binding"";Ortholog ""X82943 (Maize)""	HSF	0.780027	1.792	2.29982	3.14094	0.0196054	0.04497	1.36851		2.20295	0.00134399	2.13061	0.0378509	0.967164	0.604748	1.39785	0.022518
Os01g0705700|mRNA|AK064946|CDS+3'UTR	Transcription factor ICE1 (Inducer of CBF expression 1) (Basic helix- loop-helix protein 116) (bHLH116) (AtbHLH116).	locus_id ""Os01g0705700"";Description ""Transcription factor ICE1 (Inducer of CBF expression 1) (Basic helix- loop-helix protein 116) (bHLH116) (AtbHLH116)."";category ""II"";GO_id ""No significant hit available"";InterPro_id ""IPR001092 : Basic helix-loop-helix dimerisation region bHLH"";Ortholog ""No significant hit available""	bHLH	1.31301	2.49311	5.01171	9.11411	0.0102445	0.0354171	2.49948	I	5.06268	0.0011858	8.33425	0.0337131	1.64621	0.0144516	7.96575	1.99498e-06
Os01g0695900|mRNA|D88620|CDS+3'UTR	OSMYB4.	locus_id ""Os01g0695900"";Description ""OSMYB4."";category ""I"";GO_id ""GO:0003677 : DNA binding"";GO_id ""GO:0005634 : nucleus"";InterPro_id ""IPR001005 : Myb, DNA-binding"";InterPro_id ""IPR009057 : Homeodomain-like"";Ortholog ""No significant hit available""	Myb	0.923674	3.59497	5.57145	7.26239	0.00028311	0.0239316	1.25264		2.85025	4.9086e-06	4.30069	1.55521e-05	1.50888	0.0877549	1.06436	0.589293
Os01g0695900|mRNA|AK108259|CDS+3'UTR	OSMYB4.	locus_id ""Os01g0695900"";Description ""OSMYB4."";category ""I"";GO_id ""GO:0003677 : DNA binding"";GO_id ""GO:0005634 : nucleus"";InterPro_id ""IPR001005 : Myb, DNA-binding"";InterPro_id ""IPR009057 : Homeodomain-like"";Ortholog ""No significant hit available""	Myb	0.879017	3.3899	5.47482	6.8045	0.000383697	0.0239316	1.23278		2.84744	1.39261e-05	4.29666	2.47162e-05	1.50895	0.11302	1.09433	0.536748
Os01g0675800|mRNA|AK105493|CDS+3'UTR	No apical meristem (NAM) protein domain containing protein.	locus_id ""Os01g0675800"";Description ""No apical meristem (NAM) protein domain containing protein."";category ""III"";GO_id ""No significant hit available"";InterPro_id ""IPR003441 : No apical meristem (NAM) protein"";Ortholog ""No significant hit available""	NAC	1.11493	1.82423	2.64504	4.93291	0.00747983	0.0325942	1.11685	I	3.51745	2.37428e-05	2.79937	0.0969295	0.795851	0.415343	3.85778	0.000170173
Os01g0646300|mRNA|AY464568|CDS	GAI protein.	locus_id ""Os01g0646300"";Description ""GAI protein."";category ""I"";GO_id ""No significant hit available"";InterPro_id ""IPR005202 : GRAS transcription factor"";Ortholog ""No significant hit available""	GRAS	1.01611	1.37507	1.06341	3.16531	0.0410002	0.0651279	1.3303	II	1.56724	0.00286901	1.27108	0.0181535	0.811036	0.299532	2.08749	0.00480337
Os01g0626400|mRNA|AY341856|CDS+3'UTR	WRKY transcription factor 34.	locus_id ""Os01g0626400"";Description ""WRKY transcription factor 34."";category ""II"";GO_id ""GO:0003677 : DNA binding"";InterPro_id ""IPR003657 : DNA-binding WRKY"";Ortholog ""No significant hit available""	WRKY	1.19552	2.8736	2.7995	3.46234	0.00202831	0.025702	1.23763	I	2.46989	0.00276082	1.94323	0.0776632	0.786766	0.0251958	1.97062	0.0236735
Os01g0626400|mRNA|AK108745|CDS+3'UTR	WRKY transcription factor 34.	locus_id ""Os01g0626400"";Description ""WRKY transcription factor 34."";category ""II"";GO_id ""GO:0003677 : DNA binding"";InterPro_id ""IPR003657 : DNA-binding WRKY"";Ortholog ""No significant hit available""	WRKY	1.13375	2.80753	2.98065	4.81195	0.00442876	0.029155	1.24286	I	3.49385	0.0013103	2.64102	0.055107	0.755905	0.0102975	2.5885	0.0239741
Os01g0624700|mRNA|AY676924|CDS	Transcription factor WRKY03.	locus_id ""Os01g0624700"";Description ""Transcription factor WRKY03."";category ""I"";GO_id ""GO:0003677 : DNA binding"";InterPro_id ""IPR003657 : DNA-binding WRKY"";Ortholog ""No significant hit available""	WRKY	0.740384	0.932223	1.17265	3.20171	0.0541823	0.0759678	1.45995	II	1.38929	0.0211738	1.26147	0.0319891	0.907998	0.334432	2.1907	0.0556132
Os01g0584900|mRNA|AY341846|CDS+3'UTR	WRKY transcription factor 67.	locus_id ""Os01g0584900"";Description ""WRKY transcription factor 67."";category ""II"";GO_id ""GO:0003677 : DNA binding"";InterPro_id ""IPR003657 : DNA-binding WRKY"";Ortholog ""No significant hit available""	WRKY	1.08253	0.951645	1.99044	2.75745	0.0384834	0.0630199	0.461756	II	1.50334	0.00368933	1.81655	0.139968	1.20834	0.610398	4.04026	0.0448166
Os01g0584900|mRNA|AK108522|CDS+3'UTR	WRKY transcription factor 67.	locus_id ""Os01g0584900"";Description ""WRKY transcription factor 67."";category ""II"";GO_id ""GO:0003677 : DNA binding"";InterPro_id ""IPR003657 : DNA-binding WRKY"";Ortholog ""No significant hit available""	WRKY	0.961449	0.861038	1.87355	2.77455	0.061395	0.080778	0.367172	II	1.75981	0.00225288	1.96858	0.21181	1.11864	0.789881	4.67443	0.0389845
Os01g0343300|mRNA|AK067244|CDS+3'UTR	Zn-finger, GATA type domain containing protein.	locus_id ""Os01g0343300"";Description ""Zn-finger, GATA type domain containing protein."";category ""III"";GO_id ""GO:0003700 : transcription factor activity"";GO_id ""GO:0005634 : nucleus"";InterPro_id ""IPR000679 : Zn-finger, GATA type"";Ortholog ""No significant hit available""	C2C2-GATA	0.577453	0.705776	2.96493	4.63836	0.0263013	0.0514486	1.62149	II	3.22242	0.000994225	3.00038	0.0422766	0.931095	0.307051	4.71503	0.0560428
Os01g0246700|mRNA|AK105509|CDS+3'UTR	WRKY transcription factor 1.	locus_id ""Os01g0246700"";Description ""WRKY transcription factor 1."";category ""II"";GO_id ""GO:0003677 : DNA binding"";InterPro_id ""IPR003657 : DNA-binding WRKY"";Ortholog ""No significant hit available""	WRKY	0.671116	1.05948	1.79887	3.34147	0.0023004	0.0257625	0.744938	I	1.86014	0.00134713	1.41213	0.140263	0.759152	0.206521	1.87591	0.0011673
Os01g0234100|mRNA|AK106332|CDS+3'UTR	Transcriptional factor B3 family protein.	locus_id ""Os01g0234100"";Description ""Transcriptional factor B3 family protein."";category ""III"";GO_id ""GO:0003677 : DNA binding"";GO_id ""GO:0005634 : nucleus"";InterPro_id ""IPR000637 : HMG-I and HMG-Y, DNA-binding"";InterPro_id ""IPR003340 : Transcriptional factor B3"";InterPro_id ""IPR008972 : Cupredoxin"";Ortholog ""No significant hit available""	ABI3VP1	0.973573	4.60354	5.79417	6.6206	0.00212394	0.0257625	2.32739		8.56226	0.000197945	8.43934	0.055808	0.985645	0.96704	1.38454	0.00574067
Os01g0165000|mRNA|AK121956|CDS+3'UTR	DRE binding protein 2.	locus_id ""Os01g0165000"";Description ""DRE binding protein 2."";category ""I"";GO_id ""GO:0003700 : transcription factor activity"";GO_id ""GO:0005634 : nucleus"";InterPro_id ""IPR001471 : Pathogenesis-related transcriptional factor and ERF"";Ortholog ""No significant hit available""	AP2-EREBP	0.993321	0.848472	1.18254	2.45557	0.00644944	0.0308516	0.850065	II	1.55656	0.00128876	0.892329	0.191007	0.57327	0.00262062	2.65679	0.02531
Os01g0141000|mRNA|AK065008|CDS+3'UTR	AP2 domain containing protein RAP2.8 (Fragment).	locus_id ""Os01g0141000"";Description ""AP2 domain containing protein RAP2.8 (Fragment)."";category ""II"";GO_id ""GO:0003676 : nucleic acid binding"";GO_id ""GO:0003677 : DNA binding"";GO_id ""GO:0003700 : transcription factor activity"";GO_id ""GO:0005634 : nucleus"";InterPro_id ""IPR001471 : Pathogenesis-related transcriptional factor and ERF"";InterPro_id ""IPR003340 : Transcriptional factor …	AP2-EREBP	0.876342	0.414037	0.997429	2.99789	0.0380703	0.0626923	0.976854	III	1.23877	0.0506994	1.32056	0.0525808	1.06603	0.725306	5.68208	0.00292065
transcriptional regulator
Os12g0611000|mRNA|AK111837|CDS+3'UTR	Zinc finger protein LSD1.	locus_id ""Os12g0611000"";Description ""Zinc finger protein LSD1."";category ""II"";GO_id ""No significant hit available"";InterPro_id ""IPR005735 : Zn-finger, LSD1 type"";InterPro_id ""IPR011011 : FYVE/PHD zinc finger"";Ortholog ""No significant hit available""	PHD	0.900668	1.02996	1.80407	3.96928	0.00866103	0.0339468	1.26891	II	1.59376	0.00561986	1.48014	0.202646	0.928709	0.38322	2.64919	0.0268898
Os10g0577600|mRNA|AK073475|CDS+3'UTR	Transcription factor jumonji, jmjC domain containing protein.	locus_id ""Os10g0577600"";Description ""Transcription factor jumonji, jmjC domain containing protein."";category ""III"";GO_id ""No significant hit available"";InterPro_id ""IPR003347 : Transcription factor jumonji, jmjC"";InterPro_id ""IPR003349 : Transcription factor jumonji, JmjN"";Ortholog ""No significant hit available""	jumonji	1.1052	1.47091	3.04586	4.44133	0.000535192	0.0239316	1.14076	I	3.22606	1.58931e-05	2.87434	5.21231e-05	0.890976	0.435174	3.05214	0.000115868
Os05g0302300|mRNA|AK066463|CDS+3'UTR	Transcription factor jumonji, jmjC domain containing protein.	locus_id ""Os05g0302300"";Description ""Transcription factor jumonji, jmjC domain containing protein."";category ""III"";GO_id ""GO:0003677 : DNA binding"";GO_id ""GO:0005634 : nucleus"";InterPro_id ""IPR003347 : Transcription factor jumonji, jmjC"";InterPro_id ""IPR003349 : Transcription factor jumonji, JmjN"";InterPro_id ""IPR004198 : Zn-finger, C5HC2 type"";InterPro_id ""IPR003888 : FY-rich, N…	jumonji	0.880383	1.06821	1.35335	2.78221	0.00122203	0.0239316	1.07742	II	1.91403	0.000104575	1.43523	0.0175386	0.749844	0.0154186	2.65979	0.0185668
Os05g0302300|mRNA|AK060568|UTR	Transcription factor jumonji, jmjC domain containing protein.	locus_id ""Os05g0302300"";Description ""Transcription factor jumonji, jmjC domain containing protein."";category ""III"";GO_id ""GO:0003677 : DNA binding"";GO_id ""GO:0005634 : nucleus"";InterPro_id ""IPR003347 : Transcription factor jumonji, jmjC"";InterPro_id ""IPR003349 : Transcription factor jumonji, JmjN"";InterPro_id ""IPR004198 : Zn-finger, C5HC2 type"";InterPro_id ""IPR003888 : FY-rich, N…	jumonji	0.852835	1.01169	1.32531	2.68237	0.00175437	0.0254157	1.09306	II	1.83268	0.000237576	1.44021	0.0151771	0.785851	0.024879	2.65443	0.0254433
Os03g0346700|COMBINER_EST|CI312119|1	Transcription factor jumonji, jmjC domain containing protein.	locus_id ""Os03g0346700"";Description ""Transcription factor jumonji, jmjC domain containing protein."";category ""III"";GO_id ""No significant hit available"";InterPro_id ""IPR003347 : Transcription factor jumonji, jmjC"";Ortholog ""No significant hit available""	jumonji	0.986302	0.988055	1.30287	2.1793	0.039429	0.0638141	1.07955	II	1.5463	0.000949414	1.55859	0.00455925	1.00794	0.900497	1.92984	0.0139626
Os03g0302200|mRNA|AK120853|CDS+3'UTR	Zn-finger-like, PHD finger domain containing protein.	locus_id ""Os03g0302200"";Description ""Zn-finger-like, PHD finger domain containing protein."";category ""III"";GO_id ""GO:0003677 : DNA binding"";InterPro_id ""IPR001965 : Zn-finger-like, PHD finger"";InterPro_id ""IPR001841 : Zn-finger, RING"";InterPro_id ""IPR011011 : FYVE/PHD zinc finger"";Ortholog ""No significant hit available""	PHD	1.2274	2.54701	3.57088	4.90472	0.00222203	0.0257625	1.4987	I	2.59039	3.07778e-05	2.60868	0.0035533	1.00706	0.910503	2.27945	0.00427237
protein kinase
Os03g0285800|mRNA|AK104834|CDS+3'UTR	MAP kinase 1 (MAP kinase MAPK5a).	locus_id ""Os03g0285800"";Description ""MAP kinase 1 (MAP kinase MAPK5a)."";category ""I"";GO_id ""GO:0004672 : protein kinase activity"";GO_id ""GO:0004674 : protein serine/threonine kinase activity"";GO_id ""GO:0004707 : MAP kinase activity"";GO_id ""GO:0004713 : protein-tyrosine kinase activity"";GO_id ""GO:0005524 : ATP binding"";GO_id ""GO:0006468 : protein amino acid phosphorylation"";Inter…	OsMPK3	0.88452	1.69912	3.37951	4.08924	0.00194507	0.0254157	1.25567	I	7.76554	0.000241429	6.98416	0.0123129	0.899378	0.162827	6.46423	0.000220265
Os03g0285800|mRNA|AK067339|CDS+3'UTR	MAP kinase 1 (MAP kinase MAPK5a).	locus_id ""Os03g0285800"";Description ""MAP kinase 1 (MAP kinase MAPK5a)."";category ""I"";GO_id ""GO:0004672 : protein kinase activity"";GO_id ""GO:0004674 : protein serine/threonine kinase activity"";GO_id ""GO:0004707 : MAP kinase activity"";GO_id ""GO:0004713 : protein-tyrosine kinase activity"";GO_id ""GO:0005524 : ATP binding"";GO_id ""GO:0006468 : protein amino acid phosphorylation"";Inter…	OsMPK3	0.875341	1.75374	3.39987	4.06183	0.00186624	0.0254157	1.28271	I	7.51	0.00027464	6.87067	0.0139137	0.914869	0.220177	6.43897	4.89188e-05
Os03g0285800|mRNA|AJ486975|CDS+3'UTR	MAP kinase 1 (MAP kinase MAPK5a).	locus_id ""Os03g0285800"";Description ""MAP kinase 1 (MAP kinase MAPK5a)."";category ""I"";GO_id ""GO:0004672 : protein kinase activity"";GO_id ""GO:0004674 : protein serine/threonine kinase activity"";GO_id ""GO:0004707 : MAP kinase activity"";GO_id ""GO:0004713 : protein-tyrosine kinase activity"";GO_id ""GO:0005524 : ATP binding"";GO_id ""GO:0006468 : protein amino acid phosphorylation"";Inter…	OsMPK3	0.875722	1.70692	3.32383	4.0506	0.00212508	0.0257625	1.2767	I	7.08555	0.000184723	6.56182	0.0100032	0.926085	0.274645	6.32686	0.000294074
Os03g0285800|mRNA|AJ250311|CDS+3'UTR	MAP kinase 1 (MAP kinase MAPK5a).	locus_id ""Os03g0285800"";Description ""MAP kinase 1 (MAP kinase MAPK5a)."";category ""I"";GO_id ""GO:0004672 : protein kinase activity"";GO_id ""GO:0004674 : protein serine/threonine kinase activity"";GO_id ""GO:0004707 : MAP kinase activity"";GO_id ""GO:0004713 : protein-tyrosine kinase activity"";GO_id ""GO:0005524 : ATP binding"";GO_id ""GO:0006468 : protein amino acid phosphorylation"";Inter…	OsMPK3	0.843891	1.67596	3.25227	3.90492	0.00192793	0.0254157	1.21907	I	7.93757	0.000477471	7.33029	0.0140262	0.923493	0.284543	6.45931	6.96133e-05
Os03g0285800|mRNA|AF479884|CDS+3'UTR	MAP kinase 1 (MAP kinase MAPK5a).	locus_id ""Os03g0285800"";Description ""MAP kinase 1 (MAP kinase MAPK5a)."";category ""I"";GO_id ""GO:0004672 : protein kinase activity"";GO_id ""GO:0004674 : protein serine/threonine kinase activity"";GO_id ""GO:0004707 : MAP kinase activity"";GO_id ""GO:0004713 : protein-tyrosine kinase activity"";GO_id ""GO:0005524 : ATP binding"";GO_id ""GO:0006468 : protein amino acid phosphorylation"";Inter…	OsMPK3	0.874518	1.73788	3.32128	4.0811	0.0018704	0.0254157	1.28457	I	7.88176	0.000186388	7.44647	0.0120608	0.944773	0.396684	6.79515	7.80686e-06
Os03g0285800|mRNA|AF479883|CDS+3'UTR	MAP kinase 1 (MAP kinase MAPK5a).	locus_id ""Os03g0285800"";Description ""MAP kinase 1 (MAP kinase MAPK5a)."";category ""I"";GO_id ""GO:0004672 : protein kinase activity"";GO_id ""GO:0004674 : protein serine/threonine kinase activity"";GO_id ""GO:0004707 : MAP kinase activity"";GO_id ""GO:0004713 : protein-tyrosine kinase activity"";GO_id ""GO:0005524 : ATP binding"";GO_id ""GO:0006468 : protein amino acid phosphorylation"";Inter…	OsMPK3	0.879513	1.71683	3.31566	4.02971	0.00193916	0.0254157	1.26684	I	7.64625	0.00029886	7.18149	0.00988188	0.939217	0.407073	6.66473	0.000129829
Os03g0285800|mRNA|AF332873|CDS+3'UTR	MAP kinase 1 (MAP kinase MAPK5a).	locus_id ""Os03g0285800"";Description ""MAP kinase 1 (MAP kinase MAPK5a)."";category ""I"";GO_id ""GO:0004672 : protein kinase activity"";GO_id ""GO:0004674 : protein serine/threonine kinase activity"";GO_id ""GO:0004707 : MAP kinase activity"";GO_id ""GO:0004713 : protein-tyrosine kinase activity"";GO_id ""GO:0005524 : ATP binding"";GO_id ""GO:0006468 : protein amino acid phosphorylation"";Inter…	OsMPK3	0.878934	1.72192	3.35569	4.07822	0.00185709	0.0254157	1.27304	I	8.15838	0.000201522	7.51166	0.0110783	0.92073	0.25059	6.82569	4.81581e-05
Os03g0285800|mRNA|AF216315|CDS+3'UTR	MAP kinase 1 (MAP kinase MAPK5a).	locus_id ""Os03g0285800"";Description ""MAP kinase 1 (MAP kinase MAPK5a)."";category ""I"";GO_id ""GO:0004672 : protein kinase activity"";GO_id ""GO:0004674 : protein serine/threonine kinase activity"";GO_id ""GO:0004707 : MAP kinase activity"";GO_id ""GO:0004713 : protein-tyrosine kinase activity"";GO_id ""GO:0005524 : ATP binding"";GO_id ""GO:0006468 : protein amino acid phosphorylation"";Inter…	OsMPK3	0.867299	1.71538	3.37124	4.0462	0.00183849	0.0254157	1.26227	I	7.65996	0.000289788	7.00221	0.0113861	0.914132	0.216921	6.28199	0.000146836
Os12g0608700|COMBINER_EST|Os12g0608700|8	Resistance protein candidate (Fragment).	locus_id ""Os12g0608700"";Description ""Resistance protein candidate (Fragment)."";category ""II"";GO_id ""GO:0004672 : protein kinase activity"";GO_id ""GO:0004674 : protein serine/threonine kinase activity"";GO_id ""GO:0004713 : protein-tyrosine kinase activity"";GO_id ""GO:0005524 : ATP binding"";GO_id ""GO:0006468 : protein amino acid phosphorylation"";InterPro_id ""IPR000719 : Protein kinase…	RLK	0.800948	0.839805	3.57833	6.4818	0.000243024	0.0239316	0.645645		4.23406	0.00013983	4.07148	0.000151809	0.961601	0.591219	1.66794	0.200511
Os12g0595800|mRNA|AK121185|CDS+3'UTR	Protein kinase domain containing protein.	locus_id ""Os12g0595800"";Description ""Protein kinase domain containing protein."";category ""III"";GO_id ""GO:0004672 : protein kinase activity"";GO_id ""GO:0004674 : protein serine/threonine kinase activity"";GO_id ""GO:0004713 : protein-tyrosine kinase activity"";GO_id ""GO:0005524 : ATP binding"";GO_id ""GO:0006468 : protein amino acid phosphorylation"";InterPro_id ""IPR000719 : Protein kina…	RLK	0.750042	1.02537	1.65568	4.36711	0.00952414	0.0347291	0.792099	II	2.55631	0.000502774	2.26551	0.15547	0.886243	0.747705	4.51447	0.000122378
Os12g0595800|mRNA|AK101874|CDS+3'UTR	Protein kinase domain containing protein.	locus_id ""Os12g0595800"";Description ""Protein kinase domain containing protein."";category ""III"";GO_id ""GO:0004672 : protein kinase activity"";GO_id ""GO:0004674 : protein serine/threonine kinase activity"";GO_id ""GO:0004713 : protein-tyrosine kinase activity"";GO_id ""GO:0005524 : ATP binding"";GO_id ""GO:0006468 : protein amino acid phosphorylation"";InterPro_id ""IPR000719 : Protein kina…	RLK	0.792467	1.06664	1.62564	4.21933	0.00904027	0.0341633	0.851901	II	2.34783	1.73229e-05	2.28301	0.110222	0.972391	0.905801	4.46873	0.000124879
Os12g0595800|mRNA|AK099661|CDS+3'UTR	Protein kinase domain containing protein.	locus_id ""Os12g0595800"";Description ""Protein kinase domain containing protein."";category ""III"";GO_id ""GO:0004672 : protein kinase activity"";GO_id ""GO:0004674 : protein serine/threonine kinase activity"";GO_id ""GO:0004713 : protein-tyrosine kinase activity"";GO_id ""GO:0005524 : ATP binding"";GO_id ""GO:0006468 : protein amino acid phosphorylation"";InterPro_id ""IPR000719 : Protein kina…	RLK	0.779552	1.04739	1.64826	4.13621	0.00851987	0.0338985	0.842705	II	2.55878	2.1377e-05	2.34867	0.115984	0.917885	0.753007	4.37826	0.000130121
Os12g0595800|mRNA|AK072425|CDS+3'UTR	Protein kinase domain containing protein.	locus_id ""Os12g0595800"";Description ""Protein kinase domain containing protein."";category ""III"";GO_id ""GO:0004672 : protein kinase activity"";GO_id ""GO:0004674 : protein serine/threonine kinase activity"";GO_id ""GO:0004713 : protein-tyrosine kinase activity"";GO_id ""GO:0005524 : ATP binding"";GO_id ""GO:0006468 : protein amino acid phosphorylation"";InterPro_id ""IPR000719 : Protein kina…	RLK	0.707733	0.998405	1.57479	4.32222	0.010734	0.0358051	0.778294	II	2.33487	1.91456e-05	2.41157	0.102363	1.03285	0.905609	4.74167	3.31918e-05
Os11g0557500|COMBINER|CI068054|0	(No Hit)		RLK	0.834331	0.694914	1.22834	2.35281	0.0203492	0.0459205	0.60245	II	1.76877	0.00219074	2.0991	0.073392	1.18676	0.514231	2.33929	0.00045592
Os11g0208700|COMBINER_EST|CI420442|6	Protein kinase family protein.	locus_id ""Os11g0208700"";Description ""Protein kinase family protein."";category ""III"";GO_id ""GO:0004672 : protein kinase activity"";GO_id ""GO:0004674 : protein serine/threonine kinase activity"";GO_id ""GO:0004713 : protein-tyrosine kinase activity"";GO_id ""GO:0005524 : ATP binding"";GO_id ""GO:0005529 : sugar binding"";GO_id ""GO:0006468 : protein amino acid phosphorylation"";InterPro_id …	RLK	1.33356	0.944558	2.37032	2.90925	0.0174236	0.0424925	0.620868	I	3.18325	9.51288e-06	2.56617	0.0890765	0.806146	0.44604	4.05563	0.0010815
Os10g0468500|mRNA|AK120876|CDS+3'UTR	Protein kinase domain containing protein.	locus_id ""Os10g0468500"";Description ""Protein kinase domain containing protein."";category ""III"";GO_id ""GO:0004672 : protein kinase activity"";GO_id ""GO:0004674 : protein serine/threonine kinase activity"";GO_id ""GO:0004713 : protein-tyrosine kinase activity"";GO_id ""GO:0005524 : ATP binding"";GO_id ""GO:0006468 : protein amino acid phosphorylation"";InterPro_id ""IPR000719 : Protein kina…	RLK	0.681349	0.687158	1.82436	5.95974	0.00174015	0.0254157	0.75744	II	4.09841	6.81976e-06	5.29869	0.00482734	1.29286	0.356767	18.8639	0.000373136
Os10g0468500|mRNA|AK110897|5'UTR+CDS	Protein kinase domain containing protein.	locus_id ""Os10g0468500"";Description ""Protein kinase domain containing protein."";category ""III"";GO_id ""GO:0004672 : protein kinase activity"";GO_id ""GO:0004674 : protein serine/threonine kinase activity"";GO_id ""GO:0004713 : protein-tyrosine kinase activity"";GO_id ""GO:0005524 : ATP binding"";GO_id ""GO:0006468 : protein amino acid phosphorylation"";InterPro_id ""IPR000719 : Protein kina…	RLK	0.96581	0.841212	2.06462	5.30694	0.00152886	0.0245264	0.811229	II	4.2546	1.83039e-05	5.1593	0.02322	1.21264	0.502924	20.741	0.00113708
Os10g0467900|COMBINER_EST|Os10g0467900|8	Protein kinase domain containing protein.	locus_id ""Os10g0467900"";Description ""Protein kinase domain containing protein."";category ""III"";GO_id ""GO:0004672 : protein kinase activity"";GO_id ""GO:0004674 : protein serine/threonine kinase activity"";GO_id ""GO:0004713 : protein-tyrosine kinase activity"";GO_id ""GO:0005524 : ATP binding"";GO_id ""GO:0006468 : protein amino acid phosphorylation"";InterPro_id ""IPR000719 : Protein kina…	RLK	0.914167	0.995524	1.99623	4.44432	0.00409243	0.0284371	1.13153	II	3.71826	2.49059e-05	4.32633	0.0273924	1.16354	0.600523	17.1765	0.000363944
Os10g0342300|COMBINER_EST|CI429411|6	Receptor-like protein kinase.	locus_id ""Os10g0342300"";Description ""Receptor-like protein kinase."";category ""II"";GO_id ""GO:0004672 : protein kinase activity"";GO_id ""GO:0004674 : protein serine/threonine kinase activity"";GO_id ""GO:0004713 : protein-tyrosine kinase activity"";GO_id ""GO:0005524 : ATP binding"";GO_id ""GO:0005529 : sugar binding"";GO_id ""GO:0006468 : protein amino acid phosphorylation"";InterPro_id ""…	RLK	0.980004	0.833339	2.08436	6.94909	0.00206041	0.025702	0.59013	I	6.27198	1.09894e-07	3.76259	0.00255605	0.599905	0.00316612	7.41001	0.0101113
Os10g0101000|mRNA|AK121858|CDS+3'UTR	N/apple PAN domain containing protein.	locus_id ""Os10g0101000"";Description ""N/apple PAN domain containing protein."";category ""III"";GO_id ""GO:0004672 : protein kinase activity"";GO_id ""GO:0004674 : protein serine/threonine kinase activity"";GO_id ""GO:0004713 : protein-tyrosine kinase activity"";GO_id ""GO:0005524 : ATP binding"";GO_id ""GO:0005529 : sugar binding"";GO_id ""GO:0006468 : protein amino acid phosphorylation"";Inte…	RLK	0.764143	0.55106	1.3472	3.58268	0.015306	0.0403216	0.563953	II	2.46191	0.000573357	2.14418	0.0132209	0.870943	0.395051	3.79754	0.00702072
Os09g0562600|mRNA|AK102702|CDS+3'UTR	EGF-like calcium-binding domain containing protein.	locus_id ""Os09g0562600"";Description ""EGF-like calcium-binding domain containing protein."";category ""III"";GO_id ""GO:0004672 : protein kinase activity"";GO_id ""GO:0004674 : protein serine/threonine kinase activity"";GO_id ""GO:0004713 : protein-tyrosine kinase activity"";GO_id ""GO:0005509 : calcium ion binding"";GO_id ""GO:0005524 : ATP binding"";GO_id ""GO:0006468 : protein amino acid pho…	RLK	1.308	1.40158	2.92397	5.70236	0.00979055	0.03507	1.62219	I	2.71462	0.000131333	2.68901	0.00165866	0.990566	0.959648	3.12512	0.00986524
Os09g0561600|mRNA|AK107166|CDS+3'UTR	Protein kinase domain containing protein.	locus_id ""Os09g0561600"";Description ""Protein kinase domain containing protein."";category ""III"";GO_id ""GO:0004672 : protein kinase activity"";GO_id ""GO:0004674 : protein serine/threonine kinase activity"";GO_id ""GO:0004713 : protein-tyrosine kinase activity"";GO_id ""GO:0005509 : calcium ion binding"";GO_id ""GO:0005524 : ATP binding"";GO_id ""GO:0006468 : protein amino acid phosphorylati…	RLK	0.916449	0.885336	6.14614	17.8443	0.00347259	0.0278536	0.737078	I	11.251	4.44013e-08	10.3784	0.000767836	0.922446	0.373823	15.2696	1.79867e-05
Os09g0561500|COMBINER_EST|CI399063|6	EGF-like calcium-binding domain containing protein.	locus_id ""Os09g0561500"";Description ""EGF-like calcium-binding domain containing protein."";category ""III"";GO_id ""GO:0004672 : protein kinase activity"";GO_id ""GO:0004674 : protein serine/threonine kinase activity"";GO_id ""GO:0004713 : protein-tyrosine kinase activity"";GO_id ""GO:0005509 : calcium ion binding"";GO_id ""GO:0005524 : ATP binding"";GO_id ""GO:0006468 : protein amino acid pho…	RLK	0.413692	0.313235	2.29005	8.1154	0.000137503	0.0239316	0.33056	II	4.23149	0.000139643	3.62072	0.0679146	0.855661	0.654068	6.93287	0.000717325
Os09g0454900|mRNA|AK102152|CDS+3'UTR	Curculin-like (mannose-binding) lectin domain containing protein.	locus_id ""Os09g0454900"";Description ""Curculin-like (mannose-binding) lectin domain containing protein."";category ""III"";GO_id ""GO:0004672 : protein kinase activity"";GO_id ""GO:0004674 : protein serine/threonine kinase activity"";GO_id ""GO:0004713 : protein-tyrosine kinase activity"";GO_id ""GO:0005524 : ATP binding"";GO_id ""GO:0005529 : sugar binding"";GO_id ""GO:0006468 : protein amino …	RLK	0.947789	1.17285	1.60578	2.6273	0.0100343	0.0352469	1.06469	I	1.63382	0.00807244	1.42376	0.0167374	0.871427	0.230107	1.6616	0.00326987
Os09g0400500|COMBINER_EST|CI545364|0	Protein kinase domain containing protein.	locus_id ""Os09g0400500"";Description ""Protein kinase domain containing protein."";category ""III"";GO_id ""GO:0004672 : protein kinase activity"";GO_id ""GO:0004674 : protein serine/threonine kinase activity"";GO_id ""GO:0004713 : protein-tyrosine kinase activity"";GO_id ""GO:0005524 : ATP binding"";GO_id ""GO:0006468 : protein amino acid phosphorylation"";InterPro_id ""IPR000719 : Protein kina…	RLK	0.691326	1.50857	5.02087	15.8564	0.00149191	0.0244918	1.33984	I	10.3796	0.000269168	7.4044	0.0363241	0.71336	0.0416229	15.2063	0.00133264
Os08g0342300|COMBINER|CI124680|6	(No Hit)		RLK	1.09048	1.12847	2.19078	4.12371	0.00870069	0.033971	0.965456	II	1.85422	0.000968875	1.85732	0.00592461	1.00168	0.985518	3.42169	0.000805603
Os08g0203100|COMBINER_EST|Os08g0203100|8	Protein kinase domain containing protein.	locus_id ""Os08g0203100"";Description ""Protein kinase domain containing protein."";category ""III"";GO_id ""GO:0004672 : protein kinase activity"";GO_id ""GO:0004674 : protein serine/threonine kinase activity"";GO_id ""GO:0004713 : protein-tyrosine kinase activity"";GO_id ""GO:0005524 : ATP binding"";GO_id ""GO:0006468 : protein amino acid phosphorylation"";InterPro_id ""IPR000719 : Protein kina…	RLK	0.593089	0.554955	0.909319	2.70287	0.0511935	0.0736753	0.664264	III	1.26465	0.113025	1.53879	0.00281102	1.21678	0.367335	3.90946	0.0989187
Os08g0202300|mRNA|AK120351|CDS+3'UTR	Leucine-rich repeat, plant specific containing protein.	locus_id ""Os08g0202300"";Description ""Leucine-rich repeat, plant specific containing protein."";category ""III"";GO_id ""No significant hit available"";InterPro_id ""IPR001611 : Leucine-rich repeat"";InterPro_id ""IPR007090 : Leucine-rich repeat, plant specific"";Ortholog ""No significant hit available""	RLK	1.84317	1.76473	2.48204	5.46436	0.00110872	0.0239316	1.47492	II	1.33005	0.0583799	1.37797	0.038038	1.03602	0.636609	2.43516	0.0713855
Os07g0597200|mRNA|AK119897|CDS+3'UTR	Protein kinase domain containing protein.	locus_id ""Os07g0597200"";Description ""Protein kinase domain containing protein."";category ""III"";GO_id ""GO:0004672 : protein kinase activity"";GO_id ""GO:0004674 : protein serine/threonine kinase activity"";GO_id ""GO:0004713 : protein-tyrosine kinase activity"";GO_id ""GO:0005524 : ATP binding"";GO_id ""GO:0006468 : protein amino acid phosphorylation"";InterPro_id ""IPR000719 : Protein kina…	RLK	0.818522	1.29429	3.44261	7.67893	0.00317288	0.027206	0.794927	I	5.40786	2.91939e-05	4.92983	0.0127426	0.911605	0.206435	8.09793	0.00381363
Os07g0569800|mRNA|AK108637|CDS+3'UTR	Protein kinase family protein.	locus_id ""Os07g0569800"";Description ""Protein kinase family protein."";category ""III"";GO_id ""GO:0004672 : protein kinase activity"";GO_id ""GO:0004674 : protein serine/threonine kinase activity"";GO_id ""GO:0004713 : protein-tyrosine kinase activity"";GO_id ""GO:0005524 : ATP binding"";GO_id ""GO:0006468 : protein amino acid phosphorylation"";InterPro_id ""IPR000719 : Protein kinase"";InterP…	RLK	0.78427	2.19235	9.57222	27.6724	0.00399452	0.028377	1.11265	I	22.9831	0.00173181	13.7682	0.0162395	0.599056	0.187234	7.26213	0.00167047
Os07g0568100|mRNA|AK099778|CDS+3'UTR	Nodulation receptor kinase.	locus_id ""Os07g0568100"";Description ""Nodulation receptor kinase."";category ""II"";GO_id ""GO:0004672 : protein kinase activity"";GO_id ""GO:0004674 : protein serine/threonine kinase activity"";GO_id ""GO:0004713 : protein-tyrosine kinase activity"";GO_id ""GO:0005524 : ATP binding"";GO_id ""GO:0006468 : protein amino acid phosphorylation"";InterPro_id ""IPR000719 : Protein kinase"";InterPro_i…	RLK	0.924405	1.12654	1.86998	3.59682	0.0113072	0.0364386	0.923652	II	1.71932	0.000425846	1.65505	0.00296173	0.962619	0.766828	2.03085	0.046727
Os07g0550500|COMBINER_EST|Os07g0550500|8	S-locus glycoprotein family protein.	locus_id ""Os07g0550500"";Description ""S-locus glycoprotein family protein."";category ""III"";GO_id ""GO:0005529 : sugar binding"";InterPro_id ""IPR000858 : S-locus glycoprotein"";InterPro_id ""IPR001480 : Curculin-like (mannose-binding) lectin"";InterPro_id ""IPR003609 : Apple-like"";Ortholog ""No significant hit available""	RLK	1.10665	0.727504	1.71213	4.48349	0.00180775	0.0254157	1.01181	II	2.20019	4.9792e-05	1.70391	0.00269575	0.774435	0.023393	4.14299	0.000146096
Os07g0542600|COMBINER_EST|CI552095|0	Protein kinase family protein.	locus_id ""Os07g0542600"";Description ""Protein kinase family protein."";category ""III"";GO_id ""GO:0004672 : protein kinase activity"";GO_id ""GO:0004674 : protein serine/threonine kinase activity"";GO_id ""GO:0004713 : protein-tyrosine kinase activity"";GO_id ""GO:0005524 : ATP binding"";GO_id ""GO:0006468 : protein amino acid phosphorylation"";InterPro_id ""IPR000719 : Protein kinase"";InterP…	RLK	0.218392	0.246644	0.848406	6.16492	0.0407606	0.064907	0.762066	I	11.3944	2.29312e-08	7.32586	0.0121295	0.642933	0.107353	12.8737	0.0100307
Os07g0542400|mRNA|AK111865|CDS+3'UTR	Protein kinase domain containing protein.	locus_id ""Os07g0542400"";Description ""Protein kinase domain containing protein."";category ""III"";GO_id ""GO:0004672 : protein kinase activity"";GO_id ""GO:0004674 : protein serine/threonine kinase activity"";GO_id ""GO:0004713 : protein-tyrosine kinase activity"";GO_id ""GO:0005524 : ATP binding"";GO_id ""GO:0006468 : protein amino acid phosphorylation"";InterPro_id ""IPR000719 : Protein kina…	RLK	0.855086	0.767125	2.6045	3.51337	0.00493705	0.0294723	1.42174	I	13.2589	0.0295515	14.7527	0.00276825	0.954822	0.948171	11.6453	0.000803991
Os07g0542400|mRNA|AK111840|CDS+3'UTR	Protein kinase domain containing protein.	locus_id ""Os07g0542400"";Description ""Protein kinase domain containing protein."";category ""III"";GO_id ""GO:0004672 : protein kinase activity"";GO_id ""GO:0004674 : protein serine/threonine kinase activity"";GO_id ""GO:0004713 : protein-tyrosine kinase activity"";GO_id ""GO:0005524 : ATP binding"";GO_id ""GO:0006468 : protein amino acid phosphorylation"";InterPro_id ""IPR000719 : Protein kina…	RLK	0.897136	0.788625	2.96786	4.00905	0.00485281	0.0293822	1.55988	I	14.1898	0.0251155	13.9348	0.00653306	0.814928	0.774735	12.7244	0.0012148
Os07g0541400|mRNA|AK111650|CDS+3'UTR	Receptor protein kinase.	locus_id ""Os07g0541400"";Description ""Receptor protein kinase."";category ""II"";GO_id ""GO:0004672 : protein kinase activity"";GO_id ""GO:0004674 : protein serine/threonine kinase activity"";GO_id ""GO:0004713 : protein-tyrosine kinase activity"";GO_id ""GO:0005524 : ATP binding"";GO_id ""GO:0006468 : protein amino acid phosphorylation"";InterPro_id ""IPR000719 : Protein kinase"";InterPro_id "…	RLK	0.995611	0.739367	1.55956	2.29146	0.00124769	0.0239316	0.731612	II	2.00586	0.00121898	1.98027	0.000236642	0.987241	0.846686	2.51455	0.00110972
Os07g0540800|COMBINER_EST|Os07g0540800|8	Serine/threonine protein kinase family protein.	locus_id ""Os07g0540800"";Description ""Serine/threonine protein kinase family protein."";category ""III"";GO_id ""GO:0004672 : protein kinase activity"";GO_id ""GO:0004674 : protein serine/threonine kinase activity"";GO_id ""GO:0004713 : protein-tyrosine kinase activity"";GO_id ""GO:0005524 : ATP binding"";GO_id ""GO:0006468 : protein amino acid phosphorylation"";InterPro_id ""IPR000719 : Protei…	RLK	1.08419	0.831495	1.76019	2.62685	0.000662335	0.0239316	0.727152	II	1.77648	0.0176518	2.06417	0.000909672	1.16194	0.640337	2.54189	5.07388e-05
Os07g0538300|COMBINER_EST|CI427025|0	Serine/threonine kinase receptor-like protein.	locus_id ""Os07g0538300"";Description ""Serine/threonine kinase receptor-like protein."";category ""II"";GO_id ""GO:0004672 : protein kinase activity"";GO_id ""GO:0004674 : protein serine/threonine kinase activity"";GO_id ""GO:0004713 : protein-tyrosine kinase activity"";GO_id ""GO:0005524 : ATP binding"";GO_id ""GO:0006468 : protein amino acid phosphorylation"";InterPro_id ""IPR000719 : Protein …	RLK	0.793534	0.573392	1.24871	2.28285	0.0484928	0.0715911	0.512244	II	2.39222	0.000625033	1.93346	0.00188386	0.80823	0.0343688	3.60844	0.000113272
Os07g0537600|COMBINER_EST|Os07g0537600|8	Protein of unknown function DUF26 domain containing protein.	locus_id ""Os07g0537600"";Description ""Protein of unknown function DUF26 domain containing protein."";category ""III"";GO_id ""GO:0004672 : protein kinase activity"";GO_id ""GO:0004674 : protein serine/threonine kinase activity"";GO_id ""GO:0004713 : protein-tyrosine kinase activity"";GO_id ""GO:0005524 : ATP binding"";GO_id ""GO:0006468 : protein amino acid phosphorylation"";InterPro_id ""IPR00…	RLK	0.994128	0.836963	1.98954	5.30427	0.0162092	0.0412265	1.25542	II	4.95417	9.00634e-05	4.26023	0.000137792	0.859928	0.559511	12.111	0.00557138
Os07g0537500|mRNA|AK111734|CDS+3'UTR	Protein kinase domain containing protein.	locus_id ""Os07g0537500"";Description ""Protein kinase domain containing protein."";category ""III"";GO_id ""GO:0004672 : protein kinase activity"";GO_id ""GO:0004674 : protein serine/threonine kinase activity"";GO_id ""GO:0004713 : protein-tyrosine kinase activity"";GO_id ""GO:0005524 : ATP binding"";GO_id ""GO:0006468 : protein amino acid phosphorylation"";InterPro_id ""IPR000719 : Protein kina…	RLK	1.11858	1.01439	1.37771	2.49856	0.0549915	0.0765619	1.06582	III	1.02667	0.741964	1.02974	0.671684	1.00299	0.961943	1.15628	0.0861129
Os07g0537400|mRNA|D21298|CDS+3'UTR	Serine/threonine kinase receptor precursor.	locus_id ""Os07g0537400"";Description ""Serine/threonine kinase receptor precursor."";category ""II"";GO_id ""GO:0004672 : protein kinase activity"";GO_id ""GO:0005524 : ATP binding"";GO_id ""GO:0006468 : protein amino acid phosphorylation"";InterPro_id ""IPR000719 : Protein kinase"";InterPro_id ""IPR011009 : Protein kinase-like"";Ortholog ""No significant hit available""	RLK	0.688577	0.599735	1.8278	4.38497	0.011417	0.0364927	0.679694	I	3.06018	0.000298284	2.97249	2.7241e-05	0.971346	0.659825	4.13572	0.00014638
Os07g0537300|COMBINER_EST|CI066077|0	Protein of unknown function DUF26 domain containing protein.	locus_id ""Os07g0537300"";Description ""Protein of unknown function DUF26 domain containing protein."";category ""III"";GO_id ""GO:0004672 : protein kinase activity"";GO_id ""GO:0004674 : protein serine/threonine kinase activity"";GO_id ""GO:0004713 : protein-tyrosine kinase activity"";GO_id ""GO:0005524 : ATP binding"";GO_id ""GO:0006468 : protein amino acid phosphorylation"";InterPro_id ""IPR00…	RLK	0.587139	0.521186	1.6087	5.52825	0.0185493	0.0436178	0.942493	I	8.63367	7.84269e-05	4.00205	2.00748e-05	0.467111	0.00400946	12.8095	0.00136952
Os07g0186200|COMBINER_EST|Os07g0186200|8	Protein kinase family protein.	locus_id ""Os07g0186200"";Description ""Protein kinase family protein."";category ""III"";GO_id ""GO:0004672 : protein kinase activity"";GO_id ""GO:0004674 : protein serine/threonine kinase activity"";GO_id ""GO:0004713 : protein-tyrosine kinase activity"";GO_id ""GO:0005524 : ATP binding"";GO_id ""GO:0005529 : sugar binding"";GO_id ""GO:0006468 : protein amino acid phosphorylation"";InterPro_id …	RLK	1.38653	1.07055	2.4045	7.24381	0.0035301	0.0278536	0.926984	II	2.06133	4.93862e-05	1.39202	0.396335	0.6753	0.193994	4.39292	1.45532e-05
Os07g0134600|COMBINER_EST|CI406017|0	Protein kinase domain containing protein.	locus_id ""Os07g0134600"";Description ""Protein kinase domain containing protein."";category ""III"";GO_id ""GO:0004672 : protein kinase activity"";GO_id ""GO:0004674 : protein serine/threonine kinase activity"";GO_id ""GO:0004713 : protein-tyrosine kinase activity"";GO_id ""GO:0005524 : ATP binding"";GO_id ""GO:0006468 : protein amino acid phosphorylation"";InterPro_id ""IPR000719 : Protein kina…	RLK	0.981922	0.97739	1.35205	2.36604	0.0105457	0.0356409	0.948573	II	1.31339	0.0178742	1.18084	0.0632078	0.899078	0.179959	1.86913	0.00375328
Os06g0692100|mRNA|AK110293|CDS+3'UTR	Protein kinase domain containing protein.	locus_id ""Os06g0692100"";Description ""Protein kinase domain containing protein."";category ""III"";GO_id ""GO:0004672 : protein kinase activity"";GO_id ""GO:0004674 : protein serine/threonine kinase activity"";GO_id ""GO:0004713 : protein-tyrosine kinase activity"";GO_id ""GO:0005524 : ATP binding"";GO_id ""GO:0006468 : protein amino acid phosphorylation"";InterPro_id ""IPR000719 : Protein kina…	RLK	0.597871	0.714435	1.32228	2.79431	0.0346166	0.0597153	1.07185	II	1.63797	0.00926057	1.39119	0.161023	0.849342	0.0659535	2.12597	0.183566
Os06g0691800|mRNA|AK065392|CDS+3'UTR	Protein kinase domain containing protein.	locus_id ""Os06g0691800"";Description ""Protein kinase domain containing protein."";category ""III"";GO_id ""GO:0004672 : protein kinase activity"";GO_id ""GO:0004674 : protein serine/threonine kinase activity"";GO_id ""GO:0004713 : protein-tyrosine kinase activity"";GO_id ""GO:0005524 : ATP binding"";GO_id ""GO:0006468 : protein amino acid phosphorylation"";InterPro_id ""IPR000719 : Protein kina…	RLK	0.394013	0.643339	3.10757	14.469	0.00509289	0.0296237	1.52243	I	14.4221	0.000337963	6.91135	0.0473059	0.47922	0.00747338	23.8723	0.00687383
Os06g0660800|COMBINER_EST|Os06g0660800|8	Protein kinase domain containing protein.	locus_id ""Os06g0660800"";Description ""Protein kinase domain containing protein."";category ""III"";GO_id ""GO:0004672 : protein kinase activity"";GO_id ""GO:0004674 : protein serine/threonine kinase activity"";GO_id ""GO:0004713 : protein-tyrosine kinase activity"";GO_id ""GO:0005524 : ATP binding"";GO_id ""GO:0006468 : protein amino acid phosphorylation"";InterPro_id ""IPR000719 : Protein kina…	RLK	0.80533	1.00507	2.04701	4.37167	0.0074048	0.0324554	1.89019	II	2.22099	0.00011925	2.63695	0.000132143	1.18728	0.146795	4.19609	0.00362332
Os06g0602500|mRNA|AK111737|CDS+3'UTR	Protein kinase domain containing protein.	locus_id ""Os06g0602500"";Description ""Protein kinase domain containing protein."";category ""III"";GO_id ""GO:0004672 : protein kinase activity"";GO_id ""GO:0004674 : protein serine/threonine kinase activity"";GO_id ""GO:0004713 : protein-tyrosine kinase activity"";GO_id ""GO:0005524 : ATP binding"";GO_id ""GO:0005529 : sugar binding"";GO_id ""GO:0006468 : protein amino acid phosphorylation"";I…	RLK	1.25699	0.787653	2.29296	3.99592	0.00637654	0.0306745	1.08772	I	2.97617	8.94225e-06	2.72299	3.89098e-05	0.914933	0.661918	3.56619	1.19732e-05
Os06g0494100|mRNA|L27821|CDS+3'UTR	Curculin-like (mannose-binding) lectin domain containing protein.	locus_id ""Os06g0494100"";Description ""Curculin-like (mannose-binding) lectin domain containing protein."";category ""III"";GO_id ""GO:0004672 : protein kinase activity"";GO_id ""GO:0004674 : protein serine/threonine kinase activity"";GO_id ""GO:0004713 : protein-tyrosine kinase activity"";GO_id ""GO:0005524 : ATP binding"";GO_id ""GO:0005529 : sugar binding"";GO_id ""GO:0006468 : protein amino …	RLK	1.14318	0.981191	1.57737	3.5491	0.0153062	0.0403216	1.36723	III	1.10734	0.239366	1.05558	0.661434	0.953256	0.467133	2.53426	0.0425545
Os06g0494100|mRNA|AK121177|CDS+3'UTR	Curculin-like (mannose-binding) lectin domain containing protein.	locus_id ""Os06g0494100"";Description ""Curculin-like (mannose-binding) lectin domain containing protein."";category ""III"";GO_id ""GO:0004672 : protein kinase activity"";GO_id ""GO:0004674 : protein serine/threonine kinase activity"";GO_id ""GO:0004713 : protein-tyrosine kinase activity"";GO_id ""GO:0005524 : ATP binding"";GO_id ""GO:0005529 : sugar binding"";GO_id ""GO:0006468 : protein amino …	RLK	1.09632	0.887298	1.35441	2.8165	0.0209284	0.046462	1.29528	III	0.935197	0.585556	0.926618	0.693299	0.990826	0.88306	2.20357	0.0433141
Os06g0494100|mRNA|AK069883|CDS+3'UTR	Curculin-like (mannose-binding) lectin domain containing protein.	locus_id ""Os06g0494100"";Description ""Curculin-like (mannose-binding) lectin domain containing protein."";category ""III"";GO_id ""GO:0004672 : protein kinase activity"";GO_id ""GO:0004674 : protein serine/threonine kinase activity"";GO_id ""GO:0004713 : protein-tyrosine kinase activity"";GO_id ""GO:0005524 : ATP binding"";GO_id ""GO:0005529 : sugar binding"";GO_id ""GO:0006468 : protein amino …	RLK	1.17494	0.949213	1.5974	3.51259	0.0167555	0.041695	1.42732	III	1.09672	0.232091	1.04913	0.627733	0.956609	0.497907	2.7011	0.0225074
Os06g0288100|mRNA|AK068504|CDS+3'UTR	Receptor-like protein kinase.	locus_id ""Os06g0288100"";Description ""Receptor-like protein kinase."";category ""II"";GO_id ""GO:0004672 : protein kinase activity"";GO_id ""GO:0004674 : protein serine/threonine kinase activity"";GO_id ""GO:0004713 : protein-tyrosine kinase activity"";GO_id ""GO:0005524 : ATP binding"";GO_id ""GO:0006468 : protein amino acid phosphorylation"";InterPro_id ""IPR000719 : Protein kinase"";InterPro…	RLK	0.880866	0.718767	1.79685	3.17234	0.00459854	0.0292219	0.569194	II	3.53007	2.92969e-06	3.30387	0.0589279	0.935923	0.847826	6.69925	0.00222174
Os06g0225300|mRNA|AK065224|CDS+3'UTR	BRASSINOSTEROID INSENSITIVE 1-associated receptor kinase 1 precursor (EC 2.7.1.37) (BRI1-associated receptor kinase 1) (Somatic embryogenesis receptor-like kinase 3).	locus_id ""Os06g0225300"";Description ""BRASSINOSTEROID INSENSITIVE 1-associated receptor kinase 1 precursor (EC 2.7.1.37) (BRI1-associated receptor kinase 1) (Somatic embryogenesis receptor-like kinase 3)."";category ""II"";GO_id ""GO:0004672 : protein kinase activity"";GO_id ""GO:0004674 : protein serine/threonine kinase activity"";GO_id ""GO:0004713 : protein-tyrosine kinase activity"";GO_id "…	RLK	0.801677	0.739441	1.05681	2.50539	0.00340192	0.0278536	0.488811	II	1.90614	0.000102227	1.52435	0.108277	0.799703	0.0723362	3.50683	0.000745179
Os05g0560300|mRNA|AK065592|CDS+3'UTR	Protein kinase domain containing protein.	locus_id ""Os05g0560300"";Description ""Protein kinase domain containing protein."";category ""III"";GO_id ""GO:0004672 : protein kinase activity"";GO_id ""GO:0004674 : protein serine/threonine kinase activity"";GO_id ""GO:0004713 : protein-tyrosine kinase activity"";GO_id ""GO:0005524 : ATP binding"";GO_id ""GO:0006468 : protein amino acid phosphorylation"";InterPro_id ""IPR000719 : Protein kina…	RLK	0.267275	0.31439	0.644231	3.15779	0.0169885	0.0419594	0.934008	II	3.52203	1.89206e-06	2.49013	0.0590201	0.707016	0.134969	9.91434	0.000584017
Os05g0550800|COMBINER_EST|CI446054|0	Protein kinase domain containing protein.	locus_id ""Os05g0550800"";Description ""Protein kinase domain containing protein."";category ""III"";GO_id ""GO:0004672 : protein kinase activity"";GO_id ""GO:0004674 : protein serine/threonine kinase activity"";GO_id ""GO:0004713 : protein-tyrosine kinase activity"";GO_id ""GO:0005524 : ATP binding"";GO_id ""GO:0006468 : protein amino acid phosphorylation"";InterPro_id ""IPR000719 : Protein kina…	RLK	0.664761	0.908347	1.54583	3.68854	0.00189667	0.0254157	0.499835	II	2.74359	0.000405007	1.69899	0.0667979	0.619258	0.0826058	4.76535	0.00556002
Os05g0522600|mRNA|AK100082|CDS+3'UTR	Leucine-rich repeat, plant specific containing protein.	locus_id ""Os05g0522600"";Description ""Leucine-rich repeat, plant specific containing protein."";category ""III"";GO_id ""No significant hit available"";InterPro_id ""IPR001611 : Leucine-rich repeat"";InterPro_id ""IPR007090 : Leucine-rich repeat, plant specific"";Ortholog ""No significant hit available""	RLK	0.528189	0.600957	1.75786	3.34117	0.0307163	0.0557982	0.649214	I	5.35933	0.000152824	3.18073	0.00464015	0.593493	0.0173813	6.12383	2.10139e-06
Os05g0522600|mRNA|AK072881|CDS	Leucine-rich repeat, plant specific containing protein.	locus_id ""Os05g0522600"";Description ""Leucine-rich repeat, plant specific containing protein."";category ""III"";GO_id ""No significant hit available"";InterPro_id ""IPR001611 : Leucine-rich repeat"";InterPro_id ""IPR007090 : Leucine-rich repeat, plant specific"";Ortholog ""No significant hit available""	RLK	0.967599	0.904773	2.70354	5.13433	0.012008	0.0369178	0.811839	I	6.36494	4.98467e-05	3.14862	0.00401721	0.494682	0.00112199	6.54304	8.2383e-06
Os05g0493100|mRNA|AK110420|CDS+3'UTR	KI domain interacting kinase 1.	locus_id ""Os05g0493100"";Description ""KI domain interacting kinase 1."";category ""II"";GO_id ""GO:0004672 : protein kinase activity"";GO_id ""GO:0004674 : protein serine/threonine kinase activity"";GO_id ""GO:0004713 : protein-tyrosine kinase activity"";GO_id ""GO:0005524 : ATP binding"";GO_id ""GO:0006468 : protein amino acid phosphorylation"";InterPro_id ""IPR000719 : Protein kinase"";InterP…	RLK	0.917566	0.757107	1.15959	3.56044	0.00552569	0.0301118	0.642942	II	2.75225	0.000401291	2.12463	0.0764323	0.771961	0.464605	6.20787	0.00324123
Os05g0486100|mRNA|AK119823|CDS+3'UTR	Protein kinase domain containing protein.	locus_id ""Os05g0486100"";Description ""Protein kinase domain containing protein."";category ""III"";GO_id ""GO:0004672 : protein kinase activity"";GO_id ""GO:0004674 : protein serine/threonine kinase activity"";GO_id ""GO:0004713 : protein-tyrosine kinase activity"";GO_id ""GO:0005524 : ATP binding"";GO_id ""GO:0006468 : protein amino acid phosphorylation"";InterPro_id ""IPR000719 : Protein kina…	RLK	0.630377	0.601456	1.4126	3.52984	0.00798978	0.0330987	0.879286	II	2.83101	0.000176969	2.32699	0.000399372	0.821963	0.353502	5.12486	0.0399422
Os05g0486100|mRNA|AK105683|CDS+3'UTR	Protein kinase domain containing protein.	locus_id ""Os05g0486100"";Description ""Protein kinase domain containing protein."";category ""III"";GO_id ""GO:0004672 : protein kinase activity"";GO_id ""GO:0004674 : protein serine/threonine kinase activity"";GO_id ""GO:0004713 : protein-tyrosine kinase activity"";GO_id ""GO:0005524 : ATP binding"";GO_id ""GO:0006468 : protein amino acid phosphorylation"";InterPro_id ""IPR000719 : Protein kina…	RLK	0.628794	0.597908	1.42456	3.51525	0.00900236	0.034159	0.88162	II	2.79928	5.61657e-05	2.35189	0.00127474	0.840178	0.245273	5.10633	0.0355826
Os05g0471000|mRNA|AK067959|CDS+3'UTR	Protein kinase domain containing protein.	locus_id ""Os05g0471000"";Description ""Protein kinase domain containing protein."";category ""III"";GO_id ""GO:0004672 : protein kinase activity"";GO_id ""GO:0004674 : protein serine/threonine kinase activity"";GO_id ""GO:0004713 : protein-tyrosine kinase activity"";GO_id ""GO:0005524 : ATP binding"";GO_id ""GO:0006468 : protein amino acid phosphorylation"";InterPro_id ""IPR000719 : Protein kina…	RLK	1.02261	1.1451	1.72073	4.73574	0.00750253	0.0326201	1.08114	II	1.88188	0.000161356	1.62396	0.00109471	0.862944	0.413826	3.08581	0.0639189
Os05g0423500|mRNA|AK066000|CDS+3'UTR	Protein kinase domain containing protein.	locus_id ""Os05g0423500"";Description ""Protein kinase domain containing protein."";category ""III"";GO_id ""GO:0004672 : protein kinase activity"";GO_id ""GO:0004674 : protein serine/threonine kinase activity"";GO_id ""GO:0004713 : protein-tyrosine kinase activity"";GO_id ""GO:0005524 : ATP binding"";GO_id ""GO:0006468 : protein amino acid phosphorylation"";InterPro_id ""IPR000719 : Protein kina…	RLK	1.19276	1.20089	2.08363	3.37636	0.00178177	0.0254157	0.909441	II	1.87583	0.00164268	1.5219	0.0118034	0.811321	0.0560099	2.39325	0.000102987
Os05g0414700|mRNA|AK111590|CDS+3'UTR	Protein kinase domain containing protein.	locus_id ""Os05g0414700"";Description ""Protein kinase domain containing protein."";category ""III"";GO_id ""GO:0004672 : protein kinase activity"";GO_id ""GO:0004674 : protein serine/threonine kinase activity"";GO_id ""GO:0004713 : protein-tyrosine kinase activity"";GO_id ""GO:0005524 : ATP binding"";GO_id ""GO:0006468 : protein amino acid phosphorylation"";InterPro_id ""IPR000719 : Protein kina…	RLK	1.12062	0.916339	1.56369	2.66325	0.001514	0.0245264	0.924129	I	1.82329	0.00188155	1.37647	0.0077746	0.754939	0.0164401	2.13128	0.000952256
Os05g0318700|mRNA|AK120223|5'UTR+CDS	Resistance protein candidate (Fragment).	locus_id ""Os05g0318700"";Description ""Resistance protein candidate (Fragment)."";category ""II"";GO_id ""GO:0004672 : protein kinase activity"";GO_id ""GO:0004674 : protein serine/threonine kinase activity"";GO_id ""GO:0004713 : protein-tyrosine kinase activity"";GO_id ""GO:0005524 : ATP binding"";GO_id ""GO:0006468 : protein amino acid phosphorylation"";InterPro_id ""IPR000719 : Protein kinase…	RLK	0.975998	1.43496	1.7937	4.21197	0.0239067	0.0494429	1.29588	I	2.5804	0.000489638	2.0038	0.000335498	0.776544	0.0234215	2.03221	0.00296621
Os05g0317700|mRNA|AK121364|CDS+3'UTR	Resistance protein candidate (Fragment).	locus_id ""Os05g0317700"";Description ""Resistance protein candidate (Fragment)."";category ""II"";GO_id ""GO:0004672 : protein kinase activity"";GO_id ""GO:0004674 : protein serine/threonine kinase activity"";GO_id ""GO:0004713 : protein-tyrosine kinase activity"";GO_id ""GO:0005524 : ATP binding"";GO_id ""GO:0006468 : protein amino acid phosphorylation"";InterPro_id ""IPR000719 : Protein kinase…	RLK	0.816901	0.863404	1.43574	6.05233	0.00537043	0.029888	1.06147	II	2.71816	0.000428834	2.7217	0.0095445	1.0013	0.983685	5.04462	0.0100668
Os05g0261700|mRNA|AK106224|CDS+3'UTR	Leucine-rich repeat, plant specific containing protein.	locus_id ""Os05g0261700"";Description ""Leucine-rich repeat, plant specific containing protein."";category ""III"";GO_id ""No significant hit available"";InterPro_id ""IPR001611 : Leucine-rich repeat"";InterPro_id ""IPR007090 : Leucine-rich repeat, plant specific"";Ortholog ""No significant hit available""	RLK	0.479175	0.324963	0.727645	3.80255	0.0394263	0.0638141	0.371039	II	3.70615	0.000187875	4.04843	0.0638588	1.09236	0.828367	63.4396	0.0225758
Os05g0256500|COMBINER_EST|CI547396|0	Protein kinase domain containing protein.	locus_id ""Os05g0256500"";Description ""Protein kinase domain containing protein."";category ""III"";GO_id ""GO:0004672 : protein kinase activity"";GO_id ""GO:0004674 : protein serine/threonine kinase activity"";GO_id ""GO:0004713 : protein-tyrosine kinase activity"";GO_id ""GO:0005524 : ATP binding"";GO_id ""GO:0006468 : protein amino acid phosphorylation"";InterPro_id ""IPR000719 : Protein kina…	RLK	0.892586	0.809624	1.17724	3.09268	0.0144806	0.0395528	1.06928	II	2.84304	6.76119e-06	1.85085	0.00073632	0.651013	0.00299585	5.47843	0.00482911
Os05g0165900|mRNA|AK103089|CDS+3'UTR	Protein kinase domain containing protein.	locus_id ""Os05g0165900"";Description ""Protein kinase domain containing protein."";category ""III"";GO_id ""GO:0004672 : protein kinase activity"";GO_id ""GO:0004674 : protein serine/threonine kinase activity"";GO_id ""GO:0004713 : protein-tyrosine kinase activity"";GO_id ""GO:0005524 : ATP binding"";GO_id ""GO:0005529 : sugar binding"";GO_id ""GO:0006468 : protein amino acid phosphorylation"";I…	RLK	1.51091	1.18816	2.49674	9.4848	0.00380937	0.0282474	0.871703	II	2.29036	0.00027609	1.40849	0.288358	0.614964	0.140519	5.61104	9.97362e-06
Os04g0616400|mRNA|AK101634|CDS+3'UTR	Receptor-like serine/threonine kinase.	locus_id ""Os04g0616400"";Description ""Receptor-like serine/threonine kinase."";category ""II"";GO_id ""GO:0004672 : protein kinase activity"";GO_id ""GO:0004674 : protein serine/threonine kinase activity"";GO_id ""GO:0004713 : protein-tyrosine kinase activity"";GO_id ""GO:0005524 : ATP binding"";GO_id ""GO:0006468 : protein amino acid phosphorylation"";InterPro_id ""IPR000719 : Protein kinase""…	RLK	0.718542	0.749664	0.948415	2.71149	0.00837503	0.0337789	0.915986	III	1.2813	0.0188837	1.38309	0.00655787	1.07945	0.286111	7.92648	0.0368445
Os04g0616400|mRNA|AK099657|CDS+3'UTR	Receptor-like serine/threonine kinase.	locus_id ""Os04g0616400"";Description ""Receptor-like serine/threonine kinase."";category ""II"";GO_id ""GO:0004672 : protein kinase activity"";GO_id ""GO:0004674 : protein serine/threonine kinase activity"";GO_id ""GO:0004713 : protein-tyrosine kinase activity"";GO_id ""GO:0005524 : ATP binding"";GO_id ""GO:0006468 : protein amino acid phosphorylation"";InterPro_id ""IPR000719 : Protein kinase""…	RLK	0.729052	0.755932	0.973993	2.99734	0.013962	0.0389696	0.940776	III	1.3962	0.00449126	1.42833	0.0526576	1.02302	0.779676	8.12732	0.0459147
Os04g0616300|COMBINER_EST|CI435775|0	Protein kinase domain containing protein.	locus_id ""Os04g0616300"";Description ""Protein kinase domain containing protein."";category ""III"";GO_id ""GO:0004672 : protein kinase activity"";GO_id ""GO:0004674 : protein serine/threonine kinase activity"";GO_id ""GO:0004713 : protein-tyrosine kinase activity"";GO_id ""GO:0005524 : ATP binding"";GO_id ""GO:0006468 : protein amino acid phosphorylation"";InterPro_id ""IPR000719 : Protein kina…	RLK	0.656731	0.633443	0.991813	2.70791	0.00874644	0.0339997	0.66731	II	1.6455	0.00140889	1.77977	0.00254278	1.0816	0.270016	6.6518	0.0196705
Os04g0506100|mRNA|AK059053|CDS+3'UTR	Receptor-like protein kinase.	locus_id ""Os04g0506100"";Description ""Receptor-like protein kinase."";category ""II"";GO_id ""GO:0004672 : protein kinase activity"";GO_id ""GO:0005524 : ATP binding"";GO_id ""GO:0006468 : protein amino acid phosphorylation"";InterPro_id ""IPR000719 : Protein kinase"";InterPro_id ""IPR011009 : Protein kinase-like"";Ortholog ""No significant hit available""	RLK	1.2214	1.91579	2.75174	3.83025	0.00856006	0.0339165	1.84438	I	5.6426	0.00271245	3.78288	0.012644	0.670414	0.171306	3.63683	1.13899e-05
Os04g0275100|mRNA|AK106614|CDS+3'UTR	EGF-like calcium-binding domain containing protein.	locus_id ""Os04g0275100"";Description ""EGF-like calcium-binding domain containing protein."";category ""III"";GO_id ""GO:0004672 : protein kinase activity"";GO_id ""GO:0004674 : protein serine/threonine kinase activity"";GO_id ""GO:0004713 : protein-tyrosine kinase activity"";GO_id ""GO:0005509 : calcium ion binding"";GO_id ""GO:0005524 : ATP binding"";GO_id ""GO:0006468 : protein amino acid pho…	RLK	1.13917	0.732624	1.12906	3.93819	0.0204626	0.0460226	0.528855	II	2.18163	0.0017803	1.61166	0.0630685	0.738741	0.0152436	4.79157	0.0173342
Os04g0103500|mRNA|AK073860|CDS+3'UTR	Serine/threonine protein kinase family protein.	locus_id ""Os04g0103500"";Description ""Serine/threonine protein kinase family protein."";category ""III"";GO_id ""GO:0004672 : protein kinase activity"";GO_id ""GO:0004674 : protein serine/threonine kinase activity"";GO_id ""GO:0004713 : protein-tyrosine kinase activity"";GO_id ""GO:0005524 : ATP binding"";GO_id ""GO:0005529 : sugar binding"";GO_id ""GO:0006468 : protein amino acid phosphorylati…	RLK	0.81584	0.634521	2.05698	3.1218	0.00191006	0.0254157	0.721897	II	3.05663	0.000148212	2.51999	0.00052637	0.824434	0.424372	4.6208	0.000116904
Os03g0773300|mRNA|AK100394|CDS+3'UTR	Protein kinase domain containing protein.	locus_id ""Os03g0773300"";Description ""Protein kinase domain containing protein."";category ""III"";GO_id ""GO:0004672 : protein kinase activity"";GO_id ""GO:0004674 : protein serine/threonine kinase activity"";GO_id ""GO:0004713 : protein-tyrosine kinase activity"";GO_id ""GO:0005524 : ATP binding"";GO_id ""GO:0006468 : protein amino acid phosphorylation"";InterPro_id ""IPR000719 : Protein kina…	RLK	1.06805	1.15603	2.19936	4.34075	0.00896067	0.0341277	1.02126	I	2.36203	4.19326e-05	2.33017	8.59988e-05	0.986512	0.845497	2.78175	0.000388947
Os03g0773300|mRNA|AK058587|CDS+3'UTR	Protein kinase domain containing protein.	locus_id ""Os03g0773300"";Description ""Protein kinase domain containing protein."";category ""III"";GO_id ""GO:0004672 : protein kinase activity"";GO_id ""GO:0004674 : protein serine/threonine kinase activity"";GO_id ""GO:0004713 : protein-tyrosine kinase activity"";GO_id ""GO:0005524 : ATP binding"";GO_id ""GO:0006468 : protein amino acid phosphorylation"";InterPro_id ""IPR000719 : Protein kina…	RLK	1.05232	1.13776	2.20604	4.29791	0.00977894	0.03507	1.02992	I	2.59085	1.88153e-05	2.30251	0.000195059	0.888708	0.182168	2.77446	0.000391937
Os03g0703200|mRNA|AK111846|CDS+3'UTR	Protein kinase domain containing protein.	locus_id ""Os03g0703200"";Description ""Protein kinase domain containing protein."";category ""III"";GO_id ""GO:0004672 : protein kinase activity"";GO_id ""GO:0004674 : protein serine/threonine kinase activity"";GO_id ""GO:0004713 : protein-tyrosine kinase activity"";GO_id ""GO:0005524 : ATP binding"";GO_id ""GO:0006468 : protein amino acid phosphorylation"";InterPro_id ""IPR000719 : Protein kina…	RLK	0.748768	1.30357	1.82278	2.41426	0.00273255	0.0265815	1.06312	I	2.14603	0.00026008	2.27992	0.000921405	1.06239	0.389437	2.63207	0.000166782
Os03g0281500|mRNA|AK100137|CDS+3'UTR	LpimPth3.	locus_id ""Os03g0281500"";Description ""LpimPth3."";category ""II"";GO_id ""GO:0004672 : protein kinase activity"";GO_id ""GO:0004674 : protein serine/threonine kinase activity"";GO_id ""GO:0004713 : protein-tyrosine kinase activity"";GO_id ""GO:0005524 : ATP binding"";GO_id ""GO:0006468 : protein amino acid phosphorylation"";InterPro_id ""IPR000719 : Protein kinase"";InterPro_id ""IPR001245 : Ty…	RLK	0.644333	1.76851	3.80811	8.23708	0.0308668	0.0558793	2.33906	I	16.6551	0.000257117	13.7341	0.00558371	0.824615	0.390241	9.54644	0.00238773
Os03g0269300|mRNA|AK111884|CDS+3'UTR	Protein kinase domain containing protein.	locus_id ""Os03g0269300"";Description ""Protein kinase domain containing protein."";category ""III"";GO_id ""GO:0004672 : protein kinase activity"";GO_id ""GO:0004674 : protein serine/threonine kinase activity"";GO_id ""GO:0004713 : protein-tyrosine kinase activity"";GO_id ""GO:0005524 : ATP binding"";GO_id ""GO:0006468 : protein amino acid phosphorylation"";InterPro_id ""IPR000719 : Protein kina…	RLK	1.09787	1.29023	1.97147	8.23123	0.0454325	0.0691017	1.62236	II	1.80927	0.000302527	2.1957	0.12652	1.21358	0.686043	7.66744	0.00763482
Os03g0269300|mRNA|AK111855|CDS+3'UTR	Protein kinase domain containing protein.	locus_id ""Os03g0269300"";Description ""Protein kinase domain containing protein."";category ""III"";GO_id ""GO:0004672 : protein kinase activity"";GO_id ""GO:0004674 : protein serine/threonine kinase activity"";GO_id ""GO:0004713 : protein-tyrosine kinase activity"";GO_id ""GO:0005524 : ATP binding"";GO_id ""GO:0006468 : protein amino acid phosphorylation"";InterPro_id ""IPR000719 : Protein kina…	RLK	1.03344	1.24782	1.81111	6.13553	0.040425	0.0646815	1.46167	II	2.03664	0.000125503	2.28651	0.123192	1.12269	0.812902	8.09796	0.00757318
Os03g0225700|mRNA|AK101690|CDS+3'UTR	Protein kinase domain containing protein.	locus_id ""Os03g0225700"";Description ""Protein kinase domain containing protein."";category ""III"";GO_id ""GO:0004672 : protein kinase activity"";GO_id ""GO:0004674 : protein serine/threonine kinase activity"";GO_id ""GO:0004713 : protein-tyrosine kinase activity"";GO_id ""GO:0005524 : ATP binding"";GO_id ""GO:0006468 : protein amino acid phosphorylation"";InterPro_id ""IPR000719 : Protein kina…	RLK	0.629772	0.768957	3.43599	9.88231	0.00775022	0.0328482	1.1344	II	7.21267	1.82315e-05	7.36943	0.0162905	1.02173	0.820609	15.6112	0.0010017
Os03g0124200|mRNA|AK105735|CDS+3'UTR	Pto-like serine/threonine kinase.	locus_id ""Os03g0124200"";Description ""Pto-like serine/threonine kinase."";category ""II"";GO_id ""GO:0004672 : protein kinase activity"";GO_id ""GO:0004674 : protein serine/threonine kinase activity"";GO_id ""GO:0004713 : protein-tyrosine kinase activity"";GO_id ""GO:0005524 : ATP binding"";GO_id ""GO:0006468 : protein amino acid phosphorylation"";InterPro_id ""IPR000719 : Protein kinase"";Inte…	RLK	0.816195	1.12006	2.51575	3.20903	0.0109274	0.0361466	0.611797	I	16.5678	1.10233e-05	21.036	0.108577	1.26969	0.817174	13.7986	0.0305272
Os03g0124200|mRNA|AK102524|CDS+3'UTR	Pto-like serine/threonine kinase.	locus_id ""Os03g0124200"";Description ""Pto-like serine/threonine kinase."";category ""II"";GO_id ""GO:0004672 : protein kinase activity"";GO_id ""GO:0004674 : protein serine/threonine kinase activity"";GO_id ""GO:0004713 : protein-tyrosine kinase activity"";GO_id ""GO:0005524 : ATP binding"";GO_id ""GO:0006468 : protein amino acid phosphorylation"";InterPro_id ""IPR000719 : Protein kinase"";Inte…	RLK	0.812174	1.12219	2.46672	3.32726	0.0115123	0.0365598	0.579042	I	16.2784	1.89822e-06	18.4666	0.108298	1.13442	0.898097	12.0055	0.0288337
Os02g0807900|mRNA|AK119341|CDS+3'UTR	Serine threonine kinase.	locus_id ""Os02g0807900"";Description ""Serine threonine kinase."";category ""II"";GO_id ""GO:0004672 : protein kinase activity"";GO_id ""GO:0004674 : protein serine/threonine kinase activity"";GO_id ""GO:0004713 : protein-tyrosine kinase activity"";GO_id ""GO:0005524 : ATP binding"";GO_id ""GO:0006468 : protein amino acid phosphorylation"";InterPro_id ""IPR000719 : Protein kinase"";InterPro_id "…	RLK	1.05939	3.28163	25.0476	52.7034	0.00150732	0.0245264	1.92408	I	132.112	0.0130023	216.378	0.0923854	0.701824	0.182489	210.236	0.0299806
Os02g0807200|COMBINER_EST|Os02g0807200|8	EGF-like calcium-binding domain containing protein.	locus_id ""Os02g0807200"";Description ""EGF-like calcium-binding domain containing protein."";category ""III"";GO_id ""GO:0004672 : protein kinase activity"";GO_id ""GO:0004674 : protein serine/threonine kinase activity"";GO_id ""GO:0004713 : protein-tyrosine kinase activity"";GO_id ""GO:0005509 : calcium ion binding"";GO_id ""GO:0005524 : ATP binding"";GO_id ""GO:0006468 : protein amino acid pho…	RLK	0.752284	1.32936	2.47069	2.74926	0.0186847	0.0437649	0.474515	I	5.79874	1.84157e-05	2.89113	0.0767992	0.458502	0.148636	6.55362	0.024044
Os02g0712700|mRNA|AY663848|CDS+3'UTR	Legume lectin, beta domain containing protein.	locus_id ""Os02g0712700"";Description ""Legume lectin, beta domain containing protein."";category ""III"";GO_id ""GO:0004672 : protein kinase activity"";GO_id ""GO:0004674 : protein serine/threonine kinase activity"";GO_id ""GO:0004713 : protein-tyrosine kinase activity"";GO_id ""GO:0005524 : ATP binding"";GO_id ""GO:0006468 : protein amino acid phosphorylation"";InterPro_id ""IPR000719 : Protein…	RLK	0.546144	0.801953	2.10427	7.64468	0.00367882	0.0279182	1.07553	I	5.92941	0.00102901	5.52344	0.0508088	0.931533	0.450892	9.78955	0.0153435
Os02g0710500|mRNA|AK103360|CDS+3'UTR	Receptor protein kinase.	locus_id ""Os02g0710500"";Description ""Receptor protein kinase."";category ""II"";GO_id ""GO:0004672 : protein kinase activity"";GO_id ""GO:0004674 : protein serine/threonine kinase activity"";GO_id ""GO:0004713 : protein-tyrosine kinase activity"";GO_id ""GO:0005524 : ATP binding"";GO_id ""GO:0006468 : protein amino acid phosphorylation"";InterPro_id ""IPR000719 : Protein kinase"";InterPro_id "…	RLK	0.861285	0.854172	1.53328	2.66329	0.00206701	0.025702	1.03412	I	3.55566	4.3277e-05	1.65986	0.316899	0.466822	0.0644662	1.97521	0.00265422
Os02g0629400|mRNA|AK068495|CDS+3'UTR	Phytosulfokine receptor precursor (EC 2.7.1.37) (Phytosulfokine LRR receptor kinase).	locus_id ""Os02g0629400"";Description ""Phytosulfokine receptor precursor (EC 2.7.1.37) (Phytosulfokine LRR receptor kinase)."";category ""II"";GO_id ""GO:0004672 : protein kinase activity"";GO_id ""GO:0004674 : protein serine/threonine kinase activity"";GO_id ""GO:0004713 : protein-tyrosine kinase activity"";GO_id ""GO:0005524 : ATP binding"";GO_id ""GO:0006468 : protein amino acid phosphorylati…	RLK	0.852709	1.98628	3.04877	5.23949	0.0117373	0.0367319	2.30685	I	12.8568	0.000137085	9.16823	0.0278019	0.713102	0.0386091	9.38899	0.00354602
Os02g0210700|mRNA|AK111879|CDS+3'UTR	Protein kinase domain containing protein.	locus_id ""Os02g0210700"";Description ""Protein kinase domain containing protein."";category ""III"";GO_id ""GO:0004672 : protein kinase activity"";GO_id ""GO:0004674 : protein serine/threonine kinase activity"";GO_id ""GO:0004713 : protein-tyrosine kinase activity"";GO_id ""GO:0005524 : ATP binding"";GO_id ""GO:0006468 : protein amino acid phosphorylation"";InterPro_id ""IPR000719 : Protein kina…	RLK	0.419903	0.28748	1.04891	5.19867	0.0381109	0.062707	0.682573	III	1.24103	0.337753	1.94683	0.0400909	1.28449	0.251303	4.79701	0.0709982
Os02g0153900|mRNA|AK111546|CDS+3'UTR	Protein kinase domain containing protein.	locus_id ""Os02g0153900"";Description ""Protein kinase domain containing protein."";category ""III"";GO_id ""GO:0004672 : protein kinase activity"";GO_id ""GO:0004674 : protein serine/threonine kinase activity"";GO_id ""GO:0004713 : protein-tyrosine kinase activity"";GO_id ""GO:0005524 : ATP binding"";GO_id ""GO:0006468 : protein amino acid phosphorylation"";InterPro_id ""IPR000719 : Protein kina…	RLK	0.295547	0.330573	1.73381	9.09078	0.00828376	0.0337361	0.395073	I	19.8903	4.45572e-05	11.5315	0.0316124	0.579752	0.0618974	36.794	3.95846e-07
Os01g0878300|mRNA|AK069324|CDS+3'UTR	Protein kinase domain containing protein.	locus_id ""Os01g0878300"";Description ""Protein kinase domain containing protein."";category ""III"";GO_id ""GO:0004672 : protein kinase activity"";GO_id ""GO:0004674 : protein serine/threonine kinase activity"";GO_id ""GO:0004713 : protein-tyrosine kinase activity"";GO_id ""GO:0005524 : ATP binding"";GO_id ""GO:0006468 : protein amino acid phosphorylation"";InterPro_id ""IPR000719 : Protein kina…	RLK	0.647502	2.85217	2.69656	4.33702	0.0191625	0.0444286	0.793346		2.66507	0.0258822	3.30806	0.121965	1.24127	0.0569411	1.14054	0.463999
Os01g0818600|mRNA|AK070254|CDS+3'UTR	Protein kinase domain containing protein.	locus_id ""Os01g0818600"";Description ""Protein kinase domain containing protein."";category ""III"";GO_id ""GO:0004672 : protein kinase activity"";GO_id ""GO:0004674 : protein serine/threonine kinase activity"";GO_id ""GO:0004713 : protein-tyrosine kinase activity"";GO_id ""GO:0005524 : ATP binding"";GO_id ""GO:0006468 : protein amino acid phosphorylation"";InterPro_id ""IPR000719 : Protein kina…	RLK	1.04791	1.03234	1.52666	3.36031	0.0211137	0.0466176	1.39065	II	1.24021	0.0334094	1.44034	0.00795675	1.16137	0.0808739	2.10728	0.0131244
Os01g0818600|mRNA|AK066883|CDS+3'UTR	Protein kinase domain containing protein.	locus_id ""Os01g0818600"";Description ""Protein kinase domain containing protein."";category ""III"";GO_id ""GO:0004672 : protein kinase activity"";GO_id ""GO:0004674 : protein serine/threonine kinase activity"";GO_id ""GO:0004713 : protein-tyrosine kinase activity"";GO_id ""GO:0005524 : ATP binding"";GO_id ""GO:0006468 : protein amino acid phosphorylation"";InterPro_id ""IPR000719 : Protein kina…	RLK	0.890755	0.889775	1.32354	3.38001	0.0354623	0.060601	1.05725	II	1.62008	0.000539323	1.51466	0.00550713	0.934931	0.430108	2.38173	0.0342056
Os01g0750600|mRNA|AK102832|CDS+3'UTR	Protein kinase domain containing protein.	locus_id ""Os01g0750600"";Description ""Protein kinase domain containing protein."";category ""III"";GO_id ""GO:0004672 : protein kinase activity"";GO_id ""GO:0004674 : protein serine/threonine kinase activity"";GO_id ""GO:0004713 : protein-tyrosine kinase activity"";GO_id ""GO:0005524 : ATP binding"";GO_id ""GO:0006468 : protein amino acid phosphorylation"";InterPro_id ""IPR000719 : Protein kina…	RLK	0.744485	0.755942	1.01905	2.89639	0.00577815	0.0301281	0.565829	II	1.60999	0.00370444	1.52322	0.00529345	0.946102	0.407071	4.56062	0.0203562
Os01g0750600|mRNA|AK064397|CDS+3'UTR	Protein kinase domain containing protein.	locus_id ""Os01g0750600"";Description ""Protein kinase domain containing protein."";category ""III"";GO_id ""GO:0004672 : protein kinase activity"";GO_id ""GO:0004674 : protein serine/threonine kinase activity"";GO_id ""GO:0004713 : protein-tyrosine kinase activity"";GO_id ""GO:0005524 : ATP binding"";GO_id ""GO:0006468 : protein amino acid phosphorylation"";InterPro_id ""IPR000719 : Protein kina…	RLK	0.764785	0.761047	1.00674	2.90826	0.0066832	0.0312904	0.57823	II	1.65884	0.00310414	1.55394	0.00463238	0.936765	0.339227	4.81648	0.014219
Os01g0674800|mRNA|AK059169|CDS+3'UTR	Protein kinase domain containing protein.	locus_id ""Os01g0674800"";Description ""Protein kinase domain containing protein."";category ""III"";GO_id ""GO:0004672 : protein kinase activity"";GO_id ""GO:0004674 : protein serine/threonine kinase activity"";GO_id ""GO:0004713 : protein-tyrosine kinase activity"";GO_id ""GO:0005524 : ATP binding"";GO_id ""GO:0006468 : protein amino acid phosphorylation"";InterPro_id ""IPR000719 : Protein kina…	RLK	1.00186	1.13899	1.7337	4.53931	0.0189252	0.0441102	1.65427	II	1.58308	0.00411212	1.58821	0.0040294	1.00324	0.962587	1.88585	0.221522
Os01g0670100|mRNA|AK101461|CDS+3'UTR	Protein kinase domain containing protein.	locus_id ""Os01g0670100"";Description ""Protein kinase domain containing protein."";category ""III"";GO_id ""GO:0004672 : protein kinase activity"";GO_id ""GO:0004674 : protein serine/threonine kinase activity"";GO_id ""GO:0004713 : protein-tyrosine kinase activity"";GO_id ""GO:0005524 : ATP binding"";GO_id ""GO:0005529 : sugar binding"";GO_id ""GO:0006468 : protein amino acid phosphorylation"";I…	RLK	0.685514	0.529157	2.27851	11.8347	0.00983689	0.03507	0.758741	II	9.29115	1.09193e-06	7.85007	0.00744469	0.844898	0.298679	28.7196	1.11189e-05
Os01g0548600|mRNA|AK110719|CDS+3'UTR	Protein kinase domain containing protein.	locus_id ""Os01g0548600"";Description ""Protein kinase domain containing protein."";category ""III"";GO_id ""GO:0004672 : protein kinase activity"";GO_id ""GO:0004674 : protein serine/threonine kinase activity"";GO_id ""GO:0004713 : protein-tyrosine kinase activity"";GO_id ""GO:0005524 : ATP binding"";GO_id ""GO:0006468 : protein amino acid phosphorylation"";InterPro_id ""IPR000719 : Protein kina…	RLK	0.724128	0.60031	1.11437	2.71797	0.00980818	0.03507	0.556266	III	1.08275	0.281099	1.12197	0.434617	1.03622	0.738009	2.12694	0.0596027
Os01g0136800|mRNA|AK072170|CDS+3'UTR	Protein kinase domain containing protein.	locus_id ""Os01g0136800"";Description ""Protein kinase domain containing protein."";category ""III"";GO_id ""GO:0004672 : protein kinase activity"";GO_id ""GO:0004674 : protein serine/threonine kinase activity"";GO_id ""GO:0004713 : protein-tyrosine kinase activity"";GO_id ""GO:0005524 : ATP binding"";GO_id ""GO:0006468 : protein amino acid phosphorylation"";InterPro_id ""IPR000719 : Protein kina…	RLK	0.780756	0.736488	1.67338	3.25942	0.00131059	0.0241897	0.760515	I	3.30239	0.000245023	2.26569	0.0902575	0.686076	0.211789	4.491	3.06543e-05
Os01g0136400|mRNA|AK065470|CDS+3'UTR	Protein kinase domain containing protein.	locus_id ""Os01g0136400"";Description ""Protein kinase domain containing protein."";category ""III"";GO_id ""GO:0004672 : protein kinase activity"";GO_id ""GO:0004674 : protein serine/threonine kinase activity"";GO_id ""GO:0004713 : protein-tyrosine kinase activity"";GO_id ""GO:0005524 : ATP binding"";GO_id ""GO:0006468 : protein amino acid phosphorylation"";InterPro_id ""IPR000719 : Protein kina…	RLK	0.708627	0.524752	1.93958	6.57975	0.00204777	0.025702	0.452143	I	4.00375	2.05766e-06	2.43462	0.0430746	0.608084	0.0241661	5.67489	0.00506923
Os01g0113700|COMBINER_EST|CI117027|6	Protein kinase domain containing protein.	locus_id ""Os01g0113700"";Description ""Protein kinase domain containing protein."";category ""III"";GO_id ""GO:0004672 : protein kinase activity"";GO_id ""GO:0004674 : protein serine/threonine kinase activity"";GO_id ""GO:0004713 : protein-tyrosine kinase activity"";GO_id ""GO:0005524 : ATP binding"";GO_id ""GO:0006468 : protein amino acid phosphorylation"";InterPro_id ""IPR000719 : Protein kina…	RLK	0.768695	0.765983	1.25355	2.46506	0.00193522	0.0254157	0.877942	II	1.784	0.00086637	1.49065	0.00269495	0.835568	0.0489327	3.32261	0.00549315
Os12g0611100|mRNA|AK066826|CDS+3'UTR	SRKb.	locus_id ""Os12g0611100"";Description ""SRKb."";category ""II"";GO_id ""GO:0004672 : protein kinase activity"";GO_id ""GO:0004674 : protein serine/threonine kinase activity"";GO_id ""GO:0004713 : protein-tyrosine kinase activity"";GO_id ""GO:0005524 : ATP binding"";GO_id ""GO:0006468 : protein amino acid phosphorylation"";InterPro_id ""IPR000719 : Protein kinase"";InterPro_id ""IPR001245 : Tyrosi…	RLCK	0.505389	0.476075	1.02118	3.7851	0.0597899	0.0798555	1.04323	II	1.82148	0.00593943	1.47954	0.301283	0.66911	0.037793	4.94683	0.000626969
Os12g0594300|COMBINER_EST|CI119482|6	Octicosapeptide/Phox/Bem1p domain containing protein.	locus_id ""Os12g0594300"";Description ""Octicosapeptide/Phox/Bem1p domain containing protein."";category ""III"";GO_id ""GO:0004672 : protein kinase activity"";GO_id ""GO:0004674 : protein serine/threonine kinase activity"";GO_id ""GO:0004713 : protein-tyrosine kinase activity"";GO_id ""GO:0005524 : ATP binding"";GO_id ""GO:0006468 : protein amino acid phosphorylation"";InterPro_id ""IPR000719 : …	MAPKKK like	1.00649	1.15409	1.40201	2.4609	0.00780261	0.0328977	1.1959	II	1.29017	0.0215013	1.42302	0.0935742	1.10298	0.581839	1.52793	0.00519644
Os12g0424700|COMBINER_EST|Os12g0424700|8	Protein kinase domain containing protein.	locus_id ""Os12g0424700"";Description ""Protein kinase domain containing protein."";category ""III"";GO_id ""GO:0004672 : protein kinase activity"";GO_id ""GO:0004674 : protein serine/threonine kinase activity"";GO_id ""GO:0004713 : protein-tyrosine kinase activity"";GO_id ""GO:0005524 : ATP binding"";GO_id ""GO:0006468 : protein amino acid phosphorylation"";InterPro_id ""IPR000719 : Protein kina…		0.953398	1.22068	1.81381	2.37469	0.0226462	0.0479322	0.910479		1.91913	0.000346219	1.44003	0.195013	0.750354	0.155917	1.1628	0.123757
Os12g0114100|mRNA|AK072172|CDS+3'UTR	Protein kinase domain containing protein.	locus_id ""Os12g0114100"";Description ""Protein kinase domain containing protein."";category ""III"";GO_id ""GO:0004672 : protein kinase activity"";GO_id ""GO:0004674 : protein serine/threonine kinase activity"";GO_id ""GO:0004713 : protein-tyrosine kinase activity"";GO_id ""GO:0005524 : ATP binding"";GO_id ""GO:0006468 : protein amino acid phosphorylation"";InterPro_id ""IPR000719 : Protein kina…		0.8272	0.54504	1.3129	2.56045	0.0219404	0.0472895	1.0601	III	1.25889	0.0620254	1.20201	0.181079	0.954824	0.480971	2.60363	0.0769209
Os12g0114100|mRNA|AK067447|CDS+3'UTR	Protein kinase domain containing protein.	locus_id ""Os12g0114100"";Description ""Protein kinase domain containing protein."";category ""III"";GO_id ""GO:0004672 : protein kinase activity"";GO_id ""GO:0004674 : protein serine/threonine kinase activity"";GO_id ""GO:0004713 : protein-tyrosine kinase activity"";GO_id ""GO:0005524 : ATP binding"";GO_id ""GO:0006468 : protein amino acid phosphorylation"";InterPro_id ""IPR000719 : Protein kina…		0.809078	0.542057	1.28393	2.47543	0.0249133	0.0503243	1.00296	III	1.10754	0.232391	1.14373	0.100731	1.03268	0.615731	2.63749	0.0603598
Os11g0672200|mRNA|AK107783|CDS+3'UTR	Protein kinase-like domain containing protein.	locus_id ""Os11g0672200"";Description ""Protein kinase-like domain containing protein."";category ""III"";GO_id ""No significant hit available"";InterPro_id ""IPR002110 : Ankyrin"";InterPro_id ""IPR011009 : Protein kinase-like"";Ortholog ""No significant hit available""	RLCK	0.363238	0.427467	0.915465	2.87524	0.0334922	0.0585867	0.452194	II	2.29212	0.00026851	5.58717	0.409335	2.43756	0.672024	8.84323	0.0267657
Os11g0666200|COMBINER_EST|CI088445|6	Protein kinase domain containing protein.	locus_id ""Os11g0666200"";Description ""Protein kinase domain containing protein."";category ""III"";GO_id ""GO:0004672 : protein kinase activity"";GO_id ""GO:0004674 : protein serine/threonine kinase activity"";GO_id ""GO:0004713 : protein-tyrosine kinase activity"";GO_id ""GO:0005524 : ATP binding"";GO_id ""GO:0006468 : protein amino acid phosphorylation"";InterPro_id ""IPR000719 : Protein kina…	RLCK	0.836301	0.662895	1.42559	4.57485	0.00921965	0.0343273	0.936762	II	4.75466	4.44893e-07	3.62261	0.134475	0.761908	0.577569	8.25341	0.00167417
Os11g0212900|mRNA|AK111542|CDS+3'UTR	Hypothetical protein.	locus_id ""Os11g0212900"";Description ""Hypothetical protein."";category ""V"";GO_id ""GO:0004672 : protein kinase activity"";GO_id ""GO:0004674 : protein serine/threonine kinase activity"";GO_id ""GO:0004713 : protein-tyrosine kinase activity"";GO_id ""GO:0005524 : ATP binding"";GO_id ""GO:0006468 : protein amino acid phosphorylation"";InterPro_id ""IPR000719 : Protein kinase"";InterPro_id ""IPR…	RLCK	1.37004	1.06892	2.91414	8.61795	0.00995964	0.0352014	0.771758	I	4.56261	2.56848e-06	4.29666	0.0146817	0.941711	0.882413	7.05862	0.00626021
Os11g0172100|COMBINER_EST|CI424560|6	Pectinesterase family protein.	locus_id ""Os11g0172100"";Description ""Pectinesterase family protein."";category ""III"";GO_id ""GO:0004672 : protein kinase activity"";GO_id ""GO:0004674 : protein serine/threonine kinase activity"";GO_id ""GO:0004713 : protein-tyrosine kinase activity"";GO_id ""GO:0005524 : ATP binding"";GO_id ""GO:0005618 : cell wall"";GO_id ""GO:0006468 : protein amino acid phosphorylation"";GO_id ""GO:00305…		0.742595	0.677702	2.79964	5.26094	0.0150505	0.040183	1.38506	II	4.51361	1.67811e-05	4.28954	6.11222e-05	0.950358	0.842759	7.73957	0.0102289
Os11g0114600|mRNA|AK071924|CDS+3'UTR	Hypothetical protein.	locus_id ""Os11g0114600"";Description ""Hypothetical protein."";category ""V"";GO_id ""No significant hit available"";InterPro_id ""No significant hit available"";Ortholog ""No significant hit available""		0.814917	0.558861	1.10853	2.93787	0.0330648	0.0581613	0.977954	III	1.00464	0.96857	0.881264	0.475166	0.87719	0.108581	2.1534	0.107419
Os10g0542800|mRNA|AK121234|CDS+3'UTR	Hypothetical protein.	locus_id ""Os10g0542800"";Description ""Hypothetical protein."";category ""V"";GO_id ""No significant hit available"";InterPro_id ""IPR008941 : TPR-like"";Ortholog ""No significant hit available""	RLCK	0.909223	0.90872	1.29073	2.15237	0.00405334	0.0284138	0.933593	II	1.63457	0.00131676	1.71332	0.00470785	1.04818	0.473765	2.49195	0.0134085
Os10g0518800|mRNA|AK100288|CDS+3'UTR	Protein kinase domain containing protein.	locus_id ""Os10g0518800"";Description ""Protein kinase domain containing protein."";category ""III"";GO_id ""GO:0004672 : protein kinase activity"";GO_id ""GO:0004674 : protein serine/threonine kinase activity"";GO_id ""GO:0004713 : protein-tyrosine kinase activity"";GO_id ""GO:0005524 : ATP binding"";GO_id ""GO:0006468 : protein amino acid phosphorylation"";InterPro_id ""IPR000719 : Protein kina…		1.08472	1.34855	1.52357	2.38266	0.00626929	0.0305937	1.08617	II	1.39449	0.00376157	1.73435	0.00235858	1.24372	0.0322896	1.66467	0.13186
Os10g0442800|COMBINER_EST|CI413922|0	Protein serine/threonine kinase (Protein kinase).	locus_id ""Os10g0442800"";Description ""Protein serine/threonine kinase (Protein kinase)."";category ""II"";GO_id ""GO:0004672 : protein kinase activity"";GO_id ""GO:0004674 : protein serine/threonine kinase activity"";GO_id ""GO:0004713 : protein-tyrosine kinase activity"";GO_id ""GO:0005524 : ATP binding"";GO_id ""GO:0006468 : protein amino acid phosphorylation"";InterPro_id ""IPR000719 : Prote…	RLCK	0.97438	2.00198	3.32336	6.89126	0.011659	0.0366734	1.61212	I	5.51419	0.000495595	4.27489	0.00013662	0.775254	0.460584	5.04104	0.0126772
Os10g0112700|mRNA|AK105108|CDS+3'UTR	Protein kinase domain containing protein.	locus_id ""Os10g0112700"";Description ""Protein kinase domain containing protein."";category ""III"";GO_id ""GO:0004672 : protein kinase activity"";GO_id ""GO:0004674 : protein serine/threonine kinase activity"";GO_id ""GO:0004713 : protein-tyrosine kinase activity"";GO_id ""GO:0005524 : ATP binding"";GO_id ""GO:0006468 : protein amino acid phosphorylation"";InterPro_id ""IPR000719 : Protein kina…	RLCK	0.851812	0.596916	1.05064	3.30628	0.0180527	0.0428554	1.08416	II	2.1696	4.59301e-05	1.92317	0.0412652	0.886416	0.703919	5.06851	0.0051659
Os10g0100500|mRNA|AK102556|CDS+3'UTR	Protein kinase domain containing protein.	locus_id ""Os10g0100500"";Description ""Protein kinase domain containing protein."";category ""III"";GO_id ""GO:0004672 : protein kinase activity"";GO_id ""GO:0004674 : protein serine/threonine kinase activity"";GO_id ""GO:0004713 : protein-tyrosine kinase activity"";GO_id ""GO:0005524 : ATP binding"";GO_id ""GO:0006468 : protein amino acid phosphorylation"";InterPro_id ""IPR000719 : Protein kina…	RLCK	0.837333	0.785666	1.26955	2.51339	0.00573021	0.0301281	0.561864	II	1.57123	0.0043126	1.38118	0.0112099	0.879045	0.111159	2.68721	0.0524172
Os10g0100500|mRNA|AK061113|CDS+3'UTR	Protein kinase domain containing protein.	locus_id ""Os10g0100500"";Description ""Protein kinase domain containing protein."";category ""III"";GO_id ""GO:0004672 : protein kinase activity"";GO_id ""GO:0004674 : protein serine/threonine kinase activity"";GO_id ""GO:0004713 : protein-tyrosine kinase activity"";GO_id ""GO:0005524 : ATP binding"";GO_id ""GO:0006468 : protein amino acid phosphorylation"";InterPro_id ""IPR000719 : Protein kina…	RLCK	0.894277	0.85953	1.29754	2.46078	0.0035208	0.0278536	0.408045	II	1.54003	0.0833892	1.38494	0.0167743	0.914055	0.557083	2.12769	0.109066
Os09g0511000|mRNA|AK065118|CDS+3'UTR	Protein kinase domain containing protein.	locus_id ""Os09g0511000"";Description ""Protein kinase domain containing protein."";category ""III"";GO_id ""GO:0004672 : protein kinase activity"";GO_id ""GO:0004674 : protein serine/threonine kinase activity"";GO_id ""GO:0004713 : protein-tyrosine kinase activity"";GO_id ""GO:0005524 : ATP binding"";GO_id ""GO:0006468 : protein amino acid phosphorylation"";InterPro_id ""IPR000719 : Protein kina…	RLCK	0.943113	0.933433	1.19314	2.28869	0.0157288	0.0407945	1.07623	II	1.21716	0.0365125	1.22342	0.223451	1.00515	0.940239	2.04728	0.0530085
Os09g0511000|mRNA|AK061724|CDS+3'UTR	Protein kinase domain containing protein.	locus_id ""Os09g0511000"";Description ""Protein kinase domain containing protein."";category ""III"";GO_id ""GO:0004672 : protein kinase activity"";GO_id ""GO:0004674 : protein serine/threonine kinase activity"";GO_id ""GO:0004713 : protein-tyrosine kinase activity"";GO_id ""GO:0005524 : ATP binding"";GO_id ""GO:0006468 : protein amino acid phosphorylation"";InterPro_id ""IPR000719 : Protein kina…	RLCK	0.923194	0.948295	1.22475	2.93279	0.0115987	0.0366302	0.99539	III	1.11095	0.437674	1.0624	0.647044	0.956296	0.625692	2.09652	0.0485926
Os09g0442100|mRNA|AK111977|CDS+3'UTR	Avr9/Cf-9 rapidly elicited protein 264.	locus_id ""Os09g0442100"";Description ""Avr9/Cf-9 rapidly elicited protein 264."";category ""II"";GO_id ""GO:0004672 : protein kinase activity"";GO_id ""GO:0004674 : protein serine/threonine kinase activity"";GO_id ""GO:0004713 : protein-tyrosine kinase activity"";GO_id ""GO:0005524 : ATP binding"";GO_id ""GO:0006468 : protein amino acid phosphorylation"";InterPro_id ""IPR000719 : Protein kinase"…	RLCK	0.922553	1.25261	2.31651	8.35746	0.0137478	0.0388595	2.06191	II	3.91595	1.82919e-06	5.14006	0.00238478	1.3126	0.123752	21.9669	0.0031222
Os09g0279100|COMBINER_EST|CI412655|1	Protein kinase domain containing protein.	locus_id ""Os09g0279100"";Description ""Protein kinase domain containing protein."";category ""III"";GO_id ""GO:0004672 : protein kinase activity"";GO_id ""GO:0004674 : protein serine/threonine kinase activity"";GO_id ""GO:0004713 : protein-tyrosine kinase activity"";GO_id ""GO:0005524 : ATP binding"";GO_id ""GO:0006468 : protein amino acid phosphorylation"";InterPro_id ""IPR000719 : Protein kina…		1.05044	1.11706	1.61481	3.3017	0.00483118	0.0293475	0.902261	II	1.56715	0.00439721	1.47018	0.0249585	0.938122	0.38558	2.25243	0.0353257
Os09g0250700|mRNA|AK120335|CDS+3'UTR	ABC-1 domain containing protein.	locus_id ""Os09g0250700"";Description ""ABC-1 domain containing protein."";category ""III"";GO_id ""GO:0004672 : protein kinase activity"";GO_id ""GO:0005524 : ATP binding"";GO_id ""GO:0006468 : protein amino acid phosphorylation"";InterPro_id ""IPR000719 : Protein kinase"";InterPro_id ""IPR004147 : ABC-1"";InterPro_id ""IPR011009 : Protein kinase-like"";Ortholog ""AY080823 (Thale_cress)""		0.692837	0.688891	0.787083	2.81426	0.0430014	0.066995	1.12005	III	0.96506	0.664386	1.052	0.445372	1.09009	0.239198	2.33041	0.110121
Os08g0457400|mRNA|AK106955|CDS+3'UTR	Protein kinase APK1B (EC 2.7.1.-).	locus_id ""Os08g0457400"";Description ""Protein kinase APK1B (EC 2.7.1.-)."";category ""II"";GO_id ""GO:0004672 : protein kinase activity"";GO_id ""GO:0004674 : protein serine/threonine kinase activity"";GO_id ""GO:0004713 : protein-tyrosine kinase activity"";GO_id ""GO:0005524 : ATP binding"";GO_id ""GO:0006468 : protein amino acid phosphorylation"";InterPro_id ""IPR000719 : Protein kinase"";Int…	RLCK	0.883863	0.781053	0.982709	5.11134	0.0339113	0.0590629	0.617075	III	1.48232	0.008044	1.75103	0.181156	1.18128	0.541953	8.98634	0.0192182
Os08g0374600|mRNA|AY224427|5'UTR+CDS	Receptor kinase-like protein.	locus_id ""Os08g0374600"";Description ""Receptor kinase-like protein."";category ""II"";GO_id ""GO:0004672 : protein kinase activity"";GO_id ""GO:0004674 : protein serine/threonine kinase activity"";GO_id ""GO:0004713 : protein-tyrosine kinase activity"";GO_id ""GO:0005524 : ATP binding"";GO_id ""GO:0006468 : protein amino acid phosphorylation"";InterPro_id ""IPR000719 : Protein kinase"";InterPro…	RLCK	0.79206	0.877617	3.15668	10.2947	0.00344198	0.0278536	1.28788	II	11.2772	0.0262376	7.92672	0.0710833	0.532901	0.272221	64.8873	0.0881895
Os08g0138700|COMBINER_EST|CI410797|0	Protein kinase family protein.	locus_id ""Os08g0138700"";Description ""Protein kinase family protein."";category ""III"";GO_id ""GO:0004672 : protein kinase activity"";GO_id ""GO:0004674 : protein serine/threonine kinase activity"";GO_id ""GO:0004713 : protein-tyrosine kinase activity"";GO_id ""GO:0005524 : ATP binding"";GO_id ""GO:0006468 : protein amino acid phosphorylation"";InterPro_id ""IPR000719 : Protein kinase"";InterP…	RLCK	0.315574	0.312691	1.08102	3.66	0.0640577	0.0825238	0.94114	II	3.81834	0.000174908	1.95417	0.23797	0.511784	0.28723	6.76408	0.0260714
Os08g0112500|mRNA|AK104081|CDS+3'UTR	Cyclin-dependent protein kinase-like protein.	locus_id ""Os08g0112500"";Description ""Cyclin-dependent protein kinase-like protein."";category ""II"";GO_id ""GO:0004672 : protein kinase activity"";GO_id ""GO:0004674 : protein serine/threonine kinase activity"";GO_id ""GO:0004713 : protein-tyrosine kinase activity"";GO_id ""GO:0005524 : ATP binding"";GO_id ""GO:0006468 : protein amino acid phosphorylation"";InterPro_id ""IPR000719 : Protein k…		0.882646	0.85013	1.20529	2.18368	0.0292933	0.0544723	0.910747	II	1.37499	0.095442	1.33756	0.0149884	0.972777	0.899998	1.93014	0.000499329
Os07g0637000|mRNA|AK107137|CDS+3'UTR	CBL-interacting protein kinase 1.	locus_id ""Os07g0637000"";Description ""CBL-interacting protein kinase 1."";category ""II"";GO_id ""GO:0004672 : protein kinase activity"";GO_id ""GO:0004674 : protein serine/threonine kinase activity"";GO_id ""GO:0004713 : protein-tyrosine kinase activity"";GO_id ""GO:0005524 : ATP binding"";GO_id ""GO:0006468 : protein amino acid phosphorylation"";GO_id ""GO:0007165 : signal transduction"";Inte…	SnRK3 (CIPK)	1.05864	1.3204	1.9562	4.62497	0.0219889	0.0473095	1.16023	II	1.18439	0.0578341	1.36466	0.0474744	1.15221	0.0912848	1.69157	0.0588694
Os07g0584100|mRNA|AK105268|CDS+3'UTR	MAP kinase-like protein.	locus_id ""Os07g0584100"";Description ""MAP kinase-like protein."";category ""II"";GO_id ""GO:0004672 : protein kinase activity"";GO_id ""GO:0004674 : protein serine/threonine kinase activity"";GO_id ""GO:0004713 : protein-tyrosine kinase activity"";GO_id ""GO:0005524 : ATP binding"";GO_id ""GO:0006468 : protein amino acid phosphorylation"";InterPro_id ""IPR000719 : Protein kinase"";InterPro_id "…	WNK	0.926637	1.85303	3.83238	8.25771	0.00121386	0.0239316	1.35517	II	2.86423	0.00079157	2.89752	0.0664468	1.01162	0.908891	5.41688	0.0197357
Os07g0584100|mRNA|AK072176|CDS+3'UTR	MAP kinase-like protein.	locus_id ""Os07g0584100"";Description ""MAP kinase-like protein."";category ""II"";GO_id ""GO:0004672 : protein kinase activity"";GO_id ""GO:0004674 : protein serine/threonine kinase activity"";GO_id ""GO:0004713 : protein-tyrosine kinase activity"";GO_id ""GO:0005524 : ATP binding"";GO_id ""GO:0006468 : protein amino acid phosphorylation"";InterPro_id ""IPR000719 : Protein kinase"";InterPro_id "…	WNK	0.889214	1.78744	3.59347	7.61613	0.00099773	0.0239316	1.24733	II	3.07093	7.14284e-05	2.96042	0.0475375	0.964016	0.764215	5.16199	0.0201414
Os07g0584100|mRNA|AK072014|CDS+3'UTR	MAP kinase-like protein.	locus_id ""Os07g0584100"";Description ""MAP kinase-like protein."";category ""II"";GO_id ""GO:0004672 : protein kinase activity"";GO_id ""GO:0004674 : protein serine/threonine kinase activity"";GO_id ""GO:0004713 : protein-tyrosine kinase activity"";GO_id ""GO:0005524 : ATP binding"";GO_id ""GO:0006468 : protein amino acid phosphorylation"";InterPro_id ""IPR000719 : Protein kinase"";InterPro_id "…	WNK	0.824905	1.68908	3.63844	9.0573	0.0060505	0.0303493	1.32128	II	3.40572	0.000503151	3.61622	0.0403479	1.06181	0.44446	6.46599	0.0284527
Os07g0569600|mRNA|AK067599|CDS+3'UTR	Conserved hypothetical protein.	locus_id ""Os07g0569600"";Description ""Conserved hypothetical protein."";category ""IV"";GO_id ""No significant hit available"";InterPro_id ""No significant hit available"";Ortholog ""No significant hit available""		0.599146	1.12884	1.23678	2.32216	0.0477676	0.0710063	1.09102	I	1.72765	0.00546465	1.81731	0.00197451	1.0519	0.811458	1.74915	0.15348
Os07g0568600|mRNA|AK068315|CDS+3'UTR	Calcium-dependent protein kinase.	locus_id ""Os07g0568600"";Description ""Calcium-dependent protein kinase."";category ""II"";GO_id ""GO:0004672 : protein kinase activity"";GO_id ""GO:0004674 : protein serine/threonine kinase activity"";GO_id ""GO:0004713 : protein-tyrosine kinase activity"";GO_id ""GO:0005509 : calcium ion binding"";GO_id ""GO:0005524 : ATP binding"";GO_id ""GO:0006468 : protein amino acid phosphorylation"";Inte…		1.45961	1.9158	2.05226	2.97068	0.00397102	0.0283437	1.02942	I	1.57072	0.0035265	1.34985	0.0138	0.859385	0.0802133	1.43992	0.00360938
Os07g0550400|COMBINER_EST|CI198596|6	Receptor-like protein kinase 5.	locus_id ""Os07g0550400"";Description ""Receptor-like protein kinase 5."";category ""II"";GO_id ""GO:0004672 : protein kinase activity"";GO_id ""GO:0004674 : protein serine/threonine kinase activity"";GO_id ""GO:0004713 : protein-tyrosine kinase activity"";GO_id ""GO:0005524 : ATP binding"";GO_id ""GO:0006468 : protein amino acid phosphorylation"";InterPro_id ""IPR000719 : Protein kinase"";InterP…		0.75967	0.483228	1.30635	3.69815	0.00447193	0.0292121	0.894308	II	2.1299	0.000116931	1.73646	0.00125092	0.815278	0.0370595	4.67969	9.14571e-06
Os07g0493200|mRNA|AK069794|CDS+3'UTR	Protein kinase domain containing protein.	locus_id ""Os07g0493200"";Description ""Protein kinase domain containing protein."";category ""III"";GO_id ""GO:0004672 : protein kinase activity"";GO_id ""GO:0004674 : protein serine/threonine kinase activity"";GO_id ""GO:0004713 : protein-tyrosine kinase activity"";GO_id ""GO:0005524 : ATP binding"";GO_id ""GO:0006468 : protein amino acid phosphorylation"";InterPro_id ""IPR000719 : Protein kina…	RLCK	1.08116	1.1773	1.551	3.229	0.030171	0.0553129	1.44579	II	1.79548	0.00203172	1.60626	0.00218876	0.894612	0.187024	3.0861	0.0027936
Os07g0472400|mRNA|AK105684|CDS+3'UTR	Protein kinase family protein.	locus_id ""Os07g0472400"";Description ""Protein kinase family protein."";category ""III"";GO_id ""GO:0004672 : protein kinase activity"";GO_id ""GO:0004674 : protein serine/threonine kinase activity"";GO_id ""GO:0005524 : ATP binding"";GO_id ""GO:0006468 : protein amino acid phosphorylation"";InterPro_id ""IPR000719 : Protein kinase"";InterPro_id ""IPR002290 : Serine/threonine protein kinase"";In…		0.948058	1.10638	1.47771	2.55062	0.0102865	0.0354171	1.03609	II	1.7202	0.000327169	1.82388	0.0843357	1.06028	0.670232	2.16056	0.0109759
Os06g0714200|COMBINER_EST|CI547847|0	Calcium/calmodulin-dependent protein kinase homolog CaM kinase homolog MCK1 protein.	locus_id ""Os06g0714200"";Description ""Calcium/calmodulin-dependent protein kinase homolog|CaM kinase homolog|MCK1 protein."";category ""II"";GO_id ""GO:0004672 : protein kinase activity"";GO_id ""GO:0004674 : protein serine/threonine kinase activity"";GO_id ""GO:0004713 : protein-tyrosine kinase activity"";GO_id ""GO:0005509 : calcium ion binding"";GO_id ""GO:0005524 : ATP binding"";GO_id ""GO:…		0.875775	0.958023	1.34096	2.75579	0.00386877	0.0282533	1.0901	II	1.5783	0.00374288	1.5695	0.0692615	0.994426	0.928807	3.30295	0.037938
Os06g0693000|mRNA|AK064280|CDS+3'UTR	Protein kinase domain containing protein.	locus_id ""Os06g0693000"";Description ""Protein kinase domain containing protein."";category ""III"";GO_id ""GO:0004672 : protein kinase activity"";GO_id ""GO:0004674 : protein serine/threonine kinase activity"";GO_id ""GO:0004713 : protein-tyrosine kinase activity"";GO_id ""GO:0005524 : ATP binding"";GO_id ""GO:0006468 : protein amino acid phosphorylation"";InterPro_id ""IPR000719 : Protein kina…		1.05875	1.23678	2.11522	3.5364	0.00260911	0.0263502	0.786038	I	2.00162	0.000101332	1.75014	0.0433638	0.874365	0.210335	1.98929	0.0054375
Os06g0676600|mRNA|AK103523|CDS+3'UTR	Protein kinase domain containing protein.	locus_id ""Os06g0676600"";Description ""Protein kinase domain containing protein."";category ""III"";GO_id ""GO:0004672 : protein kinase activity"";GO_id ""GO:0004674 : protein serine/threonine kinase activity"";GO_id ""GO:0004713 : protein-tyrosine kinase activity"";GO_id ""GO:0005524 : ATP binding"";GO_id ""GO:0006468 : protein amino acid phosphorylation"";InterPro_id ""IPR000719 : Protein kina…	RLCK	1.01678	0.993842	1.75116	4.78301	0.013661	0.0387538	1.36496	II	2.27586	4.59521e-05	2.09415	0.123441	0.920161	0.680887	3.70506	0.000765498
Os06g0663400|mRNA|AK121201|CDS+3'UTR	Serine/thronine protein kinase-like protein.	locus_id ""Os06g0663400"";Description ""Serine/thronine protein kinase-like protein."";category ""I"";GO_id ""GO:0004672 : protein kinase activity"";GO_id ""GO:0004674 : protein serine/threonine kinase activity"";GO_id ""GO:0004713 : protein-tyrosine kinase activity"";GO_id ""GO:0005524 : ATP binding"";GO_id ""GO:0006468 : protein amino acid phosphorylation"";InterPro_id ""IPR000719 : Protein kin…	MAPKKK like	1.39769	1.24885	1.90815	3.18253	0.00912598	0.034233	1.25548	I	1.52276	0.00331272	1.43742	0.0257745	0.943953	0.396289	1.33449	0.0153933
Os06g0606000|mRNA|AK102270|CDS+3'UTR	Serine/threonine protein kinase SOS2 (CBL-interacting protein kinase 24).	locus_id ""Os06g0606000"";Description ""Serine/threonine protein kinase SOS2 (CBL-interacting protein kinase 24)."";category ""II"";GO_id ""GO:0004672 : protein kinase activity"";GO_id ""GO:0004674 : protein serine/threonine kinase activity"";GO_id ""GO:0004713 : protein-tyrosine kinase activity"";GO_id ""GO:0005524 : ATP binding"";GO_id ""GO:0006468 : protein amino acid phosphorylation"";GO_id "…		1.16066	1.23192	1.56674	2.54112	0.0257987	0.0510674	1.23566	II	1.30334	0.0162262	1.36751	0.0122426	1.04923	0.467213	1.55105	0.0249765
Os06g0574200|COMBINER_EST|CI319292|6	UspA domain containing protein.	locus_id ""Os06g0574200"";Description ""UspA domain containing protein."";category ""III"";GO_id ""GO:0004672 : protein kinase activity"";GO_id ""GO:0004674 : protein serine/threonine kinase activity"";GO_id ""GO:0004713 : protein-tyrosine kinase activity"";GO_id ""GO:0005524 : ATP binding"";GO_id ""GO:0006468 : protein amino acid phosphorylation"";GO_id ""GO:0006950 : response to stress"";InterP…	RLCK	1.01986	0.988424	1.8884	2.68773	0.000620184	0.0239316	1.1432	II	1.5833	0.000761373	1.77893	0.0021276	1.12356	0.134579	2.04039	0.000225956
Os06g0283300|COMBINER_EST|Os06g0283300|8	Serine/threonine protein kinase family protein.	locus_id ""Os06g0283300"";Description ""Serine/threonine protein kinase family protein."";category ""III"";GO_id ""GO:0004672 : protein kinase activity"";GO_id ""GO:0004674 : protein serine/threonine kinase activity"";GO_id ""GO:0004713 : protein-tyrosine kinase activity"";GO_id ""GO:0005524 : ATP binding"";GO_id ""GO:0006468 : protein amino acid phosphorylation"";InterPro_id ""IPR000719 : Protei…		0.696304	0.890945	1.97123	6.23165	0.0100779	0.0353189	1.15516	II	2.95749	1.10438e-05	2.10697	0.0529455	0.712419	0.27858	4.8808	0.0230966
Os06g0166900|mRNA|AK058497|CDS+3'UTR	Protein kinase domain containing protein.	locus_id ""Os06g0166900"";Description ""Protein kinase domain containing protein."";category ""III"";GO_id ""GO:0004672 : protein kinase activity"";GO_id ""GO:0004674 : protein serine/threonine kinase activity"";GO_id ""GO:0004713 : protein-tyrosine kinase activity"";GO_id ""GO:0005524 : ATP binding"";GO_id ""GO:0006468 : protein amino acid phosphorylation"";InterPro_id ""IPR000719 : Protein kina…	RLCK	1.36627	1.57106	2.19946	2.86909	0.00966121	0.0349881	1.19184	I	1.34322	0.00741995	1.33795	0.0375341	0.996071	0.949986	1.25225	0.0298557
Os06g0147800|mRNA|AK111598|CDS+3'UTR	Mitogen-activated protein kinase kinase 2.	locus_id ""Os06g0147800"";Description ""Mitogen-activated protein kinase kinase 2."";category ""II"";GO_id ""GO:0004672 : protein kinase activity"";GO_id ""GO:0004674 : protein serine/threonine kinase activity"";GO_id ""GO:0004713 : protein-tyrosine kinase activity"";GO_id ""GO:0005524 : ATP binding"";GO_id ""GO:0006468 : protein amino acid phosphorylation"";InterPro_id ""IPR000719 : Protein kina…	MAPKK	1.30988	1.20603	1.54035	2.95988	0.0177598	0.0428282	1.30241	II	1.22654	0.0301132	0.948944	0.824029	0.773673	0.249326	1.5628	0.00673912
Os06g0147800|mRNA|AJ507154|CDS+3'UTR	Mitogen-activated protein kinase kinase 2.	locus_id ""Os06g0147800"";Description ""Mitogen-activated protein kinase kinase 2."";category ""II"";GO_id ""GO:0004672 : protein kinase activity"";GO_id ""GO:0004674 : protein serine/threonine kinase activity"";GO_id ""GO:0004713 : protein-tyrosine kinase activity"";GO_id ""GO:0005524 : ATP binding"";GO_id ""GO:0006468 : protein amino acid phosphorylation"";InterPro_id ""IPR000719 : Protein kina…	MAPKK	1.30518	1.13656	1.41233	2.61859	0.0199323	0.0454052	1.18347	III	1.05852	0.419003	0.901274	0.620892	0.851451	0.443103	1.46118	0.0329011
Os06g0140800|mRNA|AY224495|CDS	Protein kinase domain containing protein.	locus_id ""Os06g0140800"";Description ""Protein kinase domain containing protein."";category ""III"";GO_id ""GO:0004672 : protein kinase activity"";GO_id ""GO:0004674 : protein serine/threonine kinase activity"";GO_id ""GO:0004713 : protein-tyrosine kinase activity"";GO_id ""GO:0005524 : ATP binding"";GO_id ""GO:0006468 : protein amino acid phosphorylation"";InterPro_id ""IPR000719 : Protein kina…	RLCK	0.840855	0.727189	1.13087	2.36324	0.0155231	0.0405244	0.938387	II	1.46572	0.00696963	1.35355	0.123674	0.923469	0.639573	2.68762	0.000430796
Os06g0140800|mRNA|AK105657|CDS+3'UTR	Protein kinase domain containing protein.	locus_id ""Os06g0140800"";Description ""Protein kinase domain containing protein."";category ""III"";GO_id ""GO:0004672 : protein kinase activity"";GO_id ""GO:0004674 : protein serine/threonine kinase activity"";GO_id ""GO:0004713 : protein-tyrosine kinase activity"";GO_id ""GO:0005524 : ATP binding"";GO_id ""GO:0006468 : protein amino acid phosphorylation"";InterPro_id ""IPR000719 : Protein kina…	RLCK	0.745109	0.64453	1.02066	2.21294	0.0248106	0.0503157	0.783019	II	1.36176	0.0127151	1.22977	0.248023	0.903072	0.520708	2.49857	6.14689e-05
Os06g0140800|mRNA|AK065683|CDS+3'UTR	Protein kinase domain containing protein.	locus_id ""Os06g0140800"";Description ""Protein kinase domain containing protein."";category ""III"";GO_id ""GO:0004672 : protein kinase activity"";GO_id ""GO:0004674 : protein serine/threonine kinase activity"";GO_id ""GO:0004713 : protein-tyrosine kinase activity"";GO_id ""GO:0005524 : ATP binding"";GO_id ""GO:0006468 : protein amino acid phosphorylation"";InterPro_id ""IPR000719 : Protein kina…	RLCK	0.725083	0.686161	1.04793	2.41661	0.0157518	0.0407945	0.810912	II	1.42204	0.00879945	1.32477	0.171213	0.931598	0.672645	2.85104	3.36585e-05
Os05g0550700|COMBINER_EST|Os05g0550700|8	Protein kinase domain containing protein.	locus_id ""Os05g0550700"";Description ""Protein kinase domain containing protein."";category ""III"";GO_id ""GO:0004672 : protein kinase activity"";GO_id ""GO:0005524 : ATP binding"";GO_id ""GO:0006468 : protein amino acid phosphorylation"";InterPro_id ""IPR000719 : Protein kinase"";InterPro_id ""IPR011009 : Protein kinase-like"";Ortholog ""No significant hit available""		0.52165	0.544238	1.46827	4.54493	0.00261741	0.0263502	0.535726	I	4.31269	6.60643e-07	2.7749	0.000757528	0.643427	0.00462886	6.1734	6.95968e-05
Os05g0545400|mRNA|AK105946|5'UTR+CDS	Protein kinase domain containing protein.	locus_id ""Os05g0545400"";Description ""Protein kinase domain containing protein."";category ""III"";GO_id ""GO:0004672 : protein kinase activity"";GO_id ""GO:0004674 : protein serine/threonine kinase activity"";GO_id ""GO:0004713 : protein-tyrosine kinase activity"";GO_id ""GO:0005524 : ATP binding"";GO_id ""GO:0006468 : protein amino acid phosphorylation"";InterPro_id ""IPR000719 : Protein kina…	MAPKKK like	1.06285	4.77107	4.4395	7.06856	0.00329895	0.0276499	1.96494	I	5.63703	0.00170505	6.06127	0.0543252	1.07526	0.47054	5.44409	0.0651321
Os05g0323800|mRNA|AK101553|CDS+3'UTR	ABC-1 domain containing protein.	locus_id ""Os05g0323800"";Description ""ABC-1 domain containing protein."";category ""III"";GO_id ""GO:0004672 : protein kinase activity"";GO_id ""GO:0005524 : ATP binding"";GO_id ""GO:0006468 : protein amino acid phosphorylation"";InterPro_id ""IPR000719 : Protein kinase"";InterPro_id ""IPR004147 : ABC-1"";InterPro_id ""IPR011009 : Protein kinase-like"";Ortholog ""AY141992 (Thale_cress)""		0.911781	0.834486	1.25647	3.31279	0.00339951	0.0278536	0.967994	III	1.24518	0.0306578	0.974373	0.75315	0.782517	0.119342	2.79142	0.0136235
Os05g0323800|mRNA|AK059093|CDS+3'UTR	ABC-1 domain containing protein.	locus_id ""Os05g0323800"";Description ""ABC-1 domain containing protein."";category ""III"";GO_id ""GO:0004672 : protein kinase activity"";GO_id ""GO:0005524 : ATP binding"";GO_id ""GO:0006468 : protein amino acid phosphorylation"";InterPro_id ""IPR000719 : Protein kinase"";InterPro_id ""IPR004147 : ABC-1"";InterPro_id ""IPR011009 : Protein kinase-like"";Ortholog ""AY141992 (Thale_cress)""		0.984671	0.901621	1.32497	3.11051	0.00605264	0.0303493	1.07737	III	1.04279	0.890134	1.00969	0.94396	0.96826	0.916496	2.54935	0.0131878
Os05g0110900|mRNA|AK073169|CDS+3'UTR	Protein kinase APK1B (EC 2.7.1.-).	locus_id ""Os05g0110900"";Description ""Protein kinase APK1B (EC 2.7.1.-)."";category ""II"";GO_id ""GO:0004672 : protein kinase activity"";GO_id ""GO:0004674 : protein serine/threonine kinase activity"";GO_id ""GO:0004713 : protein-tyrosine kinase activity"";GO_id ""GO:0005524 : ATP binding"";GO_id ""GO:0006468 : protein amino acid phosphorylation"";InterPro_id ""IPR000719 : Protein kinase"";Int…	RLCK	1.08955	0.846696	1.30964	2.3718	0.0245033	0.0500109	0.917792	II	1.27316	0.018939	0.98299	0.849247	0.772088	0.138094	2.26043	0.0308532
Os04g0655300|mRNA|AK103700|CDS+3'UTR	Protein kinase domain containing protein.	locus_id ""Os04g0655300"";Description ""Protein kinase domain containing protein."";category ""III"";GO_id ""GO:0004672 : protein kinase activity"";GO_id ""GO:0004674 : protein serine/threonine kinase activity"";GO_id ""GO:0004713 : protein-tyrosine kinase activity"";GO_id ""GO:0005524 : ATP binding"";GO_id ""GO:0006468 : protein amino acid phosphorylation"";InterPro_id ""IPR000719 : Protein kina…	RLCK	0.596208	0.570374	1.75546	5.39766	0.00397139	0.0283437	0.710052	II	3.01805	0.00104974	3.64427	0.000194281	1.20749	0.372918	5.50237	0.00629089
Os04g0631800|mRNA|AF403126|CDS+3'UTR	Receptor-like protein kinase 5.	locus_id ""Os04g0631800"";Description ""Receptor-like protein kinase 5."";category ""II"";GO_id ""GO:0004672 : protein kinase activity"";GO_id ""GO:0004674 : protein serine/threonine kinase activity"";GO_id ""GO:0004713 : protein-tyrosine kinase activity"";GO_id ""GO:0005524 : ATP binding"";GO_id ""GO:0005529 : sugar binding"";GO_id ""GO:0006468 : protein amino acid phosphorylation"";GO_id ""GO:0…		0.976935	0.97973	2.1934	6.84024	0.00408459	0.0284371	0.870684	II	2.8332	1.13444e-05	2.71985	0.000979852	0.959991	0.84434	6.9959	0.00200981
Os04g0619400|mRNA|AK099667|CDS+3'UTR	Protein kinase domain containing protein.	locus_id ""Os04g0619400"";Description ""Protein kinase domain containing protein."";category ""III"";GO_id ""GO:0004672 : protein kinase activity"";GO_id ""GO:0004674 : protein serine/threonine kinase activity"";GO_id ""GO:0004713 : protein-tyrosine kinase activity"";GO_id ""GO:0005524 : ATP binding"";GO_id ""GO:0006468 : protein amino acid phosphorylation"";InterPro_id ""IPR000719 : Protein kina…	RLCK	0.954477	0.96072	1.66029	3.50414	0.0027142	0.0265815	0.966657	II	1.81132	0.00194355	1.76815	0.00209689	0.976169	0.735733	3.94112	0.0243837
Os04g0619400|mRNA|AK066337|CDS+3'UTR	Protein kinase domain containing protein.	locus_id ""Os04g0619400"";Description ""Protein kinase domain containing protein."";category ""III"";GO_id ""GO:0004672 : protein kinase activity"";GO_id ""GO:0004674 : protein serine/threonine kinase activity"";GO_id ""GO:0004713 : protein-tyrosine kinase activity"";GO_id ""GO:0005524 : ATP binding"";GO_id ""GO:0006468 : protein amino acid phosphorylation"";InterPro_id ""IPR000719 : Protein kina…	RLCK	0.916456	0.983246	1.6494	3.45713	0.00238183	0.026042	0.981892	II	1.7699	0.000455929	1.86156	0.000351915	1.05179	0.445299	3.85726	0.0259581
Os04g0543000|mRNA|AK064119|CDS+3'UTR	Protein kinase.	locus_id ""Os04g0543000"";Description ""Protein kinase."";category ""II"";GO_id ""GO:0004672 : protein kinase activity"";GO_id ""GO:0004674 : protein serine/threonine kinase activity"";GO_id ""GO:0004713 : protein-tyrosine kinase activity"";GO_id ""GO:0005524 : ATP binding"";GO_id ""GO:0006468 : protein amino acid phosphorylation"";InterPro_id ""IPR000719 : Protein kinase"";InterPro_id ""IPR00124…	RLCK	1.1261	1.91637	4.44588	5.61307	0.00249351	0.0261766	1.24407	I	7.12776	0.00123447	4.91104	0.0149339	0.689003	0.0862948	3.4051	0.00168897
Os04g0540900|mRNA|AK066397|CDS+3'UTR	Protein kinase domain containing protein.	locus_id ""Os04g0540900"";Description ""Protein kinase domain containing protein."";category ""III"";GO_id ""GO:0004672 : protein kinase activity"";GO_id ""GO:0004674 : protein serine/threonine kinase activity"";GO_id ""GO:0004713 : protein-tyrosine kinase activity"";GO_id ""GO:0005524 : ATP binding"";GO_id ""GO:0006468 : protein amino acid phosphorylation"";InterPro_id ""IPR000719 : Protein kina…	RLCK	1.35072	5.61085	6.42171	7.73362	0.0276892	0.0529499	2.114		8.52821	0.00363547	8.63032	0.0479529	1.01197	0.954131	2.14362	0.0380841
Os04g0503600|mRNA|AK068552|CDS+3'UTR	Protein kinase domain containing protein.	locus_id ""Os04g0503600"";Description ""Protein kinase domain containing protein."";category ""III"";GO_id ""GO:0004672 : protein kinase activity"";GO_id ""GO:0004674 : protein serine/threonine kinase activity"";GO_id ""GO:0004713 : protein-tyrosine kinase activity"";GO_id ""GO:0005524 : ATP binding"";GO_id ""GO:0006468 : protein amino acid phosphorylation"";InterPro_id ""IPR000719 : Protein kina…	RLCK	0.775362	1.04446	2.12788	4.20552	0.00550933	0.0301029	0.85907	I	2.99305	0.000173607	2.48197	0.0320991	0.829243	0.0994948	3.83092	3.8117e-05
Os04g0488700|mRNA|AK067266|CDS+3'UTR	Protein kinases-like protein.	locus_id ""Os04g0488700"";Description ""Protein kinases-like protein."";category ""II"";GO_id ""GO:0004672 : protein kinase activity"";GO_id ""GO:0004674 : protein serine/threonine kinase activity"";GO_id ""GO:0004713 : protein-tyrosine kinase activity"";GO_id ""GO:0005524 : ATP binding"";GO_id ""GO:0006468 : protein amino acid phosphorylation"";InterPro_id ""IPR000719 : Protein kinase"";InterPro…		1.01967	1.42211	1.00711	2.16971	0.04449	0.0683175	0.851997	III	0.899475	0.386373	0.760679	0.468889	0.845692	0.610432	2.28585	0.0505573
Os04g0339800|COMBINER_EST|CI226140|6	Protein kinase family protein.	locus_id ""Os04g0339800"";Description ""Protein kinase family protein."";category ""III"";GO_id ""GO:0004672 : protein kinase activity"";GO_id ""GO:0004674 : protein serine/threonine kinase activity"";GO_id ""GO:0004713 : protein-tyrosine kinase activity"";GO_id ""GO:0005524 : ATP binding"";GO_id ""GO:0006468 : protein amino acid phosphorylation"";InterPro_id ""IPR000719 : Protein kinase"";InterP…		0.932475	0.84755	1.29996	2.82447	0.00102872	0.0239316	0.542865	II	1.74461	0.000277069	1.19459	0.111788	0.684733	0.00311447	3.15854	0.00912284
Os03g0838100|mRNA|AK119894|CDS+3'UTR	Curculin-like (mannose-binding) lectin domain containing protein.	locus_id ""Os03g0838100"";Description ""Curculin-like (mannose-binding) lectin domain containing protein."";category ""III"";GO_id ""GO:0004672 : protein kinase activity"";GO_id ""GO:0004674 : protein serine/threonine kinase activity"";GO_id ""GO:0004713 : protein-tyrosine kinase activity"";GO_id ""GO:0005524 : ATP binding"";GO_id ""GO:0005529 : sugar binding"";GO_id ""GO:0006468 : protein amino …	RLCK	0.631747	0.545797	1.41728	2.16125	0.028743	0.0540288	0.889445	II	2.39601	1.49398e-05	2.07517	0.00105892	0.866092	0.263335	3.12068	0.0116511
Os03g0838100|mRNA|AK119881|CDS+3'UTR	Curculin-like (mannose-binding) lectin domain containing protein.	locus_id ""Os03g0838100"";Description ""Curculin-like (mannose-binding) lectin domain containing protein."";category ""III"";GO_id ""GO:0004672 : protein kinase activity"";GO_id ""GO:0004674 : protein serine/threonine kinase activity"";GO_id ""GO:0004713 : protein-tyrosine kinase activity"";GO_id ""GO:0005524 : ATP binding"";GO_id ""GO:0005529 : sugar binding"";GO_id ""GO:0006468 : protein amino …	RLCK	0.548006	0.479878	1.34389	2.29293	0.0328918	0.0579477	0.758853	II	2.45435	2.03991e-05	2.14839	0.000923149	0.875342	0.29643	3.4763	0.0124239
Os03g0838100|mRNA|AK119863|CDS+3'UTR	Curculin-like (mannose-binding) lectin domain containing protein.	locus_id ""Os03g0838100"";Description ""Curculin-like (mannose-binding) lectin domain containing protein."";category ""III"";GO_id ""GO:0004672 : protein kinase activity"";GO_id ""GO:0004674 : protein serine/threonine kinase activity"";GO_id ""GO:0004713 : protein-tyrosine kinase activity"";GO_id ""GO:0005524 : ATP binding"";GO_id ""GO:0005529 : sugar binding"";GO_id ""GO:0006468 : protein amino …	RLCK	0.574734	0.483116	1.40694	2.49914	0.0287424	0.0540288	0.72834	II	2.44404	1.32571e-05	2.17104	0.000886951	0.888299	0.314123	3.54731	0.00774447
Os03g0838100|mRNA|AK066616|CDS+3'UTR	Curculin-like (mannose-binding) lectin domain containing protein.	locus_id ""Os03g0838100"";Description ""Curculin-like (mannose-binding) lectin domain containing protein."";category ""III"";GO_id ""GO:0004672 : protein kinase activity"";GO_id ""GO:0004674 : protein serine/threonine kinase activity"";GO_id ""GO:0004713 : protein-tyrosine kinase activity"";GO_id ""GO:0005524 : ATP binding"";GO_id ""GO:0005529 : sugar binding"";GO_id ""GO:0006468 : protein amino …	RLCK	0.604507	0.527735	1.4942	2.49103	0.0225579	0.0478983	0.850622	II	2.37451	6.52189e-05	2.14926	0.000921702	0.905137	0.422746	3.40544	0.0152694
Os03g0638800|COMBINER_EST|C22649|7	Protein kinase domain containing protein.	locus_id ""Os03g0638800"";Description ""Protein kinase domain containing protein."";category ""III"";GO_id ""GO:0004672 : protein kinase activity"";GO_id ""GO:0004674 : protein serine/threonine kinase activity"";GO_id ""GO:0004713 : protein-tyrosine kinase activity"";GO_id ""GO:0005524 : ATP binding"";GO_id ""GO:0006468 : protein amino acid phosphorylation"";InterPro_id ""IPR000719 : Protein kina…	MAPKKK like	0.713641	0.776326	1.17375	2.41127	0.0177262	0.0427838	0.917029	II	1.71261	0.00042906	1.69418	0.000942609	0.98924	0.862992	2.48597	0.0310741
Os03g0407900|mRNA|AK068330|CDS+3'UTR	Protein kinase APK1B (EC 2.7.1.-).	locus_id ""Os03g0407900"";Description ""Protein kinase APK1B (EC 2.7.1.-)."";category ""II"";GO_id ""GO:0004672 : protein kinase activity"";GO_id ""GO:0004674 : protein serine/threonine kinase activity"";GO_id ""GO:0004713 : protein-tyrosine kinase activity"";GO_id ""GO:0005524 : ATP binding"";GO_id ""GO:0006468 : protein amino acid phosphorylation"";InterPro_id ""IPR000719 : Protein kinase"";Int…	RLCK	0.787571	0.723102	1.57773	3.7013	0.0111419	0.0362431	0.857147	II	2.96226	0.000325639	2.5894	0.000482754	0.874129	0.101624	8.63665	0.0167284
Os03g0334000|mRNA|AK072649|CDS+3'UTR	Ribosomal protein S6 kinase.	locus_id ""Os03g0334000"";Description ""Ribosomal protein S6 kinase."";category ""II"";GO_id ""GO:0004672 : protein kinase activity"";GO_id ""GO:0004674 : protein serine/threonine kinase activity"";GO_id ""GO:0004713 : protein-tyrosine kinase activity"";GO_id ""GO:0005524 : ATP binding"";GO_id ""GO:0006468 : protein amino acid phosphorylation"";InterPro_id ""IPR000719 : Protein kinase"";InterPro_…		1.10572	1.35422	1.70191	2.63916	0.00174638	0.0254157	0.990703	II	1.25506	0.0479255	1.68019	0.000835613	1.33874	0.185727	1.41857	0.00582026
Os03g0241600|mRNA|AK120688|CDS+3'UTR	Protein kinase domain containing protein.	locus_id ""Os03g0241600"";Description ""Protein kinase domain containing protein."";category ""III"";GO_id ""GO:0004672 : protein kinase activity"";GO_id ""GO:0004674 : protein serine/threonine kinase activity"";GO_id ""GO:0005524 : ATP binding"";GO_id ""GO:0006468 : protein amino acid phosphorylation"";InterPro_id ""IPR000719 : Protein kinase"";InterPro_id ""IPR002290 : Serine/threonine protein …	RLCK	0.87069	2.30749	4.56888	7.69764	0.00188768	0.0254157	1.24157	I	2.87375	0.00527536	2.72721	0.0618331	0.949006	0.430594	2.58859	0.021253
Os03g0241600|mRNA|AK060019|CDS+3'UTR	Protein kinase domain containing protein.	locus_id ""Os03g0241600"";Description ""Protein kinase domain containing protein."";category ""III"";GO_id ""GO:0004672 : protein kinase activity"";GO_id ""GO:0004674 : protein serine/threonine kinase activity"";GO_id ""GO:0005524 : ATP binding"";GO_id ""GO:0006468 : protein amino acid phosphorylation"";InterPro_id ""IPR000719 : Protein kinase"";InterPro_id ""IPR002290 : Serine/threonine protein …	RLCK	0.892026	2.31401	4.57601	7.58028	0.00202346	0.025702	1.23722	I	2.6092	0.00763536	2.51157	0.0755467	0.962584	0.55526	2.53854	0.0130027
Os03g0179400|mRNA|AK107046|CDS+3'UTR	Avr9/Cf-9 rapidly elicited protein 264.	locus_id ""Os03g0179400"";Description ""Avr9/Cf-9 rapidly elicited protein 264."";category ""II"";GO_id ""GO:0004672 : protein kinase activity"";GO_id ""GO:0004674 : protein serine/threonine kinase activity"";GO_id ""GO:0004713 : protein-tyrosine kinase activity"";GO_id ""GO:0005524 : ATP binding"";GO_id ""GO:0006468 : protein amino acid phosphorylation"";InterPro_id ""IPR000719 : Protein kinase"…	RLCK	0.677469	0.820744	0.806268	3.31385	0.0313102	0.0564195	0.918873	III	1.09897	0.241066	1.2321	0.230304	1.12113	0.243746	5.74423	0.00205597
Os03g0160100|mRNA|AK111595|CDS+3'UTR	EDR1 (Fragment).	locus_id ""Os03g0160100"";Description ""EDR1 (Fragment)."";category ""I"";GO_id ""GO:0004672 : protein kinase activity"";GO_id ""GO:0004674 : protein serine/threonine kinase activity"";GO_id ""GO:0004713 : protein-tyrosine kinase activity"";GO_id ""GO:0005524 : ATP binding"";GO_id ""GO:0006468 : protein amino acid phosphorylation"";InterPro_id ""IPR000719 : Protein kinase"";InterPro_id ""IPR00124…	MAPKKK like	0.851033	0.840579	1.14553	2.10046	0.0144393	0.0395339	0.915752	II	1.242	0.0233644	1.16387	0.476729	0.937095	0.659182	1.87167	0.036732
Os03g0160100|mRNA|AF305911|CDS+3'UTR	EDR1 (Fragment).	locus_id ""Os03g0160100"";Description ""EDR1 (Fragment)."";category ""I"";GO_id ""GO:0004672 : protein kinase activity"";GO_id ""GO:0004674 : protein serine/threonine kinase activity"";GO_id ""GO:0004713 : protein-tyrosine kinase activity"";GO_id ""GO:0005524 : ATP binding"";GO_id ""GO:0006468 : protein amino acid phosphorylation"";InterPro_id ""IPR000719 : Protein kinase"";InterPro_id ""IPR00124…	MAPKKK like	0.847622	0.85	1.15155	2.10772	0.0139263	0.0389342	0.906106	II	1.2775	0.014435	1.18479	0.445394	0.927427	0.643837	1.80964	0.058377
Os03g0148700|mRNA|AK105035|CDS+3'UTR	Protein kinase domain containing protein.	locus_id ""Os03g0148700"";Description ""Protein kinase domain containing protein."";category ""III"";GO_id ""GO:0004672 : protein kinase activity"";GO_id ""GO:0004674 : protein serine/threonine kinase activity"";GO_id ""GO:0004713 : protein-tyrosine kinase activity"";GO_id ""GO:0005524 : ATP binding"";GO_id ""GO:0006468 : protein amino acid phosphorylation"";InterPro_id ""IPR000719 : Protein kina…	RLCK	0.757316	1.11874	1.78305	2.7222	0.000253815	0.0239316	0.649787	II	2.51257	0.000337573	2.80207	0.0193212	1.11522	0.155215	3.30173	0.000541842
Os03g0148700|mRNA|AK065978|CDS+3'UTR	Protein kinase domain containing protein.	locus_id ""Os03g0148700"";Description ""Protein kinase domain containing protein."";category ""III"";GO_id ""GO:0004672 : protein kinase activity"";GO_id ""GO:0004674 : protein serine/threonine kinase activity"";GO_id ""GO:0004713 : protein-tyrosine kinase activity"";GO_id ""GO:0005524 : ATP binding"";GO_id ""GO:0006468 : protein amino acid phosphorylation"";InterPro_id ""IPR000719 : Protein kina…	RLCK	0.768783	1.14084	1.76216	2.62812	0.00042313	0.0239316	0.65854	I	2.55971	0.00051642	2.90751	0.0288237	1.13587	0.114382	3.34389	0.000248489
Os03g0128700|mRNA|X81393|CDS+3'UTR	Calcium-dependent protein kinase, isoform 11 (EC 2.7.1.-) (CDPK 11).	locus_id ""Os03g0128700"";Description ""Calcium-dependent protein kinase, isoform 11 (EC 2.7.1.-) (CDPK 11)."";category ""I"";GO_id ""GO:0004672 : protein kinase activity"";GO_id ""GO:0004674 : protein serine/threonine kinase activity"";GO_id ""GO:0004713 : protein-tyrosine kinase activity"";GO_id ""GO:0005509 : calcium ion binding"";GO_id ""GO:0005524 : ATP binding"";GO_id ""GO:0006468 : protein…	CDPK	1.05221	1.11003	1.25309	3.17027	0.00768904	0.032688	0.867087	III	0.984084	0.842771	0.898988	0.505194	0.913527	0.50969	1.72922	0.114499
Os03g0128700|mRNA|BT014683|CDS	Calcium-dependent protein kinase, isoform 11 (EC 2.7.1.-) (CDPK 11).	locus_id ""Os03g0128700"";Description ""Calcium-dependent protein kinase, isoform 11 (EC 2.7.1.-) (CDPK 11)."";category ""I"";GO_id ""GO:0004672 : protein kinase activity"";GO_id ""GO:0004674 : protein serine/threonine kinase activity"";GO_id ""GO:0004713 : protein-tyrosine kinase activity"";GO_id ""GO:0005509 : calcium ion binding"";GO_id ""GO:0005524 : ATP binding"";GO_id ""GO:0006468 : protein…	CDPK	1.16826	1.27247	1.3078	2.85185	0.0132773	0.0382923	1.12174	III	0.90543	0.339735	0.909096	0.418832	1.00405	0.983549	1.74538	0.0797979
Os03g0128700|mRNA|AY158077|CDS+3'UTR	Calcium-dependent protein kinase, isoform 11 (EC 2.7.1.-) (CDPK 11).	locus_id ""Os03g0128700"";Description ""Calcium-dependent protein kinase, isoform 11 (EC 2.7.1.-) (CDPK 11)."";category ""I"";GO_id ""GO:0004672 : protein kinase activity"";GO_id ""GO:0004674 : protein serine/threonine kinase activity"";GO_id ""GO:0004713 : protein-tyrosine kinase activity"";GO_id ""GO:0005509 : calcium ion binding"";GO_id ""GO:0005524 : ATP binding"";GO_id ""GO:0006468 : protein…	CDPK	1.04371	1.10409	1.23764	3.19357	0.00760234	0.0326483	0.87567	III	1.0183	0.830862	0.91378	0.585843	0.897356	0.398899	1.75131	0.115704
Os03g0128700|mRNA|AK066500|CDS+3'UTR	Calcium-dependent protein kinase, isoform 11 (EC 2.7.1.-) (CDPK 11).	locus_id ""Os03g0128700"";Description ""Calcium-dependent protein kinase, isoform 11 (EC 2.7.1.-) (CDPK 11)."";category ""I"";GO_id ""GO:0004672 : protein kinase activity"";GO_id ""GO:0004674 : protein serine/threonine kinase activity"";GO_id ""GO:0004713 : protein-tyrosine kinase activity"";GO_id ""GO:0005509 : calcium ion binding"";GO_id ""GO:0005524 : ATP binding"";GO_id ""GO:0006468 : protein…	CDPK	1.01592	1.02222	1.20476	2.9219	0.00739244	0.0324554	0.808653	III	1.04326	0.603691	0.91892	0.570956	0.880815	0.39895	1.68681	0.11276
Os03g0128700|mRNA|AF048691|CDS+3'UTR	Calcium-dependent protein kinase, isoform 11 (EC 2.7.1.-) (CDPK 11).	locus_id ""Os03g0128700"";Description ""Calcium-dependent protein kinase, isoform 11 (EC 2.7.1.-) (CDPK 11)."";category ""I"";GO_id ""GO:0004672 : protein kinase activity"";GO_id ""GO:0004674 : protein serine/threonine kinase activity"";GO_id ""GO:0004713 : protein-tyrosine kinase activity"";GO_id ""GO:0005509 : calcium ion binding"";GO_id ""GO:0005524 : ATP binding"";GO_id ""GO:0006468 : protein…	CDPK	1.17315	1.27464	1.37066	2.87438	0.0163162	0.0413398	1.12366	III	0.887002	0.162897	0.851714	0.200335	0.960217	0.670431	1.54092	0.121425
Os03g0128700|mRNA|AB078634|CDS+3'UTR	Calcium-dependent protein kinase, isoform 11 (EC 2.7.1.-) (CDPK 11).	locus_id ""Os03g0128700"";Description ""Calcium-dependent protein kinase, isoform 11 (EC 2.7.1.-) (CDPK 11)."";category ""I"";GO_id ""GO:0004672 : protein kinase activity"";GO_id ""GO:0004674 : protein serine/threonine kinase activity"";GO_id ""GO:0004713 : protein-tyrosine kinase activity"";GO_id ""GO:0005509 : calcium ion binding"";GO_id ""GO:0005524 : ATP binding"";GO_id ""GO:0006468 : protein…	CDPK	1.05046	1.18134	1.27699	2.97562	0.0119889	0.0369141	0.92813	III	0.838776	0.166883	0.853216	0.0659901	1.01722	0.92961	1.62888	0.10457
Os03g0126800|COMBINER_EST|CI531522|6	CBL-interacting protein kinase 9.	locus_id ""Os03g0126800"";Description ""CBL-interacting protein kinase 9."";category ""II"";GO_id ""GO:0004672 : protein kinase activity"";GO_id ""GO:0004674 : protein serine/threonine kinase activity"";GO_id ""GO:0004713 : protein-tyrosine kinase activity"";GO_id ""GO:0005524 : ATP binding"";GO_id ""GO:0006468 : protein amino acid phosphorylation"";GO_id ""GO:0007165 : signal transduction"";Inte…		0.611757	0.7361	1.55524	2.96891	0.00288094	0.0266937	0.565013	I	1.65963	0.00310268	1.16893	0.357107	0.704334	0.0225234	1.74086	0.00113539
Os02g0821400|mRNA|AK112048|CDS+3'UTR	Protein kinase domain containing protein.	locus_id ""Os02g0821400"";Description ""Protein kinase domain containing protein."";category ""III"";GO_id ""GO:0004672 : protein kinase activity"";GO_id ""GO:0004674 : protein serine/threonine kinase activity"";GO_id ""GO:0004713 : protein-tyrosine kinase activity"";GO_id ""GO:0005524 : ATP binding"";GO_id ""GO:0006468 : protein amino acid phosphorylation"";InterPro_id ""IPR000719 : Protein kina…	RLCK	0.958356	0.975834	2.3375	2.72023	0.00386541	0.0282533	1.2947	I	2.90536	0.000216309	3.18703	0.0052247	1.09695	0.206675	3.91534	0.00140762
Os02g0821400|mRNA|AK099147|CDS+3'UTR	Protein kinase domain containing protein.	locus_id ""Os02g0821400"";Description ""Protein kinase domain containing protein."";category ""III"";GO_id ""GO:0004672 : protein kinase activity"";GO_id ""GO:0004674 : protein serine/threonine kinase activity"";GO_id ""GO:0004713 : protein-tyrosine kinase activity"";GO_id ""GO:0005524 : ATP binding"";GO_id ""GO:0006468 : protein amino acid phosphorylation"";InterPro_id ""IPR000719 : Protein kina…	RLCK	0.979097	1.05236	2.29511	2.85119	0.00323245	0.0274398	1.26184	II	2.82292	2.08043e-05	3.25748	0.00295311	1.15394	0.0902151	4.06414	0.000593846
Os02g0777800|mRNA|AK066978|CDS+3'UTR	Protein kinase domain containing protein.	locus_id ""Os02g0777800"";Description ""Protein kinase domain containing protein."";category ""III"";GO_id ""GO:0004672 : protein kinase activity"";GO_id ""GO:0005524 : ATP binding"";GO_id ""GO:0006468 : protein amino acid phosphorylation"";InterPro_id ""IPR000719 : Protein kinase"";InterPro_id ""IPR011009 : Protein kinase-like"";Ortholog ""No significant hit available""	RLCK	0.207884	0.606936	2.84393	8.93919	0.00303891	0.0269789	1.0274	I	48.3099	0.00108536	32.6221	0.0467685	0.675268	0.0916405	37.8368	0.00662715
Os02g0769800|mRNA|AK062956|CDS+3'UTR	MAP3K beta 3 protein kinase (EC 2.7.1.37) (Fragment).	locus_id ""Os02g0769800"";Description ""MAP3K beta 3 protein kinase (EC 2.7.1.37) (Fragment)."";category ""II"";GO_id ""GO:0004672 : protein kinase activity"";GO_id ""GO:0004674 : protein serine/threonine kinase activity"";GO_id ""GO:0005524 : ATP binding"";GO_id ""GO:0006468 : protein amino acid phosphorylation"";InterPro_id ""IPR000719 : Protein kinase"";InterPro_id ""IPR002290 : Serine/threoni…		0.686407	1.21892	2.93076	6.59616	0.000686817	0.0239316	0.97822	II	4.53339	0.000114615	4.18434	0.0272662	0.923006	0.285929	7.46454	0.0026731
Os02g0681700|mRNA|AK106773|CDS+3'UTR	Protein kinase domain containing protein.	locus_id ""Os02g0681700"";Description ""Protein kinase domain containing protein."";category ""III"";GO_id ""GO:0004672 : protein kinase activity"";GO_id ""GO:0004674 : protein serine/threonine kinase activity"";GO_id ""GO:0004713 : protein-tyrosine kinase activity"";GO_id ""GO:0005524 : ATP binding"";GO_id ""GO:0006468 : protein amino acid phosphorylation"";InterPro_id ""IPR000719 : Protein kina…		0.893159	1.08692	1.83253	2.16307	0.0535616	0.0754437	0.665839	I	2.0976	0.00101424	1.8894	0.0013201	0.900742	0.301938	2.44809	0.000578413
Os02g0650500|mRNA|AK101160|CDS+3'UTR	Protein kinase-like (Protein serine/threonine kinase).	locus_id ""Os02g0650500"";Description ""Protein kinase-like (Protein serine/threonine kinase)."";category ""II"";GO_id ""GO:0004672 : protein kinase activity"";GO_id ""GO:0004674 : protein serine/threonine kinase activity"";GO_id ""GO:0004713 : protein-tyrosine kinase activity"";GO_id ""GO:0005524 : ATP binding"";GO_id ""GO:0006468 : protein amino acid phosphorylation"";InterPro_id ""IPR000719 : …	RLCK	0.508412	0.527613	0.793204	2.52932	0.00168665	0.0253945	0.545646	II	1.457	0.00263628	1.37912	0.0664256	0.946549	0.651114	2.84628	0.0407264
Os02g0650500|mRNA|AK063883|CDS+3'UTR	Protein kinase-like (Protein serine/threonine kinase).	locus_id ""Os02g0650500"";Description ""Protein kinase-like (Protein serine/threonine kinase)."";category ""II"";GO_id ""GO:0004672 : protein kinase activity"";GO_id ""GO:0004674 : protein serine/threonine kinase activity"";GO_id ""GO:0004713 : protein-tyrosine kinase activity"";GO_id ""GO:0005524 : ATP binding"";GO_id ""GO:0006468 : protein amino acid phosphorylation"";InterPro_id ""IPR000719 : …	RLCK	0.494755	0.543816	0.791339	2.56978	0.00177388	0.0254157	0.544374	II	1.46376	0.00193367	1.34177	0.0254708	0.91666	0.279726	2.82621	0.0502779
Os02g0625300|COMBINER_EST|BU673731|7	Phosphoenolpyruvate carboxylase kinase.	locus_id ""Os02g0625300"";Description ""Phosphoenolpyruvate carboxylase kinase."";category ""II"";GO_id ""GO:0004672 : protein kinase activity"";GO_id ""GO:0004674 : protein serine/threonine kinase activity"";GO_id ""GO:0004713 : protein-tyrosine kinase activity"";GO_id ""GO:0005524 : ATP binding"";GO_id ""GO:0006468 : protein amino acid phosphorylation"";InterPro_id ""IPR000719 : Protein kinase"…		0.937412	2.15914	3.56565	5.25864	0.00192469	0.0254157	1.34991	I	10.3097	0.00180757	14.1798	0.0290569	1.37538	0.0123677	5.2485	9.21511e-05
Os02g0551100|mRNA|AK067395|CDS+3'UTR	Protein kinase 3.	locus_id ""Os02g0551100"";Description ""Protein kinase 3."";category ""II"";GO_id ""GO:0004672 : protein kinase activity"";GO_id ""GO:0004674 : protein serine/threonine kinase activity"";GO_id ""GO:0004713 : protein-tyrosine kinase activity"";GO_id ""GO:0005524 : ATP binding"";GO_id ""GO:0006468 : protein amino acid phosphorylation"";InterPro_id ""IPR000719 : Protein kinase"";InterPro_id ""IPR001…	SnRK	0.639498	0.585898	1.44604	3.33439	0.000811586	0.0239316	0.67265	II	2.11723	0.000125817	1.70521	0.018285	0.805396	0.0329397	2.91566	0.0167274
Os02g0551100|mRNA|AB125307|CDS+3'UTR	Protein kinase 3.	locus_id ""Os02g0551100"";Description ""Protein kinase 3."";category ""II"";GO_id ""GO:0004672 : protein kinase activity"";GO_id ""GO:0004674 : protein serine/threonine kinase activity"";GO_id ""GO:0004713 : protein-tyrosine kinase activity"";GO_id ""GO:0005524 : ATP binding"";GO_id ""GO:0006468 : protein amino acid phosphorylation"";InterPro_id ""IPR000719 : Protein kinase"";InterPro_id ""IPR001…	SnRK	0.631782	0.573693	1.43428	3.31957	0.000787025	0.0239316	0.67552	II	2.16973	3.60253e-05	1.7028	0.0180722	0.784795	0.0245126	2.8472	0.0166146
Os02g0236200|mRNA|AK073725|CDS+3'UTR	Shaggy-related protein kinase eta (EC 2.7.1.-) (ASK-eta).	locus_id ""Os02g0236200"";Description ""Shaggy-related protein kinase eta (EC 2.7.1.-) (ASK-eta)."";category ""II"";GO_id ""GO:0004672 : protein kinase activity"";GO_id ""GO:0004674 : protein serine/threonine kinase activity"";GO_id ""GO:0004713 : protein-tyrosine kinase activity"";GO_id ""GO:0005524 : ATP binding"";GO_id ""GO:0006468 : protein amino acid phosphorylation"";InterPro_id ""IPR000719…		0.768299	0.780116	1.11862	2.3267	0.0105412	0.0356409	0.70146	II	1.458	0.00203287	1.12629	0.362811	0.772492	0.0257942	1.93604	0.0528548
Os02g0193000|COMBINER_EST|CI426747|5	Peptidoglycan-binding LysM domain containing protein.	locus_id ""Os02g0193000"";Description ""Peptidoglycan-binding LysM domain containing protein."";category ""III"";GO_id ""GO:0004672 : protein kinase activity"";GO_id ""GO:0004674 : protein serine/threonine kinase activity"";GO_id ""GO:0004713 : protein-tyrosine kinase activity"";GO_id ""GO:0005524 : ATP binding"";GO_id ""GO:0006468 : protein amino acid phosphorylation"";GO_id ""GO:0016998 : cell …		0.700789	0.586487	1.60922	3.41753	0.00530295	0.0298781	0.42463	II	2.37036	0.000644955	2.16818	0.0478217	0.914704	0.65124	3.57876	0.000201751
Os02g0165100|mRNA|AK066645|CDS+3'UTR	Protein kinase domain containing protein.	locus_id ""Os02g0165100"";Description ""Protein kinase domain containing protein."";category ""III"";GO_id ""GO:0004672 : protein kinase activity"";GO_id ""GO:0004674 : protein serine/threonine kinase activity"";GO_id ""GO:0004713 : protein-tyrosine kinase activity"";GO_id ""GO:0005524 : ATP binding"";GO_id ""GO:0006468 : protein amino acid phosphorylation"";InterPro_id ""IPR000719 : Protein kina…	RLCK	0.771432	1.06544	2.32509	5.87764	0.00130467	0.0241897	0.808005	II	3.26486	8.35761e-06	3.31565	0.0284864	1.01556	0.893623	6.58834	0.0149126
Os02g0135200|mRNA|AY524973|CDS+3'UTR	Blast and wounding induced mitogen-activated protein kinase.	locus_id ""Os02g0135200"";Description ""Blast and wounding induced mitogen-activated protein kinase."";category ""II"";GO_id ""GO:0004672 : protein kinase activity"";GO_id ""GO:0004674 : protein serine/threonine kinase activity"";GO_id ""GO:0004713 : protein-tyrosine kinase activity"";GO_id ""GO:0005524 : ATP binding"";GO_id ""GO:0006468 : protein amino acid phosphorylation"";InterPro_id ""IPR000…	MAPK	1.07329	0.971469	1.28942	2.63161	0.00794289	0.0330835	1.24482	II	1.78159	0.0148923	1.48219	0.173579	0.831946	0.434214	4.23073	0.00946089
Os02g0126400|mRNA|AK067146|CDS+3'UTR	Protein kinase CPK1.	locus_id ""Os02g0126400"";Description ""Protein kinase CPK1."";category ""II"";GO_id ""GO:0004672 : protein kinase activity"";GO_id ""GO:0004674 : protein serine/threonine kinase activity"";GO_id ""GO:0004713 : protein-tyrosine kinase activity"";GO_id ""GO:0005509 : calcium ion binding"";GO_id ""GO:0005524 : ATP binding"";GO_id ""GO:0006468 : protein amino acid phosphorylation"";InterPro_id ""IPR…		0.960245	0.744119	1.18574	2.11578	0.00698586	0.0317363	0.71388	II	1.24249	0.0282846	1.39448	0.0103293	1.12233	0.138814	2.35511	0.000147823
Os02g0126400|mRNA|AK060738|CDS+3'UTR	Protein kinase CPK1.	locus_id ""Os02g0126400"";Description ""Protein kinase CPK1."";category ""II"";GO_id ""GO:0004672 : protein kinase activity"";GO_id ""GO:0004674 : protein serine/threonine kinase activity"";GO_id ""GO:0004713 : protein-tyrosine kinase activity"";GO_id ""GO:0005509 : calcium ion binding"";GO_id ""GO:0005524 : ATP binding"";GO_id ""GO:0006468 : protein amino acid phosphorylation"";InterPro_id ""IPR…		0.962175	0.734842	1.16513	2.09766	0.0073978	0.0324554	0.691869	II	1.26429	0.0191094	1.4086	0.0094995	1.11414	0.157215	2.43193	0.000438898
Os02g0126400|mRNA|AF194413|CDS+3'UTR	Protein kinase CPK1.	locus_id ""Os02g0126400"";Description ""Protein kinase CPK1."";category ""II"";GO_id ""GO:0004672 : protein kinase activity"";GO_id ""GO:0004674 : protein serine/threonine kinase activity"";GO_id ""GO:0004713 : protein-tyrosine kinase activity"";GO_id ""GO:0005509 : calcium ion binding"";GO_id ""GO:0005524 : ATP binding"";GO_id ""GO:0006468 : protein amino acid phosphorylation"";InterPro_id ""IPR…		0.959821	0.742479	1.17628	2.11806	0.00673167	0.0313891	0.705842	III	1.21188	0.0350174	1.34042	0.0146785	1.10607	0.178349	2.37494	0.00030919
Os02g0118200|mRNA|AK111716|CDS+3'UTR	Protein kinase.	locus_id ""Os02g0118200"";Description ""Protein kinase."";category ""II"";GO_id ""GO:0004672 : protein kinase activity"";GO_id ""GO:0004674 : protein serine/threonine kinase activity"";GO_id ""GO:0004713 : protein-tyrosine kinase activity"";GO_id ""GO:0005524 : ATP binding"";GO_id ""GO:0006468 : protein amino acid phosphorylation"";InterPro_id ""IPR000719 : Protein kinase"";InterPro_id ""IPR00124…	RLCK	0.808537	0.80915	1.45065	2.32673	0.0113	0.0364386	0.853453	II	1.84216	0.00294718	1.70188	0.0759904	0.923852	0.385511	3.29504	0.00580843
Os01g0925700|COMBINER_EST|CI070028|0	Protein kinase domain containing protein.	locus_id ""Os01g0925700"";Description ""Protein kinase domain containing protein."";category ""III"";GO_id ""GO:0004672 : protein kinase activity"";GO_id ""GO:0004674 : protein serine/threonine kinase activity"";GO_id ""GO:0004713 : protein-tyrosine kinase activity"";GO_id ""GO:0005524 : ATP binding"";GO_id ""GO:0006468 : protein amino acid phosphorylation"";InterPro_id ""IPR000719 : Protein kina…		0.541098	0.556882	1.84592	4.78938	0.00573693	0.0301281	0.521051	II	4.70933	5.70038e-07	3.91262	0.0213399	0.830822	0.331731	8.5147	3.75697e-05
Os01g0837900|mRNA|AK106580|UTR	Protein kinase AFC1 (EC 2.7.1.-).	locus_id ""Os01g0837900"";Description ""Protein kinase AFC1 (EC 2.7.1.-)."";category ""II"";GO_id ""GO:0004672 : protein kinase activity"";GO_id ""GO:0004674 : protein serine/threonine kinase activity"";GO_id ""GO:0004713 : protein-tyrosine kinase activity"";GO_id ""GO:0005524 : ATP binding"";GO_id ""GO:0006468 : protein amino acid phosphorylation"";InterPro_id ""IPR000719 : Protein kinase"";Inte…		1.05772	1.26274	1.79188	2.92203	0.0049408	0.0294726	0.94182	I	1.45518	0.0117975	1.59241	0.0116768	1.09431	0.513254	1.59293	0.0149163
Os01g0822200|mRNA|AK103249|CDS+3'UTR	Protein kinase domain containing protein.	locus_id ""Os01g0822200"";Description ""Protein kinase domain containing protein."";category ""III"";GO_id ""GO:0004672 : protein kinase activity"";GO_id ""GO:0004674 : protein serine/threonine kinase activity"";GO_id ""GO:0004713 : protein-tyrosine kinase activity"";GO_id ""GO:0005524 : ATP binding"";GO_id ""GO:0006468 : protein amino acid phosphorylation"";InterPro_id ""IPR000719 : Protein kina…	RLCK	0.641964	0.949792	2.2225	4.37375	0.000700941	0.0239316	0.700922	II	3.54324	1.54492e-06	3.5767	0.00686858	1.00944	0.880777	6.76608	0.00955098
Os01g0783800|mRNA|AK111632|CDS+3'UTR	S-locus glycoprotein family protein.	locus_id ""Os01g0783800"";Description ""S-locus glycoprotein family protein."";category ""III"";GO_id ""GO:0004672 : protein kinase activity"";GO_id ""GO:0004674 : protein serine/threonine kinase activity"";GO_id ""GO:0004713 : protein-tyrosine kinase activity"";GO_id ""GO:0005524 : ATP binding"";GO_id ""GO:0005529 : sugar binding"";GO_id ""GO:0006468 : protein amino acid phosphorylation"";InterP…		0.928371	1.01897	1.21743	3.10879	0.000725637	0.0239316	1.00103	III	0.946977	0.547991	1.02891	0.82961	1.08652	0.249445	2.13167	0.136137
Os01g0747400|mRNA|AK102467|CDS+3'UTR	Protein kinase domain containing protein.	locus_id ""Os01g0747400"";Description ""Protein kinase domain containing protein."";category ""III"";GO_id ""GO:0004672 : protein kinase activity"";GO_id ""GO:0004674 : protein serine/threonine kinase activity"";GO_id ""GO:0004713 : protein-tyrosine kinase activity"";GO_id ""GO:0005524 : ATP binding"";GO_id ""GO:0006468 : protein amino acid phosphorylation"";InterPro_id ""IPR000719 : Protein kina…	MAPKKK like	0.732726	1.17398	2.19985	7.19147	0.00326251	0.0276065	0.907588	II	4.12803	0.000793179	3.70376	0.040856	0.897222	0.158636	9.25477	0.00662259
Os01g0725800|mRNA|AK101974|CDS+3'UTR	Protein kinase family protein.	locus_id ""Os01g0725800"";Description ""Protein kinase family protein."";category ""III"";GO_id ""GO:0004672 : protein kinase activity"";GO_id ""GO:0005524 : ATP binding"";GO_id ""GO:0006468 : protein amino acid phosphorylation"";InterPro_id ""IPR000719 : Protein kinase"";InterPro_id ""IPR001680 : WD-40 repeat"";InterPro_id ""IPR011046 : WD40-like"";InterPro_id ""IPR011009 : Protein kinase-like""…		0.893891	1.21444	2.23183	4.66504	0.000866917	0.0239316	1.34434	I	2.54074	0.0045095	2.68919	0.0632012	1.05843	0.396872	2.02068	0.0123568
Os01g0699600|mRNA|AK105196|5'UTR+CDS	Protein kinase domain containing protein.	locus_id ""Os01g0699600"";Description ""Protein kinase domain containing protein."";category ""III"";GO_id ""GO:0004672 : protein kinase activity"";GO_id ""GO:0004674 : protein serine/threonine kinase activity"";GO_id ""GO:0004713 : protein-tyrosine kinase activity"";GO_id ""GO:0005524 : ATP binding"";GO_id ""GO:0006468 : protein amino acid phosphorylation"";InterPro_id ""IPR000719 : Protein kina…	MAPKKK like	0.625891	2.11551	4.81996	15.3845	0.00110647	0.0239316	1.63044	II	15.3729	0.00962291	30.1978	0.0539353	1.34998	0.408277	66.3241	0.00139044
Os01g0699500|mRNA|AK071585|5'UTR+CDS	Protein kinase domain containing protein.	locus_id ""Os01g0699500"";Description ""Protein kinase domain containing protein."";category ""III"";GO_id ""GO:0004672 : protein kinase activity"";GO_id ""GO:0004674 : protein serine/threonine kinase activity"";GO_id ""GO:0004713 : protein-tyrosine kinase activity"";GO_id ""GO:0005524 : ATP binding"";GO_id ""GO:0006468 : protein amino acid phosphorylation"";InterPro_id ""IPR000719 : Protein kina…	MAPKKK like	0.439057	4.20539	12.4873	39.4001	0.00163831	0.0252764	3.02653	II	55.6263	0.0158027	67.4241	no replicates	1.21209	no replicates	720.82	no replicates
Os01g0699100|mRNA|AK058518|5'UTR+CDS	Protein kinase domain containing protein.	locus_id ""Os01g0699100"";Description ""Protein kinase domain containing protein."";category ""III"";GO_id ""GO:0004672 : protein kinase activity"";GO_id ""GO:0004674 : protein serine/threonine kinase activity"";GO_id ""GO:0004713 : protein-tyrosine kinase activity"";GO_id ""GO:0005524 : ATP binding"";GO_id ""GO:0006468 : protein amino acid phosphorylation"";InterPro_id ""IPR000719 : Protein kina…		1.50574	2.27058	3.4911	7.41246	0.00522653	0.0298118	2.7095	II	2.62995	0.0313633	3.46882	0.000320813	1.31897	0.492908	9.18506	0.0174203
Os01g0690800|mRNA|AK073248|CDS+3'UTR	Protein kinase domain containing protein.	locus_id ""Os01g0690800"";Description ""Protein kinase domain containing protein."";category ""III"";GO_id ""GO:0004672 : protein kinase activity"";GO_id ""GO:0004674 : protein serine/threonine kinase activity"";GO_id ""GO:0004713 : protein-tyrosine kinase activity"";GO_id ""GO:0005524 : ATP binding"";GO_id ""GO:0006468 : protein amino acid phosphorylation"";InterPro_id ""IPR000719 : Protein kina…		1.03988	1.07834	1.69931	2.67621	0.0273461	0.0526342	0.593408	I	1.65657	0.00313103	1.46388	0.00692229	0.883682	0.12464	1.52404	0.00527839
Os01g0690800|mRNA|AK066430|CDS+3'UTR	Protein kinase domain containing protein.	locus_id ""Os01g0690800"";Description ""Protein kinase domain containing protein."";category ""III"";GO_id ""GO:0004672 : protein kinase activity"";GO_id ""GO:0004674 : protein serine/threonine kinase activity"";GO_id ""GO:0004713 : protein-tyrosine kinase activity"";GO_id ""GO:0005524 : ATP binding"";GO_id ""GO:0006468 : protein amino acid phosphorylation"";InterPro_id ""IPR000719 : Protein kina…		1.15825	1.41117	2.80124	5.31679	0.00227822	0.0257625	0.818071	I	3.10122	0.000170828	2.6988	0.040377	0.870239	0.113709	2.87506	5.07347e-05
Os01g0541900|mRNA|AK069784|CDS+3'UTR	Protein kinase domain containing protein.	locus_id ""Os01g0541900"";Description ""Protein kinase domain containing protein."";category ""III"";GO_id ""GO:0003824 : catalytic activity"";GO_id ""GO:0004672 : protein kinase activity"";GO_id ""GO:0004674 : protein serine/threonine kinase activity"";GO_id ""GO:0004713 : protein-tyrosine kinase activity"";GO_id ""GO:0005524 : ATP binding"";GO_id ""GO:0006468 : protein amino acid phosphorylatio…		0.803143	0.8223	1.55476	3.70964	0.000657733	0.0239316	0.859119	II	2.06399	0.000351583	2.16458	0.0332377	1.04874	0.469281	3.27118	0.00994473
Os01g0296100|mRNA|AK102400|CDS+3'UTR	Glycogen synthase kinase-3 homolog MsK-2 (EC 2.7.1.-).	locus_id ""Os01g0296100"";Description ""Glycogen synthase kinase-3 homolog MsK-2 (EC 2.7.1.-)."";category ""II"";GO_id ""GO:0004672 : protein kinase activity"";GO_id ""GO:0004674 : protein serine/threonine kinase activity"";GO_id ""GO:0004713 : protein-tyrosine kinase activity"";GO_id ""GO:0005524 : ATP binding"";GO_id ""GO:0006468 : protein amino acid phosphorylation"";InterPro_id ""IPR000719 : …		0.801334	0.984205	1.25403	2.1371	0.00689897	0.031614	0.87236	II	1.39584	0.00434491	1.2036	0.580839	0.862275	0.573074	1.62767	0.0542209
Os01g0296100|mRNA|AK099599|CDS+3'UTR	Glycogen synthase kinase-3 homolog MsK-2 (EC 2.7.1.-).	locus_id ""Os01g0296100"";Description ""Glycogen synthase kinase-3 homolog MsK-2 (EC 2.7.1.-)."";category ""II"";GO_id ""GO:0004672 : protein kinase activity"";GO_id ""GO:0004674 : protein serine/threonine kinase activity"";GO_id ""GO:0004713 : protein-tyrosine kinase activity"";GO_id ""GO:0005524 : ATP binding"";GO_id ""GO:0006468 : protein amino acid phosphorylation"";InterPro_id ""IPR000719 : …		0.862709	1.06723	1.39677	2.52901	0.00285302	0.0266937	0.911477	I	1.49551	0.00159243	1.18637	0.60058	0.793289	0.341241	1.56519	0.0787625
Os01g0292200|mRNA|AK065588|CDS+3'UTR	CBL-interacting protein kinase 1.	locus_id ""Os01g0292200"";Description ""CBL-interacting protein kinase 1."";category ""II"";GO_id ""GO:0004672 : protein kinase activity"";GO_id ""GO:0004674 : protein serine/threonine kinase activity"";GO_id ""GO:0004713 : protein-tyrosine kinase activity"";GO_id ""GO:0005524 : ATP binding"";GO_id ""GO:0006468 : protein amino acid phosphorylation"";GO_id ""GO:0007165 : signal transduction"";Inte…		0.553204	0.618307	1.24975	3.02069	0.0111435	0.0362431	1.2713	II	1.32006	0.0233008	1.22441	0.556373	0.927539	0.709266	1.62668	0.197555
Os01g0292200|mRNA|AK061640|CDS+3'UTR	CBL-interacting protein kinase 1.	locus_id ""Os01g0292200"";Description ""CBL-interacting protein kinase 1."";category ""II"";GO_id ""GO:0004672 : protein kinase activity"";GO_id ""GO:0004674 : protein serine/threonine kinase activity"";GO_id ""GO:0004713 : protein-tyrosine kinase activity"";GO_id ""GO:0005524 : ATP binding"";GO_id ""GO:0006468 : protein amino acid phosphorylation"";GO_id ""GO:0007165 : signal transduction"";Inte…		0.49476	0.549579	1.08564	2.42185	0.0265207	0.051763	1.20602	II	1.31585	0.039792	1.18803	0.552806	0.902868	0.489069	1.52468	0.246839
Os01g0259200|mRNA|AK072073|CDS+3'UTR	Protein kinase domain containing protein.	locus_id ""Os01g0259200"";Description ""Protein kinase domain containing protein."";category ""III"";GO_id ""GO:0004672 : protein kinase activity"";GO_id ""GO:0004674 : protein serine/threonine kinase activity"";GO_id ""GO:0004713 : protein-tyrosine kinase activity"";GO_id ""GO:0005524 : ATP binding"";GO_id ""GO:0006468 : protein amino acid phosphorylation"";InterPro_id ""IPR000719 : Protein kina…	RLCK	0.584084	0.594554	1.01737	2.77686	0.0371707	0.062042	0.881056	II	2.51006	0.00131043	1.71523	0.20362	0.683345	0.0384439	5.78041	0.0322613
Os01g0259200|mRNA|AK067283|CDS+3'UTR	Protein kinase domain containing protein.	locus_id ""Os01g0259200"";Description ""Protein kinase domain containing protein."";category ""III"";GO_id ""GO:0004672 : protein kinase activity"";GO_id ""GO:0004674 : protein serine/threonine kinase activity"";GO_id ""GO:0004713 : protein-tyrosine kinase activity"";GO_id ""GO:0005524 : ATP binding"";GO_id ""GO:0006468 : protein amino acid phosphorylation"";InterPro_id ""IPR000719 : Protein kina…	RLCK	0.642952	0.651493	1.12903	3.14128	0.0303623	0.0553875	0.883594	II	2.50642	0.000927802	1.75703	0.156317	0.701013	0.0133086	5.52489	0.0401552
Os01g0114100|mRNA|AY652891|CDS+3'UTR	Protein kinase family protein.	locus_id ""Os01g0114100"";Description ""Protein kinase family protein."";category ""III"";GO_id ""GO:0004672 : protein kinase activity"";GO_id ""GO:0004674 : protein serine/threonine kinase activity"";GO_id ""GO:0004713 : protein-tyrosine kinase activity"";GO_id ""GO:0005524 : ATP binding"";GO_id ""GO:0006468 : protein amino acid phosphorylation"";InterPro_id ""IPR000719 : Protein kinase"";InterP…	RLCK	0.623529	0.654394	2.28444	4.1473	0.000939107	0.0239316	0.718589	I	3.16349	3.71694e-05	2.02461	0.0569111	0.639993	0.00424332	3.12542	0.000282068
Os01g0114100|mRNA|AK068451|CDS+3'UTR	Protein kinase family protein.	locus_id ""Os01g0114100"";Description ""Protein kinase family protein."";category ""III"";GO_id ""GO:0004672 : protein kinase activity"";GO_id ""GO:0004674 : protein serine/threonine kinase activity"";GO_id ""GO:0004713 : protein-tyrosine kinase activity"";GO_id ""GO:0005524 : ATP binding"";GO_id ""GO:0006468 : protein amino acid phosphorylation"";InterPro_id ""IPR000719 : Protein kinase"";InterP…	RLCK	0.652538	0.756333	2.79731	5.20337	0.00102412	0.0239316	0.668557	I	4.92249	0.000450223	2.59492	0.0288647	0.527156	0.00615848	3.42899	0.000223541
Os01g0113300|mRNA|AK111565|CDS+3'UTR	Receptor-like kinase ARK1AS.	locus_id ""Os01g0113300"";Description ""Receptor-like kinase ARK1AS."";category ""II"";GO_id ""GO:0004672 : protein kinase activity"";GO_id ""GO:0004674 : protein serine/threonine kinase activity"";GO_id ""GO:0004713 : protein-tyrosine kinase activity"";GO_id ""GO:0005524 : ATP binding"";GO_id ""GO:0006468 : protein amino acid phosphorylation"";InterPro_id ""IPR000719 : Protein kinase"";InterPro_…	RLCK	1.46555	1.25027	3.25983	5.00069	0.00277325	0.0266124	1.17178	I	2.5602	0.000154128	2.12645	0.0171991	0.830577	0.0871947	2.52182	0.0484216
Os01g0113200|mRNA|AF044260|CDS+3'UTR	LRK14.	locus_id ""Os01g0113200"";Description ""LRK14."";category ""II"";GO_id ""GO:0004672 : protein kinase activity"";GO_id ""GO:0004674 : protein serine/threonine kinase activity"";GO_id ""GO:0004713 : protein-tyrosine kinase activity"";GO_id ""GO:0005524 : ATP binding"";GO_id ""GO:0006468 : protein amino acid phosphorylation"";InterPro_id ""IPR000719 : Protein kinase"";InterPro_id ""IPR001245 : Tyros…	RLCK	1.36318	1.0973	3.41658	4.73047	0.00144602	0.0244266	0.727786	I	2.21879	0.000633981	1.50628	0.0027189	0.678876	0.00754647	2.06368	0.0580291
Sugar metabolism
Os11g0148500|mRNA|AK099650|CDS+3'UTR	Pyruvate kinase family protein.	locus_id ""Os11g0148500"";Description ""Pyruvate kinase family protein."";category ""III"";GO_id ""GO:0004743 : pyruvate kinase activity"";GO_id ""GO:0006096 : glycolysis"";InterPro_id ""IPR001697 : Pyruvate kinase"";Ortholog ""AY106025 (Maize)""		0.90624	0.908529	1.09102	2.84035	0.0213041	0.046696	1.03788	II	1.2135	0.047816	1.19306	0.314223	0.98316	0.815995	1.64128	0.0397202
Os11g0148500|mRNA|AK061668|CDS+3'UTR	Pyruvate kinase family protein.	locus_id ""Os11g0148500"";Description ""Pyruvate kinase family protein."";category ""III"";GO_id ""GO:0004743 : pyruvate kinase activity"";GO_id ""GO:0006096 : glycolysis"";InterPro_id ""IPR001697 : Pyruvate kinase"";Ortholog ""AY106025 (Maize)""		0.937631	0.956682	1.19443	3.05117	0.0161388	0.0411924	1.13473	II	1.24125	0.0236133	1.13251	0.200769	0.912393	0.20963	1.57188	0.00592466
Os10g0571200|mRNA|AK120979|CDS+3'UTR	Pyruvate kinase isozyme G, chloroplast (EC 2.7.1.40) (Fragment).	locus_id ""Os10g0571200"";Description ""Pyruvate kinase isozyme G, chloroplast (EC 2.7.1.40) (Fragment)."";category ""II"";GO_id ""GO:0004743 : pyruvate kinase activity"";GO_id ""GO:0006096 : glycolysis"";InterPro_id ""IPR001697 : Pyruvate kinase"";Ortholog ""No significant hit available""		0.604118	0.553941	0.5791	2.24317	0.025266	0.0506294	0.561431	III	0.739255	0.0483615	0.877496	0.460555	1.187	0.199605	2.03083	0.218044
Os10g0553300|mRNA|AK069361|CDS+3'UTR	Trehalose-6-phosphate phosphatase.	locus_id ""Os10g0553300"";Description ""Trehalose-6-phosphate phosphatase."";category ""II"";GO_id ""GO:0003824 : catalytic activity"";GO_id ""GO:0004805 : trehalose-phosphatase activity"";GO_id ""GO:0005992 : trehalose biosynthesis"";GO_id ""GO:0008152 : metabolism"";InterPro_id ""IPR003337 : Trehalose-phosphatase"";InterPro_id ""IPR006379 : HAD-superfamily hydrolase, subfamily IIB"";Ortholog ""…	Trehalose-6-phosphate phosphatase.	1.03877	1.3589	1.5404	3.80617	0.0188198	0.0439548	0.930209	III	0.905974	0.363044	0.790271	0.34897	0.872289	0.649884	2.54783	0.117711
Os10g0521000|mRNA|AK108163|CDS+3'UTR	Glycoside hydrolase, family 37 protein.	locus_id ""Os10g0521000"";Description ""Glycoside hydrolase, family 37 protein."";category ""III"";GO_id ""GO:0005991 : trehalose metabolism"";InterPro_id ""IPR001661 : Glycoside hydrolase, family 37"";Ortholog ""AY110813 (Maize)""	TRE	0.986392	1.81458	2.68034	6.21306	0.0179537	0.0428554	1.41253	II	2.13808	0.000359802	1.76008	0.0869659	0.823205	0.237019	3.58553	0.013062
Os09g0323000|mRNA|AK121426|CDS+3'UTR	UDP-glucose 4-epimerase (EC 5.1.3.2) (Galactowaldenase) (UDP-galactose 4-epimerase).	locus_id ""Os09g0323000"";Description ""UDP-glucose 4-epimerase (EC 5.1.3.2) (Galactowaldenase) (UDP-galactose 4-epimerase)."";category ""II"";GO_id ""GO:0003824 : catalytic activity"";GO_id ""GO:0003978 : UDP-glucose 4-epimerase activity"";GO_id ""GO:0006012 : galactose metabolism"";GO_id ""GO:0009225 : nucleotide-sugar metabolism"";InterPro_id ""IPR001509 : NAD-dependent epimerase/dehydratase""…	UDP-glucose 4-epimerase	0.863146	1.05	1.75375	2.43598	0.0019596	0.0254157	0.706155	I	1.82612	0.000302889	1.80507	0.000435212	0.988478	0.860559	1.35887	0.0129435
Os09g0323000|mRNA|AK063871|CDS+3'UTR	UDP-glucose 4-epimerase (EC 5.1.3.2) (Galactowaldenase) (UDP-galactose 4-epimerase).	locus_id ""Os09g0323000"";Description ""UDP-glucose 4-epimerase (EC 5.1.3.2) (Galactowaldenase) (UDP-galactose 4-epimerase)."";category ""II"";GO_id ""GO:0003824 : catalytic activity"";GO_id ""GO:0003978 : UDP-glucose 4-epimerase activity"";GO_id ""GO:0006012 : galactose metabolism"";GO_id ""GO:0009225 : nucleotide-sugar metabolism"";InterPro_id ""IPR001509 : NAD-dependent epimerase/dehydratase""…	UDP-glucose 4-epimerase	0.864164	1.10428	1.9898	3.34379	0.00161115	0.0251914	0.753925	I	1.87534	0.000233532	1.76785	0.00716039	0.942684	0.474408	1.56657	0.00439535
Os09g0255000|mRNA|AK069080|CDS+3'UTR	Cell wall invertase (EC 3.2.1.26).	locus_id ""Os09g0255000"";Description ""Cell wall invertase (EC 3.2.1.26)."";category ""II"";GO_id ""GO:0005975 : carbohydrate metabolism"";InterPro_id ""IPR001362 : Glycoside hydrolase, family 32"";InterPro_id ""IPR011040 : Sialidase"";Ortholog ""No significant hit available""	invertase	0.347269	0.365559	0.980856	4.20334	0.00211956	0.0257625	0.6588	II	2.48153	0.000924801	2.41335	0.00488975	0.972524	0.877472	7.37123	0.014133
Os08g0129700|mRNA|AK099222|CDS+3'UTR	NAD-dependent epimerase/dehydratase family protein.	locus_id ""Os08g0129700"";Description ""NAD-dependent epimerase/dehydratase family protein."";category ""III"";GO_id ""GO:0003824 : catalytic activity"";GO_id ""GO:0003978 : UDP-glucose 4-epimerase activity"";GO_id ""GO:0006012 : galactose metabolism"";GO_id ""GO:0009225 : nucleotide-sugar metabolism"";InterPro_id ""IPR001509 : NAD-dependent epimerase/dehydratase"";InterPro_id ""IPR005886 : UDP-g…	UDP-glucose 4-epimerase	0.771491	0.984972	1.73208	3.34984	0.0114545	0.0364927	0.950074	I	1.95291	0.00012125	1.95343	0.000256832	1.00027	0.996578	2.21911	0.0185581
Os08g0129700|mRNA|AK065715|CDS+3'UTR	NAD-dependent epimerase/dehydratase family protein.	locus_id ""Os08g0129700"";Description ""NAD-dependent epimerase/dehydratase family protein."";category ""III"";GO_id ""GO:0003824 : catalytic activity"";GO_id ""GO:0003978 : UDP-glucose 4-epimerase activity"";GO_id ""GO:0006012 : galactose metabolism"";GO_id ""GO:0009225 : nucleotide-sugar metabolism"";InterPro_id ""IPR001509 : NAD-dependent epimerase/dehydratase"";InterPro_id ""IPR005886 : UDP-g…	UDP-glucose 4-epimerase	0.778647	0.950071	1.7119	3.08405	0.00983987	0.03507	1.00348	I	1.99277	0.000146032	1.95411	0.0019206	0.980599	0.869211	2.2144	0.0166867
Os08g0129700|mRNA|AB099292|CDS+3'UTR	NAD-dependent epimerase/dehydratase family protein.	locus_id ""Os08g0129700"";Description ""NAD-dependent epimerase/dehydratase family protein."";category ""III"";GO_id ""GO:0003824 : catalytic activity"";GO_id ""GO:0003978 : UDP-glucose 4-epimerase activity"";GO_id ""GO:0006012 : galactose metabolism"";GO_id ""GO:0009225 : nucleotide-sugar metabolism"";InterPro_id ""IPR001509 : NAD-dependent epimerase/dehydratase"";InterPro_id ""IPR005886 : UDP-g…	UDP-glucose 4-epimerase	0.724701	0.881884	1.55448	2.88622	0.013766	0.0388694	0.901317	I	2.03847	6.48593e-05	1.93143	0.000507525	0.947493	0.661532	2.19439	0.0125137
Os08g0120600|mRNA|AK104952|CDS+3'UTR	Aldolase C-1.	locus_id ""Os08g0120600"";Description ""Aldolase C-1."";category ""II"";GO_id ""GO:0004332 : fructose-bisphosphate aldolase activity"";GO_id ""GO:0006096 : glycolysis"";InterPro_id ""IPR000741 : Fructose-bisphosphate aldolase, class-I"";Ortholog ""No significant hit available""	ALDP	0.508495	0.493845	1.28979	4.74583	0.0212193	0.046666	0.942223	II	4.35959	3.26539e-06	4.19419	0.0632036	0.96206	0.904131	10.8732	0.0190016
Os08g0120600|mRNA|AK069887|CDS+3'UTR	Aldolase C-1.	locus_id ""Os08g0120600"";Description ""Aldolase C-1."";category ""II"";GO_id ""GO:0004332 : fructose-bisphosphate aldolase activity"";GO_id ""GO:0006096 : glycolysis"";InterPro_id ""IPR000741 : Fructose-bisphosphate aldolase, class-I"";Ortholog ""No significant hit available""	ALDP	0.555493	0.510155	1.32261	4.75264	0.0131075	0.0380791	1.01991	II	3.52917	0.000213947	3.88234	0.0617602	1.10007	0.751992	9.16165	0.0234757
Os07g0485000|mRNA|AK070085|CDS+3'UTR	Trehalose-6-phosphate phosphatase.	locus_id ""Os07g0485000"";Description ""Trehalose-6-phosphate phosphatase."";category ""II"";GO_id ""GO:0003824 : catalytic activity"";GO_id ""GO:0004805 : trehalose-phosphatase activity"";GO_id ""GO:0005992 : trehalose biosynthesis"";GO_id ""GO:0008152 : metabolism"";InterPro_id ""IPR003337 : Trehalose-phosphatase"";InterPro_id ""IPR006379 : HAD-superfamily hydrolase, subfamily IIB"";Ortholog ""…	Trehalose-6-phosphate phosphatase.	0.305261	0.241059	0.586036	4.00572	0.0431834	0.0671448	0.295415	II	3.85913	0.000170031	1.44591	0.18781	0.374673	0.050229	9.25651	0.0108923
Os06g0194900|mRNA|Z15028|CDS+3'UTR	Sucrose synthase 1 (EC 2.4.1.13) (Sucrose-UDP glucosyltransferase 1).	locus_id ""Os06g0194900"";Description ""Sucrose synthase 1 (EC 2.4.1.13) (Sucrose-UDP glucosyltransferase 1)."";category ""I"";GO_id ""GO:0005985 : sucrose metabolism"";GO_id ""GO:0009058 : biosynthesis"";InterPro_id ""IPR001296 : Glycosyl transferase, group 1"";InterPro_id ""IPR000368 : Sucrose synthase"";Ortholog ""X66728 (Barley)"";Ortholog ""AF263384 (Sugarcane)"";Ortholog ""AJ001117 (Wheat)""	SUS	1.10378	1.12933	1.25215	7.99684	0.0176485	0.0427293	1.81468	III	1.37363	0.00538855	1.12595	0.695041	0.819692	0.476182	7.44108	1.21533e-05
Os06g0194900|mRNA|D29732|CDS+3'UTR	Sucrose synthase 1 (EC 2.4.1.13) (Sucrose-UDP glucosyltransferase 1).	locus_id ""Os06g0194900"";Description ""Sucrose synthase 1 (EC 2.4.1.13) (Sucrose-UDP glucosyltransferase 1)."";category ""I"";GO_id ""GO:0005985 : sucrose metabolism"";GO_id ""GO:0009058 : biosynthesis"";InterPro_id ""IPR001296 : Glycosyl transferase, group 1"";InterPro_id ""IPR000368 : Sucrose synthase"";Ortholog ""X66728 (Barley)"";Ortholog ""AF263384 (Sugarcane)"";Ortholog ""AJ001117 (Wheat)""	SUS	1.02283	1.09028	1.19645	7.93054	0.0179816	0.0428554	1.75889	III	1.29623	0.0127835	1.04467	0.886979	0.805927	0.451259	7.33061	2.94828e-06
Os06g0194900|mRNA|D21308|CDS	Sucrose synthase 1 (EC 2.4.1.13) (Sucrose-UDP glucosyltransferase 1).	locus_id ""Os06g0194900"";Description ""Sucrose synthase 1 (EC 2.4.1.13) (Sucrose-UDP glucosyltransferase 1)."";category ""I"";GO_id ""GO:0005985 : sucrose metabolism"";GO_id ""GO:0009058 : biosynthesis"";InterPro_id ""IPR001296 : Glycosyl transferase, group 1"";InterPro_id ""IPR000368 : Sucrose synthase"";Ortholog ""X66728 (Barley)"";Ortholog ""AF263384 (Sugarcane)"";Ortholog ""AJ001117 (Wheat)""	SUS	1.32211	1.20301	1.31809	6.92695	0.0211349	0.0466176	1.52728	III	1.4115	0.00486457	0.965624	0.922122	0.68411	0.371195	10.9855	0.00210164
Os06g0194900|mRNA|AK119193|CDS+3'UTR	Sucrose synthase 1 (EC 2.4.1.13) (Sucrose-UDP glucosyltransferase 1).	locus_id ""Os06g0194900"";Description ""Sucrose synthase 1 (EC 2.4.1.13) (Sucrose-UDP glucosyltransferase 1)."";category ""I"";GO_id ""GO:0005985 : sucrose metabolism"";GO_id ""GO:0009058 : biosynthesis"";InterPro_id ""IPR001296 : Glycosyl transferase, group 1"";InterPro_id ""IPR000368 : Sucrose synthase"";Ortholog ""X66728 (Barley)"";Ortholog ""AF263384 (Sugarcane)"";Ortholog ""AJ001117 (Wheat)""	SUS	1.09739	1.13903	1.25309	7.93802	0.0163824	0.0414215	1.77526	III	1.30693	0.0187785	1.10477	0.728863	0.845311	0.560346	7.6264	1.76124e-06
Os06g0194900|mRNA|AK100546|CDS+3'UTR	Sucrose synthase 1 (EC 2.4.1.13) (Sucrose-UDP glucosyltransferase 1).	locus_id ""Os06g0194900"";Description ""Sucrose synthase 1 (EC 2.4.1.13) (Sucrose-UDP glucosyltransferase 1)."";category ""I"";GO_id ""GO:0005985 : sucrose metabolism"";GO_id ""GO:0009058 : biosynthesis"";InterPro_id ""IPR001296 : Glycosyl transferase, group 1"";InterPro_id ""IPR000368 : Sucrose synthase"";Ortholog ""X66728 (Barley)"";Ortholog ""AF263384 (Sugarcane)"";Ortholog ""AJ001117 (Wheat)""	SUS	1.11239	1.11113	1.24852	7.77426	0.0174372	0.0425126	1.78412	III	1.36874	0.00512413	1.14647	0.689586	0.83761	0.56871	7.54886	8.83176e-06
Os06g0194900|mRNA|AK098923|CDS+3'UTR	Sucrose synthase 1 (EC 2.4.1.13) (Sucrose-UDP glucosyltransferase 1).	locus_id ""Os06g0194900"";Description ""Sucrose synthase 1 (EC 2.4.1.13) (Sucrose-UDP glucosyltransferase 1)."";category ""I"";GO_id ""GO:0005985 : sucrose metabolism"";GO_id ""GO:0009058 : biosynthesis"";InterPro_id ""IPR001296 : Glycosyl transferase, group 1"";InterPro_id ""IPR000368 : Sucrose synthase"";Ortholog ""X66728 (Barley)"";Ortholog ""AF263384 (Sugarcane)"";Ortholog ""AJ001117 (Wheat)""	SUS	1.05795	1.09391	1.18959	7.68045	0.0195447	0.0449244	1.74024	III	1.25153	0.0231279	1.07284	0.829796	0.857225	0.606333	7.42856	1.40424e-06
Os06g0194900|mRNA|AK072074|CDS+3'UTR	Sucrose synthase 1 (EC 2.4.1.13) (Sucrose-UDP glucosyltransferase 1).	locus_id ""Os06g0194900"";Description ""Sucrose synthase 1 (EC 2.4.1.13) (Sucrose-UDP glucosyltransferase 1)."";category ""I"";GO_id ""GO:0005985 : sucrose metabolism"";GO_id ""GO:0009058 : biosynthesis"";InterPro_id ""IPR001296 : Glycosyl transferase, group 1"";InterPro_id ""IPR000368 : Sucrose synthase"";Ortholog ""X66728 (Barley)"";Ortholog ""AF263384 (Sugarcane)"";Ortholog ""AJ001117 (Wheat)""	SUS	1.08263	1.10561	1.18329	7.68371	0.0230236	0.0484027	1.65743	III	1.26783	0.0256917	1.04545	0.882859	0.824599	0.518527	8.88137	0.00477855
Os05g0595100|mRNA|D21120|5'UTR+CDS	UDP-glucose 4-epimerase.	locus_id ""Os05g0595100"";Description ""UDP-glucose 4-epimerase."";category ""I"";GO_id ""GO:0003824 : catalytic activity"";GO_id ""GO:0003978 : UDP-glucose 4-epimerase activity"";GO_id ""GO:0006012 : galactose metabolism"";GO_id ""GO:0009225 : nucleotide-sugar metabolism"";InterPro_id ""IPR001509 : NAD-dependent epimerase/dehydratase"";InterPro_id ""IPR005886 : UDP-glucose 4-epimerase"";InterPro…	UDP-glucose 4-epimerase	1.11674	0.966731	1.71769	3.72695	0.0042091	0.0286452	0.922162	II	3.48981	2.57797e-06	2.17664	0.0757442	0.623712	0.027851	5.56616	0.00732012
Os05g0595100|mRNA|AB087745|CDS+3'UTR	UDP-glucose 4-epimerase.	locus_id ""Os05g0595100"";Description ""UDP-glucose 4-epimerase."";category ""I"";GO_id ""GO:0003824 : catalytic activity"";GO_id ""GO:0003978 : UDP-glucose 4-epimerase activity"";GO_id ""GO:0006012 : galactose metabolism"";GO_id ""GO:0009225 : nucleotide-sugar metabolism"";InterPro_id ""IPR001509 : NAD-dependent epimerase/dehydratase"";InterPro_id ""IPR005886 : UDP-glucose 4-epimerase"";InterPro…	UDP-glucose 4-epimerase	1.06461	0.978077	1.82889	3.65592	0.00102977	0.0239316	1.11432	II	3.59765	0.000160702	2.46211	0.0470858	0.684368	0.0063335	5.80356	0.0100891
Os05g0524400|mRNA|AK072857|CDS+3'UTR	Phosphofructokinase family protein.	locus_id ""Os05g0524400"";Description ""Phosphofructokinase family protein."";category ""III"";GO_id ""GO:0003872 : 6-phosphofructokinase activity"";GO_id ""GO:0005945 : 6-phosphofructokinase complex"";GO_id ""GO:0006096 : glycolysis"";InterPro_id ""IPR000023 : Phosphofructokinase"";Ortholog ""No significant hit available""	PFK	0.821064	0.913495	1.06507	2.50449	0.0408342	0.0649943	0.955972	III	0.889229	0.298323	0.77921	0.0764259	0.876276	0.10565	1.40679	0.00564041
Os05g0524400|mRNA|AK063963|CDS+3'UTR	Phosphofructokinase family protein.	locus_id ""Os05g0524400"";Description ""Phosphofructokinase family protein."";category ""III"";GO_id ""GO:0003872 : 6-phosphofructokinase activity"";GO_id ""GO:0005945 : 6-phosphofructokinase complex"";GO_id ""GO:0006096 : glycolysis"";InterPro_id ""IPR000023 : Phosphofructokinase"";Ortholog ""No significant hit available""	PFK	0.81183	0.911166	1.03793	2.37043	0.0402084	0.0645281	1.03996	III	0.999988	0.99987	0.880207	0.11351	0.880217	0.113532	1.38854	0.00689424
Os05g0194900|mRNA|AK071798|CDS+3'UTR	Pyrophosphate-fructose-6-phosphate 1-phosphotransferase-like protein (Pyrophosphate-dependent phosphofructo-1-kinase-like protein).	locus_id ""Os05g0194900"";Description ""Pyrophosphate-fructose-6-phosphate 1-phosphotransferase-like protein (Pyrophosphate-dependent phosphofructo-1-kinase-like protein)."";category ""II"";GO_id ""GO:0003872 : 6-phosphofructokinase activity"";GO_id ""GO:0005945 : 6-phosphofructokinase complex"";GO_id ""GO:0006096 : glycolysis"";InterPro_id ""IPR000023 : Phosphofructokinase"";Ortholog ""No signif…	PFK	0.977608	0.807647	1.73406	7.48461	0.00502946	0.0296014	0.894049	II	2.24034	0.000788176	2.28839	0.0115972	1.02145	0.875556	7.89734	4.76004e-05
Os05g0187100|mRNA|AK067988|CDS+3'UTR	Hexokinase.	locus_id ""Os05g0187100"";Description ""Hexokinase."";category ""II"";GO_id ""GO:0004396 : hexokinase activity"";GO_id ""GO:0005524 : ATP binding"";GO_id ""GO:0006096 : glycolysis"";InterPro_id ""IPR001312 : Hexokinase"";Ortholog ""No significant hit available""	HK	0.970544	0.792315	1.13555	2.7977	0.000386543	0.0239316	0.49	III	0.728124	0.150978	0.678706	0.0496494	0.932129	0.688693	1.64204	0.0171101
Os03g0401300|mRNA|AK108396|UTR	Sucrose synthase 2 (EC 2.4.1.13) (Sucrose-UDP glucosyltransferase 2).	locus_id ""Os03g0401300"";Description ""Sucrose synthase 2 (EC 2.4.1.13) (Sucrose-UDP glucosyltransferase 2)."";category ""I"";GO_id ""GO:0005985 : sucrose metabolism"";GO_id ""GO:0009058 : biosynthesis"";InterPro_id ""IPR001296 : Glycosyl transferase, group 1"";InterPro_id ""IPR000368 : Sucrose synthase"";Ortholog ""No significant hit available""	SUS	1.00798	0.900053	1.13181	3.90788	0.0106494	0.035755	0.766745	II	2.16173	0.00144281	2.94038	0.0276447	1.3602	0.250947	6.06309	2.2094e-06
Os03g0401300|mRNA|AK100334|CDS+3'UTR	Sucrose synthase 2 (EC 2.4.1.13) (Sucrose-UDP glucosyltransferase 2).	locus_id ""Os03g0401300"";Description ""Sucrose synthase 2 (EC 2.4.1.13) (Sucrose-UDP glucosyltransferase 2)."";category ""I"";GO_id ""GO:0005985 : sucrose metabolism"";GO_id ""GO:0009058 : biosynthesis"";InterPro_id ""IPR001296 : Glycosyl transferase, group 1"";InterPro_id ""IPR000368 : Sucrose synthase"";Ortholog ""No significant hit available""	SUS	1.18337	1.19049	1.03828	2.37267	0.0275582	0.0527755	1.07926	III	1.09562	0.35075	0.923219	0.679324	0.842643	0.355032	4.10538	0.00173746
Os03g0386500|mRNA|AK106316|CDS+3'UTR	Trehalose-6-phosphate phosphatase.	locus_id ""Os03g0386500"";Description ""Trehalose-6-phosphate phosphatase."";category ""II"";GO_id ""GO:0003824 : catalytic activity"";GO_id ""GO:0004805 : trehalose-phosphatase activity"";GO_id ""GO:0005992 : trehalose biosynthesis"";GO_id ""GO:0008152 : metabolism"";InterPro_id ""IPR003337 : Trehalose-phosphatase"";InterPro_id ""IPR006379 : HAD-superfamily hydrolase, subfamily IIB"";Ortholog ""…	Trehalose-6-phosphate phosphatase.	0.89586	0.627992	1.02673	3.85131	0.0618929	0.0810682	1.67988	II	2.07992	0.0168328	1.19972	0.327241	0.523461	0.00772392	17.8051	9.41639e-05
Os02g0831500|mRNA|AK061268|CDS+3'UTR	Sucrose synthase (EC 2.4.1.13) (Sucrose-UDP glucosyltransferase) (Fragment).	locus_id ""Os02g0831500"";Description ""Sucrose synthase (EC 2.4.1.13) (Sucrose-UDP glucosyltransferase) (Fragment)."";category ""II"";GO_id ""GO:0005985 : sucrose metabolism"";GO_id ""GO:0009058 : biosynthesis"";InterPro_id ""IPR001296 : Glycosyl transferase, group 1"";InterPro_id ""IPR000368 : Sucrose synthase"";Ortholog ""No significant hit available""	SUS	1.15844	3.41822	4.17	4.993	0.0109666	0.0361781	2.13463	I	2.4696	0.0172285	4.10142	0.0387999	1.66076	0.0471836	1.92652	0.0646205
Os02g0790500|mRNA|AK100050|CDS+3'UTR	Glycosyl transferase, family 20 domain containing protein.	locus_id ""Os02g0790500"";Description ""Glycosyl transferase, family 20 domain containing protein."";category ""III"";GO_id ""GO:0004805 : trehalose-phosphatase activity"";GO_id ""GO:0005992 : trehalose biosynthesis"";InterPro_id ""IPR001830 : Glycosyl transferase, family 20"";InterPro_id ""IPR003337 : Trehalose-phosphatase"";Ortholog ""BT009244 (Wheat)""	trehalose-phosphatase/synthase	0.927923	1.06772	1.67835	2.17612	0.0153668	0.0403896	0.97609	II	1.46362	0.0539107	1.92086	0.00550091	1.3124	0.351842	3.91799	0.103305
Os02g0790500|mRNA|AK066691|CDS+3'UTR	Glycosyl transferase, family 20 domain containing protein.	locus_id ""Os02g0790500"";Description ""Glycosyl transferase, family 20 domain containing protein."";category ""III"";GO_id ""GO:0004805 : trehalose-phosphatase activity"";GO_id ""GO:0005992 : trehalose biosynthesis"";InterPro_id ""IPR001830 : Glycosyl transferase, family 20"";InterPro_id ""IPR003337 : Trehalose-phosphatase"";Ortholog ""BT009244 (Wheat)""	trehalose-phosphatase/synthase	1.00783	1.05348	1.77846	2.65622	0.000209215	0.0239316	1.05656	II	1.38494	0.0136247	1.72572	0.000882507	1.24607	0.363665	2.85035	0.103494
Os02g0790500|mRNA|AK065160|UTR	Glycosyl transferase, family 20 domain containing protein.	locus_id ""Os02g0790500"";Description ""Glycosyl transferase, family 20 domain containing protein."";category ""III"";GO_id ""GO:0004805 : trehalose-phosphatase activity"";GO_id ""GO:0005992 : trehalose biosynthesis"";InterPro_id ""IPR001830 : Glycosyl transferase, family 20"";InterPro_id ""IPR003337 : Trehalose-phosphatase"";Ortholog ""BT009244 (Wheat)""	trehalose-phosphatase/synthase	1.01902	1.05151	1.77718	2.58194	0.000290114	0.0239316	1.06482	II	1.39964	0.0135184	1.64036	0.000961403	1.17199	0.484832	2.82048	0.106115
Os02g0534400|mRNA|AY342319|CDS	Cell wall invertase (EC 3.2.1.26).	locus_id ""Os02g0534400"";Description ""Cell wall invertase (EC 3.2.1.26)."";category ""I"";GO_id ""GO:0005975 : carbohydrate metabolism"";InterPro_id ""IPR001362 : Glycoside hydrolase, family 32"";InterPro_id ""IPR011040 : Sialidase"";Ortholog ""No significant hit available""	invertase	0.186748	0.196613	0.581013	3.61103	0.029896	0.0550628	0.726416	I	17.1499	1.41373e-08	5.50183	0.0585505	0.320809	0.072552	28.1332	0.00626045
Os02g0534400|mRNA|AK121403|CDS+3'UTR	Cell wall invertase (EC 3.2.1.26).	locus_id ""Os02g0534400"";Description ""Cell wall invertase (EC 3.2.1.26)."";category ""I"";GO_id ""GO:0005975 : carbohydrate metabolism"";InterPro_id ""IPR001362 : Glycoside hydrolase, family 32"";InterPro_id ""IPR011040 : Sialidase"";Ortholog ""No significant hit available""	invertase	0.14785	0.14591	0.504681	3.90116	0.0446991	0.0684936	0.65465	I	18.364	3.03518e-07	5.87324	0.0497427	0.319823	0.0488863	28.4044	0.00494878
Os02g0534400|mRNA|AB073749|CDS+3'UTR	Cell wall invertase (EC 3.2.1.26).	locus_id ""Os02g0534400"";Description ""Cell wall invertase (EC 3.2.1.26)."";category ""I"";GO_id ""GO:0005975 : carbohydrate metabolism"";InterPro_id ""IPR001362 : Glycoside hydrolase, family 32"";InterPro_id ""IPR011040 : Sialidase"";Ortholog ""No significant hit available""	invertase	0.133137	0.131245	0.463466	4.19938	0.0502724	0.0729532	0.668021	I	18.4918	3.37078e-07	5.69777	0.0491816	0.308125	0.0473907	29.4893	0.00687485
Os02g0529400|mRNA|AK121301|CDS+3'UTR	Plant neutral invertase family protein.	locus_id ""Os02g0529400"";Description ""Plant neutral invertase family protein."";category ""III"";GO_id ""GO:0006118 : electron transport"";GO_id ""GO:0016491 : oxidoreductase activity"";InterPro_id ""IPR006937 : Plant neutral invertase"";InterPro_id ""IPR008928 : Glycoside transferase, six-hairpin"";InterPro_id ""IPR000674 : Aldehyde oxidase and xanthine dehydrogenase, a/b hammerhead"";Ortholog…	invertase	0.823894	1.16046	1.80229	3.79267	0.00132288	0.0241897	0.916336	I	1.7814	0.000402327	1.69613	0.0731892	0.952136	0.63133	1.91498	0.0525458
Os02g0529400|mRNA|AK100373|CDS+3'UTR	Plant neutral invertase family protein.	locus_id ""Os02g0529400"";Description ""Plant neutral invertase family protein."";category ""III"";GO_id ""GO:0006118 : electron transport"";GO_id ""GO:0016491 : oxidoreductase activity"";InterPro_id ""IPR006937 : Plant neutral invertase"";InterPro_id ""IPR008928 : Glycoside transferase, six-hairpin"";InterPro_id ""IPR000674 : Aldehyde oxidase and xanthine dehydrogenase, a/b hammerhead"";Ortholog…	invertase	0.821647	1.13925	1.77443	3.65195	0.00146493	0.0244266	0.919084	I	1.72258	0.000287622	1.68867	0.071152	0.980319	0.854662	1.94892	0.0366849
Os01g0894300|mRNA|AK120887|CDS+3'UTR	Fructokinase (Fragment).	locus_id ""Os01g0894300"";Description ""Fructokinase (Fragment)."";category ""II"";GO_id ""No significant hit available"";InterPro_id ""IPR002173 : Carbohydrate kinase, PfkB"";Ortholog ""AY197772 (Maize)"";Ortholog ""AY091312 (Thale_cress)""	PFKB	0.843877	0.880265	1.58234	5.35017	0.010006	0.0352014	1.06766	II	2.07056	0.0010685	1.88548	0.0888114	0.910613	0.606474	4.34377	7.8621e-06
Os01g0894300|mRNA|AK060500|CDS+3'UTR	Fructokinase (Fragment).	locus_id ""Os01g0894300"";Description ""Fructokinase (Fragment)."";category ""II"";GO_id ""No significant hit available"";InterPro_id ""IPR002173 : Carbohydrate kinase, PfkB"";Ortholog ""AY197772 (Maize)"";Ortholog ""AY091312 (Thale_cress)""	PFKB	0.954855	0.98651	1.44174	3.34327	0.00560673	0.0301281	1.15379	II	1.95361	0.00101025	1.9783	0.119858	1.01263	0.956708	4.12231	0.000147366
Os01g0894300|mRNA|AF429948|CDS+3'UTR	Fructokinase (Fragment).	locus_id ""Os01g0894300"";Description ""Fructokinase (Fragment)."";category ""II"";GO_id ""No significant hit available"";InterPro_id ""IPR002173 : Carbohydrate kinase, PfkB"";Ortholog ""AY197772 (Maize)"";Ortholog ""AY091312 (Thale_cress)""	PFKB	0.954796	0.986247	1.60814	4.67898	0.0054957	0.0301029	1.17927	II	2.0401	0.00113547	1.87281	0.11698	0.918002	0.699272	4.0953	0.000149428
Os01g0817700|mRNA|AK065059|CDS+3'UTR	2,3-bisphosphoglycerate-independent phosphoglycerate mutase (EC 5.4.2.1) (Phosphoglyceromutase) (BPG-independent PGAM) (PGAM-I).	locus_id ""Os01g0817700"";Description ""2,3-bisphosphoglycerate-independent phosphoglycerate mutase (EC 5.4.2.1) (Phosphoglyceromutase) (BPG-independent PGAM) (PGAM-I)."";category ""II"";GO_id ""GO:0003824 : catalytic activity"";GO_id ""GO:0004619 : phosphoglycerate mutase activity"";GO_id ""GO:0006007 : glucose catabolism"";GO_id ""GO:0046872 : metal ion binding"";InterPro_id ""IPR005995 : Phosp…	PGAM	0.793444	0.894199	1.04516	2.51231	0.0292137	0.0544371	1.09976	II	1.28597	0.0164423	1.10733	0.439506	0.861083	0.0805861	1.86514	0.00328289
Os01g0817700|mRNA|AK060836|CDS+3'UTR	2,3-bisphosphoglycerate-independent phosphoglycerate mutase (EC 5.4.2.1) (Phosphoglyceromutase) (BPG-independent PGAM) (PGAM-I).	locus_id ""Os01g0817700"";Description ""2,3-bisphosphoglycerate-independent phosphoglycerate mutase (EC 5.4.2.1) (Phosphoglyceromutase) (BPG-independent PGAM) (PGAM-I)."";category ""II"";GO_id ""GO:0003824 : catalytic activity"";GO_id ""GO:0004619 : phosphoglycerate mutase activity"";GO_id ""GO:0006007 : glucose catabolism"";GO_id ""GO:0046872 : metal ion binding"";InterPro_id ""IPR005995 : Phosp…	PGAM	0.782377	0.86544	1.04091	2.54485	0.0379174	0.0625962	1.10768	II	1.32999	0.00790093	1.095	0.519716	0.823309	0.0358327	1.80813	0.00167276
Os01g0749400|mRNA|AK103775|CDS+3'UTR	Glycosyl transferase, family 20 domain containing protein.	locus_id ""Os01g0749400"";Description ""Glycosyl transferase, family 20 domain containing protein."";category ""III"";GO_id ""GO:0003824 : catalytic activity"";GO_id ""GO:0004805 : trehalose-phosphatase activity"";GO_id ""GO:0005992 : trehalose biosynthesis"";GO_id ""GO:0008152 : metabolism"";InterPro_id ""IPR001830 : Glycosyl transferase, family 20"";InterPro_id ""IPR003337 : Trehalose-phosphata…	trehalose-phosphatase/synthase	0.974248	1.81124	3.00334	4.8682	0.000734931	0.0239316	1.21905	I	1.86253	0.00024653	2.19018	0.000857542	1.17591	0.152246	2.03899	0.137815
Os01g0749400|mRNA|AK067731|CDS+3'UTR	Glycosyl transferase, family 20 domain containing protein.	locus_id ""Os01g0749400"";Description ""Glycosyl transferase, family 20 domain containing protein."";category ""III"";GO_id ""GO:0003824 : catalytic activity"";GO_id ""GO:0004805 : trehalose-phosphatase activity"";GO_id ""GO:0005992 : trehalose biosynthesis"";GO_id ""GO:0008152 : metabolism"";InterPro_id ""IPR001830 : Glycosyl transferase, family 20"";InterPro_id ""IPR003337 : Trehalose-phosphata…	trehalose-phosphatase/synthase	1.07158	1.97036	3.55651	6.16467	0.000471053	0.0239316	1.25283	I	2.09053	0.00102791	2.423	0.000598581	1.15904	0.0830176	2.27753	0.0976779
Os01g0749400|mRNA|AK064990|CDS+3'UTR	Glycosyl transferase, family 20 domain containing protein.	locus_id ""Os01g0749400"";Description ""Glycosyl transferase, family 20 domain containing protein."";category ""III"";GO_id ""GO:0003824 : catalytic activity"";GO_id ""GO:0004805 : trehalose-phosphatase activity"";GO_id ""GO:0005992 : trehalose biosynthesis"";GO_id ""GO:0008152 : metabolism"";InterPro_id ""IPR001830 : Glycosyl transferase, family 20"";InterPro_id ""IPR003337 : Trehalose-phosphata…	trehalose-phosphatase/synthase	1.05266	1.96063	3.35697	5.64679	0.000518001	0.0239316	1.32701	II	1.6918	0.000843947	2.04255	0.00112982	1.20733	0.0705002	2.10699	0.143151
Os01g0332100|mRNA|AY187621|CDS+3'UTR	Plant neutral invertase family protein.	locus_id ""Os01g0332100"";Description ""Plant neutral invertase family protein."";category ""III"";GO_id ""No significant hit available"";InterPro_id ""IPR006937 : Plant neutral invertase"";InterPro_id ""IPR008928 : Glycoside transferase, six-hairpin"";Ortholog ""No significant hit available""	invertase	0.712102	0.718245	1.09659	2.02985	0.00792416	0.0330509	0.704994	II	1.77713	0.000608953	1.63421	0.137508	0.919577	0.617543	2.87411	0.0588697
Os01g0332100|mRNA|AK120720|CDS+3'UTR	Plant neutral invertase family protein.	locus_id ""Os01g0332100"";Description ""Plant neutral invertase family protein."";category ""III"";GO_id ""No significant hit available"";InterPro_id ""IPR006937 : Plant neutral invertase"";InterPro_id ""IPR008928 : Glycoside transferase, six-hairpin"";Ortholog ""No significant hit available""	invertase	0.708744	0.732418	1.2035	2.4358	0.00452602	0.0292121	0.705283	II	1.68647	0.00446348	1.55354	0.204276	0.921179	0.461577	2.6331	0.0575847
Os01g0332100|mRNA|AK061240|CDS+3'UTR	Plant neutral invertase family protein.	locus_id ""Os01g0332100"";Description ""Plant neutral invertase family protein."";category ""III"";GO_id ""No significant hit available"";InterPro_id ""IPR006937 : Plant neutral invertase"";InterPro_id ""IPR008928 : Glycoside transferase, six-hairpin"";Ortholog ""No significant hit available""	invertase	0.770153	0.759415	1.25149	2.47306	0.0050003	0.0295709	0.785035	II	1.76324	0.0028631	1.67656	0.130008	0.95084	0.505911	2.77454	0.0613235
Os01g0276700|mRNA|AK103465|CDS+3'UTR	Pyruvate kinase, cytosolic isozyme (EC 2.7.1.40) (PK).	locus_id ""Os01g0276700"";Description ""Pyruvate kinase, cytosolic isozyme (EC 2.7.1.40) (PK)."";category ""II"";GO_id ""GO:0004743 : pyruvate kinase activity"";GO_id ""GO:0006096 : glycolysis"";InterPro_id ""IPR001697 : Pyruvate kinase"";Ortholog ""No significant hit available""		0.859046	0.820167	1.17752	2.04874	0.0529969	0.0749405	0.478841	II	1.44639	0.00770829	1.11045	0.681285	0.767743	0.280783	2.0698	0.00107049
Os01g0172100|mRNA|AK060343|CDS+3'UTR	Triose phosphate/phosphate translocator, non-green plastid, chloroplast precursor (CTPT).	locus_id ""Os01g0172100"";Description ""Triose phosphate/phosphate translocator, non-green plastid, chloroplast precursor (CTPT)."";category ""II"";GO_id ""GO:0005215 : transporter activity"";GO_id ""GO:0006810 : transport"";GO_id ""GO:0016020 : membrane"";GO_id ""GO:0016021 : integral to membrane"";InterPro_id ""IPR000620 : Protein of unknown function DUF6"";InterPro_id ""IPR004696 : Tpt phospha…		0.602212	0.555462	1.398	3.36805	0.0121809	0.0371391	1.21266	II	2.95197	0.00144478	2.0941	0.192562	0.709393	0.209752	4.23621	0.00590067
Aromatic compound metabolism
Os12g0100500|COMBINER_EST|CI044872|6	Alpha/beta hydrolase family protein.	locus_id ""Os12g0100500"";Description ""Alpha/beta hydrolase family protein."";category ""III"";GO_id ""GO:0003824 : catalytic activity"";GO_id ""GO:0006725 : aromatic compound metabolism"";GO_id ""GO:0016787 : hydrolase activity"";InterPro_id ""IPR003089 : Alpha/beta hydrolase"";InterPro_id ""IPR000379 : Esterase/lipase/thioesterase"";Ortholog ""No significant hit available""		0.451467	0.483139	2.01464	5.2027	0.00261991	0.0263502	0.852083	I	24.0034	8.99022e-05	13.4838	0.0164894	0.561744	0.000605445	42.025	0.00425411
Os11g0529900|COMBINER_EST|Os11g0529900|8	Naringenin-chalcone synthase family protein.	locus_id ""Os11g0529900"";Description ""Naringenin-chalcone synthase family protein."";category ""III"";GO_id ""GO:0008415 : acyltransferase activity"";GO_id ""GO:0009058 : biosynthesis"";InterPro_id ""IPR001099 : Naringenin-chalcone synthase"";InterPro_id ""IPR011141 : Type III polyketide synthase"";Ortholog ""No significant hit available""		0.953801	1.12708	1.23811	8.12503	0.00776393	0.0328482	0.915271	III	1.06999	0.574558	0.923492	0.364945	0.863081	0.262617	13.2289	0.128457
Os10g0135600|mRNA|AK098985|CDS+3'UTR	Alpha/beta hydrolase family protein.	locus_id ""Os10g0135600"";Description ""Alpha/beta hydrolase family protein."";category ""III"";GO_id ""GO:0003824 : catalytic activity"";GO_id ""GO:0006725 : aromatic compound metabolism"";GO_id ""GO:0016787 : hydrolase activity"";InterPro_id ""IPR003089 : Alpha/beta hydrolase"";InterPro_id ""IPR000073 : Alpha/beta hydrolase fold"";InterPro_id ""IPR000379 : Esterase/lipase/thioesterase"";Ortholo…		0.896091	0.903966	1.62216	3.1874	0.000434242	0.0239316	0.928655	II	1.69601	0.000451307	1.33195	0.0209015	0.785342	0.0247181	2.84527	0.0228741
Os10g0135600|mRNA|AK066939|CDS+3'UTR	Alpha/beta hydrolase family protein.	locus_id ""Os10g0135600"";Description ""Alpha/beta hydrolase family protein."";category ""III"";GO_id ""GO:0003824 : catalytic activity"";GO_id ""GO:0006725 : aromatic compound metabolism"";GO_id ""GO:0016787 : hydrolase activity"";InterPro_id ""IPR003089 : Alpha/beta hydrolase"";InterPro_id ""IPR000073 : Alpha/beta hydrolase fold"";InterPro_id ""IPR000379 : Esterase/lipase/thioesterase"";Ortholo…		0.861391	0.916167	1.63182	3.12697	0.000642269	0.0239316	0.905289	II	1.75737	0.000450432	1.34418	0.0389125	0.764881	0.0187368	2.71497	0.0355057
Os09g0565700|mRNA|AK066427|CDS+3'UTR	Prephenate dehydratase domain containing protein.	locus_id ""Os09g0565700"";Description ""Prephenate dehydratase domain containing protein."";category ""III"";GO_id ""GO:0004664 : prephenate dehydratase activity"";GO_id ""GO:0009094 : L-phenylalanine biosynthesis"";InterPro_id ""IPR001086 : Prephenate dehydratase"";Ortholog ""No significant hit available""		0.609354	0.664271	1.26886	3.02832	0.000427281	0.0239316	0.740241	II	2.38423	0.0001483	1.85257	0.00226982	0.777009	0.0150594	3.43637	1.31717e-05
Os09g0557700|COMBINER_EST|CI157746|6	DOMON domain containing protein.	locus_id ""Os09g0557700"";Description ""DOMON domain containing protein."";category ""III"";GO_id ""GO:0004500 : dopamine beta-monooxygenase activity"";GO_id ""GO:0006584 : catecholamine metabolism"";InterPro_id ""IPR005018 : DOMON"";InterPro_id ""IPR006593 : Cytochrome b561 / ferric reductase transmembrane"";InterPro_id ""IPR008960 : Family 9 carbohydrate-binding module/cellobiose dehydrogenase,…		0.839508	1.14343	1.64854	2.80293	0.00183094	0.0254157	0.801793	I	1.71873	0.000580214	1.66605	0.0425356	0.969347	0.685718	1.58474	0.00305304
Os09g0255400|mRNA|AK071383|CDS+3'UTR	Indole-3-glycerol phosphate synthase, chloroplast precursor (EC 4.1.1.48) (IGPS).	locus_id ""Os09g0255400"";Description ""Indole-3-glycerol phosphate synthase, chloroplast precursor (EC 4.1.1.48) (IGPS)."";category ""II"";GO_id ""GO:0004425 : indole-3-glycerol-phosphate synthase activity"";GO_id ""GO:0006568 : tryptophan metabolism"";InterPro_id ""IPR001468 : Indole-3-glycerol phosphate synthase"";InterPro_id ""IPR003009 : FMN/related compound-binding core"";InterPro_id ""IPR0…		0.413325	0.470708	1.66653	8.80887	0.00494476	0.0294741	0.595551	II	9.82386	0.000348034	6.69309	0.0223125	0.681309	0.00357684	20.2429	0.00236365
Os08g0448000|mRNA|AK120964|CDS+3'UTR	4-coumarate--CoA ligase 1 (EC 6.2.1.12) (4CL 1) (4-coumaroyl-CoA synthase 1) (Clone 4CL14) (Fragment).	locus_id ""Os08g0448000"";Description ""4-coumarate--CoA ligase 1 (EC 6.2.1.12) (4CL 1) (4-coumaroyl-CoA synthase 1) (Clone 4CL14) (Fragment)."";category ""II"";GO_id ""GO:0003824 : catalytic activity"";GO_id ""GO:0008152 : metabolism"";InterPro_id ""IPR000873 : AMP-dependent synthetase and ligase"";Ortholog ""No significant hit available""		1.07272	1.68174	4.97898	10.6761	0.00375439	0.0281949	0.944239	I	10.1465	1.15544e-05	7.91815	0.00268713	0.780383	0.0232553	10.9883	0.00456021
Os08g0441500|mRNA|AK105870|CDS+3'UTR	Cinnamoyl-CoA reductase.	locus_id ""Os08g0441500"";Description ""Cinnamoyl-CoA reductase."";category ""II"";GO_id ""No significant hit available"";InterPro_id ""No significant hit available"";Ortholog ""No significant hit available""		0.339056	0.384461	1.0562	4.32343	0.0388252	0.0632426	0.518647	II	6.65722	6.16303e-05	4.85431	0.0844927	0.72918	0.530806	12.0434	0.00108702
Os08g0441500|mRNA|AK102061|CDS+3'UTR	Cinnamoyl-CoA reductase.	locus_id ""Os08g0441500"";Description ""Cinnamoyl-CoA reductase."";category ""II"";GO_id ""No significant hit available"";InterPro_id ""No significant hit available"";Ortholog ""No significant hit available""		0.476979	0.716474	2.2031	6.63507	0.00509038	0.0296237	0.750453	I	9.3924	2.21325e-07	7.67013	0.0597416	0.816631	0.650933	15.4423	0.00299054
Os08g0441500|mRNA|AK072872|CDS+3'UTR	Cinnamoyl-CoA reductase.	locus_id ""Os08g0441500"";Description ""Cinnamoyl-CoA reductase."";category ""II"";GO_id ""No significant hit available"";InterPro_id ""No significant hit available"";Ortholog ""No significant hit available""		0.333988	0.365528	1.03539	4.23944	0.0389509	0.0633464	0.50513	II	6.45301	6.47643e-05	4.81769	0.0826091	0.746581	0.562424	11.7557	0.000976672
Os08g0320400|COMBINER_EST|CI414107|0	Indole-3-glycerol phosphate synthase, chloroplast precursor (EC 4.1.1.48) (IGPS).	locus_id ""Os08g0320400"";Description ""Indole-3-glycerol phosphate synthase, chloroplast precursor (EC 4.1.1.48) (IGPS)."";category ""II"";GO_id ""GO:0004425 : indole-3-glycerol-phosphate synthase activity"";GO_id ""GO:0006568 : tryptophan metabolism"";InterPro_id ""IPR001468 : Indole-3-glycerol phosphate synthase"";InterPro_id ""IPR003009 : FMN/related compound-binding core"";InterPro_id ""IPR0…		0.861482	0.860343	1.12437	2.08373	0.0180807	0.0428584	0.999052	III	1.24206	0.0328027	1.34624	0.130571	1.08388	0.617461	2.84439	0.0560535
Os08g0135900|mRNA|AK072535|CDS+3'UTR	Tryptophan synthase beta chain 1 (EC 4.2.1.20) (Orange pericarp 1) (Fragment).	locus_id ""Os08g0135900"";Description ""Tryptophan synthase beta chain 1 (EC 4.2.1.20) (Orange pericarp 1) (Fragment)."";category ""II"";GO_id ""GO:0004834 : tryptophan synthase activity"";GO_id ""GO:0006520 : amino acid metabolism"";GO_id ""GO:0006568 : tryptophan metabolism"";GO_id ""GO:0016829 : lyase activity"";InterPro_id ""IPR001926 : Pyridoxal-5'-phosphate-dependent enzyme, beta subunit"";…		0.502558	0.929158	1.85397	4.76219	0.0154462	0.0404596	1.06308	II	2.12946	0.0127384	2.12508	0.047641	0.997946	0.979017	3.0335	0.00504109
Os08g0135900|mRNA|AK069187|CDS+3'UTR	Tryptophan synthase beta chain 1 (EC 4.2.1.20) (Orange pericarp 1) (Fragment).	locus_id ""Os08g0135900"";Description ""Tryptophan synthase beta chain 1 (EC 4.2.1.20) (Orange pericarp 1) (Fragment)."";category ""II"";GO_id ""GO:0004834 : tryptophan synthase activity"";GO_id ""GO:0006520 : amino acid metabolism"";GO_id ""GO:0006568 : tryptophan metabolism"";GO_id ""GO:0016829 : lyase activity"";InterPro_id ""IPR001926 : Pyridoxal-5'-phosphate-dependent enzyme, beta subunit"";…		0.507632	0.839346	1.71807	5.20641	0.0178412	0.0428294	0.932945	I	6.35178	0.000566058	5.56591	0.00747588	0.876277	0.416127	8.07127	0.0332847
Os07g0622200|mRNA|D21108|5'UTR+CDS	Phospho-2-dehydro-3-deoxyheptonate aldolase 1, chloroplast precursor (EC 2.5.1.54) (Phospho-2-keto-3-deoxyheptonate aldolase 1) (DAHP synthetase 1) (3-deoxy-D-arabino-heptulosonate 7-phosphate synthase 1).	locus_id ""Os07g0622200"";Description ""Phospho-2-dehydro-3-deoxyheptonate aldolase 1, chloroplast precursor (EC 2.5.1.54) (Phospho-2-keto-3-deoxyheptonate aldolase 1) (DAHP synthetase 1) (3-deoxy-D-arabino-heptulosonate 7-phosphate synthase 1)."";category ""II"";GO_id ""GO:0003849 : 3-deoxy-7-phosphoheptulonate synthase activity"";GO_id ""GO:0009073 : aromatic amino acid family biosynthesis"";In…		1.03553	1.00947	2.85923	4.41926	0.00290498	0.0266937	1.5797	I	6.96311	5.65566e-06	4.69373	0.033067	0.674086	0.105322	8.17128	6.46451e-05
Os07g0622200|mRNA|AK105687|CDS+3'UTR	Phospho-2-dehydro-3-deoxyheptonate aldolase 1, chloroplast precursor (EC 2.5.1.54) (Phospho-2-keto-3-deoxyheptonate aldolase 1) (DAHP synthetase 1) (3-deoxy-D-arabino-heptulosonate 7-phosphate synthase 1).	locus_id ""Os07g0622200"";Description ""Phospho-2-dehydro-3-deoxyheptonate aldolase 1, chloroplast precursor (EC 2.5.1.54) (Phospho-2-keto-3-deoxyheptonate aldolase 1) (DAHP synthetase 1) (3-deoxy-D-arabino-heptulosonate 7-phosphate synthase 1)."";category ""II"";GO_id ""GO:0003849 : 3-deoxy-7-phosphoheptulonate synthase activity"";GO_id ""GO:0009073 : aromatic amino acid family biosynthesis"";In…		1.12597	1.16149	3.86171	6.5329	0.000913953	0.0239316	1.9181	I	5.70872	4.41385e-05	4.40476	0.0280271	0.771585	0.0390708	6.80189	7.15302e-06
Os07g0622200|mRNA|AK069968|CDS+3'UTR	Phospho-2-dehydro-3-deoxyheptonate aldolase 1, chloroplast precursor (EC 2.5.1.54) (Phospho-2-keto-3-deoxyheptonate aldolase 1) (DAHP synthetase 1) (3-deoxy-D-arabino-heptulosonate 7-phosphate synthase 1).	locus_id ""Os07g0622200"";Description ""Phospho-2-dehydro-3-deoxyheptonate aldolase 1, chloroplast precursor (EC 2.5.1.54) (Phospho-2-keto-3-deoxyheptonate aldolase 1) (DAHP synthetase 1) (3-deoxy-D-arabino-heptulosonate 7-phosphate synthase 1)."";category ""II"";GO_id ""GO:0003849 : 3-deoxy-7-phosphoheptulonate synthase activity"";GO_id ""GO:0009073 : aromatic amino acid family biosynthesis"";In…		1.10885	1.14574	3.809	6.49799	0.000884627	0.0239316	1.90658	I	5.51712	1.11913e-05	4.25209	0.0234726	0.770708	0.0283246	6.71874	1.60199e-06
Os07g0622200|mRNA|AB122058|CDS+3'UTR	Phospho-2-dehydro-3-deoxyheptonate aldolase 1, chloroplast precursor (EC 2.5.1.54) (Phospho-2-keto-3-deoxyheptonate aldolase 1) (DAHP synthetase 1) (3-deoxy-D-arabino-heptulosonate 7-phosphate synthase 1).	locus_id ""Os07g0622200"";Description ""Phospho-2-dehydro-3-deoxyheptonate aldolase 1, chloroplast precursor (EC 2.5.1.54) (Phospho-2-keto-3-deoxyheptonate aldolase 1) (DAHP synthetase 1) (3-deoxy-D-arabino-heptulosonate 7-phosphate synthase 1)."";category ""II"";GO_id ""GO:0003849 : 3-deoxy-7-phosphoheptulonate synthase activity"";GO_id ""GO:0009073 : aromatic amino acid family biosynthesis"";In…		1.11585	1.14894	3.77075	6.38616	0.0010384	0.0239316	1.90347	I	5.38679	4.2842e-05	4.26395	0.0281073	0.791558	0.0434269	6.56855	2.56524e-06
Os07g0603600|mRNA|AK071549|CDS+3'UTR	Alpha/beta hydrolase family protein.	locus_id ""Os07g0603600"";Description ""Alpha/beta hydrolase family protein."";category ""III"";GO_id ""GO:0003824 : catalytic activity"";GO_id ""GO:0006725 : aromatic compound metabolism"";GO_id ""GO:0016787 : hydrolase activity"";InterPro_id ""IPR003089 : Alpha/beta hydrolase"";InterPro_id ""IPR000073 : Alpha/beta hydrolase fold"";InterPro_id ""IPR000379 : Esterase/lipase/thioesterase"";Ortholo…		0.918028	0.836835	1.46696	3.74063	0.00238602	0.026042	0.752115	II	1.82472	0.000219467	1.60995	0.012874	0.8823	0.319165	3.39188	0.0425496
Os07g0565700|mRNA|AK112115|CDS+3'UTR	Alpha/beta hydrolase family protein.	locus_id ""Os07g0565700"";Description ""Alpha/beta hydrolase family protein."";category ""III"";GO_id ""GO:0003824 : catalytic activity"";GO_id ""GO:0006725 : aromatic compound metabolism"";GO_id ""GO:0016787 : hydrolase activity"";InterPro_id ""IPR003089 : Alpha/beta hydrolase"";InterPro_id ""IPR000073 : Alpha/beta hydrolase fold"";InterPro_id ""IPR000379 : Esterase/lipase/thioesterase"";Ortholo…		1.14888	1.56856	1.86291	2.47745	0.014703	0.0399019	1.14572	I	1.6191	0.000565891	1.46161	0.0718002	0.90273	0.189487	1.54325	0.00491517
Os07g0565700|mRNA|AK111937|CDS+3'UTR	Alpha/beta hydrolase family protein.	locus_id ""Os07g0565700"";Description ""Alpha/beta hydrolase family protein."";category ""III"";GO_id ""GO:0003824 : catalytic activity"";GO_id ""GO:0006725 : aromatic compound metabolism"";GO_id ""GO:0016787 : hydrolase activity"";InterPro_id ""IPR003089 : Alpha/beta hydrolase"";InterPro_id ""IPR000073 : Alpha/beta hydrolase fold"";InterPro_id ""IPR000379 : Esterase/lipase/thioesterase"";Ortholo…		1.15159	1.50908	1.90195	2.44846	0.00836121	0.0337733	1.17243	I	1.62324	0.000823663	1.49282	0.00387403	0.919653	0.254424	1.52098	0.0021052
Os07g0182100|mRNA|AK104002|CDS+3'UTR	Tryptophan synthase alpha chain.	locus_id ""Os07g0182100"";Description ""Tryptophan synthase alpha chain."";category ""II"";GO_id ""GO:0004834 : tryptophan synthase activity"";GO_id ""GO:0006568 : tryptophan metabolism"";InterPro_id ""IPR002028 : Tryptophan synthase, alpha chain"";InterPro_id ""IPR003009 : FMN/related compound-binding core"";InterPro_id ""IPR011060 : Ribulose-phosphate binding barrel"";Ortholog ""No significant …		0.745778	0.826959	2.01301	4.50538	0.00393777	0.0283437	1.12132	I	2.11277	6.91973e-05	1.99313	0.00837827	0.943373	0.386011	2.51616	0.0263812
Os07g0182100|mRNA|AK066734|CDS+3'UTR	Tryptophan synthase alpha chain.	locus_id ""Os07g0182100"";Description ""Tryptophan synthase alpha chain."";category ""II"";GO_id ""GO:0004834 : tryptophan synthase activity"";GO_id ""GO:0006568 : tryptophan metabolism"";InterPro_id ""IPR002028 : Tryptophan synthase, alpha chain"";InterPro_id ""IPR003009 : FMN/related compound-binding core"";InterPro_id ""IPR011060 : Ribulose-phosphate binding barrel"";Ortholog ""No significant …		0.740018	0.817284	2.02688	4.40553	0.00428806	0.028712	1.12066	I	2.0179	0.000142856	1.9046	0.0261474	0.943853	0.389623	2.36182	0.0209202
Os07g0107300|mRNA|AK119790|CDS+3'UTR	Plant disease resistance response protein family protein.	locus_id ""Os07g0107300"";Description ""Plant disease resistance response protein family protein."";category ""III"";GO_id ""GO:0009621 : response to pathogenic fungi"";InterPro_id ""IPR004265 : Plant disease resistance response protein"";Ortholog ""No significant hit available""		0.465938	0.544207	1.36184	2.39319	0.0606926	0.0804668	1.14303	I	8.29168	0.000241566	5.15307	0.000232739	0.621474	0.107026	9.61355	0.00577448
Os07g0107300|mRNA|AK106062|CDS+3'UTR	Plant disease resistance response protein family protein.	locus_id ""Os07g0107300"";Description ""Plant disease resistance response protein family protein."";category ""III"";GO_id ""GO:0009621 : response to pathogenic fungi"";InterPro_id ""IPR004265 : Plant disease resistance response protein"";Ortholog ""No significant hit available""		0.472168	0.543082	1.34048	2.3534	0.0610406	0.0806457	1.1046	I	7.3843	0.000111111	5.14157	7.67717e-05	0.696285	0.113091	10.2682	0.00402431
Os06g0656500|mRNA|AK068985|CDS+3'UTR	4-coumarate--CoA ligase 1 (EC 6.2.1.12) (4CL 1) (4-coumaroyl-CoA synthase 1) (Clone 4CL14) (Fragment).	locus_id ""Os06g0656500"";Description ""4-coumarate--CoA ligase 1 (EC 6.2.1.12) (4CL 1) (4-coumaroyl-CoA synthase 1) (Clone 4CL14) (Fragment)."";category ""II"";GO_id ""GO:0003824 : catalytic activity"";GO_id ""GO:0008152 : metabolism"";InterPro_id ""IPR000873 : AMP-dependent synthetase and ligase"";Ortholog ""No significant hit available""		1.28178	1.84304	2.86032	3.23563	0.00376056	0.0281949	1.34381	I	2.51364	0.000255989	2.37794	0.000637931	0.946014	0.784763	2.15056	0.00113099
Os06g0632200|mRNA|AK072921|CDS+3'UTR	Conserved hypothetical protein.	locus_id ""Os06g0632200"";Description ""Conserved hypothetical protein."";category ""IV"";GO_id ""No significant hit available"";InterPro_id ""No significant hit available"";Ortholog ""No significant hit available""		1.30787	1.37238	2.06059	3.64893	0.00134058	0.0241897	1.69761	II	2.05226	0.00130821	2.35598	0.000205119	1.14799	0.586734	2.59951	0.0181512
Os06g0632200|mRNA|AK058470|CDS+3'UTR	Conserved hypothetical protein.	locus_id ""Os06g0632200"";Description ""Conserved hypothetical protein."";category ""IV"";GO_id ""No significant hit available"";InterPro_id ""No significant hit available"";Ortholog ""No significant hit available""		1.37725	1.37096	2.12773	3.72241	0.00108504	0.0239316	1.81241	II	1.82646	0.00979638	2.03874	0.0108627	1.11622	0.712162	2.58256	0.021305
Os06g0548000|mRNA|D67043|CDS+3'UTR	Mitochondrial aspartate aminotransferase precursor (EC 2.6.1.1).	locus_id ""Os06g0548000"";Description ""Mitochondrial aspartate aminotransferase precursor (EC 2.6.1.1)."";category ""II"";GO_id ""GO:0006520 : amino acid metabolism"";GO_id ""GO:0008483 : transaminase activity"";GO_id ""GO:0009058 : biosynthesis"";InterPro_id ""IPR000796 : Aspartate/other aminotransferase"";InterPro_id ""IPR004839 : Aminotransferase, class I and II"";InterPro_id ""IPR004838 : Am…		0.717177	0.840777	1.26235	2.73114	0.0531724	0.0751218	1.17113	II	1.9544	0.000107744	1.39279	0.192292	0.712643	0.00729148	2.54792	0.00418145
Os06g0548000|mRNA|AK101008|CDS+3'UTR	Mitochondrial aspartate aminotransferase precursor (EC 2.6.1.1).	locus_id ""Os06g0548000"";Description ""Mitochondrial aspartate aminotransferase precursor (EC 2.6.1.1)."";category ""II"";GO_id ""GO:0006520 : amino acid metabolism"";GO_id ""GO:0008483 : transaminase activity"";GO_id ""GO:0009058 : biosynthesis"";InterPro_id ""IPR000796 : Aspartate/other aminotransferase"";InterPro_id ""IPR004839 : Aminotransferase, class I and II"";InterPro_id ""IPR004838 : Am…		0.682693	0.827489	1.25894	2.79796	0.0479	0.0710652	1.16978	II	2.05124	5.12027e-05	1.40025	0.153347	0.682639	0.00490377	2.62552	0.00702828
Os06g0225800|mRNA|AK109730|CDS+3'UTR	Shikimate kinase domain containing protein.	locus_id ""Os06g0225800"";Description ""Shikimate kinase domain containing protein."";category ""III"";GO_id ""GO:0004765 : shikimate kinase activity"";GO_id ""GO:0005524 : ATP binding"";GO_id ""GO:0008652 : amino acid biosynthesis"";InterPro_id ""IPR000623 : Shikimate kinase"";Ortholog ""No significant hit available""		1.07142	1.1296	2.05669	4.95944	0.00194442	0.0254157	0.942378	II	1.54579	0.0010547	1.33266	0.45103	0.862121	0.562018	4.30681	0.0227241
Os06g0165800|mRNA|AK065744|CDS+3'UTR	Caffeoyl-CoA O-methyltransferase 5 (EC 2.1.1.104) (Trans-caffeoyl-CoA 3-O-methyltransferase 5) (CCoAMT-5) (CCoAOMT-5).	locus_id ""Os06g0165800"";Description ""Caffeoyl-CoA O-methyltransferase 5 (EC 2.1.1.104) (Trans-caffeoyl-CoA 3-O-methyltransferase 5) (CCoAMT-5) (CCoAOMT-5)."";category ""II"";GO_id ""GO:0008171 : O-methyltransferase activity"";GO_id ""GO:0008757 : S-adenosylmethionine-dependent methyltransferase activity"";InterPro_id ""IPR002935 : O-methyltransferase, family 3"";InterPro_id ""IPR000051 : SAM (…		1.26909	1.37385	2.58676	5.43804	0.00282392	0.0266287	1.17538	II	1.96131	0.00017418	2.05447	0.139415	1.0475	0.872054	3.14477	0.000277627
Os06g0133900|mRNA|AB016765|CDS+3'UTR	5-enolpyruvylshikimate-3-phosphate synthase (EC 2.5.1.19) (Fragment).	locus_id ""Os06g0133900"";Description ""5-enolpyruvylshikimate-3-phosphate synthase (EC 2.5.1.19) (Fragment)."";category ""II"";GO_id ""GO:0003866 : 3-phosphoshikimate 1-carboxyvinyltransferase activity"";InterPro_id ""IPR001986 : EPSP synthase (3-phosphoshikimate 1-carboxyvinyltransferase)"";InterPro_id ""IPR006264 : 3-phosphoshikimate 1-carboxyvinyltransferase"";Ortholog ""X63374 (Maize)"";Orth…		1.17143	1.16099	2.2727	4.33113	0.00511543	0.0296246	1.43343	I	2.67274	0.00022538	1.96114	0.115853	0.733757	0.0435038	3.00329	3.93781e-05
Os05g0427400|COMBINER_EST|CI551987|0	Phenylalanine ammonia-lyase (EC 4.3.1.5).	locus_id ""Os05g0427400"";Description ""Phenylalanine ammonia-lyase (EC 4.3.1.5)."";category ""II"";GO_id ""GO:0005737 : cytoplasm"";GO_id ""GO:0006559 : phenylalanine catabolism"";GO_id ""GO:0009058 : biosynthesis"";GO_id ""GO:0016211 : ammonia ligase activity"";GO_id ""GO:0016841 : ammonia-lyase activity"";InterPro_id ""IPR001106 : Phenylalanine/histidine ammonia-lyase"";InterPro_id ""IPR005922…	PAL	0.256431	1.85136	19.606	84.6776	0.00091881	0.0239316	2.28937	I	514.078	0.00363281	603.404	0.00526862	0.732995	0.540388	975.428	0.00117209
Os05g0320700|mRNA|AK100598|CDS+3'UTR	Trans-cinnamate 4-monooxygenase (EC 1.14.13.11) (Cinnamic acid 4- hydroxylase) (CA4H) (C4H) (P450C4H) (Cytochrome P450 73).	locus_id ""Os05g0320700"";Description ""Trans-cinnamate 4-monooxygenase (EC 1.14.13.11) (Cinnamic acid 4- hydroxylase) (CA4H) (C4H) (P450C4H) (Cytochrome P450 73)."";category ""II"";GO_id ""GO:0004497 : monooxygenase activity"";GO_id ""GO:0006118 : electron transport"";InterPro_id ""IPR001128 : Cytochrome P450"";InterPro_id ""IPR002401 : E-class P450, group I"";Ortholog ""AY104175 (Maize)"";Ortho…		1.37374	1.62962	3.78825	4.04845	0.000995657	0.0239316	1.95021		3.06906	4.93864e-06	3.23415	0.05128	1.05379	0.845212	1.42653	0.026725
Os05g0123100|mRNA|AK120892|CDS+3'UTR	Glycosyl transferase, family 43 protein.	locus_id ""Os05g0123100"";Description ""Glycosyl transferase, family 43 protein."";category ""III"";GO_id ""GO:0015018 : galactosylgalactosylxylosylprotein 3-beta-glucuronosyltransferase activity"";GO_id ""GO:0016020 : membrane"";InterPro_id ""IPR005027 : Glycosyl transferase, family 43"";Ortholog ""AJ577238 (Maize)""		1.18313	1.25014	1.79379	2.69445	0.0149298	0.0400867	1.3254	I	1.36054	0.0119848	1.04011	0.599792	0.764481	0.0188286	1.21826	0.174871
Os04g0518100|mRNA|AK100346|CDS+3'UTR	Phenylalanine ammonia-lyase.	locus_id ""Os04g0518100"";Description ""Phenylalanine ammonia-lyase."";category ""I"";GO_id ""GO:0005737 : cytoplasm"";GO_id ""GO:0006559 : phenylalanine catabolism"";GO_id ""GO:0009058 : biosynthesis"";GO_id ""GO:0016211 : ammonia ligase activity"";GO_id ""GO:0016841 : ammonia-lyase activity"";InterPro_id ""IPR001106 : Phenylalanine/histidine ammonia-lyase"";InterPro_id ""IPR005922 : Phenylalani…		1.25424	1.95102	5.22164	7.57665	0.00522308	0.0298118	1.95053		3.98776	0.00199826	2.75759	7.13846e-05	0.691513	0.260029	1.26069	0.468255
Os04g0463500|mRNA|AB116721|CDS	Anthranilate synthase beta subunit (EC 4.1.3.27) (At1g25220).	locus_id ""Os04g0463500"";Description ""Anthranilate synthase beta subunit (EC 4.1.3.27) (At1g25220)."";category ""II"";GO_id ""GO:0003824 : catalytic activity"";GO_id ""GO:0004049 : anthranilate synthase activity"";GO_id ""GO:0008152 : metabolism"";GO_id ""GO:0009058 : biosynthesis"";InterPro_id ""IPR000991 : Glutamine amidotransferase class-I"";InterPro_id ""IPR006220 : Anthranilate synthase co…		1.30625	2.33203	3.53684	12.2998	0.00224999	0.0257625	1.46303	II	4.52447	2.45542e-06	4.11818	0.00646256	0.910201	0.200864	8.92872	0.00443326
Os04g0406600|mRNA|AK103609|CDS+3'UTR	Prephenate dehydratase domain containing protein.	locus_id ""Os04g0406600"";Description ""Prephenate dehydratase domain containing protein."";category ""III"";GO_id ""GO:0004664 : prephenate dehydratase activity"";GO_id ""GO:0009094 : L-phenylalanine biosynthesis"";InterPro_id ""IPR001086 : Prephenate dehydratase"";Ortholog ""No significant hit available""		0.548926	1.89204	7.37594	16.8874	0.00606844	0.0303493	1.56958	I	50.0179	0.000890141	54.6656	0.00373499	0.714158	0.42	103.144	0.00118013
Os04g0104900|mRNA|AK069960|CDS+3'UTR	Caffeic acid 3-O-methyltransferase (EC 2.1.1.68) (S-adenosysl-L- methionine:caffeic acid 3-O-methyltransferase) (COMT) (CAOMT).	locus_id ""Os04g0104900"";Description ""Caffeic acid 3-O-methyltransferase (EC 2.1.1.68) (S-adenosysl-L- methionine:caffeic acid 3-O-methyltransferase) (COMT) (CAOMT)."";category ""II"";GO_id ""GO:0008168 : methyltransferase activity"";GO_id ""GO:0008171 : O-methyltransferase activity"";GO_id ""GO:0008757 : S-adenosylmethionine-dependent methyltransferase activity"";InterPro_id ""IPR001077 : O-me…		0.743323	0.676962	0.562727	2.43048	0.0849626	0.0896418	0.550358	III	1.06534	0.828863	0.733922	0.397831	0.688908	0.463091	8.31682	0.000373204
Os03g0829200|mRNA|AK108175|CDS+3'UTR	Soluble epoxide hydrolase.	locus_id ""Os03g0829200"";Description ""Soluble epoxide hydrolase."";category ""II"";GO_id ""GO:0003824 : catalytic activity"";GO_id ""GO:0006725 : aromatic compound metabolism"";GO_id ""GO:0016787 : hydrolase activity"";InterPro_id ""IPR003089 : Alpha/beta hydrolase"";InterPro_id ""IPR000639 : Epoxide hydrolase"";InterPro_id ""IPR000073 : Alpha/beta hydrolase fold"";InterPro_id ""IPR000379 : Est…		0.448611	0.440011	1.52731	3.12515	0.0369944	0.0618825	0.964362	I	5.25792	3.29479e-05	4.31394	0.0426972	0.820464	0.382291	7.22049	0.018459
Os03g0650200|COMBINER_EST|Os03g0650200|8	Cytochrome P450 family protein.	locus_id ""Os03g0650200"";Description ""Cytochrome P450 family protein."";category ""III"";GO_id ""GO:0004497 : monooxygenase activity"";GO_id ""GO:0006118 : electron transport"";InterPro_id ""IPR001128 : Cytochrome P450"";InterPro_id ""IPR002401 : E-class P450, group I"";Ortholog ""No significant hit available""		0.974259	1.60417	1.91717	2.74488	0.0159687	0.0409954	1.10126	I	2.58098	0.000454291	1.76368	0.240211	0.683335	0.132096	2.59974	0.0322722
Os03g0368000|COMBINER_EST|CI375915|4	Peroxidase 1.	locus_id ""Os03g0368000"";Description ""Peroxidase 1."";category ""II"";GO_id ""GO:0004601 : peroxidase activity"";GO_id ""GO:0006979 : response to oxidative stress"";InterPro_id ""IPR002016 : Haem peroxidase, plant/fungal/bacterial"";InterPro_id ""IPR000823 : Plant peroxidase"";InterPro_id ""IPR010255 : Haem peroxidase"";Ortholog ""No significant hit available""	peroxidase	1.26349	1.21017	1.68767	4.23638	0.0130292	0.0379627	1.52347	III	0.754161	0.0614695	2.17357	0.0981758	2.8821	0.0133052	1.61383	0.293585
Os03g0264400|mRNA|AK105648|CDS+3'UTR	Anthranilate synthase alpha 2 subunit.	locus_id ""Os03g0264400"";Description ""Anthranilate synthase alpha 2 subunit."";category ""I"";GO_id ""GO:0009058 : biosynthesis"";GO_id ""GO:0016833 : oxo-acid-lyase activity"";InterPro_id ""IPR005801 : Anthranilate synthase component I and chorismate binding protein"";InterPro_id ""IPR006805 : Anthranilate synthase component I, N-terminal"";InterPro_id ""IPR005256 : Anthranilate synthase compo…		0.711177	0.920138	1.93345	7.49444	0.00121685	0.0239316	0.784103	II	3.42761	2.48996e-05	2.94991	0.0209935	0.860632	0.258526	6.38399	0.0141637
Os03g0264400|mRNA|AK073501|CDS+3'UTR	Anthranilate synthase alpha 2 subunit.	locus_id ""Os03g0264400"";Description ""Anthranilate synthase alpha 2 subunit."";category ""I"";GO_id ""GO:0009058 : biosynthesis"";GO_id ""GO:0016833 : oxo-acid-lyase activity"";InterPro_id ""IPR005801 : Anthranilate synthase component I and chorismate binding protein"";InterPro_id ""IPR006805 : Anthranilate synthase component I, N-terminal"";InterPro_id ""IPR005256 : Anthranilate synthase compo…		0.784919	1.30857	3.28816	14.0685	0.000451827	0.0239316	0.893026	II	4.84046	3.05897e-07	4.61588	0.0177805	0.953604	0.735713	8.96206	0.00512758
Os03g0264400|mRNA|AB022603|CDS+3'UTR	Anthranilate synthase alpha 2 subunit.	locus_id ""Os03g0264400"";Description ""Anthranilate synthase alpha 2 subunit."";category ""I"";GO_id ""GO:0009058 : biosynthesis"";GO_id ""GO:0016833 : oxo-acid-lyase activity"";InterPro_id ""IPR005801 : Anthranilate synthase component I and chorismate binding protein"";InterPro_id ""IPR006805 : Anthranilate synthase component I, N-terminal"";InterPro_id ""IPR005256 : Anthranilate synthase compo…		0.816543	1.22563	2.84425	11.9019	0.000726105	0.0239316	0.893773	II	3.99629	9.18373e-07	3.77497	0.0194906	0.944617	0.631439	7.47862	0.00913066
Os03g0254800|mRNA|AK099850|CDS+3'UTR	Chorismate synthase 1, chloroplast precursor (EC 4.2.3.5) (5- enolpyruvylshikimate-3-phosphate phospholyase 1).	locus_id ""Os03g0254800"";Description ""Chorismate synthase 1, chloroplast precursor (EC 4.2.3.5) (5- enolpyruvylshikimate-3-phosphate phospholyase 1)."";category ""II"";GO_id ""GO:0004107 : chorismate synthase activity"";GO_id ""GO:0009073 : aromatic amino acid family biosynthesis"";InterPro_id ""IPR000453 : Chorismate synthase"";Ortholog ""AY105171 (Maize)"";Ortholog ""BX815746 (Thale_cress)""		0.935297	0.963541	1.85628	3.16751	0.0053713	0.029888	1.12622	II	2.29941	0.000306892	1.96538	0.0771904	0.854732	0.0756226	3.02648	2.31644e-05
Os03g0194900|mRNA|AK104413|CDS+3'UTR	Protein of unknown function DUF568 domain containing protein.	locus_id ""Os03g0194900"";Description ""Protein of unknown function DUF568 domain containing protein."";category ""III"";GO_id ""GO:0004500 : dopamine beta-monooxygenase activity"";GO_id ""GO:0006584 : catecholamine metabolism"";InterPro_id ""IPR007613 : Protein of unknown function DUF568"";InterPro_id ""IPR005018 : DOMON"";InterPro_id ""IPR006593 : Cytochrome b561 / ferric reductase transmembran…		0.503416	0.660394	2.60195	4.8354	0.00754733	0.0326329	1.68892	I	9.21745	0.000639635	7.46345	0.00178037	0.809708	0.496431	15.6139	0.00200206
Os03g0194900|mRNA|AK104041|CDS+3'UTR	Protein of unknown function DUF568 domain containing protein.	locus_id ""Os03g0194900"";Description ""Protein of unknown function DUF568 domain containing protein."";category ""III"";GO_id ""GO:0004500 : dopamine beta-monooxygenase activity"";GO_id ""GO:0006584 : catecholamine metabolism"";InterPro_id ""IPR007613 : Protein of unknown function DUF568"";InterPro_id ""IPR005018 : DOMON"";InterPro_id ""IPR006593 : Cytochrome b561 / ferric reductase transmembran…		0.487095	0.667275	2.63381	4.9241	0.00711962	0.0319782	1.71557	I	9.00623	0.000575697	8.01464	0.00225928	0.889899	0.684395	16.7055	0.00266057
Os03g0194900|mRNA|AK070149|CDS+3'UTR	Protein of unknown function DUF568 domain containing protein.	locus_id ""Os03g0194900"";Description ""Protein of unknown function DUF568 domain containing protein."";category ""III"";GO_id ""GO:0004500 : dopamine beta-monooxygenase activity"";GO_id ""GO:0006584 : catecholamine metabolism"";InterPro_id ""IPR007613 : Protein of unknown function DUF568"";InterPro_id ""IPR005018 : DOMON"";InterPro_id ""IPR006593 : Cytochrome b561 / ferric reductase transmembran…		0.44235	0.645563	2.76083	5.87574	0.00816226	0.0334901	1.59133	II	8.64778	0.000843737	7.22831	3.9316e-06	0.835857	0.628263	16.9269	0.00271014
Os03g0194900|mRNA|AK061389|CDS+3'UTR	Protein of unknown function DUF568 domain containing protein.	locus_id ""Os03g0194900"";Description ""Protein of unknown function DUF568 domain containing protein."";category ""III"";GO_id ""GO:0004500 : dopamine beta-monooxygenase activity"";GO_id ""GO:0006584 : catecholamine metabolism"";InterPro_id ""IPR007613 : Protein of unknown function DUF568"";InterPro_id ""IPR005018 : DOMON"";InterPro_id ""IPR006593 : Cytochrome b561 / ferric reductase transmembran…		0.630557	1.39175	3.63991	5.26096	0.0026325	0.0263767	2.18209	II	3.02485	0.016624	5.74413	0.0533181	1.01347	0.977857	13.6266	0.0767947
Os03g0194600|mRNA|AK062839|CDS+3'UTR	Protein of unknown function DUF568 domain containing protein.	locus_id ""Os03g0194600"";Description ""Protein of unknown function DUF568 domain containing protein."";category ""III"";GO_id ""GO:0004500 : dopamine beta-monooxygenase activity"";GO_id ""GO:0006584 : catecholamine metabolism"";InterPro_id ""IPR007613 : Protein of unknown function DUF568"";InterPro_id ""IPR005018 : DOMON"";Ortholog ""No significant hit available""		0.29122	0.626927	1.51847	8.45159	0.00565394	0.0301281	1.32586	I	76.8257	0.0104382	47.8902	0.102146	0.325172	0.0724678	58.0376	0.0160672
Os03g0154100|mRNA|AK106358|CDS+3'UTR	Aromatic-ring hydroxylase family protein.	locus_id ""Os03g0154100"";Description ""Aromatic-ring hydroxylase family protein."";category ""III"";GO_id ""GO:0004497 : monooxygenase activity"";GO_id ""GO:0006118 : electron transport"";GO_id ""GO:0006725 : aromatic compound metabolism"";GO_id ""GO:0008152 : metabolism"";GO_id ""GO:0016491 : oxidoreductase activity"";InterPro_id ""IPR003042 : Aromatic-ring hydroxylase"";InterPro_id ""IPR000733…		0.761972	0.690285	0.987568	2.22056	0.0258564	0.0510674	0.71579	II	1.6073	0.0037876	1.64204	0.00409656	1.02162	0.74198	2.98591	0.0279867
Os03g0132000|mRNA|AK121384|CDS+3'UTR	4-coumarate-CoA ligase-like protein.	locus_id ""Os03g0132000"";Description ""4-coumarate-CoA ligase-like protein."";category ""II"";GO_id ""GO:0003824 : catalytic activity"";GO_id ""GO:0008152 : metabolism"";InterPro_id ""IPR000873 : AMP-dependent synthetase and ligase"";Ortholog ""No significant hit available""		0.723352	3.06608	5.86092	16.6552	0.021449	0.0468329	3.16212	I	53.5195	0.0131412	88.4581	0.039573	1.03473	0.863189	81.9245	0.00307452
Os03g0132000|mRNA|AK105769|CDS+3'UTR	4-coumarate-CoA ligase-like protein.	locus_id ""Os03g0132000"";Description ""4-coumarate-CoA ligase-like protein."";category ""II"";GO_id ""GO:0003824 : catalytic activity"";GO_id ""GO:0008152 : metabolism"";InterPro_id ""IPR000873 : AMP-dependent synthetase and ligase"";Ortholog ""No significant hit available""		0.722326	3.16263	5.87059	16.7854	0.0210144	0.0465628	3.24471	I	51.5747	0.0126175	87.4401	0.0362483	1.00859	0.94401	79.6005	0.00464947
Os02g0808800|mRNA|AK064401|CDS+3'UTR	Cinnamoyl CoA reductase (EC 1.2.1.44).	locus_id ""Os02g0808800"";Description ""Cinnamoyl CoA reductase (EC 1.2.1.44)."";category ""II"";GO_id ""No significant hit available"";InterPro_id ""No significant hit available"";Ortholog ""No significant hit available""		1.54012	1.92022	3.26213	8.91397	0.00886491	0.0341161	1.65623	II	1.35394	0.0285987	2.53873	0.00612868	1.87507	0.109432	2.42844	0.182876
Os02g0749300|mRNA|AK066687|CDS+3'UTR	Shikimate kinase, chloroplast precursor (EC 2.7.1.71).	locus_id ""Os02g0749300"";Description ""Shikimate kinase, chloroplast precursor (EC 2.7.1.71)."";category ""II"";GO_id ""GO:0004765 : shikimate kinase activity"";GO_id ""GO:0005524 : ATP binding"";GO_id ""GO:0008652 : amino acid biosynthesis"";InterPro_id ""IPR000623 : Shikimate kinase"";Ortholog ""No significant hit available""		0.651852	2.44853	5.32311	9.71949	0.00538459	0.029888	1.50901	I	5.41373	8.85661e-05	4.17213	0.0110899	0.770658	0.0186999	6.28188	0.00528056
Os02g0627100|mRNA|D21290|5'UTR+CDS	Phenylalanine ammonia-lyase (EC 4.3.1.5).	locus_id ""Os02g0627100"";Description ""Phenylalanine ammonia-lyase (EC 4.3.1.5)."";category ""II"";GO_id ""GO:0005737 : cytoplasm"";GO_id ""GO:0006559 : phenylalanine catabolism"";GO_id ""GO:0009058 : biosynthesis"";GO_id ""GO:0016211 : ammonia ligase activity"";GO_id ""GO:0016841 : ammonia-lyase activity"";InterPro_id ""IPR001106 : Phenylalanine/histidine ammonia-lyase"";InterPro_id ""IPR005922…		0.876999	1.3355	3.83442	8.39249	0.00703225	0.0317479	1.52771	II	12.8567	0.000119774	11.1817	0.00837033	0.789685	0.0795259	36.3505	0.00410531
Os02g0627100|mRNA|AK068993|CDS+3'UTR	Phenylalanine ammonia-lyase (EC 4.3.1.5).	locus_id ""Os02g0627100"";Description ""Phenylalanine ammonia-lyase (EC 4.3.1.5)."";category ""II"";GO_id ""GO:0005737 : cytoplasm"";GO_id ""GO:0006559 : phenylalanine catabolism"";GO_id ""GO:0009058 : biosynthesis"";GO_id ""GO:0016211 : ammonia ligase activity"";GO_id ""GO:0016841 : ammonia-lyase activity"";InterPro_id ""IPR001106 : Phenylalanine/histidine ammonia-lyase"";InterPro_id ""IPR005922…		0.394973	0.707741	5.90041	23.0155	0.00744055	0.0325189	1.54327	I	94.0974	0.000457965	50.2583	0.0163757	0.534109	0.142439	194.696	0.00319314
Os02g0626400|mRNA|AK120127|CDS+3'UTR	Phenylalanine ammonia-lyase (EC 4.3.1.5).	locus_id ""Os02g0626400"";Description ""Phenylalanine ammonia-lyase (EC 4.3.1.5)."";category ""II"";GO_id ""GO:0005737 : cytoplasm"";GO_id ""GO:0006559 : phenylalanine catabolism"";GO_id ""GO:0009058 : biosynthesis"";GO_id ""GO:0016211 : ammonia ligase activity"";GO_id ""GO:0016841 : ammonia-lyase activity"";InterPro_id ""IPR001106 : Phenylalanine/histidine ammonia-lyase"";InterPro_id ""IPR005922…		0.892196	1.73022	4.05183	6.40762	0.00659641	0.0311607	2.46293	I	2.61375	0.000174946	2.31049	0.0193308	0.883977	0.121696	2.73345	0.000409459
Os02g0626400|mRNA|AK065208|CDS+3'UTR	Phenylalanine ammonia-lyase (EC 4.3.1.5).	locus_id ""Os02g0626400"";Description ""Phenylalanine ammonia-lyase (EC 4.3.1.5)."";category ""II"";GO_id ""GO:0005737 : cytoplasm"";GO_id ""GO:0006559 : phenylalanine catabolism"";GO_id ""GO:0009058 : biosynthesis"";GO_id ""GO:0016211 : ammonia ligase activity"";GO_id ""GO:0016841 : ammonia-lyase activity"";InterPro_id ""IPR001106 : Phenylalanine/histidine ammonia-lyase"";InterPro_id ""IPR005922…		0.901968	1.74781	4.26646	6.79773	0.00452542	0.0292121	2.4771	I	2.76983	1.71442e-05	2.34532	0.012297	0.846738	0.144404	2.87885	0.000352551
Os02g0626400|mRNA|AK061959|CDS+3'UTR	Phenylalanine ammonia-lyase (EC 4.3.1.5).	locus_id ""Os02g0626400"";Description ""Phenylalanine ammonia-lyase (EC 4.3.1.5)."";category ""II"";GO_id ""GO:0005737 : cytoplasm"";GO_id ""GO:0006559 : phenylalanine catabolism"";GO_id ""GO:0009058 : biosynthesis"";GO_id ""GO:0016211 : ammonia ligase activity"";GO_id ""GO:0016841 : ammonia-lyase activity"";InterPro_id ""IPR001106 : Phenylalanine/histidine ammonia-lyase"";InterPro_id ""IPR005922…		1.11187	2.01265	3.88853	6.33046	0.00596739	0.0303493	2.06593	I	4.24063	0.00157924	3.61314	0.0453541	0.852029	0.0690036	4.74686	0.000523632
Os02g0611800|mRNA|AK104319|CDS+3'UTR	Hydroxycinnamoyl transferase.	locus_id ""Os02g0611800"";Description ""Hydroxycinnamoyl transferase."";category ""II"";GO_id ""No significant hit available"";InterPro_id ""IPR003480 : Transferase"";Ortholog ""No significant hit available""		0.829479	0.854194	2.8102	4.08388	0.00906684	0.0341633	1.63157	I	4.81596	0.00339257	4.67709	0.0122222	0.971164	0.881041	3.13202	0.189204
Os02g0611800|mRNA|AK060705|CDS+3'UTR	Hydroxycinnamoyl transferase.	locus_id ""Os02g0611800"";Description ""Hydroxycinnamoyl transferase."";category ""II"";GO_id ""No significant hit available"";InterPro_id ""IPR003480 : Transferase"";Ortholog ""No significant hit available""		0.82461	0.83935	2.82684	4.34455	0.0128888	0.0378592	1.62501	I	3.88212	0.00143771	3.56262	0.00419238	0.917699	0.622066	4.08129	0.012316
Os02g0467600|mRNA|AK072588|CDS+3'UTR	Cinnamate 4-hydroxylase CYP73.	locus_id ""Os02g0467600"";Description ""Cinnamate 4-hydroxylase CYP73."";category ""II"";GO_id ""GO:0004497 : monooxygenase activity"";GO_id ""GO:0006118 : electron transport"";InterPro_id ""IPR001128 : Cytochrome P450"";InterPro_id ""IPR002401 : E-class P450, group I"";Ortholog ""No significant hit available""		0.707479	1.61474	6.8345	15.7453	0.0045284	0.0292121	1.89883	I	19.1188	0.000217357	28.2288	0.0118284	1.4765	0.00665329	23.8218	1.47738e-06
Os02g0467000|COMBINER_EST|CI046098|5	Cinnamate 4-hydroxylase CYP73.	locus_id ""Os02g0467000"";Description ""Cinnamate 4-hydroxylase CYP73."";category ""II"";GO_id ""GO:0004497 : monooxygenase activity"";GO_id ""GO:0006118 : electron transport"";InterPro_id ""IPR001128 : Cytochrome P450"";InterPro_id ""IPR002401 : E-class P450, group I"";Ortholog ""No significant hit available""		0.741506	1.2762	2.52989	3.12912	0.000575443	0.0239316	1.47986	I	26.3173	0.000212318	30.8367	0.0117156	1.17173	0.164885	31.1493	2.93982e-05
Os02g0266000|COMBINER_EST|CI459614|0	Phosphoribosylanthranilate isomerase (EC 5.3.1.24).	locus_id ""Os02g0266000"";Description ""Phosphoribosylanthranilate isomerase (EC 5.3.1.24)."";category ""II"";GO_id ""GO:0004640 : phosphoribosylanthranilate isomerase activity"";GO_id ""GO:0006568 : tryptophan metabolism"";InterPro_id ""IPR001240 : N-(5'phosphoribosyl)anthranilate isomerase (PRAI)"";InterPro_id ""IPR011060 : Ribulose-phosphate binding barrel"";Ortholog ""No significant hit avail…		0.538453	0.580674	1.49568	3.78696	0.000721413	0.0239316	0.822549	II	3.67625	4.9695e-05	3.16468	0.0379007	0.860845	0.131485	6.82599	2.7175e-05
Os02g0207900|COMBINER_EST|CI430776|1	Alpha/beta hydrolase family protein.	locus_id ""Os02g0207900"";Description ""Alpha/beta hydrolase family protein."";category ""III"";GO_id ""GO:0003824 : catalytic activity"";GO_id ""GO:0006725 : aromatic compound metabolism"";GO_id ""GO:0016787 : hydrolase activity"";InterPro_id ""IPR003089 : Alpha/beta hydrolase"";InterPro_id ""IPR000073 : Alpha/beta hydrolase fold"";InterPro_id ""IPR000379 : Esterase/lipase/thioesterase"";Ortholo…		0.744893	0.677478	1.04136	2.22591	0.0134662	0.0386131	0.674157	II	2.8393	0.000328209	2.07076	0.120323	0.729322	0.195132	4.2221	0.000741085
Os02g0180700|mRNA|AK070746|CDS+3'UTR	Cinnamoyl-CoA reductase (EC 1.2.1.44).	locus_id ""Os02g0180700"";Description ""Cinnamoyl-CoA reductase (EC 1.2.1.44)."";category ""II"";GO_id ""No significant hit available"";InterPro_id ""No significant hit available"";Ortholog ""No significant hit available""		1.15123	0.911168	1.59175	2.47695	0.00275482	0.0265815	0.843982	II	1.4948	0.00562245	1.73914	0.000740746	1.16345	0.354436	3.0424	0.00848857
Os02g0177600|mRNA|AK070083|CDS+3'UTR	4-coumarate--CoA ligase 1 (EC 6.2.1.12) (4CL 1) (4-coumaroyl-CoA synthase 1).	locus_id ""Os02g0177600"";Description ""4-coumarate--CoA ligase 1 (EC 6.2.1.12) (4CL 1) (4-coumaroyl-CoA synthase 1)."";category ""II"";GO_id ""GO:0003824 : catalytic activity"";GO_id ""GO:0008152 : metabolism"";InterPro_id ""IPR000873 : AMP-dependent synthetase and ligase"";Ortholog ""No significant hit available""		0.910013	3.92779	12.3809	22.1811	0.0134369	0.0385503	5.26691	I	66.862	0.000788411	81.9324	0.0066532	1.2254	0.664007	63.9943	0.000940973
Os01g0865100|mRNA|AK065779|CDS+3'UTR	Uricase (Fragment).	locus_id ""Os01g0865100"";Description ""Uricase (Fragment)."";category ""II"";GO_id ""GO:0004846 : urate oxidase activity"";GO_id ""GO:0006144 : purine base metabolism"";InterPro_id ""IPR002042 : Uricase"";Ortholog ""AY104272 (Maize)""		0.772963	0.713485	1.25118	2.25436	0.0269321	0.0521548	0.98403	II	1.39035	0.0908889	1.44999	0.0813729	1.04289	0.696626	1.92961	0.0219892
Os01g0764400|mRNA|AK068983|CDS+3'UTR	Chorismate mutase, chloroplast precursor (EC 5.4.99.5) (CM-1).	locus_id ""Os01g0764400"";Description ""Chorismate mutase, chloroplast precursor (EC 5.4.99.5) (CM-1)."";category ""II"";GO_id ""GO:0004106 : chorismate mutase activity"";GO_id ""GO:0009073 : aromatic amino acid family biosynthesis"";InterPro_id ""IPR008238 : Chorismate mutase of the AroQ class, eukaryotic type"";InterPro_id ""IPR002701 : Chorismate mutase"";Ortholog ""AY103806 (Maize)"";Ortholog…		0.797409	1.04584	1.56768	2.71858	0.00954081	0.0347517	1.05307	II	1.48705	0.00225163	1.51022	0.00498496	1.01558	0.872535	2.17013	0.0567676
Os01g0375500|COMBINER_EST|Os01g0375500|8	Dehydroquinase class I domain containing protein.	locus_id ""Os01g0375500"";Description ""Dehydroquinase class I domain containing protein."";category ""III"";GO_id ""GO:0003855 : 3-dehydroquinate dehydratase activity"";GO_id ""GO:0004764 : shikimate 5-dehydrogenase activity"";GO_id ""GO:0005737 : cytoplasm"";GO_id ""GO:0009073 : aromatic amino acid family biosynthesis"";InterPro_id ""IPR001381 : Dehydroquinase class I"";InterPro_id ""IPR006151 …		1.18623	1.17637	1.8927	3.95376	0.02355	0.0491254	1.42377	I	2.97745	5.08928e-06	1.8443	0.0433125	0.619424	0.172122	2.15778	0.00108598
Os01g0375200|mRNA|AK121501|CDS+3'UTR	Dehydroquinate dehydratase/shikimate:NADP oxidoreductase (EC 4.2.1.10) (EC 1.1.1.25).	locus_id ""Os01g0375200"";Description ""Dehydroquinate dehydratase/shikimate:NADP oxidoreductase (EC 4.2.1.10) (EC 1.1.1.25)."";category ""II"";GO_id ""GO:0003855 : 3-dehydroquinate dehydratase activity"";GO_id ""GO:0004764 : shikimate 5-dehydrogenase activity"";GO_id ""GO:0005737 : cytoplasm"";GO_id ""GO:0009073 : aromatic amino acid family biosynthesis"";InterPro_id ""IPR001381 : Dehydroquinase…		1.1674	1.18122	1.86717	3.57864	0.017922	0.042837	1.40447	II	1.87086	0.000210624	1.70001	0.000926725	0.908681	0.195008	2.60031	9.05587e-05
Os01g0375200|mRNA|AK073323|CDS+3'UTR	Dehydroquinate dehydratase/shikimate:NADP oxidoreductase (EC 4.2.1.10) (EC 1.1.1.25).	locus_id ""Os01g0375200"";Description ""Dehydroquinate dehydratase/shikimate:NADP oxidoreductase (EC 4.2.1.10) (EC 1.1.1.25)."";category ""II"";GO_id ""GO:0003855 : 3-dehydroquinate dehydratase activity"";GO_id ""GO:0004764 : shikimate 5-dehydrogenase activity"";GO_id ""GO:0005737 : cytoplasm"";GO_id ""GO:0009073 : aromatic amino acid family biosynthesis"";InterPro_id ""IPR001381 : Dehydroquinase…		1.17066	1.16292	1.81956	3.55124	0.0184879	0.0435122	1.37899	II	1.92378	0.000146265	1.7664	0.000663725	0.918192	0.234994	2.5536	0.000291855
Os01g0375200|mRNA|AK063767|CDS+3'UTR	Dehydroquinate dehydratase/shikimate:NADP oxidoreductase (EC 4.2.1.10) (EC 1.1.1.25).	locus_id ""Os01g0375200"";Description ""Dehydroquinate dehydratase/shikimate:NADP oxidoreductase (EC 4.2.1.10) (EC 1.1.1.25)."";category ""II"";GO_id ""GO:0003855 : 3-dehydroquinate dehydratase activity"";GO_id ""GO:0004764 : shikimate 5-dehydrogenase activity"";GO_id ""GO:0005737 : cytoplasm"";GO_id ""GO:0009073 : aromatic amino acid family biosynthesis"";InterPro_id ""IPR001381 : Dehydroquinase…		1.16078	1.12274	2.04052	4.78149	0.0196481	0.0450159	1.42985	I	2.73667	0.000672489	2.13467	0.0132463	0.780025	0.0161698	3.29103	0.000534937
Os01g0259600|mRNA|AK066193|CDS+3'UTR	Molybdenum cofactor biosynthesis protein domain containing protein.	locus_id ""Os01g0259600"";Description ""Molybdenum cofactor biosynthesis protein domain containing protein."";category ""III"";GO_id ""GO:0006777 : Mo-molybdopterin cofactor biosynthesis"";InterPro_id ""IPR001453 : Molybdenum cofactor biosynthesis protein"";Ortholog ""No significant hit available""		0.829209	1.04375	1.30109	2.29614	0.0076348	0.0326483	1.07431	II	1.53721	0.00216123	1.2948	0.527936	0.842309	0.529558	2.07888	0.0697123
Os01g0199400|mRNA|AK070748|CDS+3'UTR	Alpha/beta hydrolase family protein.	locus_id ""Os01g0199400"";Description ""Alpha/beta hydrolase family protein."";category ""III"";GO_id ""GO:0003824 : catalytic activity"";GO_id ""GO:0006725 : aromatic compound metabolism"";GO_id ""GO:0016787 : hydrolase activity"";InterPro_id ""IPR003089 : Alpha/beta hydrolase"";InterPro_id ""IPR000073 : Alpha/beta hydrolase fold"";InterPro_id ""IPR000379 : Esterase/lipase/thioesterase"";Ortholo…		1.04833	0.829169	1.2643	2.39976	0.00456491	0.0292121	0.943969	II	1.4672	0.00691092	1.43756	0.0999384	0.979798	0.869729	2.14784	0.0507042
Os01g0199400|mRNA|AK068509|CDS+3'UTR	Alpha/beta hydrolase family protein.	locus_id ""Os01g0199400"";Description ""Alpha/beta hydrolase family protein."";category ""III"";GO_id ""GO:0003824 : catalytic activity"";GO_id ""GO:0006725 : aromatic compound metabolism"";GO_id ""GO:0016787 : hydrolase activity"";InterPro_id ""IPR003089 : Alpha/beta hydrolase"";InterPro_id ""IPR000073 : Alpha/beta hydrolase fold"";InterPro_id ""IPR000379 : Esterase/lipase/thioesterase"";Ortholo…		1.03259	0.81842	1.26547	2.36879	0.00447907	0.0292121	0.960805	II	1.47566	0.00662401	1.41786	0.108829	0.960835	0.745373	2.15053	0.0507109
isoprenoid metabolism
Os07g0580900|mRNA|AK121529|CDS+3'UTR	GGDP synthase.	locus_id ""Os07g0580900"";Description ""GGDP synthase."";category ""II"";GO_id ""GO:0008299 : isoprenoid biosynthesis"";InterPro_id ""IPR000092 : Polyprenyl synthetase"";InterPro_id ""IPR008949 : Terpenoid synthase"";Ortholog ""No significant hit available""	GGPS (GGPPS, GGDP synthase)	0.563736	0.454655	1.80749	31.2321	0.00761721	0.0326483	1.06279	II	9.13349	2.51193e-06	10.2067	0.00854402	1.11751	0.223313	113.004	0.0136232
Os07g0580900|mRNA|AK120768|CDS+3'UTR	GGDP synthase.	locus_id ""Os07g0580900"";Description ""GGDP synthase."";category ""II"";GO_id ""GO:0008299 : isoprenoid biosynthesis"";InterPro_id ""IPR000092 : Polyprenyl synthetase"";InterPro_id ""IPR008949 : Terpenoid synthase"";Ortholog ""No significant hit available""	GGPS (GGPPS, GGDP synthase)	0.407746	0.423005	1.52228	25.3661	0.00446755	0.0292121	0.818642	II	6.22781	6.86026e-05	5.8501	7.61338e-05	0.939351	0.356897	53.6981	0.00687709
Os06g0569500|mRNA|AF088220|CDS+3'UTR	Ent-kaurene oxidase (EC 1.14.13.78) (AtKO1) (Cytochrome P450 701A3).	locus_id ""Os06g0569500"";Description ""Ent-kaurene oxidase (EC 1.14.13.78) (AtKO1) (Cytochrome P450 701A3)."";category ""II"";GO_id ""GO:0004497 : monooxygenase activity"";GO_id ""GO:0006118 : electron transport"";InterPro_id ""IPR001128 : Cytochrome P450"";InterPro_id ""IPR002401 : E-class P450, group I"";Ortholog ""No significant hit available""	KOL4	0.182871	0.188047	2.0584	38.3429	0.0113939	0.0364927	0.771441	I	383.249	0.000187662	147.034	0.00373459	0.322541	0.0380087	1782.86	0.000149659
Os05g0560900|mRNA|AK101758|CDS+3'UTR	Gibberellin 2-beta-dioxygenase (EC 1.14.11.13) (Gibberellin 2-beta- hydroxylase) (Gibberellin 2-oxidase) (GA 2-oxidase).	locus_id ""Os05g0560900"";Description ""Gibberellin 2-beta-dioxygenase (EC 1.14.11.13) (Gibberellin 2-beta- hydroxylase) (Gibberellin 2-oxidase) (GA 2-oxidase)."";category ""II"";GO_id ""GO:0005506 : iron ion binding"";GO_id ""GO:0016216 : isopenicillin-N synthase activity"";GO_id ""GO:0017000 : antibiotic biosynthesis"";InterPro_id ""IPR002283 : Isopenicillin N synthase"";InterPro_id ""IPR005123…	GA2ox8	1.10411	2.08618	2.5215	4.938	0.0136598	0.0387538	2.09449	II	1.45222	0.00233628	1.67613	0.00418282	1.15419	0.102661	2.12335	0.0760925
Os05g0560900|mRNA|AK063973|CDS+3'UTR	Gibberellin 2-beta-dioxygenase (EC 1.14.11.13) (Gibberellin 2-beta- hydroxylase) (Gibberellin 2-oxidase) (GA 2-oxidase).	locus_id ""Os05g0560900"";Description ""Gibberellin 2-beta-dioxygenase (EC 1.14.11.13) (Gibberellin 2-beta- hydroxylase) (Gibberellin 2-oxidase) (GA 2-oxidase)."";category ""II"";GO_id ""GO:0005506 : iron ion binding"";GO_id ""GO:0016216 : isopenicillin-N synthase activity"";GO_id ""GO:0017000 : antibiotic biosynthesis"";InterPro_id ""IPR002283 : Isopenicillin N synthase"";InterPro_id ""IPR005123…	GA2ox8	1.03183	2.62208	3.86271	11.3542	0.0202768	0.0458875	2.67186	II	1.35023	0.0138352	1.54357	0.0164193	1.14319	0.127788	2.26873	0.066291
Os05g0408900|mRNA|AF024512|5'UTR+CDS	1-D-deoxyxylulose 5-phosphate synthase.	locus_id ""Os05g0408900"";Description ""1-D-deoxyxylulose 5-phosphate synthase."";category ""II"";GO_id ""GO:0008661 : 1-deoxy-D-xylulose-5-phosphate synthase activity"";GO_id ""GO:0016114 : terpenoid biosynthesis"";InterPro_id ""IPR005475 : Transketolase, central region"";InterPro_id ""IPR005476 : Transketolase, C terminal"";InterPro_id ""IPR005477 : Deoxyxylulose-5-phosphate synthase"";InterPro…	DXS1 (DXPS)	0.494086	0.525363	0.695133	2.35061	0.005581	0.0301281	0.875415	III	0.794876	0.329622	0.886838	0.54292	1.11569	0.796418	7.20301	0.0949052
Os04g0550600|mRNA|AK109771|CDS+3'UTR	Retinal pigment epithelial membrane protein family protein.	locus_id ""Os04g0550600"";Description ""Retinal pigment epithelial membrane protein family protein."";category ""III"";GO_id ""No significant hit available"";InterPro_id ""IPR004294 : Retinal pigment epithelial membrane protein"";Ortholog ""No significant hit available""	D17, HTD1 (MAX3)	0.852644	1.09209	1.90191	3.92118	0.00343733	0.0278536	0.481078	II	2.85995	1.67336e-05	3.57371	0.0104581	1.24957	0.0615371	4.03388	0.000154323
Os04g0182200|mRNA|AK067970|CDS+3'UTR	2OG-Fe(II) oxygenase domain containing protein.	locus_id ""Os04g0182200"";Description ""2OG-Fe(II) oxygenase domain containing protein."";category ""III"";GO_id ""No significant hit available"";InterPro_id ""IPR005123 : 2OG-Fe(II) oxygenase"";Ortholog ""AY110514 (Maize)""	Os2OG-diox	0.680156	0.867943	1.45936	3.22742	0.00931658	0.0343884	0.882582	II	2.23338	0.000207235	1.45646	0.0443448	0.652135	0.234017	3.06562	0.0250824
Os04g0179200|mRNA|AK120852|CDS+3'UTR	Stem secoisolariciresinol dehydrogenase (Fragment).	locus_id ""Os04g0179200"";Description ""Stem secoisolariciresinol dehydrogenase (Fragment)."";category ""II"";GO_id ""GO:0008152 : metabolism"";GO_id ""GO:0016491 : oxidoreductase activity"";InterPro_id ""IPR002198 : Short-chain dehydrogenase/reductase SDR"";InterPro_id ""IPR002347 : Glucose/ribitol dehydrogenase"";Ortholog ""No significant hit available""	OsMAS	0.0652258	0.0691172	1.00314	33.4754	0.0195951	0.04497	0.381468	I	405.204	6.16653e-05	141.512	0.000771173	0.29468	0.0235533	1162.32	0.000456288
Os04g0179200|mRNA|AK106087|CDS+3'UTR	Stem secoisolariciresinol dehydrogenase (Fragment).	locus_id ""Os04g0179200"";Description ""Stem secoisolariciresinol dehydrogenase (Fragment)."";category ""II"";GO_id ""GO:0008152 : metabolism"";GO_id ""GO:0016491 : oxidoreductase activity"";InterPro_id ""IPR002198 : Short-chain dehydrogenase/reductase SDR"";InterPro_id ""IPR002347 : Glucose/ribitol dehydrogenase"";Ortholog ""No significant hit available""	OsMAS	0.0645931	0.0670881	1.04109	34.6127	0.0209721	0.0465184	0.407637	I	546.919	0.000321748	217.629	0.0041841	0.480288	0.388071	1589.8	0.00245013
Os04g0178300|mRNA|AK100631|CDS+3'UTR	Copalyl diphosphate synthetase (Fragment).	locus_id ""Os04g0178300"";Description ""Copalyl diphosphate synthetase (Fragment)."";category ""II"";GO_id ""GO:0008152 : metabolism"";GO_id ""GO:0016829 : lyase activity"";InterPro_id ""IPR001906 : Terpene synthase-like"";InterPro_id ""IPR005630 : Terpene synthase, metal-binding"";InterPro_id ""IPR008930 : Terpenoid cylases/protein prenyltransferase alpha-alpha toroid"";InterPro_id ""IPR008949 :…	OsCPS4/OsCyc1	0.176475	0.188141	0.784488	5.79647	0.00689677	0.031614	0.796217	II	48.3724	0.00171481	29.2109	0.102907	0.603877	0.0483863	1404.34	0.00201811
Os03g0731900|mRNA|AK121561|CDS+3'UTR	Isopentenyl/dimethylallyl diphosphate synthase (Fragment).	locus_id ""Os03g0731900"";Description ""Isopentenyl/dimethylallyl diphosphate synthase (Fragment)."";category ""II"";GO_id ""No significant hit available"";InterPro_id ""IPR003451 : LytB protein"";Ortholog ""AY081454 (Thale_cress)""	HDR (HMBDR reductase)	0.46748	0.498336	1.39721	14.7109	0.00757785	0.0326483	0.75472	II	3.04786	1.50272e-05	3.33894	0.0202622	1.0955	0.382976	24.6965	0.0281055
Os03g0731900|mRNA|AK064873|CDS+3'UTR	Isopentenyl/dimethylallyl diphosphate synthase (Fragment).	locus_id ""Os03g0731900"";Description ""Isopentenyl/dimethylallyl diphosphate synthase (Fragment)."";category ""II"";GO_id ""No significant hit available"";InterPro_id ""IPR003451 : LytB protein"";Ortholog ""AY081454 (Thale_cress)""	HDS (HMBDP synthase)	0.401777	0.439141	1.08897	8.61245	0.0047083	0.0293269	0.620242	II	2.77988	1.29854e-05	3.00827	0.00650875	1.08216	0.264007	24.2974	0.0242711
Os03g0731900|mRNA|AK062113|CDS+3'UTR	Isopentenyl/dimethylallyl diphosphate synthase (Fragment).	locus_id ""Os03g0731900"";Description ""Isopentenyl/dimethylallyl diphosphate synthase (Fragment)."";category ""II"";GO_id ""No significant hit available"";InterPro_id ""IPR003451 : LytB protein"";Ortholog ""AY081454 (Thale_cress)""	HDR (HMBDR reductase)	0.493032	0.536647	1.40149	12.1307	0.0039739	0.0283437	0.792832	II	3.00068	2.13242e-05	3.08792	0.0230639	1.02907	0.685947	22.5143	0.0273278
Os02g0680600|mRNA|AK060238|CDS+3'UTR	2-C-methyl-D-erythritol 2,4-cyclodiphosphate synthase, chloroplast precursor (EC 4.6.1.12) (MECPS) (MECDP-synthase).	locus_id ""Os02g0680600"";Description ""2-C-methyl-D-erythritol 2,4-cyclodiphosphate synthase, chloroplast precursor (EC 4.6.1.12) (MECPS) (MECDP-synthase)."";category ""II"";GO_id ""GO:0016114 : terpenoid biosynthesis"";InterPro_id ""IPR010925 : 2C-methyl-D-erythritol 2,4-cyclodiphosphate synthase"";InterPro_id ""IPR003526 : MECDP-synthase"";Ortholog ""No significant hit available""	MCS (MECPS, MECDP synthase)	0.391177	0.615071	1.3687	7.51916	0.00380924	0.0282474	0.659489	II	2.16312	0.000627736	2.30296	0.000135968	1.06465	0.620913	10.4349	0.0264873
Os02g0603800|mRNA|AY224457|CDS	Isoprenoid biosynthesis-like protein (Fragment).	locus_id ""Os02g0603800"";Description ""Isoprenoid biosynthesis-like protein (Fragment)."";category ""I"";GO_id ""GO:0016114 : terpenoid biosynthesis"";InterPro_id ""IPR004588 : IspG protein"";InterPro_id ""IPR011005 : Dihydropteroate synthase-like"";Ortholog ""No significant hit available""	HDS (HMBDP synthase)	0.537548	0.584684	1.06992	8.96	0.00409996	0.0284371	0.709459	II	2.38842	4.36998e-05	1.91404	0.000756978	0.801383	0.0249812	21.3051	0.0230745
Os02g0603800|mRNA|AK120769|CDS+3'UTR	Isoprenoid biosynthesis-like protein (Fragment).	locus_id ""Os02g0603800"";Description ""Isoprenoid biosynthesis-like protein (Fragment)."";category ""I"";GO_id ""GO:0016114 : terpenoid biosynthesis"";InterPro_id ""IPR004588 : IspG protein"";InterPro_id ""IPR011005 : Dihydropteroate synthase-like"";Ortholog ""No significant hit available""	HDS (HMBDP synthase)	0.475586	0.501136	0.994742	10.1296	0.00482599	0.0293475	0.684593	II	2.05912	0.00109292	1.80759	0.00196336	0.877845	0.105657	9.5918	0.00715865
Os02g0603800|mRNA|AK105762|CDS+3'UTR	Isoprenoid biosynthesis-like protein (Fragment).	locus_id ""Os02g0603800"";Description ""Isoprenoid biosynthesis-like protein (Fragment)."";category ""I"";GO_id ""GO:0016114 : terpenoid biosynthesis"";InterPro_id ""IPR004588 : IspG protein"";InterPro_id ""IPR011005 : Dihydropteroate synthase-like"";Ortholog ""No significant hit available""	HDS (HMBDP synthase)	0.410368	0.457045	0.84159	7.66463	0.00505004	0.0296129	0.555856	II	2.21879	0.000769222	1.91062	0.00150928	0.861109	0.0771086	20.3699	0.0212114
Os02g0571900|mRNA|AK101003|CDS+3'UTR	Cytochrome P450 family protein.	locus_id ""Os02g0571900"";Description ""Cytochrome P450 family protein."";category ""III"";GO_id ""GO:0004497 : monooxygenase activity"";GO_id ""GO:0006118 : electron transport"";InterPro_id ""IPR001128 : Cytochrome P450"";InterPro_id ""IPR002401 : E-class P450, group I"";Ortholog ""No significant hit available""	P450 2-6	0.303495	0.251666	0.536309	2.43757	0.051555	0.0739434	0.29757	I	5.07817	4.17112e-05	4.63508	0.164809	0.912747	0.918313	7.34689	0.0236942
Os02g0569000|mRNA|AK059010|CDS+3'UTR	Cytochrome P450 family protein.	locus_id ""Os02g0569000"";Description ""Cytochrome P450 family protein."";category ""III"";GO_id ""GO:0004497 : monooxygenase activity"";GO_id ""GO:0006118 : electron transport"";InterPro_id ""IPR001128 : Cytochrome P450"";InterPro_id ""IPR002401 : E-class P450, group I"";Ortholog ""No significant hit available""	P450 2-1	0.793777	1.25113	1.63926	6.34191	0.00133916	0.0241897	0.785645	I	3.4993	0.0161656	3.97134	0.022767	1.1349	0.617754	4.77347	0.0833166
Os01g0802100|mRNA|AK067589|CDS+3'UTR	4-diphosphocytidyl-2-C-methyl-D-erythritol kinase, chloroplast precursor (EC 2.7.1.148) (CMK) (4-(cytidine-5'-diphospho)-2-C-methyl- D-erythritol kinase) (CDPMEK).	locus_id ""Os01g0802100"";Description ""4-diphosphocytidyl-2-C-methyl-D-erythritol kinase, chloroplast precursor (EC 2.7.1.148) (CMK) (4-(cytidine-5'-diphospho)-2-C-methyl- D-erythritol kinase) (CDPMEK)."";category ""II"";GO_id ""GO:0005524 : ATP binding"";GO_id ""GO:0016114 : terpenoid biosynthesis"";GO_id ""GO:0016301 : kinase activity"";GO_id ""GO:0016310 : phosphorylation"";InterPro_id ""IPR0…	CMK (CDP-ME kinase)	0.542301	0.769175	1.09194	5.60231	0.00587669	0.0301281	0.756932	II	1.99512	0.00124732	1.7628	0.0013834	0.883557	0.120946	10.4823	0.0268153
Os01g0757200|mRNA|AK060714|CDS+3'UTR	Gibberellin 2-beta-dioxygenase (EC 1.14.11.13) (Gibberellin 2-beta- hydroxylase) (Gibberellin 2-oxidase) (GA 2-oxidase).	locus_id ""Os01g0757200"";Description ""Gibberellin 2-beta-dioxygenase (EC 1.14.11.13) (Gibberellin 2-beta- hydroxylase) (Gibberellin 2-oxidase) (GA 2-oxidase)."";category ""II"";GO_id ""GO:0005506 : iron ion binding"";GO_id ""GO:0016216 : isopenicillin-N synthase activity"";GO_id ""GO:0017000 : antibiotic biosynthesis"";InterPro_id ""IPR002283 : Isopenicillin N synthase"";InterPro_id ""IPR005123…	GA2ox3 (gibberellin 2-oxidase)	1.57215	2.22139	4.45025	19.2875	0.00455999	0.0292121	3.85627	II	3.03523	0.00278959	5.47093	0.00183173	1.80248	0.278692	14.5819	0.000700184
Os01g0106900|mRNA|AK099702|CDS+3'UTR	1-deoxy-D-xylulose 5-phosphate reductoisomerase, chloroplast precursor (EC 1.1.1.267) (DXP reductoisomerase) (1-deoxyxylulose-5-phosphate reductoisomerase).	locus_id ""Os01g0106900"";Description ""1-deoxy-D-xylulose 5-phosphate reductoisomerase, chloroplast precursor (EC 1.1.1.267) (DXP reductoisomerase) (1-deoxyxylulose-5-phosphate reductoisomerase)."";category ""II"";GO_id ""GO:0003824 : catalytic activity"";GO_id ""GO:0008299 : isoprenoid biosynthesis"";InterPro_id ""IPR003821 : 1-deoxy-D-xylulose 5-phosphate reductoisomerase"";Ortholog ""No signi…	DXR (DXP reductoisomerase)	0.507832	0.427921	0.834031	12.9435	0.0123804	0.0374468	0.796802	II	3.76155	0.00343851	2.79025	0.00975878	0.741783	0.214953	40.6038	0.0140229
Os01g0106900|mRNA|AK059692|CDS+3'UTR	1-deoxy-D-xylulose 5-phosphate reductoisomerase, chloroplast precursor (EC 1.1.1.267) (DXP reductoisomerase) (1-deoxyxylulose-5-phosphate reductoisomerase).	locus_id ""Os01g0106900"";Description ""1-deoxy-D-xylulose 5-phosphate reductoisomerase, chloroplast precursor (EC 1.1.1.267) (DXP reductoisomerase) (1-deoxyxylulose-5-phosphate reductoisomerase)."";category ""II"";GO_id ""GO:0003824 : catalytic activity"";GO_id ""GO:0008299 : isoprenoid biosynthesis"";InterPro_id ""IPR003821 : 1-deoxy-D-xylulose 5-phosphate reductoisomerase"";Ortholog ""No signi…	DXR (DXP reductoisomerase)	0.497451	0.426958	0.825684	13.0559	0.0127074	0.0377634	0.7784	II	3.92937	0.00156737	2.73487	0.00132413	0.696008	0.170025	36.9454	0.0135759
Os01g0106900|mRNA|AF367205|CDS+3'UTR	1-deoxy-D-xylulose 5-phosphate reductoisomerase, chloroplast precursor (EC 1.1.1.267) (DXP reductoisomerase) (1-deoxyxylulose-5-phosphate reductoisomerase).	locus_id ""Os01g0106900"";Description ""1-deoxy-D-xylulose 5-phosphate reductoisomerase, chloroplast precursor (EC 1.1.1.267) (DXP reductoisomerase) (1-deoxyxylulose-5-phosphate reductoisomerase)."";category ""II"";GO_id ""GO:0003824 : catalytic activity"";GO_id ""GO:0008299 : isoprenoid biosynthesis"";InterPro_id ""IPR003821 : 1-deoxy-D-xylulose 5-phosphate reductoisomerase"";Ortholog ""No signi…	DXR (DXP reductoisomerase)	0.48962	0.418859	0.844737	13.026	0.012268	0.0372561	0.787324	II	3.92635	0.00207653	2.79962	0.0067846	0.713034	0.153618	40.0019	0.0154275
Other
Os12g0639400|mRNA|AK110532|CDS+3'UTR	AAA ATPase, central region domain containing protein.	locus_id ""Os12g0639400"";Description ""AAA ATPase, central region domain containing protein."";category ""III"";GO_id ""GO:0000166 : nucleotide binding"";GO_id ""GO:0005524 : ATP binding"";InterPro_id ""IPR003959 : AAA ATPase, central region"";InterPro_id ""IPR003593 : AAA ATPase"";Ortholog ""No significant hit available""		0.144747	0.132869	0.405832	2.26771	0.0177513	0.0428282	0.27593	II	1.3912	0.0105379	1.12549	0.462231	0.809006	0.310563	1.86839	0.11306
Os12g0636000|mRNA|AK099519|CDS+3'UTR	Zn-finger, RING domain containing protein.	locus_id ""Os12g0636000"";Description ""Zn-finger, RING domain containing protein."";category ""III"";GO_id ""No significant hit available"";InterPro_id ""IPR001841 : Zn-finger, RING"";Ortholog ""No significant hit available""	RING	0.993418	1.02438	1.38108	2.18126	0.0069187	0.031614	0.939129	II	1.30792	0.0142564	1.12055	0.408519	0.856741	0.0975907	1.89529	0.0288027
Os12g0636000|mRNA|AK062128|CDS+3'UTR	Zn-finger, RING domain containing protein.	locus_id ""Os12g0636000"";Description ""Zn-finger, RING domain containing protein."";category ""III"";GO_id ""No significant hit available"";InterPro_id ""IPR001841 : Zn-finger, RING"";Ortholog ""No significant hit available""	RING	0.975093	0.975329	1.28144	2.00302	0.00355887	0.0278536	0.83871	II	1.28111	0.027731	1.10156	0.559989	0.859849	0.164948	1.85106	0.0307388
Os12g0631100|mRNA|AK066784|CDS+3'UTR	Ras GTPase family protein.	locus_id ""Os12g0631100"";Description ""Ras GTPase family protein."";category ""III"";GO_id ""GO:0005525 : GTP binding"";GO_id ""GO:0006886 : intracellular protein transport"";GO_id ""GO:0007264 : small GTPase mediated signal transduction"";GO_id ""GO:0015031 : protein transport"";InterPro_id ""IPR001806 : Ras GTPase"";InterPro_id ""IPR003577 : Ras small GTPase, Ras type"";InterPro_id ""IPR003578…		0.700812	0.721515	1.2021	2.27988	0.000625686	0.0239316	0.738656	II	1.69012	0.000954664	1.50933	0.0763015	0.893031	0.144269	2.23486	0.0297915
Os12g0629700|mRNA|AK099946|CDS+3'UTR	Thaumatin-like protein precursor.	locus_id ""Os12g0629700"";Description ""Thaumatin-like protein precursor."";category ""II"";GO_id ""No significant hit available"";InterPro_id ""IPR001938 : Thaumatin, pathogenesis-related"";Ortholog ""No significant hit available""		0.132198	0.168063	0.435038	6.7689	0.000727148	0.0239316	0.16575	II	5.27119	3.43482e-07	1.96047	0.0416887	0.371921	0.0614138	27.8913	0.012125
Os12g0623500|mRNA|AK064822|CDS+3'UTR	Cationic amino acid transporter-like protein.	locus_id ""Os12g0623500"";Description ""Cationic amino acid transporter-like protein."";category ""II"";GO_id ""GO:0005279 : amino acid-polyamine transporter activity"";GO_id ""GO:0006810 : transport"";GO_id ""GO:0006865 : amino acid transport"";GO_id ""GO:0016020 : membrane"";InterPro_id ""IPR004841 : Amino acid permease-associated region"";InterPro_id ""IPR002293 : Amino acid/polyamine transpor…		0.781718	0.700677	1.06851	2.35002	0.00768334	0.0326812	1.02502	II	1.65216	0.000874024	1.48558	0.00259338	0.899174	0.16217	2.53052	0.0668182
Os12g0623500|mRNA|AK059703|CDS+3'UTR	Cationic amino acid transporter-like protein.	locus_id ""Os12g0623500"";Description ""Cationic amino acid transporter-like protein."";category ""II"";GO_id ""GO:0005279 : amino acid-polyamine transporter activity"";GO_id ""GO:0006810 : transport"";GO_id ""GO:0006865 : amino acid transport"";GO_id ""GO:0016020 : membrane"";InterPro_id ""IPR004841 : Amino acid permease-associated region"";InterPro_id ""IPR002293 : Amino acid/polyamine transpor…		0.767206	0.695173	1.05124	2.34817	0.0076266	0.0326483	1.01033	II	1.55961	0.00452344	1.49009	0.00279921	0.955426	0.486344	2.54221	0.0666474
Os12g0604600|mRNA|AK070939|CDS+3'UTR	GTP-binding protein-like; root hair defective 3 protein-like.	locus_id ""Os12g0604600"";Description ""GTP-binding protein-like; root hair defective 3 protein-like."";category ""II"";GO_id ""No significant hit available"";InterPro_id ""IPR008803 : Root hair defective 3 GTP-binding"";Ortholog ""No significant hit available""		1.1745	1.28062	1.92436	3.39901	0.00121146	0.0239316	0.763429	I	1.4199	0.0654125	1.81519	0.176908	1.27839	0.152365	1.2976	0.0453597
Os12g0600400|mRNA|AK066514|CDS+3'UTR	Pyridoxal kinase (EC 2.7.1.35) (Pyridoxine kinase) (Pyridoxal kinase- like protein SOS4) (Salt overly sensitive 4).	locus_id ""Os12g0600400"";Description ""Pyridoxal kinase (EC 2.7.1.35) (Pyridoxine kinase) (Pyridoxal kinase- like protein SOS4) (Salt overly sensitive 4)."";category ""II"";GO_id ""GO:0008478 : pyridoxal kinase activity"";InterPro_id ""IPR004625 : Pyridoxal kinase"";Ortholog ""AY084419 (Thale_cress)"";Ortholog ""AY337321 (Wheat)""		0.82209	0.867933	1.27762	2.56209	0.00628352	0.0305937	1.02324	II	1.64907	0.000473406	1.48073	0.0724396	0.897916	0.237998	2.50962	0.00827379
Os12g0595000|mRNA|AK065252|CDS+3'UTR	EXS, C-terminal domain containing protein.	locus_id ""Os12g0595000"";Description ""EXS, C-terminal domain containing protein."";category ""III"";GO_id ""GO:0016021 : integral to membrane"";InterPro_id ""IPR004342 : EXS, C-terminal"";Ortholog ""No significant hit available""		0.747033	0.915144	1.21546	2.01034	0.00362691	0.0278536	0.822861	I	1.67976	0.000783765	1.64324	0.047115	0.978257	0.741362	1.78293	0.0130938
Os12g0591200|COMBINER|CI155889|6	(No Hit)			1.04158	1.02766	1.24712	2.15509	0.0165774	0.0415248	0.738487	II	1.11685	0.213542	0.907751	0.561008	0.812776	0.218197	1.3838	0.34272
Os12g0580400|mRNA|AK099986|CDS+3'UTR	Amino acid/polyamine transporter I family protein.	locus_id ""Os12g0580400"";Description ""Amino acid/polyamine transporter I family protein."";category ""III"";GO_id ""GO:0005279 : amino acid-polyamine transporter activity"";GO_id ""GO:0006865 : amino acid transport"";GO_id ""GO:0016020 : membrane"";InterPro_id ""IPR002293 : Amino acid/polyamine transporter I"";Ortholog ""No significant hit available""		0.549103	0.52115	0.904647	2.89247	0.00939981	0.0345574	0.698302	III	1.22319	0.0915058	1.06226	0.525631	0.868432	0.103607	2.91639	0.00749354
Os12g0578400|mRNA|AK098886|CDS+3'UTR	Glycoside hydrolase, family 79, N-terminal domain containing protein.	locus_id ""Os12g0578400"";Description ""Glycoside hydrolase, family 79, N-terminal domain containing protein."";category ""III"";GO_id ""No significant hit available"";InterPro_id ""IPR005199 : Glycoside hydrolase, family 79, N-terminal"";Ortholog ""BT002603 (Thale_cress)""		0.893359	0.758615	3.24099	15.1342	0.00540182	0.0298926	0.906082	II	5.64047	4.70216e-05	5.15863	5.68889e-06	0.914573	0.590703	22.201	0.00159353
Os12g0578400|mRNA|AK060767|CDS+3'UTR	Glycoside hydrolase, family 79, N-terminal domain containing protein.	locus_id ""Os12g0578400"";Description ""Glycoside hydrolase, family 79, N-terminal domain containing protein."";category ""III"";GO_id ""No significant hit available"";InterPro_id ""IPR005199 : Glycoside hydrolase, family 79, N-terminal"";Ortholog ""BT002603 (Thale_cress)""		0.903655	0.744006	3.24333	15.3989	0.00561074	0.0301281	0.896404	II	5.68889	3.61223e-05	5.14584	9.53972e-05	0.904541	0.567504	21.8828	0.00249338
Os12g0576700|mRNA|AK073512|CDS+3'UTR	Diphosphonucleotide phosphatase 1 precursor.	locus_id ""Os12g0576700"";Description ""Diphosphonucleotide phosphatase 1 precursor."";category ""II"";GO_id ""GO:0016787 : hydrolase activity"";InterPro_id ""IPR004843 : Metallophosphoesterase"";InterPro_id ""IPR008963 : Purple acid phosphatase, N-terminal"";Ortholog ""BT001252 (Thale_cress)""		0.811095	0.694955	1.08039	3.02151	0.0144674	0.0395528	0.794945	II	1.87946	0.00162826	1.3133	0.475122	0.698761	0.40526	5.4972	0.0172218
Os12g0565100|mRNA|AK065775|CDS+3'UTR	Disease resistance protein family protein.	locus_id ""Os12g0565100"";Description ""Disease resistance protein family protein."";category ""III"";GO_id ""GO:0005524 : ATP binding"";GO_id ""GO:0006915 : apoptosis"";GO_id ""GO:0006952 : defense response"";GO_id ""GO:0042829 : defense response to pathogen"";InterPro_id ""IPR000767 : Disease resistance protein"";InterPro_id ""IPR001611 : Leucine-rich repeat"";InterPro_id ""IPR002182 : NB-ARC""…		0.817044	0.88525	1.2278	2.28197	0.0102495	0.0354171	0.913939	II	1.43445	0.00902941	1.44578	0.0492001	1.0079	0.900094	2.06648	0.0315351
Os12g0560300|mRNA|AK099149|CDS+3'UTR	NTGB2 (Fragment).	locus_id ""Os12g0560300"";Description ""NTGB2 (Fragment)."";category ""II"";GO_id ""GO:0005525 : GTP binding"";GO_id ""GO:0006886 : intracellular protein transport"";GO_id ""GO:0007264 : small GTPase mediated signal transduction"";InterPro_id ""IPR006689 : ARF/SAR superfamily"";InterPro_id ""IPR001806 : Ras GTPase"";InterPro_id ""IPR006688 : ADP-ribosylation factor"";InterPro_id ""IPR006687 : GTP…		0.67063	0.563711	0.982564	3.3706	0.00393614	0.0283437	0.780031	III	1.15519	0.0868422	1.16024	0.145137	1.00436	0.96978	3.05971	0.0130113
Os12g0560300|mRNA|AK099125|CDS+3'UTR	NTGB2 (Fragment).	locus_id ""Os12g0560300"";Description ""NTGB2 (Fragment)."";category ""II"";GO_id ""GO:0005525 : GTP binding"";GO_id ""GO:0006886 : intracellular protein transport"";GO_id ""GO:0007264 : small GTPase mediated signal transduction"";InterPro_id ""IPR006689 : ARF/SAR superfamily"";InterPro_id ""IPR001806 : Ras GTPase"";InterPro_id ""IPR006688 : ADP-ribosylation factor"";InterPro_id ""IPR006687 : GTP…		0.654482	0.544712	0.967768	3.40285	0.00376976	0.0282308	0.771646	III	1.19373	0.0922911	1.16587	0.0712368	0.976657	0.891778	3.163	0.010193
Os12g0560300|mRNA|AK060332|CDS+3'UTR	NTGB2 (Fragment).	locus_id ""Os12g0560300"";Description ""NTGB2 (Fragment)."";category ""II"";GO_id ""GO:0005525 : GTP binding"";GO_id ""GO:0006886 : intracellular protein transport"";GO_id ""GO:0007264 : small GTPase mediated signal transduction"";InterPro_id ""IPR006689 : ARF/SAR superfamily"";InterPro_id ""IPR001806 : Ras GTPase"";InterPro_id ""IPR006688 : ADP-ribosylation factor"";InterPro_id ""IPR006687 : GTP…		0.648427	0.572113	1.00348	3.31156	0.00388978	0.028314	0.792453	III	1.15108	0.0867837	1.13187	0.187841	0.983318	0.880074	3.00115	0.0131212
Os12g0555000|mRNA|AK061606|CDS+3'UTR	Bet v I allergen family protein.	locus_id ""Os12g0555000"";Description ""Bet v I allergen family protein."";category ""III"";GO_id ""No significant hit available"";InterPro_id ""IPR000916 : Bet v I allergen"";Ortholog ""No significant hit available""		0.241587	0.238073	0.504787	3.11954	0.132761	0.0937633	0.257448	II	10.2963	0.000135674	4.72693	0.0788033	0.459089	0.0747578	25.7651	0.00679531
Os12g0554500|COMBINER_EST|AU093857|6	Lipase, class 3 family protein.	locus_id ""Os12g0554500"";Description ""Lipase, class 3 family protein."";category ""III"";GO_id ""GO:0004806 : triacylglycerol lipase activity"";GO_id ""GO:0006629 : lipid metabolism"";InterPro_id ""IPR002921 : Lipase, class 3"";InterPro_id ""IPR005592 : Lipase 3, N-terminal"";Ortholog ""No significant hit available""		0.513857	0.445953	0.984515	4.43001	0.00361705	0.0278536	0.55091	II	1.83929	0.000284668	1.74582	0.00119285	0.94918	0.432348	7.85205	0.0413848
Os12g0554100|mRNA|AK069357|CDS+3'UTR	Protein of unknown function DUF231 domain containing protein.	locus_id ""Os12g0554100"";Description ""Protein of unknown function DUF231 domain containing protein."";category ""III"";GO_id ""GO:0005554 : molecular_function unknown"";InterPro_id ""IPR004253 : Protein of unknown function DUF231"";Ortholog ""No significant hit available""		1.17076	1.0745	2.46037	9.35253	0.000460551	0.0239316	1.02902	II	4.87427	5.52586e-05	6.22602	0.0010189	1.27732	0.391241	42.4385	0.0107421
Os12g0541300|COMBINER_EST|CI480228|4	Respiratory burst oxidase homolog.	locus_id ""Os12g0541300"";Description ""Respiratory burst oxidase homolog."";category ""II"";GO_id ""GO:0005509 : calcium ion binding"";GO_id ""GO:0006118 : electron transport"";GO_id ""GO:0016020 : membrane"";GO_id ""GO:0016491 : oxidoreductase activity"";InterPro_id ""IPR000778 : Cytochrome b-245, heavy chain"";InterPro_id ""IPR002048 : Calcium-binding EF-hand"";InterPro_id ""IPR002916 : Ferric…		0.856299	0.674756	1.79826	6.72223	0.00388569	0.028314	1.44469	II	3.50911	1.58815e-06	4.00669	0.00032779	1.1418	0.104785	9.42098	6.8851e-07
Os12g0518200|mRNA|AK070844|CDS+3'UTR	Protein of unknown function DUF6 domain containing protein.	locus_id ""Os12g0518200"";Description ""Protein of unknown function DUF6 domain containing protein."";category ""III"";GO_id ""GO:0016020 : membrane"";InterPro_id ""IPR000620 : Protein of unknown function DUF6"";Ortholog ""No significant hit available""		1.431	1.21151	2.74458	4.33446	0.000135509	0.0239316	0.597935	II	2.95172	0.00247801	1.66462	0.312475	0.563948	0.467876	18.9252	0.0134562
Os12g0516800|COMBINER_EST|CI257278|6	Protein of unknown function DUF231 domain containing protein.	locus_id ""Os12g0516800"";Description ""Protein of unknown function DUF231 domain containing protein."";category ""III"";GO_id ""GO:0005554 : molecular_function unknown"";InterPro_id ""IPR004253 : Protein of unknown function DUF231"";Ortholog ""No significant hit available""		1.21153	1.06248	2.14361	7.31392	0.00085012	0.0239316	0.836241	III	1.78437	0.00253702	2.65034	0.0330207	1.48531	0.0825237	13.7267	0.0121037
Os12g0514000|mRNA|AK099395|CDS+3'UTR	Sugar transporter family protein.	locus_id ""Os12g0514000"";Description ""Sugar transporter family protein."";category ""III"";GO_id ""GO:0005215 : transporter activity"";GO_id ""GO:0005351 : sugar porter activity"";GO_id ""GO:0006810 : transport"";GO_id ""GO:0008643 : carbohydrate transport"";GO_id ""GO:0016020 : membrane"";GO_id ""GO:0016021 : integral to membrane"";InterPro_id ""IPR003663 : Sugar transporter"";InterPro_id ""IP…		0.318872	0.201778	0.369634	3.16938	0.00254126	0.0262298	0.454671	III	1.39626	0.0805783	1.29772	0.0844944	0.929426	0.681608	10.562	0.0979545
Os12g0514000|mRNA|AK061613|CDS+3'UTR	Sugar transporter family protein.	locus_id ""Os12g0514000"";Description ""Sugar transporter family protein."";category ""III"";GO_id ""GO:0005215 : transporter activity"";GO_id ""GO:0005351 : sugar porter activity"";GO_id ""GO:0006810 : transport"";GO_id ""GO:0008643 : carbohydrate transport"";GO_id ""GO:0016020 : membrane"";GO_id ""GO:0016021 : integral to membrane"";InterPro_id ""IPR003663 : Sugar transporter"";InterPro_id ""IP…		0.381681	0.276667	0.402929	2.5484	0.00215592	0.0257625	0.511896	III	1.36256	0.0463835	1.21581	0.3772	0.892298	0.755931	7.69307	0.082698
Os12g0506500|mRNA|AK119779|CDS+3'UTR	Galactokinase/homoserine kinase family protein.	locus_id ""Os12g0506500"";Description ""Galactokinase/homoserine kinase family protein."";category ""III"";GO_id ""GO:0005524 : ATP binding"";GO_id ""GO:0008152 : metabolism"";GO_id ""GO:0016301 : kinase activity"";InterPro_id ""IPR001174 : Galactokinase/homoserine kinase"";Ortholog ""No significant hit available""		0.748245	0.955983	3.49416	12.0758	0.0012302	0.0239316	0.714707	II	6.37849	0.000117845	5.76876	0.00278022	0.904408	0.478391	19.5094	0.00261827
Os12g0437800|mRNA|AK121693|CDS+3'UTR	CI2E.	locus_id ""Os12g0437800"";Description ""CI2E."";category ""II"";GO_id ""GO:0004867 : serine-type endopeptidase inhibitor activity"";GO_id ""GO:0009611 : response to wounding"";InterPro_id ""IPR000864 : Proteinase inhibitor I13, potato inhibitor I"";Ortholog ""No significant hit available""		0.557433	0.597566	1.19091	2.50105	0.000222337	0.0239316	0.313346	II	1.13005	0.348782	0.965253	0.866872	0.854171	0.44486	1.53699	0.00178734
Os12g0437800|mRNA|AK063833|CDS+3'UTR	CI2E.	locus_id ""Os12g0437800"";Description ""CI2E."";category ""II"";GO_id ""GO:0004867 : serine-type endopeptidase inhibitor activity"";GO_id ""GO:0009611 : response to wounding"";InterPro_id ""IPR000864 : Proteinase inhibitor I13, potato inhibitor I"";Ortholog ""No significant hit available""		0.573983	0.615137	1.39924	3.002	7.05785e-05	0.0239316	0.313471	II	1.48836	0.00170289	1.15104	0.223154	0.773362	0.0946154	1.76396	0.000541244
Os12g0406100|mRNA|AK070373|CDS+3'UTR	Glycoside hydrolase, family 43 protein.	locus_id ""Os12g0406100"";Description ""Glycoside hydrolase, family 43 protein."";category ""III"";GO_id ""GO:0005975 : carbohydrate metabolism"";InterPro_id ""IPR006710 : Glycoside hydrolase, family 43"";Ortholog ""AY101528 (Thale_cress)""		0.720527	0.766781	1.10987	2.96121	0.00598051	0.0303493	1.01608	II	1.56406	0.000823614	1.49508	0.0178343	0.955898	0.505356	2.68947	0.0590818
Os12g0284000|mRNA|AK098904|CDS+3'UTR	Regulator of chromosome condensation/beta-lactamase-inhibitor protein II domain containing protein.	locus_id ""Os12g0284000"";Description ""Regulator of chromosome condensation/beta-lactamase-inhibitor protein II domain containing protein."";category ""III"";GO_id ""No significant hit available"";InterPro_id ""IPR000408 : Regulator of chromosome condensation, RCC1"";InterPro_id ""IPR009091 : Regulator of chromosome condensation/beta-lactamase-inhibitor protein II"";Ortholog ""No significant hit…		0.645415	0.600457	1.03175	2.25369	0.00249304	0.0261766	0.899473	II	1.57978	0.0010866	1.49362	0.0232125	0.945462	0.40212	2.38314	0.0508561
Os12g0284000|mRNA|AK065747|CDS+3'UTR	Regulator of chromosome condensation/beta-lactamase-inhibitor protein II domain containing protein.	locus_id ""Os12g0284000"";Description ""Regulator of chromosome condensation/beta-lactamase-inhibitor protein II domain containing protein."";category ""III"";GO_id ""No significant hit available"";InterPro_id ""IPR000408 : Regulator of chromosome condensation, RCC1"";InterPro_id ""IPR009091 : Regulator of chromosome condensation/beta-lactamase-inhibitor protein II"";Ortholog ""No significant hit…		0.720876	0.685038	1.16229	2.37515	0.000662352	0.0239316	0.965007	II	1.28899	0.0730447	1.2846	0.227977	0.9966	0.956602	2.3249	0.0360355
Os12g0284000|mRNA|AK065041|CDS+3'UTR	Regulator of chromosome condensation/beta-lactamase-inhibitor protein II domain containing protein.	locus_id ""Os12g0284000"";Description ""Regulator of chromosome condensation/beta-lactamase-inhibitor protein II domain containing protein."";category ""III"";GO_id ""No significant hit available"";InterPro_id ""IPR000408 : Regulator of chromosome condensation, RCC1"";InterPro_id ""IPR009091 : Regulator of chromosome condensation/beta-lactamase-inhibitor protein II"";Ortholog ""No significant hit…		0.621775	0.594058	1.05332	2.24516	0.00253175	0.0262298	0.867336	II	1.5115	0.00390784	1.5094	0.0366075	0.998613	0.982293	2.39482	0.0511976
Os12g0284000|mRNA|AK062069|CDS+3'UTR	Regulator of chromosome condensation/beta-lactamase-inhibitor protein II domain containing protein.	locus_id ""Os12g0284000"";Description ""Regulator of chromosome condensation/beta-lactamase-inhibitor protein II domain containing protein."";category ""III"";GO_id ""No significant hit available"";InterPro_id ""IPR000408 : Regulator of chromosome condensation, RCC1"";InterPro_id ""IPR009091 : Regulator of chromosome condensation/beta-lactamase-inhibitor protein II"";Ortholog ""No significant hit…		0.613956	0.605665	1.04712	2.20003	0.00213167	0.0257625	0.878074	II	1.45065	0.00618555	1.45259	0.0262872	1.00134	0.982934	2.45386	0.0447607
Os12g0283900|mRNA|AK106931|CDS+3'UTR	Protein prenyltransferase domain containing protein.	locus_id ""Os12g0283900"";Description ""Protein prenyltransferase domain containing protein."";category ""III"";GO_id ""No significant hit available"";InterPro_id ""IPR002885 : Pentatricopeptide repeat"";InterPro_id ""IPR008940 : Protein prenyltransferase"";InterPro_id ""IPR008941 : TPR-like"";Ortholog ""No significant hit available""		1.11519	1.17867	1.85194	4.94943	0.000627292	0.0239316	0.82188	II	1.62895	0.000646181	1.77127	0.00167699	1.08737	0.340994	3.38515	0.0206024
Os12g0283400|mRNA|AK110798|CDS+3'UTR	Glutelin family protein.	locus_id ""Os12g0283400"";Description ""Glutelin family protein."";category ""III"";GO_id ""GO:0004857 : enzyme inhibitor activity"";GO_id ""GO:0030599 : pectinesterase activity"";GO_id ""GO:0045735 : nutrient reservoir activity"";InterPro_id ""IPR000480 : Glutelin"";InterPro_id ""IPR007186 : Plant invertase/pectin methylesterase inhibitor"";InterPro_id ""IPR006501 : Pectinesterase inhibitor"";Or…		1.07028	0.88338	2.93276	3.8837	0.000590737	0.0239316	0.733602	I	11.5877	1.72243e-08	7.01461	0.0382706	0.605347	0.298307	11.9607	0.0255291
Os12g0278800|mRNA|AK121774|CDS+3'UTR	U2 auxiliary factor small subunit family protein.	locus_id ""Os12g0278800"";Description ""U2 auxiliary factor small subunit family protein."";category ""III"";GO_id ""GO:0003676 : nucleic acid binding"";GO_id ""GO:0003723 : RNA binding"";GO_id ""GO:0005634 : nucleus"";InterPro_id ""IPR009145 : U2 auxiliary factor small subunit"";InterPro_id ""IPR000571 : Zn-finger, C-x8-C-x5-C-x3-H type"";Ortholog ""No significant hit available""		0.980785	1.75528	2.05235	2.76918	0.0150245	0.040144	1.33073	I	1.58826	0.00342393	1.59647	0.00568739	1.00517	0.934267	1.47798	0.010992
Os12g0278800|mRNA|AK111962|CDS+3'UTR	U2 auxiliary factor small subunit family protein.	locus_id ""Os12g0278800"";Description ""U2 auxiliary factor small subunit family protein."";category ""III"";GO_id ""GO:0003676 : nucleic acid binding"";GO_id ""GO:0003723 : RNA binding"";GO_id ""GO:0005634 : nucleus"";InterPro_id ""IPR009145 : U2 auxiliary factor small subunit"";InterPro_id ""IPR000571 : Zn-finger, C-x8-C-x5-C-x3-H type"";Ortholog ""No significant hit available""		0.925041	1.67984	1.94134	2.7151	0.0160218	0.0410281	1.27686	I	1.71231	0.00963781	1.66108	0.0584535	0.970084	0.634449	1.5657	0.00339339
Os12g0278800|mRNA|AK111498|CDS+3'UTR	U2 auxiliary factor small subunit family protein.	locus_id ""Os12g0278800"";Description ""U2 auxiliary factor small subunit family protein."";category ""III"";GO_id ""GO:0003676 : nucleic acid binding"";GO_id ""GO:0003723 : RNA binding"";GO_id ""GO:0005634 : nucleus"";InterPro_id ""IPR009145 : U2 auxiliary factor small subunit"";InterPro_id ""IPR000571 : Zn-finger, C-x8-C-x5-C-x3-H type"";Ortholog ""No significant hit available""		0.931757	1.68103	1.98566	2.72523	0.015584	0.0406261	1.26874	I	1.58377	0.00385488	1.63749	0.0254512	1.03392	0.603069	1.62036	0.00235568
Os12g0268000|mRNA|AK071599|CDS+3'UTR	Cytochrome P450 71A1 (EC 1.14.-.-) (CYPLXXIA1) (ARP-2).	locus_id ""Os12g0268000"";Description ""Cytochrome P450 71A1 (EC 1.14.-.-) (CYPLXXIA1) (ARP-2)."";category ""II"";GO_id ""GO:0004497 : monooxygenase activity"";GO_id ""GO:0006118 : electron transport"";InterPro_id ""IPR001128 : Cytochrome P450"";InterPro_id ""IPR002401 : E-class P450, group I"";Ortholog ""No significant hit available""		0.441261	0.35206	0.592088	2.1275	0.0465227	0.0699667	0.644142	II	2.33984	0.00039933	1.65544	0.253544	0.707503	0.455737	4.13328	1.43528e-05
Os12g0268000|mRNA|AF088221|CDS+3'UTR	Cytochrome P450 71A1 (EC 1.14.-.-) (CYPLXXIA1) (ARP-2).	locus_id ""Os12g0268000"";Description ""Cytochrome P450 71A1 (EC 1.14.-.-) (CYPLXXIA1) (ARP-2)."";category ""II"";GO_id ""GO:0004497 : monooxygenase activity"";GO_id ""GO:0006118 : electron transport"";InterPro_id ""IPR001128 : Cytochrome P450"";InterPro_id ""IPR002401 : E-class P450, group I"";Ortholog ""No significant hit available""		0.494931	0.396912	0.658355	2.27403	0.0364537	0.0614958	0.726162	II	1.93466	9.02376e-05	1.46361	0.288618	0.756523	0.487725	2.93431	0.000116876
Os12g0244100|mRNA|AK121949|CDS+3'UTR	Heat shock 70 protein.	locus_id ""Os12g0244100"";Description ""Heat shock 70 protein."";category ""II"";GO_id ""No significant hit available"";InterPro_id ""IPR001023 : Heat shock protein Hsp70"";Ortholog ""No significant hit available""		0.891418	0.920762	1.17219	2.03846	0.00480848	0.0293269	0.979056	II	1.33437	0.0266451	1.25505	0.169546	0.940558	0.36535	1.86306	0.00111581
Os12g0244100|mRNA|AK119535|CDS+3'UTR	Heat shock 70 protein.	locus_id ""Os12g0244100"";Description ""Heat shock 70 protein."";category ""II"";GO_id ""No significant hit available"";InterPro_id ""IPR001023 : Heat shock protein Hsp70"";Ortholog ""No significant hit available""		0.885161	0.914462	1.15795	2.02092	0.0049236	0.0294723	0.967066	II	1.35462	0.00575937	1.32658	0.0236629	0.979297	0.740506	1.89242	0.000441101
[truncated: 2,214 more rows]

## Sheet: Down-regulated genes
TableS1: List of genes significantly regulated by OsMKK4DD (corresponding to Figure 5 and Figure S11)
All data shown are from three biological replicates.
[truncated: 2,906 more rows]
