# Supplementary material for: A rice fungal MAMP-responsive MAPK cascade regulates metabolic flow to antimicrobial metabolite synthesis
Source: Plant J. 2010 Jun 21;63(4):599–612. doi: 10.1111/j.1365-313X.2010.04264.x (PMC2988419; doi:10.1111/j.1365-313X.2010.04264.x)
Supplement: Supplementary file 3 [file tpj0063-0599-SD3.xls]

## Sheet: Table S2
Table S2: Classification using Gene Ontology
The total number of probe sets in the chip or gene list that have been assigned to the category is indicated.
P-value indicates a hypergeometric p-value without multiple testing corrections.
								Gene list of each GO category
	Category	Chip	UP	p-Value	DOWN	p-Value		UP																						DOWN
GO:8150: biological_process		13168	1093		1113			GO:6468: protein amino acid phosphorylation	GO:9072: aromatic amino acid family metabolism	GO:6793: phosphorus metabolism"	GO:6796: phosphate metabolism	GO:16310: phosphorylation	GO:6464: protein modification"	GO:43412: biopolymer modification	GO:5984: disaccharide metabolism	GO:6725: aromatic compound metabolism	GO:6012: galactose metabolism	GO:9225: nucleotide-sugar metabolism	GO:5985: sucrose metabolism	GO:9073: aromatic amino acid family biosynthesis	GO:44262: cellular carbohydrate metabolism	GO:19438: aromatic compound biosynthesi	GO:8610: lipid biosynthesis	GO:6629: lipid metabolism	GO:8299: isoprenoid biosynthesis	GO:6720: isoprenoid metabolism				GO:6412: protein biosynthesis	GO:9059: macromolecule biosynthesis	GO:44249: cellular biosynthesis	GO:9058: biosynthesis	GO:43170: macromolecule metabolism	GO:44267: cellular protein metabolism	GO:19538: protein metabolism	GO:44260: cellular macromolecule metabolism	GO:44238: primary metabolism	GO:44237: cellular metabolism	GO:6139: nucleobase, nucleoside, nucleotide and nucleic acid metabolism	GO:6996: organelle organization and biogenesis	GO:6334: nucleosome assembly	GO:6396: RNA processing	GO:31497: chromatin assembly	GO:9987: cellular process	GO:8152: metabolism	GO:6461: protein complex assembly	GO:6333: chromatin assembly or disassembly	GO:50875: cellular physiological process
	GO:6468: protein amino acid phosphorylation	1665	212	2.26e-11				Os01g0136800|mRNA|AK072170|CDS+3'UTR	Os08g0135900|mRNA|AK069187|CDS+3'UTR	Os01g0136800|mRNA|AK072170|CDS+3'UTR	Os01g0136800|mRNA|AK072170|CDS+3'UTR	Os01g0136800|mRNA|AK072170|CDS+3'UTR	Os01g0136800|mRNA|AK072170|CDS+3'UTR	Os01g0136800|mRNA|AK072170|CDS+3'UTR	Os03g0386500|mRNA|AK106316|CDS+3'UTR	Os08g0135900|mRNA|AK069187|CDS+3'UTR	Os05g0595100|mRNA|AB087745|CDS+3'UTR	Os05g0595100|mRNA|AB087745|CDS+3'UTR	Os06g0194900|mRNA|AK100546|CDS+3'UTR	Os01g0375200|mRNA|AK121501|CDS+3'UTR	Os08g0120600|mRNA|AK104952|CDS+3'UTR	Os01g0375200|mRNA|AK121501|CDS+3'UTR	Os01g0106900|mRNA|AK099702|CDS+3'UTR	Os01g0106900|mRNA|AK099702|CDS+3'UTR	Os01g0106900|mRNA|AK099702|CDS+3'UTR	Os01g0106900|mRNA|AK099702|CDS+3'UTR				Os12g0167900|mRNA|D38597|CDS	Os12g0167900|mRNA|D38597|CDS	Os12g0167900|mRNA|D38597|CDS	Os12g0167900|mRNA|D38597|CDS	Os08g0379300|mRNA|AK103923|CDS+3'UTR	Os08g0379300|mRNA|AK103923|CDS+3'UTR	Os08g0379300|mRNA|AK103923|CDS+3'UTR	Os08g0379300|mRNA|AK103923|CDS+3'UTR	Os08g0379300|mRNA|AK103923|CDS+3'UTR	Os08g0379300|mRNA|AK103923|CDS+3'UTR	Os08g0326600|mRNA|AK065219|CDS+3'UTR	Os04g0459700|mRNA|AK109192|5'UTR+CDS	Os04g0459700|mRNA|AK109192|5'UTR+CDS	Os03g0854200|mRNA|AK069107|CDS+3'UTR	Os04g0459700|mRNA|AK109192|5'UTR+CDS	Os08g0379300|mRNA|AK103923|CDS+3'UTR	Os08g0379300|mRNA|AK103923|CDS+3'UTR	Os04g0459700|mRNA|AK109192|5'UTR+CDS	Os04g0459700|mRNA|AK109192|5'UTR+CDS	Os08g0379300|mRNA|AK103923|CDS+3'UTR
	GO:9072: aromatic amino acid family metabolism	75	26	1.13e-10				Os10g0468500|mRNA|AK120876|CDS+3'UTR	Os02g0627100|mRNA|AK068993|CDS+3'UTR	Os10g0468500|mRNA|AK120876|CDS+3'UTR	Os10g0468500|mRNA|AK120876|CDS+3'UTR	Os10g0468500|mRNA|AK120876|CDS+3'UTR	Os10g0468500|mRNA|AK120876|CDS+3'UTR	Os10g0468500|mRNA|AK120876|CDS+3'UTR	Os10g0521000|mRNA|AK108163|CDS+3'UTR	Os01g0199400|mRNA|AK070748|CDS+3'UTR	Os08g0129700|mRNA|AK099222|CDS+3'UTR	Os01g0315800|mRNA|AK061857|CDS+3'UTR	Os02g0831500|mRNA|AK061268|CDS+3'UTR	Os07g0622200|mRNA|AK105687|CDS+3'UTR	Os03g0386500|mRNA|AK106316|CDS+3'UTR	Os07g0622200|mRNA|AK105687|CDS+3'UTR	Os06g0143400|mRNA|AK120946|CDS+3'UTR	Os01g0253900|mRNA|AK072113|CDS+3'UTR	Os07g0592200|mRNA|AK099740|CDS+3'UTR	Os07g0592200|mRNA|AK099740|CDS+3'UTR				Os01g0840700|COMBINER_EST|CI562569|1	Os01g0840700|COMBINER_EST|CI562569|1	Os08g0326600|mRNA|AK065219|CDS+3'UTR	Os08g0326600|mRNA|AK065219|CDS+3'UTR	Os12g0167900|mRNA|D38597|CDS	Os12g0167900|mRNA|D38597|CDS	Os12g0167900|mRNA|D38597|CDS	Os12g0167900|mRNA|D38597|CDS	Os12g0167900|mRNA|D38597|CDS	Os12g0167900|mRNA|D38597|CDS	Os11g0672700|mRNA|AK101124|CDS+3'UTR	Os02g0684500|COMBINER_EST|CI032284|0	Os02g0684500|COMBINER_EST|CI032284|0	Os02g0821800|mRNA|AK071291|CDS+3'UTR	Os02g0684500|COMBINER_EST|CI032284|0	Os12g0167900|mRNA|D38597|CDS	Os12g0167900|mRNA|D38597|CDS	Os02g0684500|COMBINER_EST|CI032284|0	Os02g0684500|COMBINER_EST|CI032284|0	Os12g0167900|mRNA|D38597|CDS
	GO:6793: phosphorus metabolism	1826	225	1.17e-10				Os09g0511000|mRNA|AK061724|CDS+3'UTR	Os01g0375200|mRNA|AK121501|CDS+3'UTR	Os09g0511000|mRNA|AK061724|CDS+3'UTR	Os09g0511000|mRNA|AK061724|CDS+3'UTR	Os09g0511000|mRNA|AK061724|CDS+3'UTR	Os09g0511000|mRNA|AK061724|CDS+3'UTR	Os09g0511000|mRNA|AK061724|CDS+3'UTR	Os02g0790500|mRNA|AK066691|CDS+3'UTR	Os02g0627100|mRNA|AK068993|CDS+3'UTR	Os02g0176900|COMBINER_EST|Os02g0176900|8	Os08g0129700|mRNA|AK099222|CDS+3'UTR	Os03g0401300|mRNA|AK100334|CDS+3'UTR	Os07g0622200|mRNA|AB122058|CDS+3'UTR	Os01g0742300|mRNA|AK071100|CDS+3'UTR	Os01g0259600|mRNA|AK066193|CDS+3'UTR	Os07g0592200|mRNA|AK099740|CDS+3'UTR	Os06g0143400|mRNA|AK120946|CDS+3'UTR	Os02g0680600|mRNA|AK060238|CDS+3'UTR	Os02g0680600|mRNA|AK060238|CDS+3'UTR				Os06g0335500|mRNA|AK063854|CDS+3'UTR	Os06g0335500|mRNA|AK063854|CDS+3'UTR	Os01g0840700|COMBINER_EST|CI562569|1	Os01g0840700|COMBINER_EST|CI562569|1	Os11g0672700|mRNA|AK101124|CDS+3'UTR	Os01g0844500|COMBINER_EST|CI189557|6	Os01g0844500|COMBINER_EST|CI189557|6	Os01g0844500|COMBINER_EST|CI189557|6	Os08g0326600|mRNA|AK065219|CDS+3'UTR	Os08g0326600|mRNA|AK065219|CDS+3'UTR	Os03g0834000|mRNA|AK062149|CDS+3'UTR	Os01g0282800|mRNA|X78142|CDS+3'UTR	Os01g0502700|COMBINER_EST|CI549395|0	Os02g0668400|COMBINER_EST|AU085895|6	Os01g0502700|COMBINER_EST|CI549395|0	Os08g0326600|mRNA|AK065219|CDS+3'UTR	Os08g0326600|mRNA|AK065219|CDS+3'UTR	Os01g0502700|COMBINER_EST|CI549395|0	Os01g0502700|COMBINER_EST|CI549395|0	Os08g0326600|mRNA|AK065219|CDS+3'UTR
	GO:6796: phosphate metabolism	1826	225	1.17e-10				Os04g0616400|mRNA|AK099657|CDS+3'UTR	Os07g0622200|mRNA|AK105687|CDS+3'UTR	Os04g0616400|mRNA|AK099657|CDS+3'UTR	Os04g0616400|mRNA|AK099657|CDS+3'UTR	Os04g0616400|mRNA|AK099657|CDS+3'UTR	Os04g0616400|mRNA|AK099657|CDS+3'UTR	Os04g0616400|mRNA|AK099657|CDS+3'UTR	Os06g0194900|mRNA|AK100546|CDS+3'UTR	Os03g0194900|mRNA|AK104041|CDS+3'UTR	Os09g0323000|mRNA|AK063871|CDS+3'UTR	Os09g0323000|mRNA|AK063871|CDS+3'UTR	Os06g0194900|mRNA|Z15028|CDS+3'UTR	Os01g0375200|mRNA|AK073323|CDS+3'UTR	Os01g0188400|mRNA|AK060358|CDS+3'UTR	Os07g0622200|mRNA|AB122058|CDS+3'UTR	Os04g0643300|mRNA|AK120067|CDS+3'UTR	Os07g0592200|mRNA|AK099740|CDS+3'UTR	Os05g0408900|mRNA|AF024512|5'UTR+CDS	Os05g0408900|mRNA|AF024512|5'UTR+CDS				Os02g0137200|mRNA|AK099849|CDS+3'UTR	Os02g0137200|mRNA|AK099849|CDS+3'UTR	Os06g0335500|mRNA|AK063854|CDS+3'UTR	Os06g0335500|mRNA|AK063854|CDS+3'UTR	Os03g0834000|mRNA|AK062149|CDS+3'UTR	Os04g0459700|mRNA|AK109192|5'UTR+CDS	Os04g0459700|mRNA|AK109192|5'UTR+CDS	Os04g0459700|mRNA|AK109192|5'UTR+CDS	Os11g0672700|mRNA|AK101124|CDS+3'UTR	Os11g0672700|mRNA|AK101124|CDS+3'UTR	Os04g0459700|mRNA|AK109192|5'UTR+CDS	Os03g0105600|COMBINER_EST|CI390494|0	Os06g0160100|COMBINER_EST|CI447171|0	Os04g0470200|COMBINER_EST|AU172394|7	Os06g0160100|COMBINER_EST|CI447171|0	Os11g0672700|mRNA|AK101124|CDS+3'UTR	Os11g0672700|mRNA|AK101124|CDS+3'UTR	Os06g0160100|COMBINER_EST|CI447171|0	Os06g0160100|COMBINER_EST|CI447171|0	Os11g0672700|mRNA|AK101124|CDS+3'UTR
	GO:16310: phosphorylation	1747	217	1.32e-10				Os12g0595800|mRNA|AK072425|CDS+3'UTR	Os08g0320400|COMBINER_EST|CI414107|0	Os12g0595800|mRNA|AK072425|CDS+3'UTR	Os12g0595800|mRNA|AK072425|CDS+3'UTR	Os12g0595800|mRNA|AK072425|CDS+3'UTR	Os12g0595800|mRNA|AK072425|CDS+3'UTR	Os12g0595800|mRNA|AK072425|CDS+3'UTR	Os02g0831500|mRNA|AK061268|CDS+3'UTR	Os01g0375200|mRNA|AK121501|CDS+3'UTR	Os04g0458300|mRNA|AK059553|CDS+3'UTR	Os04g0618200|mRNA|AK065875|CDS+3'UTR	Os06g0194900|mRNA|D21308|CDS	Os09g0565700|mRNA|AK066427|CDS+3'UTR	Os05g0595100|mRNA|AB087745|CDS+3'UTR	Os01g0375200|mRNA|AK073323|CDS+3'UTR	Os01g0758400|mRNA|AK059301|CDS+3'UTR	Os04g0643300|mRNA|AK120067|CDS+3'UTR	Os07g0592200|mRNA|AK061647|CDS+3'UTR	Os07g0592200|mRNA|AK061647|CDS+3'UTR				Os03g0424800|mRNA|D29730|5'UTR+CDS	Os03g0424800|mRNA|D29730|5'UTR+CDS	Os02g0137200|mRNA|AK099849|CDS+3'UTR	Os02g0137200|mRNA|AK099849|CDS+3'UTR	Os01g0844500|COMBINER_EST|CI189557|6	Os01g0840700|COMBINER_EST|CI562569|1	Os01g0840700|COMBINER_EST|CI562569|1	Os01g0840700|COMBINER_EST|CI562569|1	Os03g0834000|mRNA|AK062149|CDS+3'UTR	Os03g0834000|mRNA|AK062149|CDS+3'UTR	Os12g0211400|COMBINER_EST|Os12g0211400|8	Os01g0502700|COMBINER_EST|CI549395|0	Os01g0866200|COMBINER_EST|CI027348|0	Os08g0151400|mRNA|AK059440|CDS+3'UTR	Os01g0866200|COMBINER_EST|CI027348|0	Os03g0834000|mRNA|AK062149|CDS+3'UTR	Os03g0834000|mRNA|AK062149|CDS+3'UTR	Os01g0866200|COMBINER_EST|CI027348|0	Os01g0866200|COMBINER_EST|CI027348|0	Os03g0834000|mRNA|AK062149|CDS+3'UTR
	GO:6464: protein modification	1998	239	4.88e-10				Os02g0681700|mRNA|AK106773|CDS+3'UTR	Os05g0427400|COMBINER_EST|CI551987|0	Os02g0681700|mRNA|AK106773|CDS+3'UTR	Os02g0681700|mRNA|AK106773|CDS+3'UTR	Os02g0681700|mRNA|AK106773|CDS+3'UTR	Os02g0681700|mRNA|AK106773|CDS+3'UTR	Os02g0681700|mRNA|AK106773|CDS+3'UTR	Os03g0401300|mRNA|AK100334|CDS+3'UTR	Os03g0829200|mRNA|AK108175|CDS+3'UTR	Os04g0618200|mRNA|AK065875|CDS+3'UTR	Os03g0278200|mRNA|AK064303|CDS+3'UTR	Os03g0401300|mRNA|AK108396|UTR	Os01g0764400|mRNA|AK068983|CDS+3'UTR	Os10g0555100|mRNA|AB164463|CDS+3'UTR	Os09g0565700|mRNA|AK066427|CDS+3'UTR	Os02g0680600|mRNA|AK060238|CDS+3'UTR	Os11g0655800|mRNA|AK099612|CDS+3'UTR	Os07g0580900|mRNA|AK120768|CDS+3'UTR	Os07g0580900|mRNA|AK120768|CDS+3'UTR				Os07g0224000|COMBINER_EST|C98364|6	Os07g0224000|COMBINER_EST|C98364|6	Os03g0424800|mRNA|D29730|5'UTR+CDS	Os03g0424800|mRNA|D29730|5'UTR+CDS	Os04g0459700|mRNA|AK109192|5'UTR+CDS	Os06g0335500|mRNA|AK063854|CDS+3'UTR	Os06g0335500|mRNA|AK063854|CDS+3'UTR	Os06g0335500|mRNA|AK063854|CDS+3'UTR	Os01g0844500|COMBINER_EST|CI189557|6	Os01g0844500|COMBINER_EST|CI189557|6	Os11g0448400|mRNA|AB095094|CDS+3'UTR	Os02g0821800|mRNA|AK071291|CDS+3'UTR	Os02g0576700|mRNA|AK102294|CDS+3'UTR	Os02g0576700|mRNA|AK102294|CDS+3'UTR	Os02g0576700|mRNA|AK102294|CDS+3'UTR	Os01g0844500|COMBINER_EST|CI189557|6	Os01g0844500|COMBINER_EST|CI189557|6	Os02g0576700|mRNA|AK102294|CDS+3'UTR	Os02g0576700|mRNA|AK102294|CDS+3'UTR	Os01g0844500|COMBINER_EST|CI189557|6
	GO:43412: biopolymer modification	2037	241	1.17e-09				Os06g0140800|mRNA|AK065683|CDS+3'UTR	Os07g0622200|mRNA|AB122058|CDS+3'UTR	Os06g0140800|mRNA|AK065683|CDS+3'UTR	Os06g0140800|mRNA|AK065683|CDS+3'UTR	Os06g0140800|mRNA|AK065683|CDS+3'UTR	Os06g0140800|mRNA|AK065683|CDS+3'UTR	Os06g0140800|mRNA|AK065683|CDS+3'UTR	Os02g0790500|mRNA|AK100050|CDS+3'UTR	Os07g0622200|mRNA|AK105687|CDS+3'UTR	Os08g0129700|mRNA|AB099292|CDS+3'UTR	Os08g0129700|mRNA|AB099292|CDS+3'UTR	Os06g0194900|mRNA|AK072074|CDS+3'UTR	Os04g0406600|mRNA|AK103609|CDS+3'UTR	Os10g0521000|mRNA|AK108163|CDS+3'UTR	Os01g0764400|mRNA|AK068983|CDS+3'UTR	Os05g0408900|mRNA|AF024512|5'UTR+CDS	Os06g0256300|mRNA|AK105344|CDS+3'UTR	Os01g0802100|mRNA|AK067589|CDS+3'UTR	Os01g0802100|mRNA|AK067589|CDS+3'UTR				Os01g0805000|COMBINER_EST|CI027916|0	Os01g0805000|COMBINER_EST|CI027916|0	Os07g0224000|COMBINER_EST|C98364|6	Os07g0224000|COMBINER_EST|C98364|6	Os03g0329500|mRNA|AK102748|CDS+3'UTR	Os05g0556700|mRNA|AK059663|CDS+3'UTR	Os05g0556700|mRNA|AK059663|CDS+3'UTR	Os05g0556700|mRNA|AK059663|CDS+3'UTR	Os04g0459700|mRNA|AK109192|5'UTR+CDS	Os04g0459700|mRNA|AK109192|5'UTR+CDS	Os02g0684500|COMBINER_EST|CI032284|0	Os06g0160100|COMBINER_EST|CI447171|0	Os05g0489800|mRNA|AY438639|CDS+3'UTR	Os11g0237700|COMBINER_EST|CI555641|0	Os05g0489800|mRNA|AY438639|CDS+3'UTR	Os12g0615700|mRNA|AK058512|CDS+3'UTR	Os04g0459700|mRNA|AK109192|5'UTR+CDS	Os05g0489800|mRNA|AY438639|CDS+3'UTR	Os05g0489800|mRNA|AY438639|CDS+3'UTR	Os12g0615700|mRNA|AK058512|CDS+3'UTR
	GO:5984: disaccharide metabolism	54	20	4.24e-09				Os01g0690800|mRNA|AK073248|CDS+3'UTR	Os07g0182100|mRNA|AK066734|CDS+3'UTR	Os01g0690800|mRNA|AK073248|CDS+3'UTR	Os01g0690800|mRNA|AK073248|CDS+3'UTR	Os01g0690800|mRNA|AK073248|CDS+3'UTR	Os01g0839700|mRNA|AK104148|CDS+3'UTR	Os01g0839700|mRNA|AK104148|CDS+3'UTR	Os10g0553300|mRNA|AK069361|CDS+3'UTR	Os08g0320400|COMBINER_EST|CI414107|0	Os04g0618200|mRNA|AB097461|CDS+3'UTR	Os04g0618200|mRNA|AB097461|CDS+3'UTR	Os06g0194900|mRNA|D29732|CDS+3'UTR	Os07g0622200|mRNA|D21108|5'UTR+CDS	Os06g0111500|mRNA|AF486280|CDS+3'UTR	Os04g0406600|mRNA|AK103609|CDS+3'UTR	Os07g0592200|mRNA|AK061647|CDS+3'UTR	Os01g0758400|mRNA|AK059301|CDS+3'UTR	Os01g0887100|COMBINER_EST|CI409888|6	Os01g0887100|COMBINER_EST|CI409888|6				Os02g0822600|mRNA|AK104610|CDS+3'UTR	Os02g0822600|mRNA|AK104610|CDS+3'UTR	Os01g0805000|COMBINER_EST|CI027916|0	Os01g0805000|COMBINER_EST|CI027916|0	Os01g0840700|COMBINER_EST|CI562569|1	Os01g0191800|mRNA|AK061360|CDS+3'UTR	Os01g0191800|mRNA|AK061360|CDS+3'UTR	Os01g0191800|mRNA|AK061360|CDS+3'UTR	Os03g0329500|mRNA|AK102748|CDS+3'UTR	Os01g0840700|COMBINER_EST|CI562569|1	Os03g0313600|mRNA|AK067474|CDS+3'UTR	Os01g0866200|COMBINER_EST|CI027348|0	Os10g0418000|mRNA|AF193345|CDS+3'UTR	Os01g0193600|mRNA|AK068784|CDS+3'UTR	Os10g0418000|mRNA|AF193345|CDS+3'UTR	Os04g0459700|mRNA|AK109192|5'UTR+CDS	Os03g0329500|mRNA|AK102748|CDS+3'UTR	Os10g0418000|mRNA|AF193345|CDS+3'UTR	Os10g0418000|mRNA|AF193345|CDS+3'UTR	Os04g0459700|mRNA|AK109192|5'UTR+CDS
	GO:6725: aromatic compound metabolism	233	45	6.53e-08				Os06g0663400|mRNA|AK121201|CDS+3'UTR	Os01g0375200|mRNA|AK073323|CDS+3'UTR	Os06g0663400|mRNA|AK121201|CDS+3'UTR	Os06g0663400|mRNA|AK121201|CDS+3'UTR	Os06g0663400|mRNA|AK121201|CDS+3'UTR	Os01g0690800|mRNA|AK073248|CDS+3'UTR	Os01g0690800|mRNA|AK073248|CDS+3'UTR	Os06g0194900|mRNA|Z15028|CDS+3'UTR	Os01g0259600|mRNA|AK066193|CDS+3'UTR	Os08g0129700|mRNA|AK065715|CDS+3'UTR	Os08g0129700|mRNA|AK065715|CDS+3'UTR	Os06g0194900|mRNA|AK119193|CDS+3'UTR	Os01g0375500|COMBINER_EST|Os01g0375500|8	Os08g0120600|mRNA|AK069887|CDS+3'UTR	Os07g0622200|mRNA|D21108|5'UTR+CDS	Os05g0554400|mRNA|AK102948|CDS+3'UTR	Os01g0867600|mRNA|AK102226|CDS+3'UTR	Os02g0603800|mRNA|AY224457|CDS	Os02g0603800|mRNA|AY224457|CDS				Os01g0723200|mRNA|AK063794|CDS+3'UTR	Os01g0723200|mRNA|AK063794|CDS+3'UTR	Os02g0822600|mRNA|AK104610|CDS+3'UTR	Os02g0822600|mRNA|AK104610|CDS+3'UTR	Os06g0335500|mRNA|AK063854|CDS+3'UTR	Os12g0277500|mRNA|AK119223|CDS+3'UTR	Os12g0277500|mRNA|AK119223|CDS+3'UTR	Os12g0277500|mRNA|AK119223|CDS+3'UTR	Os01g0840700|COMBINER_EST|CI562569|1	Os06g0335500|mRNA|AK063854|CDS+3'UTR	Os12g0497300|mRNA|AB080264|CDS+3'UTR	Os08g0266700|mRNA|AF314166|CDS+3'UTR	Os02g0576700|mRNA|AK059578|CDS+3'UTR	Os03g0370500|mRNA|AK103723|CDS+3'UTR	Os02g0576700|mRNA|AK059578|CDS+3'UTR	Os01g0840700|COMBINER_EST|CI562569|1	Os01g0840700|COMBINER_EST|CI562569|1	Os02g0576700|mRNA|AK059578|CDS+3'UTR	Os02g0576700|mRNA|AK059578|CDS+3'UTR	Os01g0840700|COMBINER_EST|CI562569|1
	GO:6012: galactose metabolism	41	14	2.83e-06				Os03g0128700|mRNA|BT014683|CDS	Os02g0626400|mRNA|AK120127|CDS+3'UTR	Os03g0128700|mRNA|BT014683|CDS	Os03g0128700|mRNA|BT014683|CDS	Os03g0128700|mRNA|BT014683|CDS	Os06g0663400|mRNA|AK121201|CDS+3'UTR	Os06g0663400|mRNA|AK121201|CDS+3'UTR	Os06g0194900|mRNA|D21308|CDS	Os05g0427400|COMBINER_EST|CI551987|0	Os05g0595100|mRNA|D21120|5'UTR+CDS	Os01g0315800|mRNA|AK101168|CDS+3'UTR	Os06g0194900|mRNA|AK098923|CDS+3'UTR	Os07g0622200|mRNA|AK069968|CDS+3'UTR	Os08g0434300|mRNA|AK058477|CDS+3'UTR	Os01g0375500|COMBINER_EST|Os01g0375500|8	Os01g0832000|mRNA|AK061265|CDS+3'UTR	Os05g0127200|mRNA|AK064924|CDS+3'UTR	Os01g0106900|mRNA|AK059692|CDS+3'UTR	Os01g0106900|mRNA|AK059692|CDS+3'UTR				Os04g0473400|mRNA|AK067896|CDS+3'UTR	Os04g0473400|mRNA|AK067896|CDS+3'UTR	Os01g0723200|mRNA|AK063794|CDS+3'UTR	Os01g0723200|mRNA|AK063794|CDS+3'UTR	Os05g0556700|mRNA|AK059663|CDS+3'UTR	Os02g0137200|mRNA|AK099849|CDS+3'UTR	Os02g0137200|mRNA|AK099849|CDS+3'UTR	Os02g0137200|mRNA|AK099849|CDS+3'UTR	Os06g0335500|mRNA|AK063854|CDS+3'UTR	Os05g0556700|mRNA|AK059663|CDS+3'UTR	Os03g0854200|mRNA|AK069107|CDS+3'UTR	Os02g0576700|mRNA|AK102294|CDS+3'UTR	Os11g0155900|mRNA|U77296|CDS+3'UTR	Os02g0103900|mRNA|AK070601|CDS+3'UTR	Os11g0155900|mRNA|U77296|CDS+3'UTR	Os06g0335500|mRNA|AK063854|CDS+3'UTR	Os06g0335500|mRNA|AK063854|CDS+3'UTR	Os11g0155900|mRNA|U77296|CDS+3'UTR	Os11g0155900|mRNA|U77296|CDS+3'UTR	Os06g0335500|mRNA|AK063854|CDS+3'UTR
	GO:9225: nucleotide-sugar metabolism	53	16	3.55e-06				Os05g0317700|mRNA|AK121364|CDS+3'UTR	Os09g0565700|mRNA|AK066427|CDS+3'UTR	Os01g0295700|mRNA|AK070333|CDS+3'UTR	Os01g0295700|mRNA|AK070333|CDS+3'UTR	Os05g0317700|mRNA|AK121364|CDS+3'UTR	Os03g0128700|mRNA|BT014683|CDS	Os03g0128700|mRNA|BT014683|CDS	Os03g0401300|mRNA|AK108396|UTR	Os03g0194600|mRNA|AK062839|CDS+3'UTR	Os04g0458300|mRNA|AK104444|CDS+3'UTR	Os05g0595100|mRNA|D21120|5'UTR+CDS		Os03g0254800|mRNA|AK099850|CDS+3'UTR	Os01g0188400|mRNA|AK072842|CDS+3'UTR	Os07g0622200|mRNA|AK069968|CDS+3'UTR	Os05g0554400|mRNA|AK107427|CDS+3'UTR	Os02g0680600|mRNA|AK060238|CDS+3'UTR	Os01g0106900|mRNA|AF367205|CDS+3'UTR	Os01g0106900|mRNA|AF367205|CDS+3'UTR				Os01g0678600|mRNA|AK062194|CDS+3'UTR	Os01g0678600|mRNA|AK062194|CDS+3'UTR	Os03g0313600|mRNA|AK067474|CDS+3'UTR	Os03g0313600|mRNA|AK067474|CDS+3'UTR	Os01g0191800|mRNA|AK061360|CDS+3'UTR	Os03g0424800|mRNA|D29730|5'UTR+CDS	Os03g0424800|mRNA|D29730|5'UTR+CDS	Os03g0424800|mRNA|D29730|5'UTR+CDS	Os05g0556700|mRNA|AK059663|CDS+3'UTR	Os01g0191800|mRNA|AK061360|CDS+3'UTR	Os01g0502700|COMBINER_EST|CI549395|0	Os04g0488100|mRNA|AY371047|CDS+3'UTR	Os01g0152300|COMBINER_EST|AU082408|6	Os02g0576700|mRNA|AK059578|CDS+3'UTR	Os01g0152300|COMBINER_EST|AU082408|6	Os05g0556700|mRNA|AK059663|CDS+3'UTR	Os05g0556700|mRNA|AK059663|CDS+3'UTR	Os01g0152300|COMBINER_EST|AU082408|6	Os01g0152300|COMBINER_EST|AU082408|6	Os05g0556700|mRNA|AK059663|CDS+3'UTR
	GO:5985: sucrose metabolism	23	10	6.25e-06				Os03g0838100|mRNA|AK119881|CDS+3'UTR	Os01g0764400|mRNA|AK068983|CDS+3'UTR	Os05g0317700|mRNA|AK121364|CDS+3'UTR	Os05g0317700|mRNA|AK121364|CDS+3'UTR	Os03g0838100|mRNA|AK119881|CDS+3'UTR	Os09g0452900|mRNA|AK068378|CDS+3'UTR	Os09g0452900|mRNA|AK068378|CDS+3'UTR	Os07g0485000|mRNA|AK070085|CDS+3'UTR	Os07g0622200|mRNA|AB122058|CDS+3'UTR	Os04g0618200|mRNA|AK102657|CDS+3'UTR	Os03g0278200|mRNA|AK103544|CDS+3'UTR		Os01g0375200|mRNA|AK063767|CDS+3'UTR	Os01g0742300|mRNA|AK065837|CDS+3'UTR	Os03g0254800|mRNA|AK099850|CDS+3'UTR	Os07g0580900|mRNA|AK120768|CDS+3'UTR	Os11g0605500|COMBINER_EST|CI061414|0	Os07g0580900|mRNA|AK121529|CDS+3'UTR	Os07g0580900|mRNA|AK121529|CDS+3'UTR				Os01g0205500|mRNA|AK067763|CDS+3'UTR	Os01g0205500|mRNA|AK067763|CDS+3'UTR	Os04g0473400|mRNA|AK067896|CDS+3'UTR	Os04g0473400|mRNA|AK067896|CDS+3'UTR	Os12g0277500|mRNA|AK119223|CDS+3'UTR	Os07g0224000|COMBINER_EST|C98364|6	Os07g0224000|COMBINER_EST|C98364|6	Os07g0224000|COMBINER_EST|C98364|6	Os01g0191800|mRNA|AK061360|CDS+3'UTR	Os12g0277500|mRNA|AK119223|CDS+3'UTR	Os08g0440200|mRNA|AK121617|CDS+3'UTR	Os05g0489800|mRNA|AY438639|CDS+3'UTR	Os03g0119900|mRNA|AK058741|CDS+3'UTR	Os02g0821800|mRNA|AK103477|CDS+3'UTR	Os03g0119900|mRNA|AK058741|CDS+3'UTR	Os01g0191800|mRNA|AK061360|CDS+3'UTR	Os01g0191800|mRNA|AK061360|CDS+3'UTR	Os03g0119900|mRNA|AK058741|CDS+3'UTR	Os03g0119900|mRNA|AK058741|CDS+3'UTR	Os01g0191800|mRNA|AK061360|CDS+3'UTR
	GO:9073: aromatic amino acid family biosynthesis	34	12	9.87e-06				Os08g0203100|COMBINER_EST|Os08g0203100|8	Os04g0406600|mRNA|AK103609|CDS+3'UTR	Os03g0838100|mRNA|AK119881|CDS+3'UTR	Os03g0838100|mRNA|AK119881|CDS+3'UTR	Os08g0203100|COMBINER_EST|Os08g0203100|8	Os01g0295700|mRNA|AK070333|CDS+3'UTR	Os01g0295700|mRNA|AK070333|CDS+3'UTR	Os06g0194900|mRNA|AK072074|CDS+3'UTR	Os07g0603600|mRNA|AK071549|CDS+3'UTR	Os04g0618200|mRNA|AK060820|CDS+3'UTR	Os04g0618200|mRNA|AK102657|CDS+3'UTR			Os01g0880200|mRNA|AK100345|CDS+3'UTR	Os01g0375200|mRNA|AK063767|CDS+3'UTR	Os01g0802100|mRNA|AK067589|CDS+3'UTR	Os05g0408900|mRNA|AF024512|5'UTR+CDS	Os02g0603800|mRNA|AK120769|CDS+3'UTR	Os02g0603800|mRNA|AK120769|CDS+3'UTR				Os03g0390000|mRNA|AK061827|CDS+3'UTR	Os03g0390000|mRNA|AK061827|CDS+3'UTR	Os01g0678600|mRNA|AK062194|CDS+3'UTR	Os01g0678600|mRNA|AK062194|CDS+3'UTR	Os12g0211400|COMBINER_EST|Os12g0211400|8	Os12g0638100|mRNA|AK103026|CDS+3'UTR	Os12g0638100|mRNA|AK103026|CDS+3'UTR	Os12g0638100|mRNA|AK103026|CDS+3'UTR	Os12g0277500|mRNA|AK119223|CDS+3'UTR	Os12g0211400|COMBINER_EST|Os12g0211400|8	Os02g0821800|mRNA|AK071291|CDS+3'UTR	Os10g0418000|mRNA|AF193345|CDS+3'UTR	Os03g0279200|mRNA|AK121750|CDS+3'UTR	Os08g0323600|mRNA|AK121043|CDS+3'UTR	Os03g0279200|mRNA|AK121750|CDS+3'UTR	Os12g0277500|mRNA|AK119223|CDS+3'UTR	Os12g0277500|mRNA|AK119223|CDS+3'UTR	Os11g0293300|mRNA|AK107624|CDS+3'UTR	Os03g0279200|mRNA|AK121750|CDS+3'UTR	Os12g0277500|mRNA|AK119223|CDS+3'UTR
	GO:44262: cellular carbohydrate metabolism	579	78	1.16e-05				Os03g0148700|mRNA|AK065978|CDS+3'UTR	Os07g0622200|mRNA|D21108|5'UTR+CDS	Os08g0203100|COMBINER_EST|Os08g0203100|8	Os08g0203100|COMBINER_EST|Os08g0203100|8	Os03g0148700|mRNA|AK065978|CDS+3'UTR	Os05g0317700|mRNA|AK121364|CDS+3'UTR	Os05g0317700|mRNA|AK121364|CDS+3'UTR	Os01g0749400|mRNA|AK064990|CDS+3'UTR	Os10g0135600|mRNA|AK066939|CDS+3'UTR	Os09g0323000|mRNA|AK121426|CDS+3'UTR	Os01g0837300|mRNA|AB079063|CDS+3'UTR			Os08g0129700|mRNA|AK099222|CDS+3'UTR		Os01g0887100|COMBINER_EST|CI409888|6	Os07g0592200|mRNA|AK061647|CDS+3'UTR	Os02g0603800|mRNA|AK105762|CDS+3'UTR	Os02g0603800|mRNA|AK105762|CDS+3'UTR				Os10g0411800|mRNA|AK059434|CDS+3'UTR	Os10g0411800|mRNA|AK059434|CDS+3'UTR	Os01g0205500|mRNA|AK067763|CDS+3'UTR	Os01g0142300|mRNA|AK060202|CDS+3'UTR	Os02g0137200|mRNA|AK099849|CDS+3'UTR	Os03g0308100|mRNA|AK105977|CDS+3'UTR	Os03g0308100|mRNA|AK105977|CDS+3'UTR	Os03g0308100|mRNA|AK105977|CDS+3'UTR	Os12g0211400|COMBINER_EST|Os12g0211400|8	Os02g0137200|mRNA|AK099849|CDS+3'UTR	Os08g0248800|mRNA|AK065010|CDS+3'UTR	Os07g0475800|mRNA|AK071007|CDS+3'UTR	Os05g0489800|mRNA|AK101975|CDS+3'UTR	Os07g0636000|mRNA|AK102460|CDS+3'UTR	Os05g0489800|mRNA|AK101975|CDS+3'UTR	Os12g0211400|COMBINER_EST|Os12g0211400|8	Os12g0211400|COMBINER_EST|Os12g0211400|8	Os03g0279200|mRNA|AK121750|CDS+3'UTR	Os05g0489800|mRNA|AK101975|CDS+3'UTR	Os12g0211400|COMBINER_EST|Os12g0211400|8
	GO:19438: aromatic compound biosynthesis	40	13	1.19e-05				Os11g0208700|COMBINER_EST|CI420442|6	Os01g0375500|COMBINER_EST|Os01g0375500|8	Os03g0148700|mRNA|AK065978|CDS+3'UTR	Os03g0148700|mRNA|AK065978|CDS+3'UTR	Os11g0208700|COMBINER_EST|CI420442|6	Os03g0838100|mRNA|AK119881|CDS+3'UTR	Os03g0838100|mRNA|AK119881|CDS+3'UTR	Os02g0790500|mRNA|AK065160|UTR	Os07g0182100|mRNA|AK066734|CDS+3'UTR		Os04g0618200|mRNA|AK060820|CDS+3'UTR			Os05g0524400|mRNA|AK063963|CDS+3'UTR		Os02g0603800|mRNA|AY224457|CDS	Os05g0554400|mRNA|AK102948|CDS+3'UTR	Os01g0581300|mRNA|AK066182|CDS+3'UTR	Os01g0581300|mRNA|AK066182|CDS+3'UTR				Os03g0337800|mRNA|AK102721|CDS+3'UTR	Os03g0337800|mRNA|AK102721|CDS+3'UTR	Os03g0390000|mRNA|AK061827|CDS+3'UTR	Os01g0205500|mRNA|AK067763|CDS+3'UTR	Os03g0424800|mRNA|D29730|5'UTR+CDS	Os01g0805000|COMBINER_EST|CI027916|0	Os01g0805000|COMBINER_EST|CI027916|0	Os01g0805000|COMBINER_EST|CI027916|0	Os02g0137200|mRNA|AK099849|CDS+3'UTR	Os03g0424800|mRNA|D29730|5'UTR+CDS	Os12g0242900|mRNA|AK064505|CDS+3'UTR	Os02g0576700|mRNA|AK059578|CDS+3'UTR	Os04g0583600|mRNA|AK059019|CDS+3'UTR	Os05g0108000|mRNA|AK065542|CDS+3'UTR	Os04g0583600|mRNA|AK059019|CDS+3'UTR	Os02g0137200|mRNA|AK099849|CDS+3'UTR	Os01g0764900|mRNA|AK066328|CDS+3'UTR	Os05g0489800|mRNA|AK101975|CDS+3'UTR	Os04g0583600|mRNA|AK059019|CDS+3'UTR	Os02g0137200|mRNA|AK099849|CDS+3'UTR
	GO:8610: lipid biosynthesis	134	27	1.23e-05				Os12g0595800|mRNA|AK101874|CDS+3'UTR	Os02g0266000|COMBINER_EST|CI459614|0	Os11g0208700|COMBINER_EST|CI420442|6	Os11g0208700|COMBINER_EST|CI420442|6	Os12g0595800|mRNA|AK101874|CDS+3'UTR	Os08g0203100|COMBINER_EST|Os08g0203100|8	Os08g0203100|COMBINER_EST|Os08g0203100|8	Os06g0194900|mRNA|D29732|CDS+3'UTR	Os01g0375200|mRNA|AK073323|CDS+3'UTR		Os09g0323000|mRNA|AK121426|CDS+3'UTR			Os04g0479200|mRNA|AK072524|CDS+3'UTR		Os01g0106900|mRNA|AK059692|CDS+3'UTR	Os02g0653900|mRNA|AK064950|CDS+3'UTR						Os03g0284400|mRNA|AF095709|CDS+3'UTR	Os03g0284400|mRNA|AF095709|CDS+3'UTR	Os10g0411800|mRNA|AK059434|CDS+3'UTR	Os03g0390000|mRNA|AK061827|CDS+3'UTR	Os07g0224000|COMBINER_EST|C98364|6	Os02g0761100|mRNA|AK070404|CDS+3'UTR	Os02g0761100|mRNA|AK070404|CDS+3'UTR	Os02g0761100|mRNA|AK070404|CDS+3'UTR	Os03g0424800|mRNA|D29730|5'UTR+CDS	Os04g0469800|mRNA|AK106528|CDS+3'UTR	Os06g0160100|COMBINER_EST|CI447171|0	Os08g0266700|mRNA|AK101268|CDS+3'UTR	Os04g0419600|COMBINER_EST|AU075421|6	Os03g0370500|mRNA|AK063289|CDS+3'UTR	Os04g0419600|COMBINER_EST|AU075421|6	Os03g0424800|mRNA|D29730|5'UTR+CDS	Os02g0137200|mRNA|AK099849|CDS+3'UTR	Os04g0583600|mRNA|AK059019|CDS+3'UTR	Os04g0419600|COMBINER_EST|AU075421|6	Os03g0424800|mRNA|D29730|5'UTR+CDS
	GO:6629: lipid metabolism	313	48	2.3e-05				Os06g0714200|COMBINER_EST|CI547847|0	Os02g0626400|mRNA|AK065208|CDS+3'UTR	Os12g0595800|mRNA|AK101874|CDS+3'UTR	Os12g0595800|mRNA|AK101874|CDS+3'UTR	Os06g0714200|COMBINER_EST|CI547847|0	Os03g0148700|mRNA|AK065978|CDS+3'UTR	Os03g0148700|mRNA|AK065978|CDS+3'UTR	Os06g0194900|mRNA|AK119193|CDS+3'UTR	Os12g0100500|COMBINER_EST|CI044872|6					Os02g0176900|COMBINER_EST|Os02g0176900|8		Os01g0106900|mRNA|AF367205|CDS+3'UTR	Os01g0832000|mRNA|AK061265|CDS+3'UTR						Os05g0556900|mRNA|AK058689|CDS+3'UTR	Os05g0556900|mRNA|AK058689|CDS+3'UTR	Os03g0337800|mRNA|AK102721|CDS+3'UTR	Os10g0411800|mRNA|AK059434|CDS+3'UTR	Os12g0638100|mRNA|AK103026|CDS+3'UTR	Os02g0822600|mRNA|AK104610|CDS+3'UTR	Os02g0822600|mRNA|AK104610|CDS+3'UTR	Os02g0822600|mRNA|AK104610|CDS+3'UTR	Os07g0224000|COMBINER_EST|C98364|6	Os07g0224000|COMBINER_EST|C98364|6	Os02g0805200|mRNA|AK071591|CDS+3'UTR	Os02g0821800|mRNA|AK103477|CDS+3'UTR	Os05g0574300|COMBINER_EST|AU097673|7	Os11g0293300|mRNA|AK107624|CDS+3'UTR	Os05g0574300|COMBINER_EST|AU097673|7	Os04g0469800|mRNA|AK106528|CDS+3'UTR	Os03g0424800|mRNA|D29730|5'UTR+CDS	Os04g0419600|COMBINER_EST|AU075421|6	Os05g0574300|COMBINER_EST|AU097673|7	Os04g0469800|mRNA|AK106528|CDS+3'UTR
	GO:8299: isoprenoid biosynthesis	56	15	3.5e-05				Os02g0193000|COMBINER_EST|CI426747|5	Os07g0622200|mRNA|AK069968|CDS+3'UTR	Os06g0714200|COMBINER_EST|CI547847|0	Os06g0714200|COMBINER_EST|CI547847|0	Os02g0193000|COMBINER_EST|CI426747|5	Os11g0208700|COMBINER_EST|CI420442|6	Os11g0208700|COMBINER_EST|CI420442|6	Os06g0194900|mRNA|AK098923|CDS+3'UTR	Os02g0626400|mRNA|AK120127|CDS+3'UTR					Os02g0790500|mRNA|AK066691|CDS+3'UTR		Os02g0146500|mRNA|AK060195|CDS+3'UTR	Os10g0524400|mRNA|AK073012|CDS+3'UTR						Os07g0626100|mRNA|AK062899|CDS+3'UTR	Os07g0626100|mRNA|AK062899|CDS+3'UTR	Os03g0284400|mRNA|AF095709|CDS+3'UTR	Os03g0337800|mRNA|AK102721|CDS+3'UTR	Os03g0308100|mRNA|AK105977|CDS+3'UTR	Os01g0723200|mRNA|AK063794|CDS+3'UTR	Os01g0723200|mRNA|AK063794|CDS+3'UTR	Os01g0723200|mRNA|AK063794|CDS+3'UTR	Os12g0638100|mRNA|AK103026|CDS+3'UTR	Os03g0231800|mRNA|AK061945|CDS+3'UTR	Os03g0295400|mRNA|AK102201|CDS+3'UTR	Os11g0155900|mRNA|U77296|CDS+3'UTR	Os08g0427700|COMBINER_EST|CI052828|0	Os11g0579800|mRNA|AK121986|CDS+3'UTR	Os08g0427700|COMBINER_EST|CI052828|0	Os07g0224000|COMBINER_EST|C98364|6	Os04g0469800|mRNA|AK106528|CDS+3'UTR	Os05g0574300|COMBINER_EST|AU097673|7	Os08g0427700|COMBINER_EST|CI052828|0	Os07g0224000|COMBINER_EST|C98364|6
	GO:6720: isoprenoid metabolism	57	15	4.39e-05				Os03g0269300|mRNA|AK111855|CDS+3'UTR	Os02g0627100|mRNA|D21290|5'UTR+CDS	Os02g0193000|COMBINER_EST|CI426747|5	Os02g0193000|COMBINER_EST|CI426747|5	Os03g0269300|mRNA|AK111855|CDS+3'UTR	Os12g0595800|mRNA|AK101874|CDS+3'UTR	Os12g0595800|mRNA|AK101874|CDS+3'UTR	Os01g0749400|mRNA|AK067731|CDS+3'UTR	Os09g0565700|mRNA|AK066427|CDS+3'UTR					Os05g0524400|mRNA|AK072857|CDS+3'UTR		Os01g0758400|mRNA|AK071777|CDS+3'UTR	Os05g0554400|mRNA|AK107427|CDS+3'UTR						Os08g0130500|mRNA|AK062008|CDS+3'UTR	Os08g0130500|mRNA|AK062008|CDS+3'UTR	Os05g0556900|mRNA|AK058689|CDS+3'UTR	Os03g0284400|mRNA|AF095709|CDS+3'UTR	Os01g0805000|COMBINER_EST|CI027916|0	Os02g0684500|COMBINER_EST|CI032284|0	Os02g0684500|COMBINER_EST|CI032284|0	Os02g0684500|COMBINER_EST|CI032284|0	Os03g0308100|mRNA|AK105977|CDS+3'UTR	Os12g0638100|mRNA|AK103026|CDS+3'UTR	Os02g0668400|COMBINER_EST|AU085895|6	Os01g0152300|COMBINER_EST|AU082408|6	Os01g0153100|COMBINER_EST|CI443809|0	Os02g0102700|mRNA|AK103689|CDS+3'UTR	Os01g0153100|COMBINER_EST|CI443809|0	Os03g0231800|mRNA|AK061945|CDS+3'UTR	Os07g0224000|COMBINER_EST|C98364|6	Os08g0427700|COMBINER_EST|CI052828|0	Os01g0153100|COMBINER_EST|CI443809|0	Os03g0231800|mRNA|AK061945|CDS+3'UTR
	GO:6412: protein biosynthesis	1008			333	5.5e-123		Os03g0285800|mRNA|AK067339|CDS+3'UTR	Os03g0254800|mRNA|AK099850|CDS+3'UTR	Os01g0859400|mRNA|AK072832|CDS+3'UTR	Os01g0859400|mRNA|AK072832|CDS+3'UTR	Os03g0285800|mRNA|AK067339|CDS+3'UTR	Os06g0714200|COMBINER_EST|CI547847|0	Os06g0714200|COMBINER_EST|CI547847|0	Os01g0749400|mRNA|AK103775|CDS+3'UTR	Os01g0764400|mRNA|AK068983|CDS+3'UTR					Os07g0553300|COMBINER_EST|Os07g0553300|8		Os07g0580900|mRNA|AK121529|CDS+3'UTR	Os10g0524400|mRNA|AK108768|CDS+3'UTR						Os07g0180900|mRNA|AK104629|CDS+3'UTR	Os07g0180900|mRNA|AK104629|CDS+3'UTR	Os07g0626100|mRNA|AK062899|CDS+3'UTR	Os05g0556900|mRNA|AK058689|CDS+3'UTR	Os02g0761100|mRNA|AK070404|CDS+3'UTR	Os01g0282800|mRNA|X78142|CDS+3'UTR	Os01g0282800|mRNA|X78142|CDS+3'UTR	Os01g0282800|mRNA|X78142|CDS+3'UTR	Os01g0805000|COMBINER_EST|CI027916|0	Os03g0308100|mRNA|AK105977|CDS+3'UTR	Os02g0562700|mRNA|AY224558|CDS	Os03g0119900|mRNA|AK058741|CDS+3'UTR	Os05g0113900|mRNA|AK074018|CDS+3'UTR	Os07g0168000|mRNA|AK065622|CDS+3'UTR	Os05g0113900|mRNA|AK074018|CDS+3'UTR	Os12g0638100|mRNA|AK103026|CDS+3'UTR	Os03g0231800|mRNA|AK061945|CDS+3'UTR	Os01g0153100|COMBINER_EST|CI443809|0	Os05g0113900|mRNA|AK074018|CDS+3'UTR	Os12g0638100|mRNA|AK103026|CDS+3'UTR
	GO:9059: macromolecule biosynthesis	1202			341	2.76e-104		Os12g0114100|mRNA|AK067447|CDS+3'UTR	Os09g0255400|mRNA|AK071383|CDS+3'UTR	Os03g0269300|mRNA|AK111855|CDS+3'UTR	Os03g0269300|mRNA|AK111855|CDS+3'UTR	Os12g0114100|mRNA|AK067447|CDS+3'UTR	Os02g0193000|COMBINER_EST|CI426747|5	Os02g0193000|COMBINER_EST|CI426747|5		Os03g0194900|mRNA|AK104413|CDS+3'UTR					Os09g0323000|mRNA|AK063871|CDS+3'UTR		Os02g0603800|mRNA|AK120769|CDS+3'UTR	Os05g0127200|mRNA|AK119748|CDS+3'UTR						Os02g0822600|mRNA|AK058369|CDS+3'UTR	Os02g0822600|mRNA|AK058369|CDS+3'UTR	Os08g0130500|mRNA|AK062008|CDS+3'UTR	Os07g0626100|mRNA|AK062899|CDS+3'UTR	Os02g0822600|mRNA|AK104610|CDS+3'UTR	Os04g0473400|mRNA|AK067896|CDS+3'UTR	Os04g0473400|mRNA|AK067896|CDS+3'UTR	Os04g0473400|mRNA|AK067896|CDS+3'UTR	Os11g0448400|mRNA|AB095094|CDS+3'UTR	Os01g0805000|COMBINER_EST|CI027916|0	Os04g0470200|COMBINER_EST|AU172394|7	Os04g0462600|mRNA|AK111125|CDS+3'UTR	Os05g0438700|mRNA|AK120955|CDS+3'UTR	Os01g0810100|mRNA|AK071916|CDS+3'UTR	Os05g0438700|mRNA|AK120955|CDS+3'UTR	Os03g0308100|mRNA|AK105977|CDS+3'UTR	Os12g0638100|mRNA|AK103026|CDS+3'UTR	Os05g0113900|mRNA|AK074018|CDS+3'UTR	Os05g0438700|mRNA|AK120955|CDS+3'UTR	Os03g0308100|mRNA|AK105977|CDS+3'UTR
	GO:44249: cellular biosynthesis	1823			402	6.44e-87		Os06g0166900|mRNA|AK058497|CDS+3'UTR	Os08g0135900|mRNA|AK072535|CDS+3'UTR	Os03g0285800|mRNA|AK067339|CDS+3'UTR	Os03g0285800|mRNA|AK067339|CDS+3'UTR	Os06g0166900|mRNA|AK058497|CDS+3'UTR	Os01g0859400|mRNA|AK072832|CDS+3'UTR	Os01g0859400|mRNA|AK072832|CDS+3'UTR		Os04g0406600|mRNA|AK103609|CDS+3'UTR					Os06g0194900|mRNA|AK100546|CDS+3'UTR		Os02g0603800|mRNA|AK105762|CDS+3'UTR	Os06g0354500|mRNA|AK066934|CDS+3'UTR						Os03g0139100|COMBINER_EST|CI054604|0	Os03g0139100|COMBINER_EST|CI054604|0	Os07g0180900|mRNA|AK104629|CDS+3'UTR	Os08g0130500|mRNA|AK062008|CDS+3'UTR	Os01g0723200|mRNA|AK063794|CDS+3'UTR	Os01g0678600|mRNA|AK062194|CDS+3'UTR	Os01g0678600|mRNA|AK062194|CDS+3'UTR	Os01g0678600|mRNA|AK062194|CDS+3'UTR	Os02g0761100|mRNA|AK070404|CDS+3'UTR	Os11g0448400|mRNA|AB095094|CDS+3'UTR	Os01g0866200|COMBINER_EST|CI027348|0	Os01g0282800|mRNA|AK065323|CDS+3'UTR	Os08g0490900|COMBINER_EST|AU097672|6	Os04g0497600|mRNA|AK058610|CDS+3'UTR	Os08g0490900|COMBINER_EST|AU097672|6	Os01g0805000|COMBINER_EST|CI027916|0	Os03g0308100|mRNA|AK105977|CDS+3'UTR	Os05g0438700|mRNA|AK120955|CDS+3'UTR	Os08g0490900|COMBINER_EST|AU097672|6	Os01g0805000|COMBINER_EST|CI027916|0
	GO:9058: biosynthesis	2179			411	5.48e-67		Os04g0503600|mRNA|AK068552|CDS+3'UTR	Os02g0626400|mRNA|AK061959|CDS+3'UTR	Os12g0114100|mRNA|AK067447|CDS+3'UTR	Os12g0114100|mRNA|AK067447|CDS+3'UTR	Os04g0503600|mRNA|AK068552|CDS+3'UTR	Os04g0506800|mRNA|AK070719|CDS+3'UTR	Os04g0506800|mRNA|AK070719|CDS+3'UTR		Os02g0207900|COMBINER_EST|CI430776|1					Os02g0831500|mRNA|AK061268|CDS+3'UTR		Os01g0581300|mRNA|AK066182|CDS+3'UTR	Os10g0524400|mRNA|AJ419630|CDS+3'UTR						Os09g0258600|mRNA|AK105087|CDS+3'UTR	Os09g0258600|mRNA|AK105087|CDS+3'UTR	Os09g0424300|mRNA|AK102445|CDS+3'UTR	Os07g0180900|mRNA|AK104629|CDS+3'UTR	Os02g0684500|COMBINER_EST|CI032284|0	Os06g0663900|mRNA|AK059197|UTR	Os06g0663900|mRNA|AK059197|UTR	Os06g0663900|mRNA|AK059197|UTR	Os02g0822600|mRNA|AK104610|CDS+3'UTR	Os07g0204900|mRNA|AK065213|CDS+3'UTR	Os10g0495600|COMBINER_EST|CI537868|3	Os03g0279200|mRNA|AK121750|CDS+3'UTR	Os04g0459700|mRNA|AK102874|CDS+3'UTR	Os08g0323600|mRNA|AK067514|CDS+3'UTR	Os04g0459700|mRNA|AK102874|CDS+3'UTR	Os11g0448400|mRNA|AB095094|CDS+3'UTR	Os01g0805000|COMBINER_EST|CI027916|0	Os08g0490900|COMBINER_EST|AU097672|6	Os04g0459700|mRNA|AK102874|CDS+3'UTR	Os11g0448400|mRNA|AB095094|CDS+3'UTR
	GO:43170: macromolecule metabolism	6015			737	3.57e-47		Os01g0747400|mRNA|AK102467|CDS+3'UTR	Os04g0518100|mRNA|AK100346|CDS+3'UTR	Os06g0166900|mRNA|AK058497|CDS+3'UTR	Os06g0166900|mRNA|AK058497|CDS+3'UTR	Os01g0747400|mRNA|AK102467|CDS+3'UTR	Os03g0269300|mRNA|AK111855|CDS+3'UTR	Os03g0269300|mRNA|AK111855|CDS+3'UTR		Os03g0154100|mRNA|AK106358|CDS+3'UTR					Os03g0401300|mRNA|AK100334|CDS+3'UTR		Os08g0243100|mRNA|AK106413|CDS+3'UTR	Os03g0289300|COMBINER_EST|CI096800|6						Os07g0614500|mRNA|AK059384|CDS+3'UTR	Os07g0614500|mRNA|AK059384|CDS+3'UTR	Os02g0822600|mRNA|AK058369|CDS+3'UTR	Os09g0424300|mRNA|AK102445|CDS+3'UTR	Os01g0282800|mRNA|X78142|CDS+3'UTR	Os03g0105600|COMBINER_EST|CI390494|0	Os03g0105600|COMBINER_EST|CI390494|0	Os03g0105600|COMBINER_EST|CI390494|0	Os01g0723200|mRNA|AK063794|CDS+3'UTR	Os02g0761100|mRNA|AK070404|CDS+3'UTR	Os03g0792600|mRNA|AB109201|CDS+3'UTR	Os07g0659500|mRNA|AK073537|CDS+3'UTR	Os03g0721900|COMBINER_EST|CI237672|6	Os05g0314100|mRNA|AK105062|CDS+3'UTR	Os03g0721900|COMBINER_EST|CI237672|6	Os07g0204900|mRNA|AK065213|CDS+3'UTR	Os11g0448400|mRNA|AB095094|CDS+3'UTR	Os04g0459700|mRNA|AK102874|CDS+3'UTR	Os03g0721900|COMBINER_EST|CI237672|6	Os07g0204900|mRNA|AK065213|CDS+3'UTR
	GO:44267: cellular protein metabolism	4085			565	8.2e-47		Os01g0818600|mRNA|AK070254|CDS+3'UTR	Os07g0182100|mRNA|AK104002|CDS+3'UTR	Os04g0503600|mRNA|AK068552|CDS+3'UTR	Os04g0503600|mRNA|AK068552|CDS+3'UTR	Os01g0818600|mRNA|AK070254|CDS+3'UTR	Os03g0285800|mRNA|AK067339|CDS+3'UTR	Os03g0285800|mRNA|AK067339|CDS+3'UTR		Os01g0199400|mRNA|AK068509|CDS+3'UTR					Os04g0458300|mRNA|AK059553|CDS+3'UTR		Os12g0133400|mRNA|AK071502|CDS+3'UTR	Os07g0580900|mRNA|AK120768|CDS+3'UTR						Os03g0200500|mRNA|D26060|CDS+3'UTR	Os03g0200500|mRNA|D26060|CDS+3'UTR	Os08g0248800|mRNA|AK065010|CDS+3'UTR	Os02g0822600|mRNA|AK058369|CDS+3'UTR	Os04g0473400|mRNA|AK067896|CDS+3'UTR	Os01g0205500|mRNA|AK067763|CDS+3'UTR	Os01g0205500|mRNA|AK067763|CDS+3'UTR	Os01g0205500|mRNA|AK067763|CDS+3'UTR	Os02g0684500|COMBINER_EST|CI032284|0	Os02g0822600|mRNA|AK104610|CDS+3'UTR	Os01g0951200|mRNA|AF210323|CDS+3'UTR	Os05g0489800|mRNA|AK101975|CDS+3'UTR	Os12g0438000|mRNA|AK071511|CDS+3'UTR	Os05g0271300|COMBINER_EST|Os05g0271300|8	Os12g0438000|mRNA|AK071511|CDS+3'UTR	Os02g0761100|mRNA|AK070404|CDS+3'UTR	Os07g0204900|mRNA|AK065213|CDS+3'UTR	Os03g0721900|COMBINER_EST|CI237672|6	Os12g0438000|mRNA|AK071511|CDS+3'UTR	Os02g0761100|mRNA|AK070404|CDS+3'UTR
	GO:19538: protein metabolism	4145			566	5.65e-45		Os03g0241600|mRNA|AK120688|CDS+3'UTR	Os01g0375200|mRNA|AK063767|CDS+3'UTR	Os01g0747400|mRNA|AK102467|CDS+3'UTR	Os01g0747400|mRNA|AK102467|CDS+3'UTR	Os03g0241600|mRNA|AK120688|CDS+3'UTR	Os12g0114100|mRNA|AK067447|CDS+3'UTR	Os12g0114100|mRNA|AK067447|CDS+3'UTR		Os09g0557700|COMBINER_EST|CI157746|6					Os04g0618200|mRNA|AK065875|CDS+3'UTR		Os06g0596300|mRNA|AK120303|CDS+3'UTR	Os01g0802100|mRNA|AK067589|CDS+3'UTR						Os05g0207300|mRNA|AK070605|CDS+3'UTR	Os05g0207300|mRNA|AK070605|CDS+3'UTR	Os03g0139100|COMBINER_EST|CI054604|0	Os08g0248800|mRNA|AK065010|CDS+3'UTR	Os12g0497300|mRNA|AB080264|CDS+3'UTR	Os03g0251700|COMBINER_EST|Os03g0251700|8	Os03g0251700|COMBINER_EST|Os03g0251700|8	Os03g0251700|COMBINER_EST|Os03g0251700|8	Os01g0282800|mRNA|X78142|CDS+3'UTR	Os01g0723200|mRNA|AK063794|CDS+3'UTR	Os02g0562700|mRNA|AK104168|CDS+3'UTR	Os11g0579800|mRNA|AK121986|CDS+3'UTR	Os09g0433600|mRNA|AK058686|CDS+3'UTR	Os12g0171200|mRNA|AK107402|CDS+3'UTR	Os09g0433600|mRNA|AK058686|CDS+3'UTR	Os02g0822600|mRNA|AK104610|CDS+3'UTR	Os02g0761100|mRNA|AK070404|CDS+3'UTR	Os12g0438000|mRNA|AK071511|CDS+3'UTR	Os09g0433600|mRNA|AK058686|CDS+3'UTR	Os02g0822600|mRNA|AK104610|CDS+3'UTR
	GO:44260: cellular macromolecule metabolism	4208			571	1.28e-44		Os02g0210700|mRNA|AK111879|CDS+3'UTR		Os01g0818600|mRNA|AK070254|CDS+3'UTR	Os01g0818600|mRNA|AK070254|CDS+3'UTR	Os02g0210700|mRNA|AK111879|CDS+3'UTR	Os06g0166900|mRNA|AK058497|CDS+3'UTR	Os06g0166900|mRNA|AK058497|CDS+3'UTR		Os07g0622200|mRNA|D21108|5'UTR+CDS					Os02g0790500|mRNA|AK100050|CDS+3'UTR		Os06g0143400|mRNA|AK072729|CDS+3'UTR	Os10g0524400|mRNA|AK121075|CDS+3'UTR						Os02g0489400|mRNA|AK102757|CDS+3'UTR	Os02g0489400|mRNA|AK102757|CDS+3'UTR	Os09g0258600|mRNA|AK105087|CDS+3'UTR	Os03g0139100|COMBINER_EST|CI054604|0	Os01g0678600|mRNA|AK062194|CDS+3'UTR	Os01g0502700|COMBINER_EST|CI549395|0	Os01g0502700|COMBINER_EST|CI549395|0	Os01g0502700|COMBINER_EST|CI549395|0	Os03g0313600|mRNA|AK067474|CDS+3'UTR	Os02g0684500|COMBINER_EST|CI032284|0	Os02g0562700|mRNA|AK109435|CDS+3'UTR	Os04g0583600|mRNA|AK059019|CDS+3'UTR	Os12g0415800|COMBINER_EST|Os12g0415800|8	Os07g0203300|mRNA|AK103882|CDS+3'UTR	Os12g0415800|COMBINER_EST|Os12g0415800|8	Os01g0723200|mRNA|AK063794|CDS+3'UTR	Os02g0822600|mRNA|AK104610|CDS+3'UTR	Os09g0433600|mRNA|AK058686|CDS+3'UTR	Os12g0415800|COMBINER_EST|Os12g0415800|8	Os01g0723200|mRNA|AK063794|CDS+3'UTR
	GO:44238: primary metabolism	7092			813	6.51e-43		Os03g0148700|mRNA|AK105035|CDS+3'UTR		Os03g0241600|mRNA|AK120688|CDS+3'UTR	Os03g0241600|mRNA|AK120688|CDS+3'UTR	Os03g0148700|mRNA|AK105035|CDS+3'UTR	Os04g0503600|mRNA|AK068552|CDS+3'UTR	Os04g0503600|mRNA|AK068552|CDS+3'UTR		Os01g0375500|COMBINER_EST|Os01g0375500|8					Os02g0624400|mRNA|AK058534|CDS+3'UTR			Os01g0618700|COMBINER_EST|CI502054|6						Os01g0348700|mRNA|AK120842|CDS+3'UTR	Os01g0348700|mRNA|AK120842|CDS+3'UTR	Os07g0614500|mRNA|AK059384|CDS+3'UTR	Os09g0258600|mRNA|AK105087|CDS+3'UTR	Os06g0663900|mRNA|AK059197|UTR	Os06g0663900|mRNA|AK071785|5'UTR+CDS	Os06g0663900|mRNA|AK071785|5'UTR+CDS	Os06g0663900|mRNA|AK071785|5'UTR+CDS	Os04g0473400|mRNA|AK067896|CDS+3'UTR	Os01g0282800|mRNA|X78142|CDS+3'UTR	Os08g0151400|mRNA|AK059440|CDS+3'UTR	Os04g0419600|COMBINER_EST|AU075421|6	Os01g0152900|mRNA|AB075378|CDS+3'UTR	Os08g0323600|mRNA|AK062193|CDS+3'UTR	Os01g0152900|mRNA|AB075378|CDS+3'UTR	Os02g0684500|COMBINER_EST|CI032284|0	Os01g0723200|mRNA|AK063794|CDS+3'UTR	Os12g0415800|COMBINER_EST|Os12g0415800|8	Os01g0152900|mRNA|AB075378|CDS+3'UTR	Os02g0684500|COMBINER_EST|CI032284|0
	GO:44237: cellular metabolism	8126			843	2.58e-25		Os01g0296100|mRNA|AK099599|CDS+3'UTR		Os02g0210700|mRNA|AK111879|CDS+3'UTR	Os02g0210700|mRNA|AK111879|CDS+3'UTR	Os01g0296100|mRNA|AK099599|CDS+3'UTR	Os01g0747400|mRNA|AK102467|CDS+3'UTR	Os01g0747400|mRNA|AK102467|CDS+3'UTR		Os03g0194900|mRNA|AK061389|CDS+3'UTR					Os01g0817700|mRNA|AK060836|CDS+3'UTR			Os02g0653900|mRNA|AK098925|CDS+3'UTR						Os05g0274900|COMBINER_EST|AU160938|7	Os05g0274900|COMBINER_EST|AU160938|7	Os03g0200500|mRNA|D26060|CDS+3'UTR	Os07g0614500|mRNA|AK059384|CDS+3'UTR	Os03g0105600|COMBINER_EST|CI390494|0	Os03g0390000|mRNA|AK061827|CDS+3'UTR	Os03g0390000|mRNA|AK061827|CDS+3'UTR	Os03g0390000|mRNA|AK061827|CDS+3'UTR	Os12g0497300|mRNA|AB080264|CDS+3'UTR	Os03g0313600|mRNA|AK067474|CDS+3'UTR	Os02g0576700|mRNA|AK102294|CDS+3'UTR	Os05g0574300|COMBINER_EST|AU097673|7	Os04g0253000|mRNA|AK073668|CDS+3'UTR	Os01g0810100|mRNA|AK104320|CDS+3'UTR	Os04g0253000|mRNA|AK073668|CDS+3'UTR	Os01g0282800|mRNA|X78142|CDS+3'UTR	Os02g0684500|COMBINER_EST|CI032284|0	Os01g0152900|mRNA|AB075378|CDS+3'UTR	Os04g0253000|mRNA|AK073668|CDS+3'UTR	Os01g0282800|mRNA|X78142|CDS+3'UTR
	GO:6139: nucleobase, nucleoside, nucleotide and nucleic acid metabolism	1363			192	1.31e-13		Os03g0285800|mRNA|AJ250311|CDS+3'UTR		Os03g0148700|mRNA|AK105035|CDS+3'UTR	Os03g0148700|mRNA|AK105035|CDS+3'UTR	Os03g0285800|mRNA|AJ250311|CDS+3'UTR	Os01g0818600|mRNA|AK070254|CDS+3'UTR	Os01g0818600|mRNA|AK070254|CDS+3'UTR		Os02g0266000|COMBINER_EST|CI459614|0					Os10g0553300|mRNA|AK069361|CDS+3'UTR			Os12g0554500|COMBINER_EST|AU093857|6						Os07g0415200|mRNA|AK104106|CDS+3'UTR	Os07g0415200|mRNA|AK104106|CDS+3'UTR	Os05g0207300|mRNA|AK070605|CDS+3'UTR	Os03g0200500|mRNA|D26060|CDS+3'UTR	Os01g0205500|mRNA|AK067763|CDS+3'UTR	Os10g0411800|mRNA|AK059434|CDS+3'UTR	Os10g0411800|mRNA|AK059434|CDS+3'UTR	Os10g0411800|mRNA|AK059434|CDS+3'UTR	Os01g0678600|mRNA|AK062194|CDS+3'UTR	Os04g0473400|mRNA|AK067896|CDS+3'UTR	Os06g0151600|mRNA|AB111516|CDS+3'UTR	Os03g0726100|mRNA|AK119362|CDS+3'UTR		Os08g0116800|mRNA|AK063695|CDS+3'UTR		Os03g0313600|mRNA|AK067474|CDS+3'UTR	Os01g0282800|mRNA|X78142|CDS+3'UTR	Os04g0253000|mRNA|AK073668|CDS+3'UTR		Os03g0313600|mRNA|AK067474|CDS+3'UTR
	GO:6996: organelle organization and biogenesis	252			58	1.01e-12		Os07g0537400|mRNA|D21298|CDS+3'UTR		Os01g0296100|mRNA|AK099599|CDS+3'UTR	Os01g0296100|mRNA|AK099599|CDS+3'UTR	Os07g0537400|mRNA|D21298|CDS+3'UTR	Os03g0241600|mRNA|AK120688|CDS+3'UTR	Os03g0241600|mRNA|AK120688|CDS+3'UTR		Os07g0565700|mRNA|AK111937|CDS+3'UTR					Os06g0726100|mRNA|AK061280|CDS+3'UTR			Os01g0887100|COMBINER_EST|CI409888|6						Os08g0326400|mRNA|AK098843|CDS+3'UTR	Os08g0326400|mRNA|AK098843|CDS+3'UTR	Os02g0489400|mRNA|AK102757|CDS+3'UTR	Os05g0207300|mRNA|AK070605|CDS+3'UTR	Os03g0251700|COMBINER_EST|Os03g0251700|8	Os09g0453700|mRNA|AK068857|CDS+3'UTR	Os09g0453700|mRNA|AK068857|CDS+3'UTR	Os09g0453700|mRNA|AK068857|CDS+3'UTR	Os06g0663900|mRNA|AK059197|UTR	Os12g0497300|mRNA|AB080264|CDS+3'UTR	Os11g0237700|COMBINER_EST|CI555641|0	Os08g0427700|COMBINER_EST|CI052828|0		Os04g0117600|mRNA|AK111699|CDS+3'UTR		Os04g0473400|mRNA|AK067896|CDS+3'UTR	Os03g0268900|mRNA|AK099430|CDS+3'UTR			Os04g0473400|mRNA|AK067896|CDS+3'UTR
	GO:6334: nucleosome assembly	89			29	8.38e-11		Os01g0113200|mRNA|AF044260|CDS+3'UTR		Os03g0285800|mRNA|AJ250311|CDS+3'UTR	Os03g0285800|mRNA|AJ250311|CDS+3'UTR	Os01g0113200|mRNA|AF044260|CDS+3'UTR	Os05g0446800|mRNA|AK099450|CDS+3'UTR	Os05g0446800|mRNA|AK099450|CDS+3'UTR		Os02g0626400|mRNA|AK065208|CDS+3'UTR					Os02g0556000|COMBINER_EST|CI195398|6			Os02g0603800|mRNA|AY224457|CDS						Os06g0274200|mRNA|AK073155|CDS+3'UTR	Os06g0274200|mRNA|AK073155|CDS+3'UTR	Os03g0563300|mRNA|AK104435|CDS+3'UTR	Os02g0489400|mRNA|AK102757|CDS+3'UTR	Os03g0854200|mRNA|AK069107|CDS+3'UTR	Os04g0446500|mRNA|AB118009|5'UTR+CDS	Os04g0446500|mRNA|AB118009|5'UTR+CDS	Os04g0446500|mRNA|AB118009|5'UTR+CDS	Os03g0105600|COMBINER_EST|CI390494|0	Os01g0678600|mRNA|AK062194|CDS+3'UTR	Os02g0714600|mRNA|AK103643|CDS+3'UTR	Os03g0726100|mRNA|AF030548|CDS+3'UTR		Os03g0240800|mRNA|AK059292|CDS+3'UTR		Os12g0497300|mRNA|AB080264|CDS+3'UTR	Os03g0313600|mRNA|AK067474|CDS+3'UTR			Os12g0497300|mRNA|AB080264|CDS+3'UTR
	GO:6396: RNA processing	207			47	2.4e-10		Os12g0611100|mRNA|AK066826|CDS+3'UTR		Os06g0698300|mRNA|AK071637|CDS+3'UTR	Os06g0698300|mRNA|AK071637|CDS+3'UTR	Os12g0611100|mRNA|AK066826|CDS+3'UTR	Os02g0210700|mRNA|AK111879|CDS+3'UTR	Os02g0210700|mRNA|AK111879|CDS+3'UTR		Os10g0135600|mRNA|AK098985|CDS+3'UTR					Os04g0479200|mRNA|AK099258|CDS+3'UTR			Os01g0106900|mRNA|AK059692|CDS+3'UTR						Os12g0105200|COMBINER_EST|CI408226|6	Os12g0105200|COMBINER_EST|CI408226|6	Os01g0348700|mRNA|AK120842|CDS+3'UTR	Os03g0563300|mRNA|AK104435|CDS+3'UTR	Os01g0502700|COMBINER_EST|CI549395|0	Os03g0337800|mRNA|AK102721|CDS+3'UTR	Os03g0337800|mRNA|AK102721|CDS+3'UTR	Os03g0337800|mRNA|AK102721|CDS+3'UTR	Os01g0205500|mRNA|AK067763|CDS+3'UTR	Os06g0663900|mRNA|AK059197|UTR	Os03g0792600|mRNA|AK059559|CDS+3'UTR	Os01g0153100|COMBINER_EST|CI443809|0		Os02g0102700|mRNA|AK061193|CDS+3'UTR		Os01g0678600|mRNA|AK062194|CDS+3'UTR	Os04g0473400|mRNA|AK067896|CDS+3'UTR			Os01g0678600|mRNA|AK062194|CDS+3'UTR
	GO:31497: chromatin assembly	93			29	2.77e-10		Os01g0818600|mRNA|AK066883|CDS+3'UTR		Os07g0537400|mRNA|D21298|CDS+3'UTR	Os07g0537400|mRNA|D21298|CDS+3'UTR	Os01g0818600|mRNA|AK066883|CDS+3'UTR	Os03g0148700|mRNA|AK105035|CDS+3'UTR	Os03g0148700|mRNA|AK105035|CDS+3'UTR		Os07g0622200|mRNA|AK069968|CDS+3'UTR					Os06g0105400|mRNA|AK103793|CDS+3'UTR			Os01g0106900|mRNA|AF367205|CDS+3'UTR						Os03g0177500|mRNA|AK061464|CDS+3'UTR	Os03g0177500|mRNA|AK061464|CDS+3'UTR	Os05g0150800|mRNA|AK104502|CDS+3'UTR	Os01g0348700|mRNA|AK120842|CDS+3'UTR	Os06g0663900|mRNA|AK071785|5'UTR+CDS	Os03g0284400|mRNA|AF095709|CDS+3'UTR	Os03g0284400|mRNA|AF095709|CDS+3'UTR	Os03g0284400|mRNA|AF095709|CDS+3'UTR	Os03g0251700|COMBINER_EST|Os03g0251700|8	Os03g0105600|COMBINER_EST|CI390494|0	Os05g0489800|mRNA|AY438639|CDS+3'UTR	Os02g0290400|mRNA|AK101872|CDS+3'UTR		Os02g0103900|mRNA|AK059499|CDS+3'UTR		Os06g0663900|mRNA|AK059197|UTR	Os12g0497300|mRNA|AB080264|CDS+3'UTR			Os06g0663900|mRNA|AK059197|UTR
	GO:9987: cellular process	11026			1001	4.15e-10		Os07g0568100|mRNA|AK099778|CDS+3'UTR		Os01g0113200|mRNA|AF044260|CDS+3'UTR	Os01g0113200|mRNA|AF044260|CDS+3'UTR	Os07g0568100|mRNA|AK099778|CDS+3'UTR	Os01g0296100|mRNA|AK099599|CDS+3'UTR	Os01g0296100|mRNA|AK099599|CDS+3'UTR		Os02g0627100|mRNA|D21290|5'UTR+CDS					Os06g0194900|mRNA|Z15028|CDS+3'UTR			Os02g0146500|mRNA|AK060195|CDS+3'UTR						Os01g0590700|mRNA|AK059215|CDS+3'UTR	Os01g0590700|mRNA|AK059215|CDS+3'UTR	Os05g0274900|COMBINER_EST|AU160938|7	Os05g0150800|mRNA|AK104502|CDS+3'UTR	Os03g0390000|mRNA|AK061827|CDS+3'UTR	Os05g0556900|mRNA|AK058689|CDS+3'UTR	Os05g0556900|mRNA|AK058689|CDS+3'UTR	Os05g0556900|mRNA|AK058689|CDS+3'UTR	Os03g0854200|mRNA|AK069107|CDS+3'UTR	Os01g0205500|mRNA|AK067763|CDS+3'UTR	Os01g0193600|mRNA|AK068784|CDS+3'UTR	Os03g0726100|mRNA|AK119247|CDS+3'UTR		Os04g0497600|mRNA|AK099054|CDS+3'UTR		Os03g0105600|COMBINER_EST|CI390494|0	Os01g0678600|mRNA|AK062194|CDS+3'UTR			Os03g0105600|COMBINER_EST|CI390494|0
	GO:8152: metabolism	10020			928	4.28e-10		Os01g0670100|mRNA|AK101461|CDS+3'UTR		Os06g0179700|mRNA|AK065602|CDS+3'UTR	Os06g0179700|mRNA|AK065602|CDS+3'UTR	Os01g0670100|mRNA|AK101461|CDS+3'UTR	Os03g0285800|mRNA|AJ250311|CDS+3'UTR	Os03g0285800|mRNA|AJ250311|CDS+3'UTR		Os03g0194900|mRNA|AK070149|CDS+3'UTR					Os08g0129700|mRNA|AB099292|CDS+3'UTR			Os01g0758400|mRNA|AK071777|CDS+3'UTR						Os03g0234200|mRNA|AK059011|CDS+3'UTR	Os03g0234200|mRNA|AK059011|CDS+3'UTR	Os07g0415200|mRNA|AK104106|CDS+3'UTR	Os05g0274900|COMBINER_EST|AU160938|7	Os10g0411800|mRNA|AK059434|CDS+3'UTR	Os07g0626100|mRNA|AK062899|CDS+3'UTR	Os07g0626100|mRNA|AK062899|CDS+3'UTR	Os07g0626100|mRNA|AK062899|CDS+3'UTR	Os01g0502700|COMBINER_EST|CI549395|0	Os03g0251700|COMBINER_EST|Os03g0251700|8	Os03g0370500|mRNA|AK103723|CDS+3'UTR	Os03g0726100|mRNA|AK119638|CDS+3'UTR		Os01g0810100|mRNA|AK099056|CDS+3'UTR		Os01g0205500|mRNA|AK067763|CDS+3'UTR	Os01g0142300|mRNA|AK060202|CDS+3'UTR			Os01g0205500|mRNA|AK067763|CDS+3'UTR
	GO:6461: protein complex assembly	104			30	1.13e-09		Os06g0225300|mRNA|AK065224|CDS+3'UTR		Os12g0611100|mRNA|AK066826|CDS+3'UTR	Os12g0611100|mRNA|AK066826|CDS+3'UTR	Os06g0225300|mRNA|AK065224|CDS+3'UTR	Os06g0698300|mRNA|AK071637|CDS+3'UTR	Os06g0698300|mRNA|AK071637|CDS+3'UTR		Os03g0254800|mRNA|AK099850|CDS+3'UTR					Os04g0618200|mRNA|AB097461|CDS+3'UTR			Os02g0653900|mRNA|AK106154|CDS+3'UTR						Os03g0182600|mRNA|AK104286|CDS+3'UTR	Os03g0182600|mRNA|AK104286|CDS+3'UTR	Os08g0326400|mRNA|AK098843|CDS+3'UTR	Os05g0533600|mRNA|AY373258|CDS+3'UTR	Os09g0453700|mRNA|AK068857|CDS+3'UTR	Os08g0130500|mRNA|AK062008|CDS+3'UTR	Os08g0130500|mRNA|AK062008|CDS+3'UTR	Os08g0130500|mRNA|AK062008|CDS+3'UTR	Os06g0663900|mRNA|AK071785|5'UTR+CDS	Os03g0854200|mRNA|AK069107|CDS+3'UTR	Os08g0120200|mRNA|AK103562|CDS+3'UTR	Os04g0488100|mRNA|AK073406|CDS+3'UTR		Os10g0567500|mRNA|AK072336|CDS+3'UTR		Os03g0251700|COMBINER_EST|Os03g0251700|8	Os06g0663900|mRNA|AK059197|UTR			Os03g0251700|COMBINER_EST|Os03g0251700|8
	GO:6333: chromatin assembly or disassembly	104			29	5.06e-09		Os03g0285800|mRNA|AK104834|CDS+3'UTR		Os01g0818600|mRNA|AK066883|CDS+3'UTR	Os01g0818600|mRNA|AK066883|CDS+3'UTR	Os03g0285800|mRNA|AK104834|CDS+3'UTR	Os07g0537400|mRNA|D21298|CDS+3'UTR	Os07g0537400|mRNA|D21298|CDS+3'UTR		Os09g0255400|mRNA|AK071383|CDS+3'UTR					Os02g0798100|COMBINER_EST|Os02g0798100|8			Os07g0580900|mRNA|AK121529|CDS+3'UTR						Os11g0482000|mRNA|D29726|CDS+3'UTR	Os11g0482000|mRNA|D29726|CDS+3'UTR	Os06g0274200|mRNA|AK073155|CDS+3'UTR	Os07g0415200|mRNA|AK104106|CDS+3'UTR	Os04g0446500|mRNA|AB118009|5'UTR+CDS	Os07g0180900|mRNA|AK104629|CDS+3'UTR	Os07g0180900|mRNA|AK104629|CDS+3'UTR	Os07g0180900|mRNA|AK104629|CDS+3'UTR	Os08g0440200|mRNA|AK121617|CDS+3'UTR	Os01g0502700|COMBINER_EST|CI549395|0	Os03g0214100|mRNA|AB111916|CDS+3'UTR	Os05g0113900|mRNA|AK074018|CDS+3'UTR		Os05g0509300|mRNA|AK066384|CDS+3'UTR		Os03g0854200|mRNA|AK069107|CDS+3'UTR	Os03g0105600|COMBINER_EST|CI390494|0			Os03g0854200|mRNA|AK069107|CDS+3'UTR
	GO:50875: cellular physiological process	10757			977	6.18e-09		Os07g0186200|COMBINER_EST|Os07g0186200|8		Os07g0568100|mRNA|AK099778|CDS+3'UTR	Os07g0568100|mRNA|AK099778|CDS+3'UTR	Os07g0186200|COMBINER_EST|Os07g0186200|8	Os01g0113200|mRNA|AF044260|CDS+3'UTR	Os01g0113200|mRNA|AF044260|CDS+3'UTR		Os08g0135900|mRNA|AK072535|CDS+3'UTR					Os01g0208700|mRNA|AK066635|CDS+3'UTR			Os02g0831700|mRNA|AJ238116|CDS+3'UTR						Os02g0503400|mRNA|AK119704|CDS+3'UTR	Os02g0503400|mRNA|AK119704|CDS+3'UTR	Os12g0105200|COMBINER_EST|CI408226|6	Os08g0326400|mRNA|AK098843|CDS+3'UTR	Os02g0821800|mRNA|AK071291|CDS+3'UTR	Os03g0125600|COMBINER_EST|CI006129|0	Os03g0125600|COMBINER_EST|CI006129|0	Os03g0125600|COMBINER_EST|CI006129|0	Os03g0390000|mRNA|AK061827|CDS+3'UTR	Os06g0663900|mRNA|AK071785|5'UTR+CDS	Os02g0135700|mRNA|AK059533|CDS+3'UTR	Os05g0438700|mRNA|AK120955|CDS+3'UTR		Os05g0141400|mRNA|AK106875|CDS+3'UTR		Os01g0502700|COMBINER_EST|CI549395|0	Os01g0205500|mRNA|AK067763|CDS+3'UTR			Os01g0502700|COMBINER_EST|CI549395|0
	GO:51276: chromosome organization and biogenesis	151			36	7.76e-09		Os06g0602500|mRNA|AK111737|CDS+3'UTR		Os01g0670100|mRNA|AK101461|CDS+3'UTR	Os01g0670100|mRNA|AK101461|CDS+3'UTR	Os06g0602500|mRNA|AK111737|CDS+3'UTR	Os06g0179700|mRNA|AK065602|CDS+3'UTR	Os06g0179700|mRNA|AK065602|CDS+3'UTR		Os02g0626400|mRNA|AK061959|CDS+3'UTR					Os05g0194900|mRNA|AK071798|CDS+3'UTR			Os02g0603800|mRNA|AK120769|CDS+3'UTR						Os02g0321900|mRNA|AK058256|5'UTR+CDS	Os02g0321900|mRNA|AK058256|5'UTR+CDS	Os03g0177500|mRNA|AK061464|CDS+3'UTR	Os06g0274200|mRNA|AK073155|CDS+3'UTR	Os08g0473600|mRNA|AK064300|CDS+3'UTR	Os02g0725000|mRNA|AK065888|CDS+3'UTR	Os02g0725000|mRNA|AK065888|CDS+3'UTR	Os02g0725000|mRNA|AK065888|CDS+3'UTR	Os10g0411800|mRNA|AK059434|CDS+3'UTR	Os08g0440200|mRNA|AK121617|CDS+3'UTR	Os04g0433800|COMBINER_EST|CI533933|0	Os08g0490900|COMBINER_EST|AU097672|6		Os05g0566300|mRNA|AK099641|CDS+3'UTR		Os06g0663900|mRNA|AK071785|5'UTR+CDS	Os03g0251700|COMBINER_EST|Os03g0251700|8			Os06g0663900|mRNA|AK071785|5'UTR+CDS
	GO:16070: RNA metabolism	308			57	1.14e-08		Os05g0486100|mRNA|AK105683|CDS+3'UTR		Os06g0225300|mRNA|AK065224|CDS+3'UTR	Os06g0225300|mRNA|AK065224|CDS+3'UTR	Os05g0486100|mRNA|AK105683|CDS+3'UTR	Os12g0611100|mRNA|AK066826|CDS+3'UTR	Os12g0611100|mRNA|AK066826|CDS+3'UTR		Os04g0518100|mRNA|AK100346|CDS+3'UTR					Os04g0479200|mRNA|AK072240|CDS+3'UTR			Os02g0603800|mRNA|AK105762|CDS+3'UTR						Os01g0231700|mRNA|AK107453|CDS+3'UTR	Os01g0231700|mRNA|AK107453|CDS+3'UTR	Os01g0590700|mRNA|AK059215|CDS+3'UTR	Os12g0105200|COMBINER_EST|CI408226|6	Os03g0337800|mRNA|AK102721|CDS+3'UTR	Os10g0580800|mRNA|AK104823|CDS+3'UTR	Os10g0580800|mRNA|AK104823|CDS+3'UTR	Os10g0580800|mRNA|AK104823|CDS+3'UTR	Os09g0453700|mRNA|AK068857|CDS+3'UTR	Os03g0390000|mRNA|AK061827|CDS+3'UTR	Os11g0615800|mRNA|AB080262|CDS+3'UTR	Os08g0565700|mRNA|AK067640|CDS+3'UTR		Os02g0102700|mRNA|AK061558|CDS+3'UTR		Os08g0440200|mRNA|AK121617|CDS+3'UTR	Os03g0854200|mRNA|AK069107|CDS+3'UTR			Os08g0440200|mRNA|AK121617|CDS+3'UTR
	GO:7001: chromosome organization and biogenesis (sensu Eukaryota)	150			35	2.26e-08		Os10g0468500|mRNA|AK110897|5'UTR+CDS		Os03g0285800|mRNA|AK104834|CDS+3'UTR	Os03g0285800|mRNA|AK104834|CDS+3'UTR	Os10g0468500|mRNA|AK110897|5'UTR+CDS	Os01g0818600|mRNA|AK066883|CDS+3'UTR	Os01g0867600|mRNA|AK102226|CDS+3'UTR		Os01g0865100|mRNA|AK065779|CDS+3'UTR					Os02g0739400|mRNA|AK070652|CDS+3'UTR			Os01g0581300|mRNA|AK066182|CDS+3'UTR						Os03g0755700|COMBINER_EST|Os03g0755700|8	Os03g0755700|COMBINER_EST|Os03g0755700|8	Os10g0503200|mRNA|AK121595|CDS+3'UTR	Os03g0177500|mRNA|AK061464|CDS+3'UTR	Os03g0284400|mRNA|AF095709|CDS+3'UTR	Os03g0637800|mRNA|AK101339|CDS+3'UTR	Os03g0637800|mRNA|AK101339|CDS+3'UTR	Os03g0637800|mRNA|AK101339|CDS+3'UTR	Os04g0446500|mRNA|AB118009|5'UTR+CDS	Os10g0411800|mRNA|AK059434|CDS+3'UTR	Os06g0151600|mRNA|AK102866|CDS+3'UTR	Os03g0726100|mRNA|AK102194|CDS+3'UTR		Os05g0176000|COMBINER_EST|CI552743|0		Os03g0390000|mRNA|AK061827|CDS+3'UTR	Os01g0502700|COMBINER_EST|CI549395|0			Os03g0390000|mRNA|AK061827|CDS+3'UTR
	GO:6259: DNA metabolism	599			90	4e-08		Os06g0692100|mRNA|AK110293|CDS+3'UTR		Os07g0186200|COMBINER_EST|Os07g0186200|8	Os07g0186200|COMBINER_EST|Os07g0186200|8	Os06g0692100|mRNA|AK110293|CDS+3'UTR	Os07g0568100|mRNA|AK099778|CDS+3'UTR	Os01g0818600|mRNA|AK066883|CDS+3'UTR		Os07g0182100|mRNA|AK104002|CDS+3'UTR					Os06g0111500|mRNA|AK065920|CDS+3'UTR			Os02g0653900|mRNA|AK104793|CDS+3'UTR						Os12g0167900|mRNA|D12630|CDS+3'UTR	Os12g0167900|mRNA|D12630|CDS+3'UTR	Os03g0234200|mRNA|AK059011|CDS+3'UTR	Os01g0590700|mRNA|AK059215|CDS+3'UTR	Os05g0556900|mRNA|AK058689|CDS+3'UTR	Os02g0822600|mRNA|AK058369|CDS+3'UTR	Os02g0822600|mRNA|AK058369|CDS+3'UTR	Os02g0822600|mRNA|AK058369|CDS+3'UTR	Os02g0821800|mRNA|AK071291|CDS+3'UTR	Os09g0453700|mRNA|AK068857|CDS+3'UTR	Os02g0797400|mRNA|AK073980|CDS+3'UTR	Os04g0685100|mRNA|AK065262|CDS+3'UTR		Os07g0660400|mRNA|AK065105|CDS+3'UTR		Os10g0411800|mRNA|AK059434|CDS+3'UTR	Os06g0663900|mRNA|AK071785|5'UTR+CDS			Os10g0411800|mRNA|AK059434|CDS+3'UTR
	GO:6414: translational elongation	98			26	9.48e-08		Os01g0925700|COMBINER_EST|CI070028|0		Os06g0602500|mRNA|AK111737|CDS+3'UTR	Os06g0602500|mRNA|AK111737|CDS+3'UTR	Os01g0925700|COMBINER_EST|CI070028|0	Os01g0670100|mRNA|AK101461|CDS+3'UTR	Os07g0568100|mRNA|AK099778|CDS+3'UTR		Os07g0565700|mRNA|AK112115|CDS+3'UTR					Os06g0111500|mRNA|AK059699|CDS+3'UTR			Os08g0243100|mRNA|AK106413|CDS+3'UTR						Os08g0117300|mRNA|AK058822|CDS+3'UTR	Os08g0117300|mRNA|AK058822|CDS+3'UTR	Os03g0182600|mRNA|AK104286|CDS+3'UTR	Os10g0503200|mRNA|AK121595|CDS+3'UTR	Os07g0626100|mRNA|AK062899|CDS+3'UTR	Os06g0700000|mRNA|AK102835|CDS+3'UTR	Os06g0700000|mRNA|AK102835|CDS+3'UTR	Os06g0700000|mRNA|AK102835|CDS+3'UTR	Os08g0473600|mRNA|AK064300|CDS+3'UTR	Os10g0498200|mRNA|AK059099|CDS+3'UTR	Os01g0951200|mRNA|AB031395|CDS+3'UTR	Os05g0566300|mRNA|AK099641|CDS+3'UTR		Os05g0141400|mRNA|AK071339|CDS+3'UTR		Os09g0453700|mRNA|AK068857|CDS+3'UTR	Os08g0440200|mRNA|AK121617|CDS+3'UTR			Os09g0453700|mRNA|AK068857|CDS+3'UTR
								Os01g0674800|mRNA|AK059169|CDS+3'UTR		Os05g0486100|mRNA|AK105683|CDS+3'UTR	Os05g0486100|mRNA|AK105683|CDS+3'UTR	Os01g0674800|mRNA|AK059169|CDS+3'UTR	Os06g0225300|mRNA|AK065224|CDS+3'UTR	Os01g0670100|mRNA|AK101461|CDS+3'UTR		Os01g0375200|mRNA|AK063767|CDS+3'UTR					Os05g0186300|mRNA|AK099249|CDS+3'UTR			Os12g0133400|mRNA|AK071502|CDS+3'UTR						Os03g0125000|mRNA|AK070779|CDS+3'UTR	Os08g0345800|mRNA|AK071826|CDS+3'UTR	Os11g0482000|mRNA|D29726|CDS+3'UTR	Os10g0548900|mRNA|AK058225|CDS+3'UTR	Os08g0130500|mRNA|AK062008|CDS+3'UTR	Os03g0139100|COMBINER_EST|CI054604|0	Os03g0139100|COMBINER_EST|CI054604|0	Os03g0139100|COMBINER_EST|CI054604|0	Os03g0337800|mRNA|AK102721|CDS+3'UTR	Os04g0446500|mRNA|AB118009|5'UTR+CDS	Os10g0418000|mRNA|AF193345|CDS+3'UTR	Os04g0459700|mRNA|AK102874|CDS+3'UTR		Os11g0311300|mRNA|AK073252|CDS+3'UTR		Os10g0498200|mRNA|AK059099|CDS+3'UTR	Os03g0390000|mRNA|AK061827|CDS+3'UTR			Os10g0498200|mRNA|AK059099|CDS+3'UTR
								Os06g0574200|COMBINER_EST|CI319292|6		Os10g0468500|mRNA|AK110897|5'UTR+CDS	Os10g0468500|mRNA|AK110897|5'UTR+CDS	Os06g0574200|COMBINER_EST|CI319292|6	Os03g0285800|mRNA|AK104834|CDS+3'UTR	Os06g0225300|mRNA|AK065224|CDS+3'UTR							Os08g0129700|mRNA|AK065715|CDS+3'UTR			Os04g0615100|mRNA|AK069739|CDS+3'UTR						Os01g0723200|mRNA|AK122140|CDS+3'UTR	Os03g0125000|mRNA|AK070779|CDS+3'UTR	Os02g0503400|mRNA|AK119704|CDS+3'UTR	Os03g0234200|mRNA|AK059011|CDS+3'UTR	Os03g0221500|mRNA|AK103138|CDS+3'UTR	Os09g0258600|mRNA|AK105087|CDS+3'UTR	Os09g0258600|mRNA|AK105087|CDS+3'UTR	Os09g0258600|mRNA|AK105087|CDS+3'UTR	Os03g0284400|mRNA|AF095709|CDS+3'UTR	Os02g0821800|mRNA|AK071291|CDS+3'UTR	Os11g0484300|mRNA|AK121422|CDS+3'UTR	Os03g0726100|mRNA|X91806|CDS+3'UTR		Os04g0497600|mRNA|AK059415|CDS+3'UTR		Os04g0446500|mRNA|AB118009|5'UTR+CDS	Os10g0411800|mRNA|AK059434|CDS+3'UTR			Os04g0446500|mRNA|AB118009|5'UTR+CDS
								Os01g0699600|mRNA|AK105196|5'UTR+CDS		Os06g0692100|mRNA|AK110293|CDS+3'UTR	Os06g0692100|mRNA|AK110293|CDS+3'UTR	Os01g0699600|mRNA|AK105196|5'UTR+CDS	Os07g0186200|COMBINER_EST|Os07g0186200|8	Os03g0285800|mRNA|AK104834|CDS+3'UTR							Os04g0636100|mRNA|AK067760|CDS+3'UTR			Os06g0596300|mRNA|AK120303|CDS+3'UTR						Os07g0173700|COMBINER_EST|CI276662|6	Os01g0723200|mRNA|AK122140|CDS+3'UTR	Os01g0951200|mRNA|AF210323|CDS+3'UTR	Os03g0182600|mRNA|AK104286|CDS+3'UTR	Os07g0180900|mRNA|AK104629|CDS+3'UTR	Os06g0160100|COMBINER_EST|CI447171|0	Os06g0160100|COMBINER_EST|CI447171|0	Os06g0160100|COMBINER_EST|CI447171|0	Os05g0556900|mRNA|AK058689|CDS+3'UTR	Os03g0337800|mRNA|AK102721|CDS+3'UTR	Os12g0176500|mRNA|AB045677|CDS+3'UTR	Os05g0176000|COMBINER_EST|CI552743|0		Os08g0113200|mRNA|AB118000|CDS+3'UTR		Os02g0821800|mRNA|AK071291|CDS+3'UTR	Os09g0453700|mRNA|AK068857|CDS+3'UTR			Os02g0821800|mRNA|AK071291|CDS+3'UTR
								Os03g0128700|mRNA|AY158077|CDS+3'UTR		Os01g0925700|COMBINER_EST|CI070028|0	Os01g0925700|COMBINER_EST|CI070028|0	Os03g0128700|mRNA|AY158077|CDS+3'UTR	Os06g0602500|mRNA|AK111737|CDS+3'UTR	Os07g0186200|COMBINER_EST|Os07g0186200|8							Os11g0148500|mRNA|AK061668|CDS+3'UTR			Os06g0143400|mRNA|AK072729|CDS+3'UTR						Os03g0424500|mRNA|AK104954|CDS+3'UTR	Os07g0173700|COMBINER_EST|CI276662|6	Os02g0321900|mRNA|AK058256|5'UTR+CDS	Os11g0482000|mRNA|D29726|CDS+3'UTR	Os03g0125600|COMBINER_EST|CI006129|0	Os06g0216800|mRNA|AK068112|CDS+3'UTR	Os06g0216800|mRNA|AK068112|CDS+3'UTR	Os06g0216800|mRNA|AK068112|CDS+3'UTR	Os07g0626100|mRNA|AK062899|CDS+3'UTR	Os03g0284400|mRNA|AF095709|CDS+3'UTR	Os01g0777300|COMBINER_EST|CI118577|6	Os03g0646100|mRNA|AK100526|CDS+3'UTR				Os02g0773400|mRNA|AK100497|CDS+3'UTR	Os10g0498200|mRNA|AK059099|CDS+3'UTR			Os02g0773400|mRNA|AK100497|CDS+3'UTR
								Os05g0486100|mRNA|AK119823|CDS+3'UTR		Os01g0674800|mRNA|AK059169|CDS+3'UTR	Os01g0674800|mRNA|AK059169|CDS+3'UTR	Os05g0486100|mRNA|AK119823|CDS+3'UTR	Os05g0486100|mRNA|AK105683|CDS+3'UTR	Os06g0602500|mRNA|AK111737|CDS+3'UTR							Os06g0194900|mRNA|D21308|CDS									Os05g0557800|mRNA|AK105327|5'UTR+CDS	Os08g0345800|mRNA|J04960|CDS+3'UTR	Os01g0231700|mRNA|AK107453|CDS+3'UTR	Os02g0503400|mRNA|AK119704|CDS+3'UTR	Os02g0725000|mRNA|AK065888|CDS+3'UTR	Os07g0614500|mRNA|AK059384|CDS+3'UTR	Os07g0614500|mRNA|AK059384|CDS+3'UTR	Os07g0614500|mRNA|AK059384|CDS+3'UTR	Os08g0130500|mRNA|AK062008|CDS+3'UTR	Os05g0556900|mRNA|AK058689|CDS+3'UTR	Os02g0562700|mRNA|AB110167|CDS+3'UTR	Os03g0721900|COMBINER_EST|CI237672|6				Os03g0337800|mRNA|AK102721|CDS+3'UTR	Os04g0446500|mRNA|AB118009|5'UTR+CDS			Os03g0337800|mRNA|AK102721|CDS+3'UTR
								Os03g0285800|mRNA|AJ486975|CDS+3'UTR		Os06g0574200|COMBINER_EST|CI319292|6	Os06g0574200|COMBINER_EST|CI319292|6	Os03g0285800|mRNA|AJ486975|CDS+3'UTR	Os10g0468500|mRNA|AK110897|5'UTR+CDS	Os05g0486100|mRNA|AK105683|CDS+3'UTR							Os03g0401300|mRNA|AK108396|UTR									Os02g0220600|mRNA|D89802|CDS+3'UTR	Os03g0424500|mRNA|AK104954|CDS+3'UTR	Os03g0755700|COMBINER_EST|Os03g0755700|8	Os01g0951200|mRNA|AF210323|CDS+3'UTR	Os10g0580800|mRNA|AK104823|CDS+3'UTR	Os03g0717000|mRNA|AK066295|CDS+3'UTR	Os03g0717000|mRNA|AK066295|CDS+3'UTR	Os03g0717000|mRNA|AK066295|CDS+3'UTR	Os03g0221500|mRNA|AK103138|CDS+3'UTR	Os07g0626100|mRNA|AK062899|CDS+3'UTR	Os08g0526100|mRNA|AK100965|CDS+3'UTR	Os12g0438000|mRNA|AK071511|CDS+3'UTR				Os01g0253300|mRNA|AF005265|CDS+3'UTR	Os02g0821800|mRNA|AK071291|CDS+3'UTR			Os01g0253300|mRNA|AF005265|CDS+3'UTR
								Os01g0750600|mRNA|AK102832|CDS+3'UTR		Os01g0699600|mRNA|AK105196|5'UTR+CDS	Os01g0699600|mRNA|AK105196|5'UTR+CDS	Os01g0750600|mRNA|AK102832|CDS+3'UTR	Os06g0692100|mRNA|AK110293|CDS+3'UTR	Os10g0468500|mRNA|AK110897|5'UTR+CDS							Os01g0188400|mRNA|D16499|CDS+3'UTR									Os02g0754300|mRNA|AK059012|CDS+3'UTR	Os05g0557800|mRNA|AK105327|5'UTR+CDS	Os12g0167900|mRNA|D12630|CDS+3'UTR	Os02g0321900|mRNA|AK058256|5'UTR+CDS	Os03g0637800|mRNA|AK101339|CDS+3'UTR	Os03g0200500|mRNA|D26060|CDS+3'UTR	Os03g0200500|mRNA|D26060|CDS+3'UTR	Os03g0200500|mRNA|D26060|CDS+3'UTR	Os07g0180900|mRNA|AK104629|CDS+3'UTR	Os08g0130500|mRNA|AK062008|CDS+3'UTR	Os03g0586800|mRNA|AK063765|CDS+3'UTR	Os09g0433600|mRNA|AK058686|CDS+3'UTR				Os01g0856500|mRNA|AK103239|CDS+3'UTR	Os08g0473600|mRNA|AK064300|CDS+3'UTR			Os01g0856500|mRNA|AK103239|CDS+3'UTR
								Os07g0584100|mRNA|AK072176|CDS+3'UTR		Os03g0128700|mRNA|AY158077|CDS+3'UTR	Os03g0128700|mRNA|AY158077|CDS+3'UTR	Os07g0584100|mRNA|AK072176|CDS+3'UTR	Os01g0925700|COMBINER_EST|CI070028|0	Os06g0692100|mRNA|AK110293|CDS+3'UTR							Os07g0485000|mRNA|AK070085|CDS+3'UTR									Os03g0424500|mRNA|AK067470|CDS+3'UTR	Os02g0220600|mRNA|D89802|CDS+3'UTR	Os08g0117300|mRNA|AK058822|CDS+3'UTR	Os01g0231700|mRNA|AK107453|CDS+3'UTR	Os02g0822600|mRNA|AK058369|CDS+3'UTR	Os05g0207300|mRNA|AK070605|CDS+3'UTR	Os05g0207300|mRNA|AK070605|CDS+3'UTR	Os05g0207300|mRNA|AK070605|CDS+3'UTR	Os03g0125600|COMBINER_EST|CI006129|0	Os07g0180900|mRNA|AK104629|CDS+3'UTR	Os03g0669100|mRNA|AK063633|CDS+3'UTR	Os03g0726100|mRNA|AK119520|CDS+3'UTR				Os03g0284400|mRNA|AF095709|CDS+3'UTR	Os03g0337800|mRNA|AK102721|CDS+3'UTR			Os03g0284400|mRNA|AF095709|CDS+3'UTR
								Os01g0114100|mRNA|AY652891|CDS+3'UTR		Os05g0486100|mRNA|AK119823|CDS+3'UTR	Os05g0486100|mRNA|AK119823|CDS+3'UTR	Os01g0114100|mRNA|AY652891|CDS+3'UTR	Os01g0674800|mRNA|AK059169|CDS+3'UTR	Os01g0925700|COMBINER_EST|CI070028|0							Os05g0595100|mRNA|D21120|5'UTR+CDS									Os09g0568400|mRNA|AK060445|CDS+3'UTR	Os02g0754300|mRNA|AK059012|CDS+3'UTR	Os08g0345800|mRNA|AK071826|CDS+3'UTR	Os03g0755700|COMBINER_EST|Os03g0755700|8	Os06g0700000|mRNA|AK102835|CDS+3'UTR	Os02g0489400|mRNA|AK102757|CDS+3'UTR	Os02g0489400|mRNA|AK102757|CDS+3'UTR	Os02g0489400|mRNA|AK102757|CDS+3'UTR	Os02g0725000|mRNA|AK065888|CDS+3'UTR	Os03g0125600|COMBINER_EST|CI006129|0	Os02g0778200|mRNA|AK121954|CDS+3'UTR	Os12g0415800|COMBINER_EST|Os12g0415800|8				Os05g0556900|mRNA|AK058689|CDS+3'UTR	Os03g0284400|mRNA|AF095709|CDS+3'UTR			Os05g0556900|mRNA|AK058689|CDS+3'UTR
								Os03g0126800|COMBINER_EST|CI531522|6		Os03g0285800|mRNA|AJ486975|CDS+3'UTR	Os03g0285800|mRNA|AJ486975|CDS+3'UTR	Os03g0126800|COMBINER_EST|CI531522|6	Os06g0574200|COMBINER_EST|CI319292|6	Os01g0674800|mRNA|AK059169|CDS+3'UTR							Os06g0194900|mRNA|AK072074|CDS+3'UTR									Os07g0229900|mRNA|AK071026|CDS+3'UTR	Os03g0424500|mRNA|AK067470|CDS+3'UTR	Os03g0125000|mRNA|AK070779|CDS+3'UTR	Os12g0167900|mRNA|D12630|CDS+3'UTR	Os03g0139100|COMBINER_EST|CI054604|0	Os03g0179000|mRNA|AK069518|CDS+3'UTR	Os03g0179000|mRNA|AK069518|CDS+3'UTR	Os03g0179000|mRNA|AK069518|CDS+3'UTR	Os09g0424300|mRNA|AK102445|CDS+3'UTR	Os02g0725000|mRNA|AK065888|CDS+3'UTR	Os02g0103900|mRNA|AK070601|CDS+3'UTR	Os01g0282800|mRNA|AK122127|CDS+3'UTR				Os12g0485600|mRNA|AK100852|CDS+3'UTR	Os05g0556900|mRNA|AK058689|CDS+3'UTR			Os12g0485600|mRNA|AK100852|CDS+3'UTR
								Os10g0100500|mRNA|AK061113|CDS+3'UTR		Os01g0750600|mRNA|AK102832|CDS+3'UTR	Os01g0750600|mRNA|AK102832|CDS+3'UTR	Os10g0100500|mRNA|AK061113|CDS+3'UTR	Os01g0699600|mRNA|AK105196|5'UTR+CDS	Os06g0574200|COMBINER_EST|CI319292|6							Os05g0187100|mRNA|AK067988|CDS+3'UTR									Os11g0168200|mRNA|AY236158|CDS	Os09g0568400|mRNA|AK060445|CDS+3'UTR	Os01g0102600|mRNA|AK062086|CDS+3'UTR	Os08g0117300|mRNA|AK058822|CDS+3'UTR	Os09g0258600|mRNA|AK105087|CDS+3'UTR	Os01g0348700|mRNA|AK120842|CDS+3'UTR	Os01g0348700|mRNA|AK120842|CDS+3'UTR	Os01g0348700|mRNA|AK120842|CDS+3'UTR	Os10g0580800|mRNA|AK104823|CDS+3'UTR	Os09g0424300|mRNA|AK102445|CDS+3'UTR	Os02g0576700|mRNA|AK059578|CDS+3'UTR	Os01g0152900|mRNA|AB075378|CDS+3'UTR				Os07g0626100|mRNA|AK062899|CDS+3'UTR	Os07g0626100|mRNA|AK062899|CDS+3'UTR			Os07g0626100|mRNA|AK062899|CDS+3'UTR
								Os02g0153900|mRNA|AK111546|CDS+3'UTR		Os10g0541200|mRNA|AK063496|CDS+3'UTR	Os10g0541200|mRNA|AK063496|CDS+3'UTR	Os02g0153900|mRNA|AK111546|CDS+3'UTR	Os09g0484300|mRNA|AK102983|CDS+3'UTR	Os01g0699600|mRNA|AK105196|5'UTR+CDS							Os04g0458300|mRNA|AK104444|CDS+3'UTR									Os06g0520600|mRNA|AK101510|CDS+3'UTR	Os07g0229900|mRNA|AK071026|CDS+3'UTR	Os01g0723200|mRNA|AK122140|CDS+3'UTR	Os08g0345800|mRNA|AK071826|CDS+3'UTR	Os12g0242900|mRNA|AK064505|CDS+3'UTR	Os08g0528000|COMBINER_EST|AU092911|6	Os08g0528000|COMBINER_EST|AU092911|6	Os08g0528000|COMBINER_EST|AU092911|6	Os03g0637800|mRNA|AK101339|CDS+3'UTR	Os10g0580800|mRNA|AK104823|CDS+3'UTR	Os02g0778200|mRNA|AK065948|CDS+3'UTR	Os01g0927000|mRNA|AK106700|CDS+3'UTR				Os08g0130500|mRNA|AK062008|CDS+3'UTR	Os08g0130500|mRNA|AK062008|CDS+3'UTR			Os08g0130500|mRNA|AK062008|CDS+3'UTR
								Os06g0693000|mRNA|AK064280|CDS+3'UTR		Os07g0584100|mRNA|AK072176|CDS+3'UTR	Os07g0584100|mRNA|AK072176|CDS+3'UTR	Os06g0693000|mRNA|AK064280|CDS+3'UTR	Os05g0297900|mRNA|AK071238|CDS+3'UTR	Os09g0484300|mRNA|AK102983|CDS+3'UTR							Os01g0749400|mRNA|AK064990|CDS+3'UTR									Os02g0321900|mRNA|AK062103|CDS+3'UTR	Os11g0168200|mRNA|AY236158|CDS	Os07g0173700|COMBINER_EST|CI276662|6	Os03g0125000|mRNA|AK070779|CDS+3'UTR	Os06g0160100|COMBINER_EST|CI447171|0	Os05g0274900|COMBINER_EST|AU160938|7	Os05g0274900|COMBINER_EST|AU160938|7	Os05g0274900|COMBINER_EST|AU160938|7	Os02g0822600|mRNA|AK058369|CDS+3'UTR	Os03g0637800|mRNA|AK101339|CDS+3'UTR	Os02g0821800|mRNA|AK103477|CDS+3'UTR	Os04g0253000|mRNA|AK073668|CDS+3'UTR				Os07g0180900|mRNA|AK104629|CDS+3'UTR	Os03g0221500|mRNA|AK103138|CDS+3'UTR			Os07g0180900|mRNA|AK104629|CDS+3'UTR
								Os06g0676600|mRNA|AK103523|CDS+3'UTR		Os01g0114100|mRNA|AY652891|CDS+3'UTR	Os01g0114100|mRNA|AY652891|CDS+3'UTR	Os01g0711000|mRNA|AK103899|CDS+3'UTR	Os03g0128700|mRNA|AY158077|CDS+3'UTR	Os05g0297900|mRNA|AK071238|CDS+3'UTR							Os01g0188400|mRNA|AK121770|CDS+3'UTR									Os06g0683200|mRNA|AK070432|CDS+3'UTR	Os06g0520600|mRNA|AK101510|CDS+3'UTR	Os08g0345800|mRNA|J04960|CDS+3'UTR	Os01g0102600|mRNA|AK062086|CDS+3'UTR	Os06g0216800|mRNA|AK068112|CDS+3'UTR	Os07g0107800|mRNA|AK121984|CDS+3'UTR	Os07g0107800|mRNA|AK121984|CDS+3'UTR	Os07g0107800|mRNA|AK121984|CDS+3'UTR	Os08g0248800|mRNA|AK065010|CDS+3'UTR	Os02g0822600|mRNA|AK058369|CDS+3'UTR	Os06g0645400|mRNA|AK105391|CDS+3'UTR	Os05g0443800|mRNA|AK106590|CDS+3'UTR				Os03g0125600|COMBINER_EST|CI006129|0	Os07g0180900|mRNA|AK104629|CDS+3'UTR			Os03g0125600|COMBINER_EST|CI006129|0
								Os03g0638800|COMBINER_EST|C22649|7		Os03g0126800|COMBINER_EST|CI531522|6	Os03g0126800|COMBINER_EST|CI531522|6	Os06g0676600|mRNA|AK103523|CDS+3'UTR	Os05g0486100|mRNA|AK119823|CDS+3'UTR	Os03g0128700|mRNA|AY158077|CDS+3'UTR							Os02g0790500|mRNA|AK065160|UTR									Os01g0276000|mRNA|AK122128|CDS+3'UTR	Os02g0321900|mRNA|AK062103|CDS+3'UTR	Os03g0424500|mRNA|AK104954|CDS+3'UTR	Os01g0723200|mRNA|AK122140|CDS+3'UTR	Os02g0805200|mRNA|AK071591|CDS+3'UTR	Os09g0479900|COMBINER_EST|CI269495|6	Os09g0479900|COMBINER_EST|CI269495|6	Os09g0479900|COMBINER_EST|CI269495|6	Os06g0700000|mRNA|AK102835|CDS+3'UTR	Os09g0567300|mRNA|AK066166|CDS+3'UTR	Os05g0540100|mRNA|AK060623|CDS+3'UTR					Os02g0725000|mRNA|AK065888|CDS+3'UTR	Os03g0125600|COMBINER_EST|CI006129|0			Os02g0725000|mRNA|AK065888|CDS+3'UTR
								Os03g0124200|mRNA|AK102524|CDS+3'UTR		Os10g0100500|mRNA|AK061113|CDS+3'UTR	Os10g0100500|mRNA|AK061113|CDS+3'UTR	Os03g0638800|COMBINER_EST|C22649|7	Os03g0285800|mRNA|AJ486975|CDS+3'UTR	Os05g0486100|mRNA|AK119823|CDS+3'UTR							Os01g0276100|mRNA|AK059596|CDS+3'UTR									Os03g0297100|mRNA|AK059192|CDS+3'UTR	Os06g0683200|mRNA|AK070432|CDS+3'UTR	Os02g0714600|mRNA|AK103643|CDS+3'UTR	Os07g0173700|COMBINER_EST|CI276662|6	Os07g0614500|mRNA|AK059384|CDS+3'UTR	Os09g0571400|mRNA|L29471|CDS+3'UTR	Os09g0571400|mRNA|L29471|CDS+3'UTR	Os09g0571400|mRNA|L29471|CDS+3'UTR	Os03g0139100|COMBINER_EST|CI054604|0	Os08g0248800|mRNA|AK065010|CDS+3'UTR	Os11g0155900|mRNA|U77296|CDS+3'UTR					Os09g0424300|mRNA|AK102445|CDS+3'UTR	Os02g0725000|mRNA|AK065888|CDS+3'UTR			Os09g0424300|mRNA|AK102445|CDS+3'UTR
								Os11g0212900|mRNA|AK111542|CDS+3'UTR		Os02g0153900|mRNA|AK111546|CDS+3'UTR	Os02g0153900|mRNA|AK111546|CDS+3'UTR	Os03g0124200|mRNA|AK102524|CDS+3'UTR	Os01g0750600|mRNA|AK102832|CDS+3'UTR	Os03g0285800|mRNA|AJ486975|CDS+3'UTR							Os04g0618200|mRNA|AK102657|CDS+3'UTR									Os08g0130500|mRNA|AK064857|CDS+3'UTR	Os01g0276000|mRNA|AK122128|CDS+3'UTR	Os05g0557800|mRNA|AK105327|5'UTR+CDS	Os08g0345800|mRNA|J04960|CDS+3'UTR	Os03g0717000|mRNA|AK066295|CDS+3'UTR	Os07g0415200|mRNA|AK104106|CDS+3'UTR	Os07g0415200|mRNA|AK104106|CDS+3'UTR	Os07g0415200|mRNA|AK104106|CDS+3'UTR	Os09g0258600|mRNA|AK105087|CDS+3'UTR	Os06g0700000|mRNA|AK102835|CDS+3'UTR	Os11g0448400|mRNA|AK058650|CDS+3'UTR					Os10g0580800|mRNA|AK104823|CDS+3'UTR	Os09g0424300|mRNA|AK102445|CDS+3'UTR			Os10g0580800|mRNA|AK104823|CDS+3'UTR
								Os04g0339800|COMBINER_EST|CI226140|6		Os06g0693000|mRNA|AK064280|CDS+3'UTR	Os06g0693000|mRNA|AK064280|CDS+3'UTR	Os11g0212900|mRNA|AK111542|CDS+3'UTR	Os10g0541200|mRNA|AK063496|CDS+3'UTR	Os01g0750600|mRNA|AK102832|CDS+3'UTR							Os06g0194900|mRNA|D29732|CDS+3'UTR									Os08g0128500|COMBINER_EST|CI143648|6	Os03g0297100|mRNA|AK059192|CDS+3'UTR	Os02g0220600|mRNA|D89802|CDS+3'UTR	Os03g0424500|mRNA|AK104954|CDS+3'UTR	Os03g0200500|mRNA|D26060|CDS+3'UTR	Os05g0147400|mRNA|AK065883|CDS+3'UTR	Os05g0147400|mRNA|AK065883|CDS+3'UTR	Os05g0147400|mRNA|AK065883|CDS+3'UTR	Os12g0242900|mRNA|AK064505|CDS+3'UTR	Os03g0139100|COMBINER_EST|CI054604|0	Os05g0219800|mRNA|AK102822|CDS+3'UTR					Os03g0637800|mRNA|AK101339|CDS+3'UTR	Os10g0580800|mRNA|AK104823|CDS+3'UTR			Os03g0637800|mRNA|AK101339|CDS+3'UTR
								Os04g0631800|mRNA|AF403126|CDS+3'UTR		Os01g0711000|mRNA|AK103899|CDS+3'UTR	Os01g0711000|mRNA|AK103899|CDS+3'UTR	Os04g0339800|COMBINER_EST|CI226140|6	Os07g0584100|mRNA|AK072176|CDS+3'UTR	Os10g0541200|mRNA|AK063496|CDS+3'UTR							Os01g0248400|mRNA|AK072762|CDS+3'UTR									Os02g0797200|mRNA|AK120800|CDS+3'UTR	Os08g0130500|mRNA|AK064857|CDS+3'UTR	Os02g0754300|mRNA|AK059012|CDS+3'UTR	Os02g0714600|mRNA|AK103643|CDS+3'UTR	Os05g0207300|mRNA|AK070605|CDS+3'UTR	Os08g0326400|mRNA|AK098843|CDS+3'UTR	Os08g0326400|mRNA|AK098843|CDS+3'UTR	Os08g0326400|mRNA|AK098843|CDS+3'UTR	Os06g0160100|COMBINER_EST|CI447171|0	Os09g0258600|mRNA|AK105087|CDS+3'UTR	Os03g0586800|mRNA|AK099302|CDS+3'UTR					Os02g0822600|mRNA|AK058369|CDS+3'UTR	Os03g0637800|mRNA|AK101339|CDS+3'UTR			Os02g0822600|mRNA|AK058369|CDS+3'UTR
								Os03g0334000|mRNA|AK072649|CDS+3'UTR		Os06g0676600|mRNA|AK103523|CDS+3'UTR	Os06g0676600|mRNA|AK103523|CDS+3'UTR	Os04g0631800|mRNA|AF403126|CDS+3'UTR	Os01g0114100|mRNA|AY652891|CDS+3'UTR	Os07g0584100|mRNA|AK072176|CDS+3'UTR							Os06g0194900|mRNA|AK119193|CDS+3'UTR									Os12g0115900|mRNA|AK058318|CDS+3'UTR	Os08g0128500|COMBINER_EST|CI143648|6	Os03g0424500|mRNA|AK067470|CDS+3'UTR	Os05g0557800|mRNA|AK105327|5'UTR+CDS	Os02g0489400|mRNA|AK102757|CDS+3'UTR	Os06g0274200|mRNA|AK073155|CDS+3'UTR	Os06g0274200|mRNA|AK073155|CDS+3'UTR	Os06g0274200|mRNA|AK073155|CDS+3'UTR	Os06g0216800|mRNA|AK068112|CDS+3'UTR	Os12g0242900|mRNA|AK064505|CDS+3'UTR	Os01g0152300|COMBINER_EST|AU082408|6					Os09g0567300|mRNA|AK066166|CDS+3'UTR	Os02g0822600|mRNA|AK058369|CDS+3'UTR			Os09g0567300|mRNA|AK066166|CDS+3'UTR
								Os06g0147800|mRNA|AJ507154|CDS+3'UTR		Os03g0638800|COMBINER_EST|C22649|7	Os03g0638800|COMBINER_EST|C22649|7	Os03g0334000|mRNA|AK072649|CDS+3'UTR	Os03g0126800|COMBINER_EST|CI531522|6	Os01g0114100|mRNA|AY652891|CDS+3'UTR							Os01g0276700|mRNA|AK103465|CDS+3'UTR									Os01g0679700|mRNA|AK119702|CDS+3'UTR	Os02g0797200|mRNA|AK120800|CDS+3'UTR	Os09g0568400|mRNA|AK060445|CDS+3'UTR	Os02g0220600|mRNA|D89802|CDS+3'UTR	Os03g0179000|mRNA|AK069518|CDS+3'UTR	Os03g0266800|mRNA|AK060798|CDS+3'UTR	Os03g0266800|mRNA|AK060798|CDS+3'UTR	Os03g0266800|mRNA|AK060798|CDS+3'UTR	Os02g0805200|mRNA|AK071591|CDS+3'UTR	Os06g0160100|COMBINER_EST|CI447171|0	Os08g0323600|mRNA|AK121043|CDS+3'UTR					Os08g0248800|mRNA|AK065010|CDS+3'UTR	Os09g0567300|mRNA|AK066166|CDS+3'UTR			Os08g0248800|mRNA|AK065010|CDS+3'UTR
								Os12g0424700|COMBINER_EST|Os12g0424700|8		Os03g0124200|mRNA|AK102524|CDS+3'UTR	Os03g0124200|mRNA|AK102524|CDS+3'UTR	Os06g0147800|mRNA|AJ507154|CDS+3'UTR	Os10g0100500|mRNA|AK061113|CDS+3'UTR	Os03g0126800|COMBINER_EST|CI531522|6							Os02g0194100|mRNA|AF302906|5'UTR+CDS									Os01g0678600|mRNA|AK063019|CDS+3'UTR	Os12g0115900|mRNA|AK058318|CDS+3'UTR	Os07g0229900|mRNA|AK071026|CDS+3'UTR	Os02g0754300|mRNA|AK059012|CDS+3'UTR	Os01g0348700|mRNA|AK120842|CDS+3'UTR	Os12g0105200|COMBINER_EST|CI408226|6	Os12g0105200|COMBINER_EST|CI408226|6	Os12g0105200|COMBINER_EST|CI408226|6	Os07g0614500|mRNA|AK059384|CDS+3'UTR	Os06g0216800|mRNA|AK068112|CDS+3'UTR	Os05g0150900|mRNA|Z85984|CDS+3'UTR					Os06g0700000|mRNA|AK102835|CDS+3'UTR	Os08g0248800|mRNA|AK065010|CDS+3'UTR			Os06g0700000|mRNA|AK102835|CDS+3'UTR
								Os04g0506100|mRNA|AK059053|CDS+3'UTR		Os11g0212900|mRNA|AK111542|CDS+3'UTR	Os11g0212900|mRNA|AK111542|CDS+3'UTR	Os12g0424700|COMBINER_EST|Os12g0424700|8	Os02g0153900|mRNA|AK111546|CDS+3'UTR	Os10g0100500|mRNA|AK061113|CDS+3'UTR							Os06g0194900|mRNA|AK098923|CDS+3'UTR									Os01g0231000|mRNA|AK104654|CDS+3'UTR	Os01g0679700|mRNA|AK119702|CDS+3'UTR	Os11g0168200|mRNA|AY236158|CDS	Os03g0424500|mRNA|AK067470|CDS+3'UTR	Os09g0569200|mRNA|AK070300|CDS+3'UTR	Os03g0177500|mRNA|AK061464|CDS+3'UTR	Os03g0177500|mRNA|AK061464|CDS+3'UTR	Os03g0177500|mRNA|AK061464|CDS+3'UTR	Os03g0717000|mRNA|AK066295|CDS+3'UTR	Os02g0805200|mRNA|AK071591|CDS+3'UTR	Os03g0119900|mRNA|AK058741|CDS+3'UTR					Os03g0139100|COMBINER_EST|CI054604|0	Os06g0700000|mRNA|AK102835|CDS+3'UTR			Os03g0139100|COMBINER_EST|CI054604|0
								Os03g0128700|mRNA|AB078634|CDS+3'UTR		Os04g0339800|COMBINER_EST|CI226140|6	Os04g0339800|COMBINER_EST|CI226140|6	Os04g0506100|mRNA|AK059053|CDS+3'UTR	Os06g0693000|mRNA|AK064280|CDS+3'UTR	Os02g0153900|mRNA|AK111546|CDS+3'UTR							Os01g0817700|mRNA|AK065059|CDS+3'UTR									Os03g0178000|mRNA|AK073196|CDS+3'UTR	Os01g0678600|mRNA|AK063019|CDS+3'UTR	Os06g0520600|mRNA|AK101510|CDS+3'UTR	Os09g0568400|mRNA|AK060445|CDS+3'UTR	Os08g0528000|COMBINER_EST|AU092911|6	Os01g0590700|mRNA|AK059215|CDS+3'UTR	Os01g0590700|mRNA|AK059215|CDS+3'UTR	Os01g0590700|mRNA|AK059215|CDS+3'UTR	Os03g0200500|mRNA|D26060|CDS+3'UTR	Os07g0614500|mRNA|AK059384|CDS+3'UTR	Os02g0699700|mRNA|AK072471|5'UTR+CDS					Os09g0258600|mRNA|AK105087|CDS+3'UTR	Os03g0139100|COMBINER_EST|CI054604|0			Os09g0258600|mRNA|AK105087|CDS+3'UTR
								Os04g0619400|mRNA|AK099667|CDS+3'UTR		Os04g0631800|mRNA|AF403126|CDS+3'UTR	Os04g0631800|mRNA|AF403126|CDS+3'UTR	Os03g0128700|mRNA|AB078634|CDS+3'UTR	Os06g0676600|mRNA|AK103523|CDS+3'UTR	Os06g0693000|mRNA|AK064280|CDS+3'UTR							Os01g0749400|mRNA|AK067731|CDS+3'UTR									Os03g0598800|mRNA|AK121762|CDS+3'UTR	Os01g0231000|mRNA|AK104654|CDS+3'UTR	Os02g0321900|mRNA|AK062103|CDS+3'UTR	Os07g0229900|mRNA|AK071026|CDS+3'UTR	Os05g0274900|COMBINER_EST|AU160938|7	Os01g0866200|COMBINER_EST|CI027348|0	Os01g0866200|COMBINER_EST|CI027348|0	Os01g0866200|COMBINER_EST|CI027348|0	Os05g0207300|mRNA|AK070605|CDS+3'UTR	Os03g0717000|mRNA|AK066295|CDS+3'UTR	Os04g0486800|COMBINER_EST|CI521528|6					Os12g0242900|mRNA|AK064505|CDS+3'UTR	Os09g0258600|mRNA|AK105087|CDS+3'UTR			Os12g0242900|mRNA|AK064505|CDS+3'UTR
								Os07g0542400|mRNA|AK111840|CDS+3'UTR		Os03g0334000|mRNA|AK072649|CDS+3'UTR	Os03g0334000|mRNA|AK072649|CDS+3'UTR	Os11g0217300|mRNA|AK070818|CDS+3'UTR	Os03g0638800|COMBINER_EST|C22649|7	Os06g0676600|mRNA|AK103523|CDS+3'UTR							Os05g0186300|mRNA|AY435404|CDS+3'UTR									Os03g0200500|mRNA|AK069251|CDS+3'UTR	Os03g0178000|mRNA|AK073196|CDS+3'UTR	Os06g0683200|mRNA|AK070432|CDS+3'UTR	Os11g0168200|mRNA|AY236158|CDS	Os07g0107800|mRNA|AK121984|CDS+3'UTR	Os05g0540300|mRNA|AK070127|CDS+3'UTR	Os05g0540300|mRNA|AK070127|CDS+3'UTR	Os05g0540300|mRNA|AK070127|CDS+3'UTR	Os02g0489400|mRNA|AK102757|CDS+3'UTR	Os03g0200500|mRNA|D26060|CDS+3'UTR	Os01g0799500|mRNA|AK109346|CDS+3'UTR					Os06g0160100|COMBINER_EST|CI447171|0	Os12g0242900|mRNA|AK064505|CDS+3'UTR			Os06g0160100|COMBINER_EST|CI447171|0
								Os02g0821400|mRNA|AK112048|CDS+3'UTR		Os06g0147800|mRNA|AJ507154|CDS+3'UTR	Os06g0147800|mRNA|AJ507154|CDS+3'UTR	Os04g0619400|mRNA|AK099667|CDS+3'UTR	Os03g0124200|mRNA|AK102524|CDS+3'UTR	Os03g0638800|COMBINER_EST|C22649|7							Os04g0618200|mRNA|AK060820|CDS+3'UTR									Os10g0170200|mRNA|AK121628|CDS+3'UTR	Os03g0598800|mRNA|AK121762|CDS+3'UTR	Os01g0276000|mRNA|AK122128|CDS+3'UTR	Os06g0520600|mRNA|AK101510|CDS+3'UTR	Os09g0479900|COMBINER_EST|CI269495|6	Os01g0769700|mRNA|AK101775|CDS+3'UTR	Os01g0769700|mRNA|AK101775|CDS+3'UTR	Os01g0769700|mRNA|AK101775|CDS+3'UTR	Os03g0179000|mRNA|AK069518|CDS+3'UTR	Os05g0207300|mRNA|AK070605|CDS+3'UTR	Os07g0636000|mRNA|AK102460|CDS+3'UTR					Os06g0216800|mRNA|AK068112|CDS+3'UTR	Os06g0160100|COMBINER_EST|CI447171|0			Os06g0216800|mRNA|AK068112|CDS+3'UTR
								Os01g0113700|COMBINER_EST|CI117027|6		Os12g0424700|COMBINER_EST|Os12g0424700|8	Os12g0424700|COMBINER_EST|Os12g0424700|8	Os07g0542400|mRNA|AK111840|CDS+3'UTR	Os11g0212900|mRNA|AK111542|CDS+3'UTR	Os03g0124200|mRNA|AK102524|CDS+3'UTR							Os05g0186300|mRNA|AK070360|CDS+3'UTR									Os03g0756000|mRNA|AK103893|CDS+3'UTR	Os03g0200500|mRNA|AK069251|CDS+3'UTR	Os03g0134300|mRNA|AK102053|CDS+3'UTR	Os02g0321900|mRNA|AK062103|CDS+3'UTR	Os09g0571400|mRNA|L29471|CDS+3'UTR	Os03g0234200|mRNA|AK059011|CDS+3'UTR	Os03g0234200|mRNA|AK059011|CDS+3'UTR	Os03g0234200|mRNA|AK059011|CDS+3'UTR	Os01g0348700|mRNA|AK120842|CDS+3'UTR	Os02g0489400|mRNA|AK102757|CDS+3'UTR	Os01g0951200|mRNA|AF210322|CDS+3'UTR					Os02g0805200|mRNA|AK071591|CDS+3'UTR	Os06g0216800|mRNA|AK068112|CDS+3'UTR			Os02g0805200|mRNA|AK071591|CDS+3'UTR
								Os03g0773300|mRNA|AK100394|CDS+3'UTR		Os04g0506100|mRNA|AK059053|CDS+3'UTR	Os04g0506100|mRNA|AK059053|CDS+3'UTR	Os02g0821400|mRNA|AK112048|CDS+3'UTR	Os04g0339800|COMBINER_EST|CI226140|6	Os11g0212900|mRNA|AK111542|CDS+3'UTR							Os01g0749400|mRNA|AK103775|CDS+3'UTR									Os03g0379500|mRNA|AK064760|CDS+3'UTR	Os10g0170200|mRNA|AK121628|CDS+3'UTR	Os03g0297100|mRNA|AK059192|CDS+3'UTR	Os06g0683200|mRNA|AK070432|CDS+3'UTR	Os07g0415200|mRNA|AK104106|CDS+3'UTR	Os08g0117700|mRNA|AK067392|CDS+3'UTR	Os08g0117700|mRNA|AK067392|CDS+3'UTR	Os08g0117700|mRNA|AK067392|CDS+3'UTR	Os09g0569200|mRNA|AK070300|CDS+3'UTR	Os03g0563300|mRNA|AK104435|CDS+3'UTR	Os01g0592900|mRNA|AK099544|CDS+3'UTR					Os07g0614500|mRNA|AK059384|CDS+3'UTR	Os02g0805200|mRNA|AK071591|CDS+3'UTR			Os07g0614500|mRNA|AK059384|CDS+3'UTR
								Os01g0292200|mRNA|AK065588|CDS+3'UTR		Os03g0128700|mRNA|AB078634|CDS+3'UTR	Os03g0128700|mRNA|AB078634|CDS+3'UTR	Os01g0113700|COMBINER_EST|CI117027|6	Os04g0631800|mRNA|AF403126|CDS+3'UTR	Os04g0339800|COMBINER_EST|CI226140|6							Os10g0204400|mRNA|AK103839|CDS+3'UTR									Os08g0326400|mRNA|AK121204|CDS+3'UTR	Os11g0124900|mRNA|AK105411|CDS+3'UTR	Os08g0130500|mRNA|AK064857|CDS+3'UTR	Os01g0276000|mRNA|AK122128|CDS+3'UTR	Os05g0147400|mRNA|AK065883|CDS+3'UTR	Os03g0182600|mRNA|AK104286|CDS+3'UTR	Os03g0182600|mRNA|AK104286|CDS+3'UTR	Os03g0182600|mRNA|AK104286|CDS+3'UTR	Os08g0528000|COMBINER_EST|AU092911|6	Os03g0179000|mRNA|AK069518|CDS+3'UTR	Os05g0349200|mRNA|AK058281|CDS+3'UTR					Os04g0595800|mRNA|AK120076|CDS+3'UTR	Os07g0614500|mRNA|AK059384|CDS+3'UTR			Os04g0595800|mRNA|AK120076|CDS+3'UTR
								Os09g0561500|COMBINER_EST|CI399063|6		Os11g0217300|mRNA|AK070818|CDS+3'UTR	Os11g0217300|mRNA|AK070818|CDS+3'UTR	Os03g0773300|mRNA|AK100394|CDS+3'UTR	Os03g0334000|mRNA|AK072649|CDS+3'UTR	Os04g0631800|mRNA|AF403126|CDS+3'UTR							Os10g0571200|mRNA|AK120979|CDS+3'UTR									Os05g0557000|mRNA|D29723|5'UTR+CDS	Os03g0756000|mRNA|AK103893|CDS+3'UTR	Os08g0128500|COMBINER_EST|CI143648|6	Os03g0134300|mRNA|AK102053|CDS+3'UTR	Os08g0326400|mRNA|AK098843|CDS+3'UTR	Os11g0482000|mRNA|D29726|CDS+3'UTR	Os11g0482000|mRNA|D29726|CDS+3'UTR	Os11g0482000|mRNA|D29726|CDS+3'UTR	Os03g0295400|mRNA|AK102201|CDS+3'UTR	Os04g0469800|mRNA|AB158759|CDS+3'UTR	Os05g0108000|mRNA|AK065542|CDS+3'UTR					Os03g0717000|mRNA|AK066295|CDS+3'UTR	Os03g0717000|mRNA|AK066295|CDS+3'UTR			Os03g0717000|mRNA|AK066295|CDS+3'UTR
								Os06g0494100|mRNA|AK121177|CDS+3'UTR		Os04g0619400|mRNA|AK099667|CDS+3'UTR	Os04g0619400|mRNA|AK099667|CDS+3'UTR	Os01g0292200|mRNA|AK065588|CDS+3'UTR	Os06g0147800|mRNA|AJ507154|CDS+3'UTR	Os03g0334000|mRNA|AK072649|CDS+3'UTR							Os10g0555100|mRNA|AK120349|CDS+3'UTR									Os03g0177900|mRNA|AK119647|CDS+3'UTR	Os03g0379500|mRNA|AK064760|CDS+3'UTR	Os02g0797200|mRNA|AK120800|CDS+3'UTR	Os03g0297100|mRNA|AK059192|CDS+3'UTR	Os06g0274200|mRNA|AK073155|CDS+3'UTR	Os02g0503400|mRNA|AK119704|CDS+3'UTR	Os02g0503400|mRNA|AK119704|CDS+3'UTR	Os02g0503400|mRNA|AK119704|CDS+3'UTR	Os05g0274900|COMBINER_EST|AU160938|7	Os09g0441400|mRNA|AK111616|CDS+3'UTR	Os03g0370500|mRNA|AK063289|CDS+3'UTR					Os03g0244600|mRNA|AK103524|CDS+3'UTR	Os03g0200500|mRNA|D26060|CDS+3'UTR			Os03g0244600|mRNA|AK103524|CDS+3'UTR
								Os04g0275100|mRNA|AK106614|CDS+3'UTR		Os07g0542400|mRNA|AK111840|CDS+3'UTR	Os07g0542400|mRNA|AK111840|CDS+3'UTR	Os09g0561500|COMBINER_EST|CI399063|6	Os12g0424700|COMBINER_EST|Os12g0424700|8	Os06g0147800|mRNA|AJ507154|CDS+3'UTR							Os11g0148500|mRNA|AK099650|CDS+3'UTR									Os01g0896800|mRNA|AK065268|CDS+3'UTR	Os08g0326400|mRNA|AK121204|CDS+3'UTR	Os08g0559600|mRNA|AK103178|CDS+3'UTR	Os08g0130500|mRNA|AK064857|CDS+3'UTR	Os03g0266800|mRNA|AK060798|CDS+3'UTR	Os02g0321900|mRNA|AK058256|5'UTR+CDS	Os02g0321900|mRNA|AK058256|5'UTR+CDS	Os02g0321900|mRNA|AK058256|5'UTR+CDS	Os07g0107800|mRNA|AK121984|CDS+3'UTR	Os01g0348700|mRNA|AK120842|CDS+3'UTR	Os11g0293300|mRNA|AK107624|CDS+3'UTR					Os07g0695100|mRNA|AY359964|CDS	Os01g0134500|mRNA|AK112014|CDS+3'UTR			Os03g0200500|mRNA|D26060|CDS+3'UTR
								Os02g0710500|mRNA|AK103360|CDS+3'UTR		Os02g0821400|mRNA|AK112048|CDS+3'UTR	Os02g0821400|mRNA|AK112048|CDS+3'UTR	Os06g0494100|mRNA|AK121177|CDS+3'UTR	Os04g0506100|mRNA|AK059053|CDS+3'UTR	Os12g0424700|COMBINER_EST|Os12g0424700|8							Os09g0323000|mRNA|AK121426|CDS+3'UTR									Os07g0180900|mRNA|AK104447|CDS+3'UTR	Os05g0557000|mRNA|D29723|5'UTR+CDS	Os12g0631800|mRNA|AK067318|CDS+3'UTR	Os08g0128500|COMBINER_EST|CI143648|6	Os12g0105200|COMBINER_EST|CI408226|6	Os01g0902200|mRNA|AK064932|CDS+3'UTR	Os01g0902200|mRNA|AK064932|CDS+3'UTR	Os01g0902200|mRNA|AK064932|CDS+3'UTR	Os09g0479900|COMBINER_EST|CI269495|6	Os09g0567300|mRNA|AK121487|CDS+3'UTR	Os05g0270800|COMBINER_EST|Os05g0270800|8					Os03g0200500|mRNA|D26060|CDS+3'UTR	Os05g0207300|mRNA|AK070605|CDS+3'UTR			Os05g0207300|mRNA|AK070605|CDS+3'UTR
								Os07g0584100|mRNA|AK072014|CDS+3'UTR		Os01g0113700|COMBINER_EST|CI117027|6	Os01g0113700|COMBINER_EST|CI117027|6	Os04g0275100|mRNA|AK106614|CDS+3'UTR	Os03g0128700|mRNA|AB078634|CDS+3'UTR	Os04g0506100|mRNA|AK059053|CDS+3'UTR																Os08g0530200|mRNA|AK062052|CDS+3'UTR	Os03g0177900|mRNA|AK119647|CDS+3'UTR	Os12g0115900|mRNA|AK058318|CDS+3'UTR	Os02g0797200|mRNA|AK120800|CDS+3'UTR	Os03g0177500|mRNA|AK061464|CDS+3'UTR	Os03g0579000|mRNA|AK061586|CDS+3'UTR	Os03g0579000|mRNA|AK061586|CDS+3'UTR	Os03g0579000|mRNA|AK061586|CDS+3'UTR	Os09g0571400|mRNA|L29471|CDS+3'UTR	Os05g0150800|mRNA|AK104502|CDS+3'UTR	Os03g0279200|mRNA|AK121750|CDS+3'UTR					Os05g0207300|mRNA|AK070605|CDS+3'UTR	Os02g0489400|mRNA|AK102757|CDS+3'UTR			Os02g0489400|mRNA|AK102757|CDS+3'UTR
								Os05g0560300|mRNA|AK065592|CDS+3'UTR		Os03g0773300|mRNA|AK100394|CDS+3'UTR	Os03g0773300|mRNA|AK100394|CDS+3'UTR	Os02g0710500|mRNA|AK103360|CDS+3'UTR	Os04g0619400|mRNA|AK099667|CDS+3'UTR	Os03g0128700|mRNA|AB078634|CDS+3'UTR																Os11g0127900|mRNA|L36313|CDS+3'UTR	Os01g0896800|mRNA|AK065268|CDS+3'UTR	Os01g0679700|mRNA|AK119702|CDS+3'UTR	Os08g0559600|mRNA|AK103178|CDS+3'UTR	Os01g0590700|mRNA|AK059215|CDS+3'UTR	Os01g0231700|mRNA|AK107453|CDS+3'UTR	Os01g0231700|mRNA|AK107453|CDS+3'UTR	Os01g0231700|mRNA|AK107453|CDS+3'UTR	Os07g0415200|mRNA|AK104106|CDS+3'UTR	Os08g0528000|COMBINER_EST|AU092911|6	Os05g0489800|mRNA|AK101975|CDS+3'UTR					Os02g0489400|mRNA|AK102757|CDS+3'UTR	Os03g0563300|mRNA|AK104435|CDS+3'UTR			Os03g0563300|mRNA|AK104435|CDS+3'UTR
								Os07g0493200|mRNA|AK069794|CDS+3'UTR		Os01g0292200|mRNA|AK065588|CDS+3'UTR	Os01g0292200|mRNA|AK065588|CDS+3'UTR	Os07g0584100|mRNA|AK072014|CDS+3'UTR	Os07g0542400|mRNA|AK111840|CDS+3'UTR	Os04g0619400|mRNA|AK099667|CDS+3'UTR																Os03g0586800|mRNA|AK063765|CDS+3'UTR	Os07g0180900|mRNA|AK104447|CDS+3'UTR	Os01g0678600|mRNA|AK063019|CDS+3'UTR	Os12g0631800|mRNA|AK067318|CDS+3'UTR	Os02g0668400|COMBINER_EST|AU085895|6	Os03g0755700|COMBINER_EST|Os03g0755700|8	Os03g0755700|COMBINER_EST|Os03g0755700|8	Os03g0755700|COMBINER_EST|Os03g0755700|8	Os05g0147400|mRNA|AK065883|CDS+3'UTR	Os03g0295400|mRNA|AK102201|CDS+3'UTR	Os02g0699700|mRNA|AK063335|CDS+3'UTR					Os03g0563300|mRNA|AK104435|CDS+3'UTR	Os03g0179000|mRNA|AK069518|CDS+3'UTR			Os03g0179000|mRNA|AK069518|CDS+3'UTR
								Os05g0414700|mRNA|AK111590|CDS+3'UTR		Os09g0561500|COMBINER_EST|CI399063|6	Os09g0561500|COMBINER_EST|CI399063|6	Os05g0560300|mRNA|AK065592|CDS+3'UTR	Os02g0821400|mRNA|AK112048|CDS+3'UTR	Os07g0542400|mRNA|AK111840|CDS+3'UTR																Os03g0390000|mRNA|AK121621|CDS+3'UTR	Os08g0530200|mRNA|AK062052|CDS+3'UTR	Os01g0231000|mRNA|AK104654|CDS+3'UTR	Os12g0115900|mRNA|AK058318|CDS+3'UTR	Os02g0562700|mRNA|AY224558|CDS	Os03g0825300|mRNA|AK072216|CDS+3'UTR	Os03g0825300|mRNA|AK072216|CDS+3'UTR	Os03g0825300|mRNA|AK072216|CDS+3'UTR	Os08g0326400|mRNA|AK098843|CDS+3'UTR	Os05g0274900|COMBINER_EST|AU160938|7	Os03g0278900|mRNA|AK105925|CDS+3'UTR					Os03g0179000|mRNA|AK069518|CDS+3'UTR	Os04g0469800|mRNA|AB158759|CDS+3'UTR			Os04g0469800|mRNA|AB158759|CDS+3'UTR
								Os11g0172100|COMBINER_EST|CI424560|6		Os06g0494100|mRNA|AK121177|CDS+3'UTR	Os06g0494100|mRNA|AK121177|CDS+3'UTR	Os07g0493200|mRNA|AK069794|CDS+3'UTR	Os01g0113700|COMBINER_EST|CI117027|6	Os02g0821400|mRNA|AK112048|CDS+3'UTR																Os02g0778200|mRNA|AK121954|CDS+3'UTR	Os11g0127900|mRNA|L36313|CDS+3'UTR	Os03g0178000|mRNA|AK073196|CDS+3'UTR	Os01g0679700|mRNA|AK119702|CDS+3'UTR	Os04g0470200|COMBINER_EST|AU172394|7	Os01g0741200|mRNA|AK073720|CDS+3'UTR	Os01g0741200|mRNA|AK073720|CDS+3'UTR	Os01g0741200|mRNA|AK073720|CDS+3'UTR	Os06g0274200|mRNA|AK073155|CDS+3'UTR	Os07g0107800|mRNA|AK121984|CDS+3'UTR	Os11g0579800|mRNA|AK121986|CDS+3'UTR					Os04g0469800|mRNA|AB158759|CDS+3'UTR	Os09g0441400|mRNA|AK111616|CDS+3'UTR			Os09g0441400|mRNA|AK111616|CDS+3'UTR
								Os01g0837900|mRNA|AK106580|UTR		Os04g0275100|mRNA|AK106614|CDS+3'UTR	Os04g0275100|mRNA|AK106614|CDS+3'UTR	Os05g0414700|mRNA|AK111590|CDS+3'UTR	Os09g0432900|mRNA|AK106115|CDS+3'UTR	Os01g0113700|COMBINER_EST|CI117027|6																Os01g0815800|mRNA|AK058706|UTR	Os03g0586800|mRNA|AK063765|CDS+3'UTR	Os03g0598800|mRNA|AK121762|CDS+3'UTR	Os01g0678600|mRNA|AK063019|CDS+3'UTR	Os01g0866200|COMBINER_EST|CI027348|0	Os02g0576700|mRNA|AK102294|CDS+3'UTR	Os02g0576700|mRNA|AK102294|CDS+3'UTR	Os02g0576700|mRNA|AK102294|CDS+3'UTR	Os03g0266800|mRNA|AK060798|CDS+3'UTR	Os09g0479900|COMBINER_EST|CI269495|6	Os03g0242100|COMBINER_EST|CI368297|6					Os09g0441400|mRNA|AK111616|CDS+3'UTR	Os01g0348700|mRNA|AK120842|CDS+3'UTR			Os01g0348700|mRNA|AK120842|CDS+3'UTR
								Os03g0128700|mRNA|X81393|CDS+3'UTR		Os02g0710500|mRNA|AK103360|CDS+3'UTR	Os02g0710500|mRNA|AK103360|CDS+3'UTR	Os11g0172100|COMBINER_EST|CI424560|6	Os03g0773300|mRNA|AK100394|CDS+3'UTR	Os09g0432900|mRNA|AK106115|CDS+3'UTR																Os02g0285800|mRNA|AK072177|CDS+3'UTR	Os03g0390000|mRNA|AK121621|CDS+3'UTR	Os03g0200500|mRNA|AK069251|CDS+3'UTR	Os01g0231000|mRNA|AK104654|CDS+3'UTR	Os02g0139300|mRNA|AK101322|CDS+3'UTR	Os12g0167900|mRNA|D12630|CDS+3'UTR	Os12g0167900|mRNA|D12630|CDS+3'UTR	Os12g0167900|mRNA|D12630|CDS+3'UTR	Os12g0105200|COMBINER_EST|CI408226|6	Os09g0571400|mRNA|L29471|CDS+3'UTR	Os04g0583600|mRNA|AK059019|CDS+3'UTR					Os01g0348700|mRNA|AK120842|CDS+3'UTR	Os09g0567300|mRNA|AK121487|CDS+3'UTR			Os09g0567300|mRNA|AK121487|CDS+3'UTR
								Os10g0112700|mRNA|AK105108|CDS+3'UTR		Os03g0268600|mRNA|AK069274|CDS+3'UTR	Os03g0268600|mRNA|AK069274|CDS+3'UTR	Os01g0837900|mRNA|AK106580|UTR	Os01g0292200|mRNA|AK065588|CDS+3'UTR	Os03g0773300|mRNA|AK100394|CDS+3'UTR																Os03g0177900|mRNA|D63582|CDS+3'UTR	Os02g0778200|mRNA|AK121954|CDS+3'UTR	Os10g0170200|mRNA|AK121628|CDS+3'UTR	Os03g0178000|mRNA|AK073196|CDS+3'UTR	Os05g0540300|mRNA|AK070127|CDS+3'UTR	Os08g0117300|mRNA|AK058822|CDS+3'UTR	Os08g0117300|mRNA|AK058822|CDS+3'UTR	Os08g0117300|mRNA|AK058822|CDS+3'UTR	Os03g0177500|mRNA|AK061464|CDS+3'UTR	Os06g0115400|mRNA|AK112038|CDS+3'UTR	Os02g0714600|mRNA|AK068469|CDS+3'UTR					Os09g0567300|mRNA|AK121487|CDS+3'UTR	Os05g0150800|mRNA|AK104502|CDS+3'UTR			Os05g0150800|mRNA|AK104502|CDS+3'UTR
								Os11g0666200|COMBINER_EST|CI088445|6		Os07g0584100|mRNA|AK072014|CDS+3'UTR	Os07g0584100|mRNA|AK072014|CDS+3'UTR	Os03g0128700|mRNA|X81393|CDS+3'UTR	Os09g0561500|COMBINER_EST|CI399063|6	Os01g0292200|mRNA|AK065588|CDS+3'UTR																Os03g0177500|mRNA|D63583|CDS+3'UTR	Os01g0815800|mRNA|AK058706|UTR	Os01g0951200|mRNA|AB031395|CDS+3'UTR	Os03g0598800|mRNA|AK121762|CDS+3'UTR	Os01g0769700|mRNA|AK101775|CDS+3'UTR	Os10g0580800|mRNA|AK065306|CDS+3'UTR	Os10g0580800|mRNA|AK065306|CDS+3'UTR	Os08g0345800|mRNA|AK071826|CDS+3'UTR	Os01g0590700|mRNA|AK059215|CDS+3'UTR	Os07g0415200|mRNA|AK104106|CDS+3'UTR	Os05g0476200|mRNA|AK063430|CDS+3'UTR					Os05g0150800|mRNA|AK104502|CDS+3'UTR	Os09g0569200|mRNA|AK070300|CDS+3'UTR			Os08g0528000|COMBINER_EST|AU092911|6
								Os07g0541400|mRNA|AK111650|CDS+3'UTR		Os05g0560300|mRNA|AK065592|CDS+3'UTR	Os05g0560300|mRNA|AK065592|CDS+3'UTR	Os10g0112700|mRNA|AK105108|CDS+3'UTR	Os06g0494100|mRNA|AK121177|CDS+3'UTR	Os09g0561500|COMBINER_EST|CI399063|6																Os08g0117200|COMBINER_EST|AU029246|7	Os02g0285800|mRNA|AK072177|CDS+3'UTR	Os11g0124900|mRNA|AK105411|CDS+3'UTR	Os03g0200500|mRNA|AK069251|CDS+3'UTR	Os03g0234200|mRNA|AK059011|CDS+3'UTR	Os03g0790600|mRNA|AK106495|CDS+3'UTR	Os03g0790600|mRNA|AK106495|CDS+3'UTR	Os10g0580800|mRNA|AK065306|CDS+3'UTR	Os02g0668400|COMBINER_EST|AU085895|6	Os05g0147400|mRNA|AK065883|CDS+3'UTR	Os08g0407000|COMBINER_EST|CI552732|0					Os08g0528000|COMBINER_EST|AU092911|6	Os08g0528000|COMBINER_EST|AU092911|6			Os03g0295400|mRNA|AK102201|CDS+3'UTR
								Os09g0400500|COMBINER_EST|CI545364|0		Os07g0493200|mRNA|AK069794|CDS+3'UTR	Os07g0493200|mRNA|AK069794|CDS+3'UTR	Os11g0666200|COMBINER_EST|CI088445|6	Os04g0275100|mRNA|AK106614|CDS+3'UTR	Os06g0494100|mRNA|AK121177|CDS+3'UTR																Os05g0556900|mRNA|AK102775|CDS+3'UTR	Os03g0177900|mRNA|D63582|CDS+3'UTR	Os03g0756000|mRNA|AK103893|CDS+3'UTR	Os10g0170200|mRNA|AK121628|CDS+3'UTR	Os03g0792600|mRNA|AB109201|CDS+3'UTR	Os03g0125000|mRNA|AK070779|CDS+3'UTR	Os03g0125000|mRNA|AK070779|CDS+3'UTR	Os03g0790600|mRNA|AK106495|CDS+3'UTR	Os02g0562700|mRNA|AY224558|CDS	Os08g0326400|mRNA|AK098843|CDS+3'UTR	Os02g0102700|mRNA|AK103689|CDS+3'UTR					Os03g0295400|mRNA|AK102201|CDS+3'UTR	Os06g0192100|COMBINER_EST|Os06g0192100|8			Os05g0274900|COMBINER_EST|AU160938|7
								Os02g0807200|COMBINER_EST|Os02g0807200|8		Os05g0414700|mRNA|AK111590|CDS+3'UTR	Os05g0414700|mRNA|AK111590|CDS+3'UTR	Os07g0541400|mRNA|AK111650|CDS+3'UTR	Os02g0710500|mRNA|AK103360|CDS+3'UTR	Os04g0275100|mRNA|AK106614|CDS+3'UTR																Os03g0704000|COMBINER_EST|CI441502|0	Os03g0177500|mRNA|D63583|CDS+3'UTR	Os03g0379500|mRNA|AK064760|CDS+3'UTR	Os01g0951200|mRNA|AB031395|CDS+3'UTR	Os08g0117700|mRNA|AK067392|CDS+3'UTR	Os01g0723200|mRNA|AK122140|CDS+3'UTR	Os01g0723200|mRNA|AK122140|CDS+3'UTR	Os03g0125000|mRNA|AK070779|CDS+3'UTR	Os04g0470200|COMBINER_EST|AU172394|7	Os06g0274200|mRNA|AK073155|CDS+3'UTR	Os07g0168000|mRNA|AK065622|CDS+3'UTR					Os05g0274900|COMBINER_EST|AU160938|7	Os03g0295400|mRNA|AK102201|CDS+3'UTR			Os07g0675100|mRNA|AK101251|CDS+3'UTR
								Os01g0114100|mRNA|AK068451|CDS+3'UTR		Os11g0172100|COMBINER_EST|CI424560|6	Os11g0172100|COMBINER_EST|CI424560|6	Os09g0400500|COMBINER_EST|CI545364|0	Os03g0268600|mRNA|AK069274|CDS+3'UTR	Os02g0710500|mRNA|AK103360|CDS+3'UTR																Os03g0356300|mRNA|AK061469|CDS+3'UTR	Os08g0117200|COMBINER_EST|AU029246|7	Os08g0326400|mRNA|AK121204|CDS+3'UTR	Os11g0124900|mRNA|AK105411|CDS+3'UTR	Os03g0182600|mRNA|AK104286|CDS+3'UTR	Os06g0151600|mRNA|AB111516|CDS+3'UTR	Os06g0151600|mRNA|AB111516|CDS+3'UTR	Os01g0723200|mRNA|AK122140|CDS+3'UTR	Os01g0866200|COMBINER_EST|CI027348|0	Os03g0266800|mRNA|AK060798|CDS+3'UTR	Os04g0484900|mRNA|AK122179|CDS+3'UTR					Os07g0675100|mRNA|AK101251|CDS+3'UTR	Os05g0274900|COMBINER_EST|AU160938|7			Os07g0107800|mRNA|AK121984|CDS+3'UTR
								Os12g0114100|mRNA|AK072172|CDS+3'UTR		Os01g0837900|mRNA|AK106580|UTR	Os01g0837900|mRNA|AK106580|UTR	Os02g0807200|COMBINER_EST|Os02g0807200|8	Os07g0584100|mRNA|AK072014|CDS+3'UTR	Os03g0268600|mRNA|AK069274|CDS+3'UTR																Os02g0778200|mRNA|AK065948|CDS+3'UTR	Os05g0556900|mRNA|AK102775|CDS+3'UTR	Os05g0557000|mRNA|D29723|5'UTR+CDS	Os03g0756000|mRNA|AK103893|CDS+3'UTR	Os11g0482000|mRNA|D29726|CDS+3'UTR	Os07g0173700|COMBINER_EST|CI276662|6	Os07g0173700|COMBINER_EST|CI276662|6	Os06g0151600|mRNA|AB111516|CDS+3'UTR	Os02g0139300|mRNA|AK101322|CDS+3'UTR	Os12g0105200|COMBINER_EST|CI408226|6	Os04g0419600|COMBINER_EST|AU075421|6					Os07g0107800|mRNA|AK121984|CDS+3'UTR	Os05g0533600|mRNA|AY373258|CDS+3'UTR			Os09g0479900|COMBINER_EST|CI269495|6
								Os07g0537300|COMBINER_EST|CI066077|0		Os03g0128700|mRNA|X81393|CDS+3'UTR	Os03g0128700|mRNA|X81393|CDS+3'UTR	Os01g0114100|mRNA|AK068451|CDS+3'UTR	Os05g0560300|mRNA|AK065592|CDS+3'UTR	Os07g0584100|mRNA|AK072014|CDS+3'UTR																Os11g0523800|mRNA|AK065936|CDS+3'UTR	Os03g0704000|COMBINER_EST|CI441502|0	Os03g0177900|mRNA|AK119647|CDS+3'UTR	Os03g0379500|mRNA|AK064760|CDS+3'UTR	Os02g0503400|mRNA|AK119704|CDS+3'UTR	Os08g0421800|mRNA|AK103087|CDS+3'UTR	Os08g0421800|mRNA|AK103087|CDS+3'UTR	Os07g0173700|COMBINER_EST|CI276662|6	Os05g0540300|mRNA|AK070127|CDS+3'UTR	Os03g0177500|mRNA|AK061464|CDS+3'UTR	Os05g0574300|COMBINER_EST|AU097673|7					Os09g0479900|COMBINER_EST|CI269495|6	Os07g0107800|mRNA|AK121984|CDS+3'UTR			Os09g0571400|mRNA|L29471|CDS+3'UTR
								Os12g0595800|mRNA|AK121185|CDS+3'UTR		Os10g0112700|mRNA|AK105108|CDS+3'UTR	Os10g0112700|mRNA|AK105108|CDS+3'UTR	Os12g0114100|mRNA|AK072172|CDS+3'UTR	Os07g0493200|mRNA|AK069794|CDS+3'UTR	Os05g0560300|mRNA|AK065592|CDS+3'UTR																Os09g0502000|mRNA|AK120524|CDS+3'UTR	Os03g0356300|mRNA|AK061469|CDS+3'UTR	Os01g0896800|mRNA|AK065268|CDS+3'UTR	Os08g0326400|mRNA|AK121204|CDS+3'UTR	Os02g0321900|mRNA|AK058256|5'UTR+CDS	Os03g0424500|mRNA|AK104954|CDS+3'UTR	Os03g0424500|mRNA|AK104954|CDS+3'UTR	Os08g0345800|mRNA|J04960|CDS+3'UTR	Os01g0769700|mRNA|AK101775|CDS+3'UTR	Os01g0590700|mRNA|AK059215|CDS+3'UTR	Os12g0497300|mRNA|AY391714|CDS					Os09g0571400|mRNA|L29471|CDS+3'UTR	Os09g0479900|COMBINER_EST|CI269495|6			Os06g0115400|mRNA|AK112038|CDS+3'UTR
								Os02g0629400|mRNA|AK068495|CDS+3'UTR		Os11g0666200|COMBINER_EST|CI088445|6	Os11g0666200|COMBINER_EST|CI088445|6	Os07g0537300|COMBINER_EST|CI066077|0	Os05g0414700|mRNA|AK111590|CDS+3'UTR	Os07g0493200|mRNA|AK069794|CDS+3'UTR																Os07g0415200|mRNA|AK101796|CDS+3'UTR	Os02g0778200|mRNA|AK065948|CDS+3'UTR	Os07g0180900|mRNA|AK104447|CDS+3'UTR	Os05g0557000|mRNA|D29723|5'UTR+CDS	Os01g0902200|mRNA|AK064932|CDS+3'UTR	Os04g0132500|mRNA|AK121779|CDS+3'UTR	Os04g0132500|mRNA|AK121779|CDS+3'UTR	Os08g0421800|mRNA|AK103087|CDS+3'UTR	Os03g0234200|mRNA|AK059011|CDS+3'UTR	Os02g0668400|COMBINER_EST|AU085895|6	Os06g0168600|mRNA|AK068858|CDS+3'UTR					Os06g0115400|mRNA|AK112038|CDS+3'UTR	Os09g0571400|mRNA|L29471|CDS+3'UTR			Os07g0415200|mRNA|AK104106|CDS+3'UTR
								Os03g0225700|mRNA|AK101690|CDS+3'UTR		Os07g0541400|mRNA|AK111650|CDS+3'UTR	Os07g0541400|mRNA|AK111650|CDS+3'UTR	Os12g0595800|mRNA|AK121185|CDS+3'UTR	Os11g0172100|COMBINER_EST|CI424560|6	Os05g0414700|mRNA|AK111590|CDS+3'UTR																Os06g0645400|mRNA|AK105391|CDS+3'UTR	Os11g0523800|mRNA|AK065936|CDS+3'UTR	Os08g0530200|mRNA|AK062052|CDS+3'UTR	Os03g0177900|mRNA|AK119647|CDS+3'UTR	Os02g0562700|mRNA|AK104168|CDS+3'UTR	Os05g0557800|mRNA|AK105327|5'UTR+CDS	Os05g0557800|mRNA|AK105327|5'UTR+CDS	Os03g0424500|mRNA|AK104954|CDS+3'UTR	Os10g0495600|COMBINER_EST|CI537868|3	Os02g0562700|mRNA|AY224558|CDS	Os01g0810100|mRNA|AK071916|CDS+3'UTR					Os07g0415200|mRNA|AK104106|CDS+3'UTR	Os06g0115400|mRNA|AK112038|CDS+3'UTR			Os10g0539900|mRNA|AK067391|CDS+3'UTR
								Os07g0569800|mRNA|AK108637|CDS+3'UTR		Os09g0400500|COMBINER_EST|CI545364|0	Os09g0400500|COMBINER_EST|CI545364|0	Os02g0629400|mRNA|AK068495|CDS+3'UTR	Os01g0837900|mRNA|AK106580|UTR	Os11g0172100|COMBINER_EST|CI424560|6																Os05g0477300|mRNA|AK098982|CDS+3'UTR	Os09g0502000|mRNA|AK120524|CDS+3'UTR	Os11g0127900|mRNA|L36313|CDS+3'UTR	Os01g0896800|mRNA|AK065268|CDS+3'UTR	Os02g0562700|mRNA|AK109435|CDS+3'UTR	Os03g0308100|mRNA|AK099107|CDS+3'UTR	Os03g0308100|mRNA|AK099107|CDS+3'UTR	Os04g0132500|mRNA|AK121779|CDS+3'UTR	Os03g0792600|mRNA|AB109201|CDS+3'UTR	Os10g0503200|mRNA|AK121595|CDS+3'UTR	Os03g0102200|mRNA|AK120183|CDS+3'UTR					Os10g0539900|mRNA|AK067391|CDS+3'UTR	Os07g0415200|mRNA|AK104106|CDS+3'UTR			Os05g0147400|mRNA|AK065883|CDS+3'UTR
								Os07g0537500|mRNA|AK111734|CDS+3'UTR		Os02g0807200|COMBINER_EST|Os02g0807200|8	Os02g0807200|COMBINER_EST|Os02g0807200|8	Os03g0225700|mRNA|AK101690|CDS+3'UTR	Os03g0128700|mRNA|X81393|CDS+3'UTR	Os05g0224800|mRNA|AK111685|CDS+3'UTR																Os02g0105900|mRNA|AK102423|CDS+3'UTR	Os07g0415200|mRNA|AK101796|CDS+3'UTR	Os03g0586800|mRNA|AK063765|CDS+3'UTR	Os07g0180900|mRNA|AK104447|CDS+3'UTR	Os08g0151400|mRNA|AK059440|CDS+3'UTR	Os03g0411500|mRNA|AK071057|CDS+3'UTR	Os03g0411500|mRNA|AK071057|CDS+3'UTR	Os05g0557800|mRNA|AK105327|5'UTR+CDS	Os08g0117700|mRNA|AK067392|CDS+3'UTR	Os04g0470200|COMBINER_EST|AU172394|7	Os04g0497600|mRNA|AK058610|CDS+3'UTR					Os05g0147400|mRNA|AK065883|CDS+3'UTR	Os05g0147400|mRNA|AK065883|CDS+3'UTR			Os01g0233500|mRNA|AK063476|CDS+3'UTR
								Os09g0454900|mRNA|AK102152|CDS+3'UTR		Os01g0114100|mRNA|AK068451|CDS+3'UTR	Os01g0114100|mRNA|AK068451|CDS+3'UTR	Os07g0569800|mRNA|AK108637|CDS+3'UTR	Os10g0112700|mRNA|AK105108|CDS+3'UTR	Os01g0837900|mRNA|AK106580|UTR																Os08g0399600|mRNA|AK071873|CDS+3'UTR	Os06g0645400|mRNA|AK105391|CDS+3'UTR	Os03g0563300|mRNA|AK071134|CDS+3'UTR	Os08g0530200|mRNA|AK062052|CDS+3'UTR	Os02g0139300|mRNA|AK072088|CDS+3'UTR	Os02g0220600|mRNA|D89802|CDS+3'UTR	Os02g0220600|mRNA|D89802|CDS+3'UTR	Os03g0308100|mRNA|AK099107|CDS+3'UTR	Os03g0182600|mRNA|AK104286|CDS+3'UTR	Os01g0866200|COMBINER_EST|CI027348|0	Os08g0323600|mRNA|AK067514|CDS+3'UTR					Os01g0233500|mRNA|AK063476|CDS+3'UTR	Os01g0179600|COMBINER_EST|CI041005|0			Os08g0326400|mRNA|AK098843|CDS+3'UTR
								Os05g0423500|mRNA|AK066000|CDS+3'UTR		Os12g0114100|mRNA|AK072172|CDS+3'UTR	Os12g0114100|mRNA|AK072172|CDS+3'UTR	Os01g0802100|mRNA|AK067589|CDS+3'UTR	Os11g0666200|COMBINER_EST|CI088445|6	Os03g0128700|mRNA|X81393|CDS+3'UTR																Os07g0229900|mRNA|AK121720|CDS+3'UTR	Os05g0477300|mRNA|AK098982|CDS+3'UTR	Os03g0390000|mRNA|AK121621|CDS+3'UTR	Os11g0127900|mRNA|L36313|CDS+3'UTR	Os03g0579000|mRNA|AK061586|CDS+3'UTR	Os04g0410200|COMBINER_EST|Os04g0410200|8	Os04g0410200|COMBINER_EST|Os04g0410200|8	Os03g0411500|mRNA|AK071057|CDS+3'UTR	Os11g0482000|mRNA|D29726|CDS+3'UTR	Os05g0540300|mRNA|AK070127|CDS+3'UTR	Os02g0556400|COMBINER_EST|CI387223|0					Os08g0326400|mRNA|AK098843|CDS+3'UTR	Os08g0326400|mRNA|AK098843|CDS+3'UTR			Os06g0274200|mRNA|AK073155|CDS+3'UTR
								Os03g0407900|mRNA|AK068330|CDS+3'UTR		Os07g0537300|COMBINER_EST|CI066077|0	Os07g0537300|COMBINER_EST|CI066077|0	Os07g0537500|mRNA|AK111734|CDS+3'UTR	Os09g0293400|mRNA|AK065902|CDS+3'UTR	Os10g0112700|mRNA|AK105108|CDS+3'UTR																Os02g0817600|mRNA|AK104802|CDS+3'UTR	Os02g0105900|mRNA|AK102423|CDS+3'UTR	Os02g0778200|mRNA|AK121954|CDS+3'UTR	Os03g0586800|mRNA|AK063765|CDS+3'UTR	Os01g0231700|mRNA|AK107453|CDS+3'UTR	Os02g0754300|mRNA|AK059012|CDS+3'UTR	Os02g0754300|mRNA|AK059012|CDS+3'UTR	Os02g0220600|mRNA|D89802|CDS+3'UTR	Os02g0503400|mRNA|AK119704|CDS+3'UTR	Os01g0769700|mRNA|AK101775|CDS+3'UTR	Os08g0427700|COMBINER_EST|CI052828|0					Os06g0274200|mRNA|AK073155|CDS+3'UTR	Os06g0274200|mRNA|AK073155|CDS+3'UTR			Os03g0266800|mRNA|AK060798|CDS+3'UTR
								Os02g0126400|mRNA|AF194413|CDS+3'UTR		Os12g0595800|mRNA|AK121185|CDS+3'UTR	Os12g0595800|mRNA|AK121185|CDS+3'UTR	Os09g0454900|mRNA|AK102152|CDS+3'UTR	Os07g0541400|mRNA|AK111650|CDS+3'UTR	Os11g0666200|COMBINER_EST|CI088445|6																Os07g0523300|mRNA|AK060727|UTR	Os08g0399600|mRNA|AK071873|CDS+3'UTR	Os01g0815800|mRNA|AK058706|UTR	Os03g0563300|mRNA|AK071134|CDS+3'UTR	Os03g0755700|COMBINER_EST|Os03g0755700|8	Os03g0825300|mRNA|AK102693|CDS+3'UTR	Os03g0825300|mRNA|AK102693|CDS+3'UTR	Os04g0410200|COMBINER_EST|Os04g0410200|8	Os03g0423300|mRNA|AK070282|CDS+3'UTR	Os03g0234200|mRNA|AK059011|CDS+3'UTR	Os05g0182800|mRNA|AK061951|CDS+3'UTR					Os03g0266800|mRNA|AK060798|CDS+3'UTR	Os03g0266800|mRNA|AK060798|CDS+3'UTR			Os12g0105200|COMBINER_EST|CI408226|6
								Os02g0712700|mRNA|AY663848|CDS+3'UTR		Os02g0629400|mRNA|AK068495|CDS+3'UTR	Os02g0629400|mRNA|AK068495|CDS+3'UTR	Os05g0423500|mRNA|AK066000|CDS+3'UTR	Os09g0400500|COMBINER_EST|CI545364|0	Os09g0293400|mRNA|AK065902|CDS+3'UTR																Os07g0180900|mRNA|AK060711|CDS+3'UTR	Os07g0229900|mRNA|AK121720|CDS+3'UTR	Os02g0285800|mRNA|AK072177|CDS+3'UTR	Os03g0390000|mRNA|AK121621|CDS+3'UTR	Os03g0825300|mRNA|AK072216|CDS+3'UTR	Os02g0830100|mRNA|AK070094|CDS+3'UTR	Os02g0830100|mRNA|AK070094|CDS+3'UTR	Os02g0754300|mRNA|AK059012|CDS+3'UTR	Os01g0951200|mRNA|AF210323|CDS+3'UTR	Os10g0495600|COMBINER_EST|CI537868|3	Os01g0180600|mRNA|AK122068|CDS+3'UTR					Os12g0105200|COMBINER_EST|CI408226|6	Os12g0105200|COMBINER_EST|CI408226|6			Os03g0177500|mRNA|AK061464|CDS+3'UTR
								Os09g0279100|COMBINER_EST|CI412655|1		Os03g0225700|mRNA|AK101690|CDS+3'UTR	Os03g0225700|mRNA|AK101690|CDS+3'UTR	Os03g0407900|mRNA|AK068330|CDS+3'UTR	Os02g0807200|COMBINER_EST|Os02g0807200|8	Os07g0541400|mRNA|AK111650|CDS+3'UTR																Os03g0586800|mRNA|AK099302|CDS+3'UTR	Os02g0817600|mRNA|AK104802|CDS+3'UTR	Os03g0177900|mRNA|D63582|CDS+3'UTR	Os02g0778200|mRNA|AK121954|CDS+3'UTR	Os01g0741200|mRNA|AK073720|CDS+3'UTR	Os03g0424500|mRNA|AK067470|CDS+3'UTR	Os03g0424500|mRNA|AK067470|CDS+3'UTR	Os03g0825300|mRNA|AK102693|CDS+3'UTR	Os02g0321900|mRNA|AK058256|5'UTR+CDS	Os03g0792600|mRNA|AB109201|CDS+3'UTR	Os05g0314100|mRNA|AK105062|CDS+3'UTR					Os03g0177500|mRNA|AK061464|CDS+3'UTR	Os03g0177500|mRNA|AK061464|CDS+3'UTR			Os01g0253300|mRNA|AK099336|CDS+3'UTR
								Os01g0690800|mRNA|AK066430|CDS+3'UTR		Os07g0569800|mRNA|AK108637|CDS+3'UTR	Os07g0569800|mRNA|AK108637|CDS+3'UTR	Os02g0126400|mRNA|AF194413|CDS+3'UTR	Os01g0114100|mRNA|AK068451|CDS+3'UTR	Os09g0400500|COMBINER_EST|CI545364|0																Os01g0666900|COMBINER_EST|CI319319|3	Os07g0523300|mRNA|AK060727|UTR	Os03g0177500|mRNA|D63583|CDS+3'UTR	Os01g0815800|mRNA|AK058706|UTR	Os02g0576700|mRNA|AK102294|CDS+3'UTR	Os02g0121300|mRNA|AF263543|CDS+3'UTR	Os02g0121300|mRNA|AF263543|CDS+3'UTR	Os02g0830100|mRNA|AK070094|CDS+3'UTR	Os01g0902200|mRNA|AK064932|CDS+3'UTR	Os08g0117700|mRNA|AK067392|CDS+3'UTR	Os05g0271300|COMBINER_EST|Os05g0271300|8					Os01g0253300|mRNA|AK099336|CDS+3'UTR	Os01g0590700|mRNA|AK059215|CDS+3'UTR			Os01g0590700|mRNA|AK059215|CDS+3'UTR
								Os08g0374600|mRNA|AY224427|5'UTR+CDS		Os01g0802100|mRNA|AK067589|CDS+3'UTR	Os01g0802100|mRNA|AK067589|CDS+3'UTR	Os02g0712700|mRNA|AY663848|CDS+3'UTR	Os12g0114100|mRNA|AK072172|CDS+3'UTR	Os02g0807200|COMBINER_EST|Os02g0807200|8																Os04g0413600|mRNA|AK121192|CDS+3'UTR	Os07g0180900|mRNA|AK060711|CDS+3'UTR	Os08g0117200|COMBINER_EST|AU029246|7	Os02g0285800|mRNA|AK072177|CDS+3'UTR	Os12g0167900|mRNA|D12630|CDS+3'UTR	Os11g0213600|mRNA|AK103461|CDS+3'UTR	Os11g0213600|mRNA|AK103461|CDS+3'UTR	Os03g0424500|mRNA|AK067470|CDS+3'UTR	Os02g0562700|mRNA|AK104168|CDS+3'UTR	Os03g0182600|mRNA|AK104286|CDS+3'UTR	Os12g0171200|mRNA|AK107402|CDS+3'UTR					Os01g0590700|mRNA|AK059215|CDS+3'UTR	Os02g0668400|COMBINER_EST|AU085895|6			Os02g0668400|COMBINER_EST|AU085895|6
								Os03g0838100|mRNA|AK119894|CDS+3'UTR		Os07g0537500|mRNA|AK111734|CDS+3'UTR	Os07g0537500|mRNA|AK111734|CDS+3'UTR	Os09g0279100|COMBINER_EST|CI412655|1	Os07g0537300|COMBINER_EST|CI066077|0	Os01g0114100|mRNA|AK068451|CDS+3'UTR																Os05g0477300|mRNA|AK119797|CDS+3'UTR	Os03g0586800|mRNA|AK099302|CDS+3'UTR	Os05g0556900|mRNA|AK102775|CDS+3'UTR	Os03g0177900|mRNA|D63582|CDS+3'UTR	Os08g0117300|mRNA|AK058822|CDS+3'UTR	Os05g0489800|mRNA|AY438639|CDS+3'UTR	Os05g0489800|mRNA|AY438639|CDS+3'UTR	Os02g0121300|mRNA|AF263543|CDS+3'UTR	Os02g0562700|mRNA|AK109435|CDS+3'UTR	Os11g0482000|mRNA|D29726|CDS+3'UTR	Os09g0246200|mRNA|AB120431|CDS+3'UTR					Os02g0668400|COMBINER_EST|AU085895|6	Os02g0562700|mRNA|AY224558|CDS			Os02g0562700|mRNA|AY224558|CDS
								Os10g0100500|mRNA|AK102556|CDS+3'UTR		Os09g0454900|mRNA|AK102152|CDS+3'UTR	Os09g0454900|mRNA|AK102152|CDS+3'UTR	Os01g0690800|mRNA|AK066430|CDS+3'UTR	Os02g0595100|mRNA|AK065136|CDS+3'UTR	Os12g0114100|mRNA|AK072172|CDS+3'UTR																Os05g0150900|mRNA|Z85984|CDS+3'UTR	Os01g0666900|COMBINER_EST|CI319319|3	Os03g0704000|COMBINER_EST|CI441502|0	Os03g0177500|mRNA|D63583|CDS+3'UTR	Os10g0493600|mRNA|AB039671|CDS+3'UTR	Os09g0568400|mRNA|AK060445|CDS+3'UTR	Os09g0568400|mRNA|AK060445|CDS+3'UTR	Os11g0213600|mRNA|AK103461|CDS+3'UTR	Os08g0151400|mRNA|AK059440|CDS+3'UTR	Os02g0503400|mRNA|AK119704|CDS+3'UTR	Os07g0203300|mRNA|AK103882|CDS+3'UTR					Os02g0562700|mRNA|AY224558|CDS	Os10g0503200|mRNA|AK121595|CDS+3'UTR			Os10g0503200|mRNA|AK121595|CDS+3'UTR
								Os01g0699500|mRNA|AK071585|5'UTR+CDS		Os05g0423500|mRNA|AK066000|CDS+3'UTR	Os05g0423500|mRNA|AK066000|CDS+3'UTR	Os08g0374600|mRNA|AY224427|5'UTR+CDS	Os12g0595800|mRNA|AK121185|CDS+3'UTR	Os07g0537300|COMBINER_EST|CI066077|0																Os03g0343500|mRNA|AK058737|CDS+3'UTR	Os04g0413600|mRNA|AK121192|CDS+3'UTR	Os03g0356300|mRNA|AK061469|CDS+3'UTR	Os08g0117200|COMBINER_EST|AU029246|7	Os08g0345800|mRNA|AK071826|CDS+3'UTR	Os07g0229900|mRNA|AK071026|CDS+3'UTR	Os07g0229900|mRNA|AK071026|CDS+3'UTR	Os05g0489800|mRNA|AY438639|CDS+3'UTR	Os02g0139300|mRNA|AK072088|CDS+3'UTR	Os03g0423300|mRNA|AK070282|CDS+3'UTR	Os08g0323600|mRNA|AK062193|CDS+3'UTR					Os10g0503200|mRNA|AK121595|CDS+3'UTR	Os04g0470200|COMBINER_EST|AU172394|7			Os04g0470200|COMBINER_EST|AU172394|7
								Os05g0550800|COMBINER_EST|CI446054|0		Os03g0407900|mRNA|AK068330|CDS+3'UTR	Os03g0407900|mRNA|AK068330|CDS+3'UTR	Os03g0838100|mRNA|AK119894|CDS+3'UTR	Os02g0629400|mRNA|AK068495|CDS+3'UTR	Os02g0595100|mRNA|AK065136|CDS+3'UTR																Os11g0135400|COMBINER_EST|CI018278|6	Os05g0477300|mRNA|AK119797|CDS+3'UTR	Os02g0778200|mRNA|AK065948|CDS+3'UTR	Os05g0556900|mRNA|AK102775|CDS+3'UTR	Os10g0580800|mRNA|AK065306|CDS+3'UTR	Os11g0168200|mRNA|AY236158|CDS	Os11g0168200|mRNA|AY236158|CDS	Os09g0568400|mRNA|AK060445|CDS+3'UTR	Os03g0579000|mRNA|AK061586|CDS+3'UTR	Os01g0951200|mRNA|AF210323|CDS+3'UTR	Os08g0248800|mRNA|AB037416|CDS+3'UTR					Os04g0470200|COMBINER_EST|AU172394|7	Os01g0866200|COMBINER_EST|CI027348|0			Os01g0866200|COMBINER_EST|CI027348|0
								Os02g0650500|mRNA|AK063883|CDS+3'UTR		Os02g0126400|mRNA|AF194413|CDS+3'UTR	Os02g0126400|mRNA|AF194413|CDS+3'UTR	Os10g0100500|mRNA|AK102556|CDS+3'UTR	Os03g0225700|mRNA|AK101690|CDS+3'UTR	Os12g0595800|mRNA|AK121185|CDS+3'UTR																Os08g0130900|COMBINER_EST|CI549913|3	Os05g0150900|mRNA|Z85984|CDS+3'UTR	Os11g0523800|mRNA|AK065936|CDS+3'UTR	Os03g0704000|COMBINER_EST|CI441502|0	Os03g0790600|mRNA|AK106495|CDS+3'UTR	Os06g0520600|mRNA|AK101510|CDS+3'UTR	Os06g0520600|mRNA|AK101510|CDS+3'UTR	Os07g0229900|mRNA|AK071026|CDS+3'UTR	Os01g0231700|mRNA|AK107453|CDS+3'UTR	Os01g0317800|mRNA|AK100118|CDS+3'UTR	Os04g0507000|mRNA|AK067042|CDS+3'UTR					Os01g0866200|COMBINER_EST|CI027348|0	Os10g0548900|mRNA|AK058225|CDS+3'UTR			Os08g0479300|mRNA|AK070025|CDS+3'UTR
								Os06g0140800|mRNA|AK105657|CDS+3'UTR		Os02g0712700|mRNA|AY663848|CDS+3'UTR	Os02g0712700|mRNA|AY663848|CDS+3'UTR	Os05g0593100|mRNA|AK100119|CDS+3'UTR	Os07g0569800|mRNA|AK108637|CDS+3'UTR	Os02g0629400|mRNA|AK068495|CDS+3'UTR																Os03g0177900|mRNA|AK071343|CDS+3'UTR	Os03g0343500|mRNA|AK058737|CDS+3'UTR	Os09g0502000|mRNA|AK120524|CDS+3'UTR	Os03g0356300|mRNA|AK061469|CDS+3'UTR	Os03g0125000|mRNA|AK070779|CDS+3'UTR	Os03g0294800|mRNA|AK066380|CDS+3'UTR	Os03g0294800|mRNA|AK066380|CDS+3'UTR	Os11g0168200|mRNA|AY236158|CDS	Os03g0848100|mRNA|AK065415|CDS+3'UTR	Os02g0321900|mRNA|AK058256|5'UTR+CDS	Os03g0214100|mRNA|AK060582|CDS+3'UTR					Os08g0479300|mRNA|AK070025|CDS+3'UTR	Os02g0139300|mRNA|AK101322|CDS+3'UTR			Os05g0540300|mRNA|AK070127|CDS+3'UTR
								Os05g0165900|mRNA|AK103089|CDS+3'UTR		Os09g0279100|COMBINER_EST|CI412655|1	Os09g0279100|COMBINER_EST|CI412655|1	Os01g0699500|mRNA|AK071585|5'UTR+CDS	Os07g0537500|mRNA|AK111734|CDS+3'UTR	Os03g0225700|mRNA|AK101690|CDS+3'UTR																Os03g0265400|mRNA|AK104116|CDS+3'UTR	Os11g0135400|COMBINER_EST|CI018278|6	Os07g0415200|mRNA|AK101796|CDS+3'UTR	Os02g0778200|mRNA|AK065948|CDS+3'UTR	Os01g0723200|mRNA|AK122140|CDS+3'UTR	Os02g0321900|mRNA|AK062103|CDS+3'UTR	Os02g0321900|mRNA|AK062103|CDS+3'UTR	Os06g0520600|mRNA|AK101510|CDS+3'UTR	Os03g0755700|COMBINER_EST|Os03g0755700|8	Os10g0532200|mRNA|AK107095|CDS+3'UTR	Os09g0246200|mRNA|AB096014|CDS					Os05g0540300|mRNA|AK070127|CDS+3'UTR	Os05g0540300|mRNA|AK070127|CDS+3'UTR			Os01g0769700|mRNA|AK101775|CDS+3'UTR
								Os05g0493100|mRNA|AK110420|CDS+3'UTR		Os01g0690800|mRNA|AK066430|CDS+3'UTR	Os01g0690800|mRNA|AK066430|CDS+3'UTR	Os05g0550800|COMBINER_EST|CI446054|0	Os09g0454900|mRNA|AK102152|CDS+3'UTR	Os07g0569800|mRNA|AK108637|CDS+3'UTR																Os01g0741900|mRNA|AK068600|CDS+3'UTR	Os08g0130900|COMBINER_EST|CI549913|3	Os06g0645400|mRNA|AK105391|CDS+3'UTR	Os11g0523800|mRNA|AK065936|CDS+3'UTR	Os06g0151600|mRNA|AB111516|CDS+3'UTR	Os05g0350500|mRNA|AK061712|CDS+3'UTR	Os05g0350500|mRNA|AK061712|CDS+3'UTR	Os03g0294800|mRNA|AK066380|CDS+3'UTR	Os03g0825300|mRNA|AK072216|CDS+3'UTR	Os01g0902200|mRNA|AK064932|CDS+3'UTR	Os08g0538000|mRNA|AK068997|CDS+3'UTR					Os01g0769700|mRNA|AK101775|CDS+3'UTR	Os01g0769700|mRNA|AK101775|CDS+3'UTR			Os03g0234200|mRNA|AK059011|CDS+3'UTR
								Os01g0878300|mRNA|AK069324|CDS+3'UTR		Os08g0374600|mRNA|AY224427|5'UTR+CDS	Os08g0374600|mRNA|AY224427|5'UTR+CDS	Os02g0650500|mRNA|AK063883|CDS+3'UTR	Os05g0423500|mRNA|AK066000|CDS+3'UTR	Os07g0537500|mRNA|AK111734|CDS+3'UTR																Os03g0177900|mRNA|AK119194|CDS+3'UTR	Os03g0177900|mRNA|AK071343|CDS+3'UTR	Os05g0477300|mRNA|AK098982|CDS+3'UTR	Os09g0502000|mRNA|AK120524|CDS+3'UTR	Os07g0173700|COMBINER_EST|CI276662|6	Os06g0683200|mRNA|AK070432|CDS+3'UTR	Os06g0683200|mRNA|AK070432|CDS+3'UTR	Os02g0321900|mRNA|AK062103|CDS+3'UTR	Os01g0741200|mRNA|AK073720|CDS+3'UTR	Os02g0562700|mRNA|AK104168|CDS+3'UTR	Os01g0153100|COMBINER_EST|CI443809|0					Os03g0234200|mRNA|AK059011|CDS+3'UTR	Os03g0234200|mRNA|AK059011|CDS+3'UTR			Os10g0495600|COMBINER_EST|CI537868|3
								Os03g0285800|mRNA|AF479883|CDS+3'UTR		Os03g0838100|mRNA|AK119894|CDS+3'UTR	Os03g0838100|mRNA|AK119894|CDS+3'UTR	Os06g0140800|mRNA|AK105657|CDS+3'UTR	Os03g0407900|mRNA|AK068330|CDS+3'UTR	Os09g0454900|mRNA|AK102152|CDS+3'UTR																Os03g0154700|mRNA|AK104265|CDS+3'UTR	Os03g0265400|mRNA|AK104116|CDS+3'UTR	Os03g0760700|mRNA|AK060701|CDS+3'UTR	Os07g0415200|mRNA|AK101796|CDS+3'UTR	Os08g0345800|mRNA|J04960|CDS+3'UTR	Os01g0276000|mRNA|AK122128|CDS+3'UTR	Os01g0276000|mRNA|AK122128|CDS+3'UTR	Os05g0350500|mRNA|AK061712|CDS+3'UTR	Os02g0576700|mRNA|AK102294|CDS+3'UTR	Os02g0562700|mRNA|AK109435|CDS+3'UTR	Os01g0810100|mRNA|AK104320|CDS+3'UTR					Os10g0495600|COMBINER_EST|CI537868|3	Os10g0495600|COMBINER_EST|CI537868|3			Os03g0792600|mRNA|AB109201|CDS+3'UTR
								Os06g0494100|mRNA|L27821|CDS+3'UTR		Os10g0100500|mRNA|AK102556|CDS+3'UTR	Os10g0100500|mRNA|AK102556|CDS+3'UTR	Os05g0165900|mRNA|AK103089|CDS+3'UTR	Os02g0126400|mRNA|AF194413|CDS+3'UTR	Os05g0423500|mRNA|AK066000|CDS+3'UTR																Os11g0151300|mRNA|AK121546|CDS+3'UTR	Os01g0741900|mRNA|AK068600|CDS+3'UTR	Os02g0105900|mRNA|AK102423|CDS+3'UTR	Os06g0645400|mRNA|AK105391|CDS+3'UTR	Os08g0421800|mRNA|AK103087|CDS+3'UTR	Os04g0132500|mRNA|AK112081|CDS+3'UTR	Os04g0132500|mRNA|AK112081|CDS+3'UTR	Os06g0683200|mRNA|AK070432|CDS+3'UTR	Os12g0167900|mRNA|D12630|CDS+3'UTR	Os08g0151400|mRNA|AK059440|CDS+3'UTR	Os04g0673400|COMBINER_EST|Os04g0673400|8					Os03g0792600|mRNA|AB109201|CDS+3'UTR	Os03g0792600|mRNA|AB109201|CDS+3'UTR			Os08g0117700|mRNA|AK067392|CDS+3'UTR
								Os09g0561600|mRNA|AK107166|CDS+3'UTR		Os05g0593100|mRNA|AK100119|CDS+3'UTR	Os05g0593100|mRNA|AK100119|CDS+3'UTR	Os05g0493100|mRNA|AK110420|CDS+3'UTR	Os02g0712700|mRNA|AY663848|CDS+3'UTR	Os03g0407900|mRNA|AK068330|CDS+3'UTR																Os05g0557000|mRNA|AK059395|CDS+3'UTR	Os03g0177900|mRNA|AK119194|CDS+3'UTR	Os08g0399600|mRNA|AK071873|CDS+3'UTR	Os05g0477300|mRNA|AK098982|CDS+3'UTR	Os11g0237700|COMBINER_EST|CI555641|0	Os06g0151600|mRNA|AK102866|CDS+3'UTR	Os06g0151600|mRNA|AK102866|CDS+3'UTR	Os01g0276000|mRNA|AK122128|CDS+3'UTR	Os08g0117300|mRNA|AK058822|CDS+3'UTR	Os03g0579000|mRNA|AK061586|CDS+3'UTR	Os08g0116800|mRNA|AK063695|CDS+3'UTR					Os08g0117700|mRNA|AK067392|CDS+3'UTR	Os08g0117700|mRNA|AK067392|CDS+3'UTR			Os03g0182600|mRNA|AK104286|CDS+3'UTR
								Os07g0568600|mRNA|AK068315|CDS+3'UTR		Os01g0699500|mRNA|AK071585|5'UTR+CDS	Os01g0699500|mRNA|AK071585|5'UTR+CDS	Os01g0878300|mRNA|AK069324|CDS+3'UTR	Os09g0279100|COMBINER_EST|CI412655|1	Os02g0126400|mRNA|AF194413|CDS+3'UTR																Os02g0285800|mRNA|AK099035|CDS+3'UTR	Os03g0154700|mRNA|AK104265|CDS+3'UTR	Os07g0229900|mRNA|AK121720|CDS+3'UTR	Os03g0760700|mRNA|AK060701|CDS+3'UTR	Os03g0424500|mRNA|AK104954|CDS+3'UTR	Os03g0297100|mRNA|AK059192|CDS+3'UTR	Os03g0297100|mRNA|AK059192|CDS+3'UTR	Os04g0132500|mRNA|AK112081|CDS+3'UTR	Os10g0493600|mRNA|AB039671|CDS+3'UTR	Os01g0231700|mRNA|AK107453|CDS+3'UTR	Os04g0117600|mRNA|AK111699|CDS+3'UTR					Os03g0182600|mRNA|AK104286|CDS+3'UTR	Os03g0182600|mRNA|AK104286|CDS+3'UTR			Os11g0482000|mRNA|D29726|CDS+3'UTR
								Os05g0110900|mRNA|AK073169|CDS+3'UTR		Os05g0550800|COMBINER_EST|CI446054|0	Os05g0550800|COMBINER_EST|CI446054|0	Os03g0285800|mRNA|AF479883|CDS+3'UTR	Os01g0690800|mRNA|AK066430|CDS+3'UTR	Os02g0712700|mRNA|AY663848|CDS+3'UTR																Os03g0337800|mRNA|D21304|CDS	Os11g0151300|mRNA|AK121546|CDS+3'UTR	Os02g0817600|mRNA|AK104802|CDS+3'UTR	Os02g0105900|mRNA|AK102423|CDS+3'UTR	Os04g0132500|mRNA|AK121779|CDS+3'UTR	Os08g0130500|mRNA|AK064857|CDS+3'UTR	Os08g0130500|mRNA|AK064857|CDS+3'UTR	Os06g0151600|mRNA|AK102866|CDS+3'UTR	Os08g0345800|mRNA|AK071826|CDS+3'UTR	Os03g0848100|mRNA|AK065415|CDS+3'UTR	Os09g0246200|mRNA|AK066809|CDS+3'UTR					Os11g0482000|mRNA|D29726|CDS+3'UTR	Os11g0482000|mRNA|D29726|CDS+3'UTR			Os02g0503400|mRNA|AK119704|CDS+3'UTR
								Os04g0655300|mRNA|AK103700|CDS+3'UTR		Os02g0650500|mRNA|AK063883|CDS+3'UTR	Os02g0650500|mRNA|AK063883|CDS+3'UTR	Os06g0494100|mRNA|L27821|CDS+3'UTR	Os08g0374600|mRNA|AY224427|5'UTR+CDS	Os09g0279100|COMBINER_EST|CI412655|1																Os09g0485900|mRNA|D83527|CDS+3'UTR	Os05g0557000|mRNA|AK059395|CDS+3'UTR	Os07g0523300|mRNA|AK060727|UTR	Os08g0399600|mRNA|AK071873|CDS+3'UTR	Os05g0557800|mRNA|AK105327|5'UTR+CDS	Os08g0128500|COMBINER_EST|CI143648|6	Os08g0128500|COMBINER_EST|CI143648|6	Os03g0297100|mRNA|AK059192|CDS+3'UTR	Os10g0580800|mRNA|AK065306|CDS+3'UTR	Os02g0770800|mRNA|AK102178|CDS+3'UTR	Os03g0240800|mRNA|AK059292|CDS+3'UTR					Os02g0503400|mRNA|AK119704|CDS+3'UTR	Os02g0503400|mRNA|AK119704|CDS+3'UTR			Os03g0423300|mRNA|AK070282|CDS+3'UTR
								Os02g0551100|mRNA|AK067395|CDS+3'UTR		Os06g0140800|mRNA|AK105657|CDS+3'UTR	Os06g0140800|mRNA|AK105657|CDS+3'UTR	Os09g0561600|mRNA|AK107166|CDS+3'UTR	Os03g0838100|mRNA|AK119894|CDS+3'UTR	Os01g0690800|mRNA|AK066430|CDS+3'UTR																Os04g0598200|COMBINER_EST|CI551112|0	Os02g0285800|mRNA|AK099035|CDS+3'UTR	Os07g0180900|mRNA|AK060711|CDS+3'UTR	Os07g0229900|mRNA|AK121720|CDS+3'UTR	Os03g0308100|mRNA|AK099107|CDS+3'UTR	Os02g0797200|mRNA|AK120800|CDS+3'UTR	Os02g0797200|mRNA|AK120800|CDS+3'UTR	Os08g0130500|mRNA|AK064857|CDS+3'UTR	Os03g0790600|mRNA|AK106495|CDS+3'UTR	Os03g0755700|COMBINER_EST|Os03g0755700|8	Os02g0102700|mRNA|AK061193|CDS+3'UTR					Os03g0423300|mRNA|AK070282|CDS+3'UTR	Os07g0664600|mRNA|AK109386|CDS+3'UTR			Os01g0951200|mRNA|AF210323|CDS+3'UTR
								Os02g0126400|mRNA|AK067146|CDS+3'UTR		Os05g0165900|mRNA|AK103089|CDS+3'UTR	Os05g0165900|mRNA|AK103089|CDS+3'UTR	Os07g0568600|mRNA|AK068315|CDS+3'UTR	Os10g0100500|mRNA|AK102556|CDS+3'UTR	Os08g0374600|mRNA|AY224427|5'UTR+CDS																Os08g0326400|mRNA|AK062210|CDS+3'UTR	Os03g0337800|mRNA|D21304|CDS	Os02g0510200|mRNA|AK058963|CDS+3'UTR	Os02g0817600|mRNA|AK104802|CDS+3'UTR	Os03g0411500|mRNA|AK071057|CDS+3'UTR	Os04g0551800|mRNA|AK121568|CDS+3'UTR	Os04g0551800|mRNA|AK121568|CDS+3'UTR	Os08g0128500|COMBINER_EST|CI143648|6	Os03g0125000|mRNA|AK070779|CDS+3'UTR	Os03g0825300|mRNA|AK072216|CDS+3'UTR	Os07g0182900|mRNA|AK111461|CDS+3'UTR					Os01g0951200|mRNA|AF210323|CDS+3'UTR	Os03g0423300|mRNA|AK070282|CDS+3'UTR			Os01g0317800|mRNA|AK100118|CDS+3'UTR
								Os08g0457400|mRNA|AK106955|CDS+3'UTR		Os05g0493100|mRNA|AK110420|CDS+3'UTR	Os05g0493100|mRNA|AK110420|CDS+3'UTR	Os05g0110900|mRNA|AK073169|CDS+3'UTR	Os05g0427200|mRNA|AK070830|CDS+3'UTR	Os03g0838100|mRNA|AK119894|CDS+3'UTR																Os02g0137200|mRNA|AK060290|CDS+3'UTR	Os09g0397300|mRNA|AK105382|CDS+3'UTR	Os02g0510200|mRNA|AB049823|CDS+3'UTR	Os07g0523300|mRNA|AK060727|UTR	Os02g0220600|mRNA|D89802|CDS+3'UTR	Os12g0115900|mRNA|AK058318|CDS+3'UTR	Os12g0115900|mRNA|AK058318|CDS+3'UTR	Os02g0797200|mRNA|AK120800|CDS+3'UTR	Os01g0102600|mRNA|AK062086|CDS+3'UTR	Os01g0741200|mRNA|AK073720|CDS+3'UTR	Os03g0278900|mRNA|AY224460|CDS					Os01g0317800|mRNA|AK100118|CDS+3'UTR	Os01g0951200|mRNA|AF210323|CDS+3'UTR			Os08g0266700|mRNA|AF314166|CDS+3'UTR
								Os10g0442800|COMBINER_EST|CI413922|0		Os01g0878300|mRNA|AK069324|CDS+3'UTR	Os01g0878300|mRNA|AK069324|CDS+3'UTR	Os04g0655300|mRNA|AK103700|CDS+3'UTR	Os01g0699500|mRNA|AK071585|5'UTR+CDS	Os10g0100500|mRNA|AK102556|CDS+3'UTR																Os03g0794700|mRNA|AK059548|CDS+3'UTR	Os09g0485900|mRNA|D83527|CDS+3'UTR	Os03g0586800|mRNA|AK099302|CDS+3'UTR	Os07g0180900|mRNA|AK060711|CDS+3'UTR	Os04g0410200|COMBINER_EST|Os04g0410200|8	Os01g0679700|mRNA|AK119702|CDS+3'UTR	Os01g0679700|mRNA|AK119702|CDS+3'UTR	Os04g0551800|mRNA|AK121568|CDS+3'UTR	Os01g0723200|mRNA|AK122140|CDS+3'UTR	Os01g0265000|COMBINER_EST|CI053516|0	Os05g0274200|COMBINER_EST|CI394496|0					Os08g0266700|mRNA|AF314166|CDS+3'UTR	Os01g0317800|mRNA|AK100118|CDS+3'UTR			Os02g0321900|mRNA|AK058256|5'UTR+CDS
								Os06g0140800|mRNA|AY224495|CDS		Os02g0149800|mRNA|AK066016|CDS+3'UTR	Os02g0149800|mRNA|AK066016|CDS+3'UTR	Os02g0551100|mRNA|AK067395|CDS+3'UTR	Os05g0550800|COMBINER_EST|CI446054|0	Os05g0427200|mRNA|AK070830|CDS+3'UTR																Os07g0207400|mRNA|AK063732|CDS+3'UTR	Os04g0598200|COMBINER_EST|CI551112|0	Os01g0666900|COMBINER_EST|CI319319|3	Os02g0510200|mRNA|AK058963|CDS+3'UTR	Os02g0754300|mRNA|AK059012|CDS+3'UTR	Os04g0649700|mRNA|AK100096|CDS+3'UTR	Os04g0649700|mRNA|AK100096|CDS+3'UTR	Os12g0115900|mRNA|AK058318|CDS+3'UTR	Os06g0151600|mRNA|AB111516|CDS+3'UTR	Os02g0576700|mRNA|AK102294|CDS+3'UTR	Os02g0103900|mRNA|AK059499|CDS+3'UTR					Os02g0321900|mRNA|AK058256|5'UTR+CDS	Os02g0321900|mRNA|AK058256|5'UTR+CDS			Os10g0532200|mRNA|AK107095|CDS+3'UTR
								Os01g0783800|mRNA|AK111632|CDS+3'UTR		Os03g0285800|mRNA|AF479883|CDS+3'UTR	Os03g0285800|mRNA|AF479883|CDS+3'UTR	Os02g0126400|mRNA|AK067146|CDS+3'UTR	Os02g0650500|mRNA|AK063883|CDS+3'UTR	Os01g0699500|mRNA|AK071585|5'UTR+CDS																Os02g0821200|mRNA|AK062099|CDS+3'UTR	Os08g0326400|mRNA|AK062210|CDS+3'UTR	Os04g0413600|mRNA|AK121192|CDS+3'UTR	Os02g0510200|mRNA|AB049823|CDS+3'UTR	Os03g0792600|mRNA|AK059559|CDS+3'UTR	Os01g0678600|mRNA|AK063019|CDS+3'UTR	Os01g0678600|mRNA|AK063019|CDS+3'UTR	Os01g0679700|mRNA|AK119702|CDS+3'UTR	Os07g0173700|COMBINER_EST|CI276662|6	Os12g0167900|mRNA|D12630|CDS+3'UTR	Os04g0497600|mRNA|AK099054|CDS+3'UTR					Os10g0532200|mRNA|AK107095|CDS+3'UTR	Os10g0532200|mRNA|AK107095|CDS+3'UTR			Os01g0902200|mRNA|AK064932|CDS+3'UTR
								Os09g0562600|mRNA|AK102702|CDS+3'UTR		Os06g0494100|mRNA|L27821|CDS+3'UTR	Os06g0494100|mRNA|L27821|CDS+3'UTR	Os08g0457400|mRNA|AK106955|CDS+3'UTR	Os06g0140800|mRNA|AK105657|CDS+3'UTR	Os05g0550800|COMBINER_EST|CI446054|0																Os02g0814700|mRNA|AK121994|CDS+3'UTR	Os02g0137200|mRNA|AK060290|CDS+3'UTR	Os05g0477300|mRNA|AK119797|CDS+3'UTR	Os03g0586800|mRNA|AK099302|CDS+3'UTR	Os03g0825300|mRNA|AK102693|CDS+3'UTR	Os03g0790600|mRNA|AK103648|CDS+3'UTR	Os03g0790600|mRNA|AK103648|CDS+3'UTR	Os04g0649700|mRNA|AK100096|CDS+3'UTR	Os08g0345800|mRNA|J04960|CDS+3'UTR	Os08g0117300|mRNA|AK058822|CDS+3'UTR	Os05g0430800|mRNA|AK101162|CDS+3'UTR					Os01g0902200|mRNA|AK064932|CDS+3'UTR	Os01g0902200|mRNA|AK064932|CDS+3'UTR			Os02g0562700|mRNA|AK104168|CDS+3'UTR
								Os01g0548600|mRNA|AK110719|CDS+3'UTR		Os09g0561600|mRNA|AK107166|CDS+3'UTR	Os09g0561600|mRNA|AK107166|CDS+3'UTR	Os10g0442800|COMBINER_EST|CI413922|0	Os05g0165900|mRNA|AK103089|CDS+3'UTR	Os02g0650500|mRNA|AK063883|CDS+3'UTR																Os06g0679500|mRNA|AK108015|CDS+3'UTR	Os03g0794700|mRNA|AK059548|CDS+3'UTR	Os05g0150900|mRNA|Z85984|CDS+3'UTR	Os01g0666900|COMBINER_EST|CI319319|3	Os02g0830100|mRNA|AK070094|CDS+3'UTR	Os05g0207700|mRNA|AK102665|CDS+3'UTR	Os05g0207700|mRNA|AK102665|CDS+3'UTR	Os01g0678600|mRNA|AK063019|CDS+3'UTR	Os08g0421800|mRNA|AK103087|CDS+3'UTR	Os08g0345800|mRNA|AK071826|CDS+3'UTR	Os05g0476200|mRNA|AK099369|CDS+3'UTR					Os02g0562700|mRNA|AK104168|CDS+3'UTR	Os02g0562700|mRNA|AK104168|CDS+3'UTR			Os02g0562700|mRNA|AK109435|CDS+3'UTR
								Os06g0283300|COMBINER_EST|Os06g0283300|8		Os07g0568600|mRNA|AK068315|CDS+3'UTR	Os07g0568600|mRNA|AK068315|CDS+3'UTR	Os06g0140800|mRNA|AY224495|CDS	Os05g0493100|mRNA|AK110420|CDS+3'UTR	Os06g0140800|mRNA|AK105657|CDS+3'UTR																Os07g0184300|mRNA|D10962|CDS+3'UTR	Os07g0207400|mRNA|AK063732|CDS+3'UTR	Os03g0343500|mRNA|AK058737|CDS+3'UTR	Os04g0413600|mRNA|AK121192|CDS+3'UTR	Os03g0424500|mRNA|AK067470|CDS+3'UTR	Os01g0231000|mRNA|AK104654|CDS+3'UTR	Os01g0231000|mRNA|AK104654|CDS+3'UTR	Os03g0790600|mRNA|AK103648|CDS+3'UTR	Os11g0237700|COMBINER_EST|CI555641|0	Os10g0580800|mRNA|AK065306|CDS+3'UTR	Os08g0206600|mRNA|AK102764|CDS+3'UTR					Os02g0562700|mRNA|AK109435|CDS+3'UTR	Os02g0562700|mRNA|AK109435|CDS+3'UTR			Os08g0151400|mRNA|AK059440|CDS+3'UTR
								Os09g0250700|mRNA|AK120335|CDS+3'UTR		Os05g0110900|mRNA|AK073169|CDS+3'UTR	Os05g0110900|mRNA|AK073169|CDS+3'UTR	Os01g0783800|mRNA|AK111632|CDS+3'UTR	Os01g0878300|mRNA|AK069324|CDS+3'UTR	Os05g0165900|mRNA|AK103089|CDS+3'UTR																Os03g0109500|COMBINER_EST|CI426856|0	Os02g0821200|mRNA|AK062099|CDS+3'UTR	Os11g0135400|COMBINER_EST|CI018278|6	Os10g0437600|mRNA|AF383878|CDS+3'UTR	Os02g0121300|mRNA|AF263543|CDS+3'UTR	Os03g0178000|mRNA|AK073196|CDS+3'UTR	Os03g0178000|mRNA|AK073196|CDS+3'UTR	Os05g0207700|mRNA|AK102665|CDS+3'UTR	Os03g0424500|mRNA|AK104954|CDS+3'UTR	Os03g0790600|mRNA|AK106495|CDS+3'UTR	Os01g0678700|mRNA|AY224529|CDS					Os07g0695100|mRNA|AB189042|CDS	Os08g0151400|mRNA|AK059440|CDS+3'UTR			Os03g0579000|mRNA|AK061586|CDS+3'UTR
								Os07g0597200|mRNA|AK119897|CDS+3'UTR		Os04g0655300|mRNA|AK103700|CDS+3'UTR	Os04g0655300|mRNA|AK103700|CDS+3'UTR	Os09g0562600|mRNA|AK102702|CDS+3'UTR	Os02g0149800|mRNA|AK066016|CDS+3'UTR	Os05g0493100|mRNA|AK110420|CDS+3'UTR																Os03g0122200|mRNA|AB042934|CDS+3'UTR	Os02g0814700|mRNA|AK121994|CDS+3'UTR	Os08g0130900|COMBINER_EST|CI549913|3	Os05g0477300|mRNA|AK119797|CDS+3'UTR	Os11g0213600|mRNA|AK103461|CDS+3'UTR	Os02g0685900|COMBINER_EST|CI197796|6	Os02g0685900|COMBINER_EST|CI197796|6	Os01g0231000|mRNA|AK104654|CDS+3'UTR	Os02g0714600|mRNA|AK103643|CDS+3'UTR	Os03g0125000|mRNA|AK070779|CDS+3'UTR	Os10g0509000|mRNA|AK105809|CDS+3'UTR					Os08g0151400|mRNA|AK059440|CDS+3'UTR	Os02g0139300|mRNA|AK072088|CDS+3'UTR			Os01g0231700|mRNA|AK107453|CDS+3'UTR
								Os05g0471000|mRNA|AK067959|CDS+3'UTR		Os02g0551100|mRNA|AK067395|CDS+3'UTR	Os02g0551100|mRNA|AK067395|CDS+3'UTR	Os01g0548600|mRNA|AK110719|CDS+3'UTR	Os03g0285800|mRNA|AF479883|CDS+3'UTR	Os01g0878300|mRNA|AK069324|CDS+3'UTR																Os03g0758800|mRNA|AJ252135|CDS+3'UTR	Os06g0679500|mRNA|AK108015|CDS+3'UTR	Os03g0177900|mRNA|AK071343|CDS+3'UTR	Os05g0150900|mRNA|Z85984|CDS+3'UTR	Os02g0280200|COMBINER_EST|Os02g0280200|8	Os03g0598800|mRNA|AK121762|CDS+3'UTR	Os03g0598800|mRNA|AK121762|CDS+3'UTR	Os03g0178000|mRNA|AK073196|CDS+3'UTR	Os04g0132500|mRNA|AK121779|CDS+3'UTR	Os01g0102600|mRNA|AK062086|CDS+3'UTR	Os01g0810100|mRNA|AK099056|CDS+3'UTR					Os03g0579000|mRNA|AK061586|CDS+3'UTR	Os03g0579000|mRNA|AK061586|CDS+3'UTR			Os05g0493500|COMBINER_EST|CI142605|6
								Os03g0281500|mRNA|AK100137|CDS+3'UTR		Os02g0126400|mRNA|AK067146|CDS+3'UTR	Os02g0126400|mRNA|AK067146|CDS+3'UTR	Os06g0283300|COMBINER_EST|Os06g0283300|8	Os06g0494100|mRNA|L27821|CDS+3'UTR	Os02g0149800|mRNA|AK066016|CDS+3'UTR																Os02g0259600|mRNA|AK064863|CDS+3'UTR	Os07g0184300|mRNA|D10962|CDS+3'UTR	Os03g0265400|mRNA|AK104116|CDS+3'UTR	Os03g0343500|mRNA|AK058737|CDS+3'UTR	Os05g0489800|mRNA|AY438639|CDS+3'UTR	Os03g0335500|mRNA|AK099708|CDS+3'UTR	Os03g0335500|mRNA|AK099708|CDS+3'UTR	Os02g0685900|COMBINER_EST|CI197796|6	Os05g0557800|mRNA|AK105327|5'UTR+CDS	Os01g0723200|mRNA|AK122140|CDS+3'UTR	Os08g0191200|mRNA|AK067808|CDS+3'UTR					Os01g0231700|mRNA|AK107453|CDS+3'UTR	Os01g0231700|mRNA|AK107453|CDS+3'UTR			Os03g0848100|mRNA|AK065415|CDS+3'UTR
								Os03g0128700|mRNA|AK066500|CDS+3'UTR		Os08g0457400|mRNA|AK106955|CDS+3'UTR	Os08g0457400|mRNA|AK106955|CDS+3'UTR	Os09g0250700|mRNA|AK120335|CDS+3'UTR	Os09g0561600|mRNA|AK107166|CDS+3'UTR	Os03g0285800|mRNA|AF479883|CDS+3'UTR																Os11g0482000|mRNA|AK103918|CDS+3'UTR	Os03g0109500|COMBINER_EST|CI426856|0	Os01g0741900|mRNA|AK068600|CDS+3'UTR	Os11g0135400|COMBINER_EST|CI018278|6	Os09g0568400|mRNA|AK060445|CDS+3'UTR	Os03g0200500|mRNA|AK069251|CDS+3'UTR	Os03g0200500|mRNA|AK069251|CDS+3'UTR	Os03g0598800|mRNA|AK121762|CDS+3'UTR	Os03g0308100|mRNA|AK099107|CDS+3'UTR	Os06g0151600|mRNA|AB111516|CDS+3'UTR	Os10g0567500|mRNA|AK072336|CDS+3'UTR					Os05g0493500|COMBINER_EST|CI142605|6	Os03g0848100|mRNA|AK065415|CDS+3'UTR			Os02g0770800|mRNA|AK102178|CDS+3'UTR
								Os01g0725800|mRNA|AK101974|CDS+3'UTR		Os10g0442800|COMBINER_EST|CI413922|0	Os10g0442800|COMBINER_EST|CI413922|0	Os07g0597200|mRNA|AK119897|CDS+3'UTR	Os07g0568600|mRNA|AK068315|CDS+3'UTR	Os06g0494100|mRNA|L27821|CDS+3'UTR																Os11g0216900|mRNA|AK060549|CDS+3'UTR	Os03g0122200|mRNA|AB042934|CDS+3'UTR	Os03g0177900|mRNA|AK119194|CDS+3'UTR	Os08g0130900|COMBINER_EST|CI549913|3	Os01g0193600|mRNA|AK068784|CDS+3'UTR	Os08g0540400|mRNA|AK103306|CDS+3'UTR	Os08g0540400|mRNA|AK103306|CDS+3'UTR	Os03g0335500|mRNA|AK099708|CDS+3'UTR	Os03g0411500|mRNA|AK071057|CDS+3'UTR	Os07g0173700|COMBINER_EST|CI276662|6	Os05g0113900|mRNA|AK074018|CDS+3'UTR					Os03g0848100|mRNA|AK065415|CDS+3'UTR	Os02g0770800|mRNA|AK102178|CDS+3'UTR			Os01g0229400|mRNA|AK071126|CDS+3'UTR
								Os05g0318700|mRNA|AK120223|5'UTR+CDS		Os06g0140800|mRNA|AY224495|CDS	Os06g0140800|mRNA|AY224495|CDS	Os05g0471000|mRNA|AK067959|CDS+3'UTR	Os05g0110900|mRNA|AK073169|CDS+3'UTR	Os09g0561600|mRNA|AK107166|CDS+3'UTR																Os02g0595700|mRNA|AK104785|CDS+3'UTR	Os03g0758800|mRNA|AJ252135|CDS+3'UTR	Os03g0154700|mRNA|AK104265|CDS+3'UTR	Os03g0177900|mRNA|AK071343|CDS+3'UTR	Os07g0229900|mRNA|AK071026|CDS+3'UTR	Os10g0170200|mRNA|AK121628|CDS+3'UTR	Os10g0170200|mRNA|AK121628|CDS+3'UTR	Os03g0200500|mRNA|AK069251|CDS+3'UTR	Os02g0220600|mRNA|D89802|CDS+3'UTR	Os08g0345800|mRNA|J04960|CDS+3'UTR	Os05g0438700|mRNA|AK120955|CDS+3'UTR					Os02g0770800|mRNA|AK102178|CDS+3'UTR	Os03g0755700|COMBINER_EST|Os03g0755700|8			Os03g0755700|COMBINER_EST|Os03g0755700|8
								Os03g0160100|mRNA|AF305911|CDS+3'UTR		Os01g0783800|mRNA|AK111632|CDS+3'UTR	Os01g0783800|mRNA|AK111632|CDS+3'UTR	Os03g0281500|mRNA|AK100137|CDS+3'UTR	Os04g0655300|mRNA|AK103700|CDS+3'UTR	Os07g0568600|mRNA|AK068315|CDS+3'UTR																Os05g0388500|mRNA|AK098990|CDS+3'UTR	Os02g0259600|mRNA|AK064863|CDS+3'UTR	Os11g0151300|mRNA|AK121546|CDS+3'UTR	Os03g0265400|mRNA|AK104116|CDS+3'UTR	Os03g0370500|mRNA|AK103723|CDS+3'UTR	Os10g0418000|mRNA|AF193345|CDS+3'UTR	Os10g0418000|mRNA|AF193345|CDS+3'UTR	Os08g0540400|mRNA|AK103306|CDS+3'UTR	Os04g0410200|COMBINER_EST|Os04g0410200|8	Os08g0421800|mRNA|AK103087|CDS+3'UTR	Os05g0509300|mRNA|AK066384|CDS+3'UTR					Os01g0229400|mRNA|AK071126|CDS+3'UTR	Os03g0825300|mRNA|AK072216|CDS+3'UTR			Os03g0825300|mRNA|AK072216|CDS+3'UTR
								Os05g0323800|mRNA|AK059093|CDS+3'UTR		Os09g0562600|mRNA|AK102702|CDS+3'UTR	Os09g0562600|mRNA|AK102702|CDS+3'UTR	Os03g0128700|mRNA|AK066500|CDS+3'UTR	Os02g0551100|mRNA|AK067395|CDS+3'UTR	Os05g0110900|mRNA|AK073169|CDS+3'UTR																Os09g0568400|mRNA|AK059386|CDS+3'UTR	Os11g0482000|mRNA|AK103918|CDS+3'UTR	Os05g0557000|mRNA|AK059395|CDS+3'UTR	Os01g0741900|mRNA|AK068600|CDS+3'UTR	Os11g0168200|mRNA|AY236158|CDS	Os03g0756000|mRNA|AK103893|CDS+3'UTR	Os03g0756000|mRNA|AK103893|CDS+3'UTR	Os10g0170200|mRNA|AK121628|CDS+3'UTR	Os02g0754300|mRNA|AK059012|CDS+3'UTR	Os11g0237700|COMBINER_EST|CI555641|0	Os12g0560700|mRNA|AK073411|CDS+3'UTR					Os03g0755700|COMBINER_EST|Os03g0755700|8	Os01g0741200|mRNA|AK073720|CDS+3'UTR			Os01g0741200|mRNA|AK073720|CDS+3'UTR
								Os02g0777800|mRNA|AK066978|CDS+3'UTR		Os01g0548600|mRNA|AK110719|CDS+3'UTR	Os01g0548600|mRNA|AK110719|CDS+3'UTR	Os01g0725800|mRNA|AK101974|CDS+3'UTR	Os02g0126400|mRNA|AK067146|CDS+3'UTR	Os04g0655300|mRNA|AK103700|CDS+3'UTR																Os03g0182600|mRNA|AK061289|CDS+3'UTR	Os11g0216900|mRNA|AK060549|CDS+3'UTR	Os02g0285800|mRNA|AK099035|CDS+3'UTR	Os03g0177900|mRNA|AK119194|CDS+3'UTR	Os08g0120200|mRNA|AK103562|CDS+3'UTR	Os03g0379500|mRNA|AK064760|CDS+3'UTR	Os03g0379500|mRNA|AK064760|CDS+3'UTR	Os10g0418000|mRNA|AF193345|CDS+3'UTR	Os03g0792600|mRNA|AK059559|CDS+3'UTR	Os03g0424500|mRNA|AK104954|CDS+3'UTR	Os08g0490900|COMBINER_EST|AU097672|6					Os03g0825300|mRNA|AK072216|CDS+3'UTR	Os01g0265000|COMBINER_EST|CI053516|0			Os01g0265000|COMBINER_EST|CI053516|0
								Os02g0821400|mRNA|AK099147|CDS+3'UTR		Os06g0283300|COMBINER_EST|Os06g0283300|8	Os06g0283300|COMBINER_EST|Os06g0283300|8	Os05g0318700|mRNA|AK120223|5'UTR+CDS	Os08g0457400|mRNA|AK106955|CDS+3'UTR	Os02g0551100|mRNA|AK067395|CDS+3'UTR																Os05g0541900|mRNA|AK066599|CDS+3'UTR	Os02g0595700|mRNA|AK104785|CDS+3'UTR	Os11g0572700|COMBINER_EST|CI047926|6	Os03g0154700|mRNA|AK104265|CDS+3'UTR	Os03g0214100|mRNA|AB111916|CDS+3'UTR	Os08g0326400|mRNA|AK121204|CDS+3'UTR	Os08g0326400|mRNA|AK121204|CDS+3'UTR	Os03g0756000|mRNA|AK103893|CDS+3'UTR	Os03g0825300|mRNA|AK102693|CDS+3'UTR	Os02g0714600|mRNA|AK103643|CDS+3'UTR	Os08g0565700|mRNA|AK067640|CDS+3'UTR					Os01g0741200|mRNA|AK073720|CDS+3'UTR	Os02g0576700|mRNA|AK102294|CDS+3'UTR			Os11g0114900|mRNA|AK063683|CDS+3'UTR
								Os02g0551100|mRNA|AB125307|CDS+3'UTR		Os09g0250700|mRNA|AK120335|CDS+3'UTR	Os09g0250700|mRNA|AK120335|CDS+3'UTR	Os03g0160100|mRNA|AF305911|CDS+3'UTR	Os10g0442800|COMBINER_EST|CI413922|0	Os02g0126400|mRNA|AK067146|CDS+3'UTR																Os03g0122200|mRNA|AK065033|CDS+3'UTR	Os05g0388500|mRNA|AK098990|CDS+3'UTR	Os01g0951200|mRNA|AF210322|CDS+3'UTR	Os11g0151300|mRNA|AK121546|CDS+3'UTR	Os06g0520600|mRNA|AK101510|CDS+3'UTR	Os05g0557000|mRNA|D29723|5'UTR+CDS	Os05g0557000|mRNA|D29723|5'UTR+CDS	Os03g0379500|mRNA|AK064760|CDS+3'UTR	Os02g0830100|mRNA|AK070094|CDS+3'UTR	Os04g0132500|mRNA|AK121779|CDS+3'UTR	Os07g0477000|mRNA|AK059952|CDS+3'UTR					Os01g0265000|COMBINER_EST|CI053516|0	Os12g0167900|mRNA|D12630|CDS+3'UTR			Os02g0576700|mRNA|AK102294|CDS+3'UTR
								Os10g0342300|COMBINER_EST|CI429411|6		Os07g0597200|mRNA|AK119897|CDS+3'UTR	Os07g0597200|mRNA|AK119897|CDS+3'UTR	Os05g0323800|mRNA|AK059093|CDS+3'UTR	Os06g0140800|mRNA|AY224495|CDS	Os08g0457400|mRNA|AK106955|CDS+3'UTR																Os11g0523800|mRNA|AF140228|CDS	Os09g0568400|mRNA|AK059386|CDS+3'UTR	Os10g0503200|mRNA|AK072481|CDS+3'UTR	Os05g0557000|mRNA|AK059395|CDS+3'UTR	Os03g0294800|mRNA|AK066380|CDS+3'UTR	Os03g0177900|mRNA|AK119647|CDS+3'UTR	Os03g0177900|mRNA|AK119647|CDS+3'UTR	Os08g0326400|mRNA|AK121204|CDS+3'UTR	Os03g0424500|mRNA|AK067470|CDS+3'UTR	Os05g0557800|mRNA|AK105327|5'UTR+CDS	Os01g0951200|mRNA|AF210324|CDS+3'UTR					Os11g0114900|mRNA|AK063683|CDS+3'UTR	Os08g0117300|mRNA|AK058822|CDS+3'UTR			Os12g0167900|mRNA|D12630|CDS+3'UTR
								Os10g0467900|COMBINER_EST|Os10g0467900|8		Os05g0471000|mRNA|AK067959|CDS+3'UTR	Os05g0471000|mRNA|AK067959|CDS+3'UTR	Os02g0777800|mRNA|AK066978|CDS+3'UTR	Os04g0506800|mRNA|AK104762|CDS+3'UTR	Os10g0442800|COMBINER_EST|CI413922|0																Os05g0155100|mRNA|AK102810|CDS+3'UTR	Os03g0182600|mRNA|AK061289|CDS+3'UTR	Os03g0337800|mRNA|D21304|CDS	Os02g0285800|mRNA|AK099035|CDS+3'UTR	Os02g0321900|mRNA|AK062103|CDS+3'UTR	Os01g0896800|mRNA|AK065268|CDS+3'UTR	Os01g0896800|mRNA|AK065268|CDS+3'UTR	Os05g0557000|mRNA|D29723|5'UTR+CDS	Os02g0121300|mRNA|AF263543|CDS+3'UTR	Os03g0308100|mRNA|AK099107|CDS+3'UTR	Os03g0669100|mRNA|AK063742|CDS+3'UTR					Os02g0576700|mRNA|AK102294|CDS+3'UTR	Os10g0493600|mRNA|AB039671|CDS+3'UTR			Os08g0117300|mRNA|AK058822|CDS+3'UTR
								Os12g0608700|COMBINER_EST|Os12g0608700|8		Os03g0281500|mRNA|AK100137|CDS+3'UTR	Os03g0281500|mRNA|AK100137|CDS+3'UTR	Os02g0821400|mRNA|AK099147|CDS+3'UTR	Os01g0783800|mRNA|AK111632|CDS+3'UTR	Os06g0140800|mRNA|AY224495|CDS																Os08g0234000|mRNA|AK061680|CDS+3'UTR	Os05g0541900|mRNA|AK066599|CDS+3'UTR	Os01g0814800|mRNA|AK065664|CDS+3'UTR	Os11g0572700|COMBINER_EST|CI047926|6	Os05g0350500|mRNA|AK061712|CDS+3'UTR	Os07g0180900|mRNA|AK104447|CDS+3'UTR	Os07g0180900|mRNA|AK104447|CDS+3'UTR	Os03g0177900|mRNA|AK119647|CDS+3'UTR	Os11g0213600|mRNA|AK103461|CDS+3'UTR	Os03g0411500|mRNA|AK071057|CDS+3'UTR	Os03g0345100|mRNA|AK065579|CDS+3'UTR					Os12g0167900|mRNA|D12630|CDS+3'UTR	Os08g0345800|mRNA|AK071826|CDS+3'UTR			Os08g0345800|mRNA|AK071826|CDS+3'UTR
								Os04g0616300|COMBINER_EST|CI435775|0		Os03g0128700|mRNA|AK066500|CDS+3'UTR	Os03g0128700|mRNA|AK066500|CDS+3'UTR	Os02g0551100|mRNA|AB125307|CDS+3'UTR	Os04g0506800|mRNA|AK104647|CDS+3'UTR	Os04g0506800|mRNA|AK104762|CDS+3'UTR																Os03g0781500|COMBINER_EST|CI006244|0	Os03g0122200|mRNA|AK065033|CDS+3'UTR	Os05g0349200|mRNA|AK058281|CDS+3'UTR	Os01g0951200|mRNA|AF210322|CDS+3'UTR	Os04g0433800|COMBINER_EST|CI533933|0	Os05g0480400|mRNA|AK120115|CDS+3'UTR	Os05g0480400|mRNA|AK120115|CDS+3'UTR	Os01g0896800|mRNA|AK065268|CDS+3'UTR	Os02g0280200|COMBINER_EST|Os02g0280200|8	Os02g0220600|mRNA|D89802|CDS+3'UTR	Os05g0141400|mRNA|AK106875|CDS+3'UTR					Os08g0117300|mRNA|AK058822|CDS+3'UTR	Os10g0580800|mRNA|AK065306|CDS+3'UTR			Os10g0580800|mRNA|AK065306|CDS+3'UTR
								Os06g0288100|mRNA|AK068504|CDS+3'UTR		Os01g0725800|mRNA|AK101974|CDS+3'UTR	Os01g0725800|mRNA|AK101974|CDS+3'UTR	Os10g0342300|COMBINER_EST|CI429411|6	Os09g0562600|mRNA|AK102702|CDS+3'UTR	Os01g0783800|mRNA|AK111632|CDS+3'UTR																Os11g0523800|mRNA|AJ306306|CDS	Os11g0523800|mRNA|AF140228|CDS	Os09g0397300|mRNA|AK105382|CDS+3'UTR	Os10g0503200|mRNA|AK072481|CDS+3'UTR	Os11g0615800|mRNA|AB080262|CDS+3'UTR	Os08g0530200|mRNA|AK062052|CDS+3'UTR	Os08g0530200|mRNA|AK062052|CDS+3'UTR	Os07g0180900|mRNA|AK104447|CDS+3'UTR	Os05g0489800|mRNA|AY438639|CDS+3'UTR	Os04g0410200|COMBINER_EST|Os04g0410200|8	Os03g0214100|mRNA|AF009179|CDS+3'UTR					Os08g0345800|mRNA|AK071826|CDS+3'UTR	Os03g0790600|mRNA|AK106495|CDS+3'UTR			Os03g0790600|mRNA|AK106495|CDS+3'UTR
								Os05g0256500|COMBINER_EST|CI547396|0		Os05g0318700|mRNA|AK120223|5'UTR+CDS	Os05g0318700|mRNA|AK120223|5'UTR+CDS	Os10g0467900|COMBINER_EST|Os10g0467900|8	Os01g0548600|mRNA|AK110719|CDS+3'UTR	Os04g0506800|mRNA|AK104647|CDS+3'UTR																Os08g0399600|mRNA|AK058957|CDS+3'UTR	Os05g0155100|mRNA|AK102810|CDS+3'UTR	Os09g0485900|mRNA|D83527|CDS+3'UTR	Os03g0337800|mRNA|D21304|CDS	Os06g0683200|mRNA|AK070432|CDS+3'UTR	Os07g0619800|mRNA|AK067709|CDS+3'UTR	Os07g0619800|mRNA|AK067709|CDS+3'UTR	Os05g0480400|mRNA|AK120115|CDS+3'UTR	Os09g0568400|mRNA|AK060445|CDS+3'UTR	Os02g0754300|mRNA|AK059012|CDS+3'UTR	Os07g0661000|mRNA|AK072514|CDS+3'UTR					Os10g0580800|mRNA|AK065306|CDS+3'UTR	Os03g0125000|mRNA|AK070779|CDS+3'UTR			Os01g0253300|mRNA|AK068233|CDS+3'UTR
								Os01g0292200|mRNA|AK061640|CDS+3'UTR		Os03g0160100|mRNA|AF305911|CDS+3'UTR	Os03g0160100|mRNA|AF305911|CDS+3'UTR	Os12g0608700|COMBINER_EST|Os12g0608700|8	Os06g0283300|COMBINER_EST|Os06g0283300|8	Os09g0562600|mRNA|AK102702|CDS+3'UTR																Os07g0614500|mRNA|AK061069|CDS+3'UTR	Os08g0234000|mRNA|AK061680|CDS+3'UTR	Os04g0598200|COMBINER_EST|CI551112|0	Os01g0814800|mRNA|AK065664|CDS+3'UTR	Os04g0631200|mRNA|AK099331|CDS+3'UTR	Os04g0546300|mRNA|AK102945|CDS+3'UTR	Os04g0546300|mRNA|AK102945|CDS+3'UTR	Os08g0530200|mRNA|AK062052|CDS+3'UTR	Os01g0193600|mRNA|AK068784|CDS+3'UTR	Os03g0792600|mRNA|AK059559|CDS+3'UTR	Os07g0639900|COMBINER_EST|CI513920|0					Os03g0790600|mRNA|AK106495|CDS+3'UTR	Os06g0593200|mRNA|AK060513|CDS+3'UTR			Os10g0415200|mRNA|AK068567|CDS+3'UTR
								Os07g0134600|COMBINER_EST|CI406017|0		Os05g0323800|mRNA|AK059093|CDS+3'UTR	Os05g0323800|mRNA|AK059093|CDS+3'UTR	Os04g0616300|COMBINER_EST|CI435775|0	Os09g0250700|mRNA|AK120335|CDS+3'UTR	Os01g0548600|mRNA|AK110719|CDS+3'UTR																Os02g0111700|mRNA|AK058280|CDS+3'UTR	Os03g0781500|COMBINER_EST|CI006244|0	Os08g0326400|mRNA|AK062210|CDS+3'UTR	Os05g0349200|mRNA|AK058281|CDS+3'UTR	Os01g0276000|mRNA|AK122128|CDS+3'UTR	Os07g0626500|mRNA|AK059532|CDS+3'UTR	Os07g0626500|mRNA|AK059532|CDS+3'UTR	Os07g0619800|mRNA|AK067709|CDS+3'UTR	Os07g0229900|mRNA|AK071026|CDS+3'UTR	Os03g0825300|mRNA|AK102693|CDS+3'UTR	Os08g0206600|mRNA|AK064336|CDS+3'UTR					Os01g0253300|mRNA|AK068233|CDS+3'UTR	Os10g0414500|mRNA|AK067754|CDS+3'UTR			Os03g0125000|mRNA|AK070779|CDS+3'UTR
								Os07g0542600|COMBINER_EST|CI552095|0		Os02g0777800|mRNA|AK066978|CDS+3'UTR	Os02g0777800|mRNA|AK066978|CDS+3'UTR	Os06g0288100|mRNA|AK068504|CDS+3'UTR	Os07g0597200|mRNA|AK119897|CDS+3'UTR	Os06g0283300|COMBINER_EST|Os06g0283300|8																Os11g0168200|mRNA|D21299|5'UTR+CDS	Os11g0523800|mRNA|AJ306306|CDS	Os02g0137200|mRNA|AK060290|CDS+3'UTR	Os09g0397300|mRNA|AK105382|CDS+3'UTR	Os04g0132500|mRNA|AK112081|CDS+3'UTR	Os11g0127900|mRNA|L36313|CDS+3'UTR	Os11g0127900|mRNA|L36313|CDS+3'UTR	Os04g0546300|mRNA|AK102945|CDS+3'UTR	Os03g0370500|mRNA|AK103723|CDS+3'UTR	Os02g0830100|mRNA|AK070094|CDS+3'UTR	Os05g0566300|mRNA|AK099641|CDS+3'UTR					Os10g0415200|mRNA|AK068567|CDS+3'UTR	Os01g0102600|mRNA|AK062086|CDS+3'UTR			Os01g0102600|mRNA|AK062086|CDS+3'UTR
								Os09g0442100|mRNA|AK111977|CDS+3'UTR		Os02g0821400|mRNA|AK099147|CDS+3'UTR	Os02g0821400|mRNA|AK099147|CDS+3'UTR	Os05g0256500|COMBINER_EST|CI547396|0	Os05g0471000|mRNA|AK067959|CDS+3'UTR	Os09g0250700|mRNA|AK120335|CDS+3'UTR																Os01g0358400|mRNA|AK061826|CDS+3'UTR	Os08g0399600|mRNA|AK058957|CDS+3'UTR	Os03g0794700|mRNA|AK059548|CDS+3'UTR	Os09g0485900|mRNA|D83527|CDS+3'UTR	Os06g0151600|mRNA|AK102866|CDS+3'UTR	Os03g0586800|mRNA|AK063765|CDS+3'UTR	Os03g0586800|mRNA|AK063765|CDS+3'UTR	Os07g0626500|mRNA|AK059532|CDS+3'UTR	Os11g0168200|mRNA|AY236158|CDS	Os03g0424500|mRNA|AK067470|CDS+3'UTR	Os04g0459700|mRNA|AK102874|CDS+3'UTR					Os03g0125000|mRNA|AK070779|CDS+3'UTR	Os01g0723200|mRNA|AK122140|CDS+3'UTR			Os01g0723200|mRNA|AK122140|CDS+3'UTR
								Os04g0619400|mRNA|AK066337|CDS+3'UTR		Os02g0551100|mRNA|AB125307|CDS+3'UTR	Os02g0551100|mRNA|AB125307|CDS+3'UTR	Os04g0660600|mRNA|AK120899|CDS+3'UTR	Os03g0281500|mRNA|AK100137|CDS+3'UTR	Os07g0597200|mRNA|AK119897|CDS+3'UTR																Os03g0341100|mRNA|AK121580|CDS+3'UTR	Os07g0614500|mRNA|AK061069|CDS+3'UTR	Os07g0207400|mRNA|AK063732|CDS+3'UTR	Os04g0598200|COMBINER_EST|CI551112|0	Os03g0297100|mRNA|AK059192|CDS+3'UTR	Os03g0390000|mRNA|AK121621|CDS+3'UTR	Os03g0390000|mRNA|AK121621|CDS+3'UTR	Os11g0127900|mRNA|L36313|CDS+3'UTR	Os08g0120200|mRNA|AK103562|CDS+3'UTR	Os02g0121300|mRNA|AF263543|CDS+3'UTR	Os02g0102700|mRNA|AK061558|CDS+3'UTR					Os01g0102600|mRNA|AK062086|CDS+3'UTR	Os06g0151600|mRNA|AB111516|CDS+3'UTR			Os06g0151600|mRNA|AB111516|CDS+3'UTR
								Os03g0838100|mRNA|AK066616|CDS+3'UTR		Os10g0342300|COMBINER_EST|CI429411|6	Os10g0342300|COMBINER_EST|CI429411|6	Os01g0292200|mRNA|AK061640|CDS+3'UTR	Os03g0128700|mRNA|AK066500|CDS+3'UTR	Os05g0471000|mRNA|AK067959|CDS+3'UTR																Os06g0546400|mRNA|AK067243|CDS+3'UTR	Os02g0111700|mRNA|AK058280|CDS+3'UTR	Os02g0821200|mRNA|AK062099|CDS+3'UTR	Os08g0326400|mRNA|AK062210|CDS+3'UTR	Os08g0130500|mRNA|AK064857|CDS+3'UTR	Os02g0778200|mRNA|AK121954|CDS+3'UTR	Os02g0778200|mRNA|AK121954|CDS+3'UTR	Os03g0586800|mRNA|AK063765|CDS+3'UTR	Os03g0214100|mRNA|AB111916|CDS+3'UTR	Os11g0213600|mRNA|AK103461|CDS+3'UTR	Os05g0176000|COMBINER_EST|CI552743|0					Os08g0321000|mRNA|AK104404|CDS+3'UTR	Os07g0173700|COMBINER_EST|CI276662|6			Os07g0173700|COMBINER_EST|CI276662|6
								Os04g0616400|mRNA|AK101634|CDS+3'UTR		Os10g0467900|COMBINER_EST|Os10g0467900|8	Os10g0467900|COMBINER_EST|Os10g0467900|8	Os07g0134600|COMBINER_EST|CI406017|0	Os01g0725800|mRNA|AK101974|CDS+3'UTR	Os03g0281500|mRNA|AK100137|CDS+3'UTR																Os11g0168200|mRNA|AK099225|CDS+3'UTR	Os11g0168200|mRNA|D21299|5'UTR+CDS	Os02g0814700|mRNA|AK121994|CDS+3'UTR	Os02g0137200|mRNA|AK060290|CDS+3'UTR	Os08g0128500|COMBINER_EST|CI143648|6	Os01g0815800|mRNA|AK058706|UTR	Os01g0815800|mRNA|AK058706|UTR	Os03g0390000|mRNA|AK121621|CDS+3'UTR	Os06g0520600|mRNA|AK101510|CDS+3'UTR	Os05g0489800|mRNA|AY438639|CDS+3'UTR	Os01g0268300|mRNA|AK058666|CDS+3'UTR					Os01g0723200|mRNA|AK122140|CDS+3'UTR	Os08g0345800|mRNA|J04960|CDS+3'UTR			Os08g0345800|mRNA|J04960|CDS+3'UTR
								Os06g0606000|mRNA|AK102270|CDS+3'UTR		Os12g0608700|COMBINER_EST|Os12g0608700|8	Os12g0608700|COMBINER_EST|Os12g0608700|8	Os07g0542600|COMBINER_EST|CI552095|0	Os05g0318700|mRNA|AK120223|5'UTR+CDS	Os03g0128700|mRNA|AK066500|CDS+3'UTR																Os02g0105900|mRNA|D25237|5'UTR+CDS	Os01g0358400|mRNA|AK061826|CDS+3'UTR	Os05g0270800|COMBINER_EST|Os05g0270800|8	Os03g0794700|mRNA|AK059548|CDS+3'UTR	Os02g0797200|mRNA|AK120800|CDS+3'UTR	Os02g0285800|mRNA|AK072177|CDS+3'UTR	Os02g0285800|mRNA|AK072177|CDS+3'UTR	Os02g0778200|mRNA|AK121954|CDS+3'UTR	Os03g0294800|mRNA|AK066380|CDS+3'UTR	Os03g0231800|mRNA|AK098895|CDS+3'UTR	Os01g0199900|mRNA|AK068172|CDS+3'UTR					Os06g0151600|mRNA|AB111516|CDS+3'UTR	Os08g0421800|mRNA|AK103087|CDS+3'UTR			Os08g0421800|mRNA|AK103087|CDS+3'UTR
								Os07g0540800|COMBINER_EST|Os07g0540800|8		Os04g0616300|COMBINER_EST|CI435775|0	Os04g0616300|COMBINER_EST|CI435775|0	Os09g0442100|mRNA|AK111977|CDS+3'UTR	Os03g0160100|mRNA|AF305911|CDS+3'UTR	Os01g0725800|mRNA|AK101974|CDS+3'UTR																Os07g0450000|mRNA|AK121702|CDS+3'UTR	Os03g0341100|mRNA|AK121580|CDS+3'UTR	Os06g0679500|mRNA|AK108015|CDS+3'UTR	Os07g0207400|mRNA|AK063732|CDS+3'UTR	Os04g0551800|mRNA|AK121568|CDS+3'UTR	Os12g0277500|mRNA|AK061410|CDS+3'UTR	Os12g0277500|mRNA|AK061410|CDS+3'UTR	Os01g0815800|mRNA|AK058706|UTR	Os02g0321900|mRNA|AK062103|CDS+3'UTR	Os09g0568400|mRNA|AK060445|CDS+3'UTR	Os03g0721900|COMBINER_EST|CI237672|6					Os07g0173700|COMBINER_EST|CI276662|6	Os11g0237700|COMBINER_EST|CI555641|0			Os11g0237700|COMBINER_EST|CI555641|0
								Os04g0488700|mRNA|AK067266|CDS+3'UTR		Os06g0288100|mRNA|AK068504|CDS+3'UTR	Os06g0288100|mRNA|AK068504|CDS+3'UTR	Os04g0619400|mRNA|AK066337|CDS+3'UTR	Os05g0323800|mRNA|AK059093|CDS+3'UTR	Os05g0318700|mRNA|AK120223|5'UTR+CDS																Os08g0359600|mRNA|AK070753|CDS+3'UTR	Os06g0546400|mRNA|AK067243|CDS+3'UTR	Os07g0184300|mRNA|D10962|CDS+3'UTR	Os02g0821200|mRNA|AK062099|CDS+3'UTR	Os12g0115900|mRNA|AK058318|CDS+3'UTR	Os01g0954900|mRNA|AK110957|CDS+3'UTR	Os01g0954900|mRNA|AK110957|CDS+3'UTR	Os02g0285800|mRNA|AK072177|CDS+3'UTR	Os02g0135700|mRNA|AK059533|CDS+3'UTR	Os01g0193600|mRNA|AK068784|CDS+3'UTR	Os12g0438000|mRNA|AK071511|CDS+3'UTR					Os08g0345800|mRNA|J04960|CDS+3'UTR	Os03g0424500|mRNA|AK104954|CDS+3'UTR			Os03g0424500|mRNA|AK104954|CDS+3'UTR
								Os05g0323800|mRNA|AK101553|CDS+3'UTR		Os05g0256500|COMBINER_EST|CI547396|0	Os05g0256500|COMBINER_EST|CI547396|0	Os03g0838100|mRNA|AK066616|CDS+3'UTR	Os02g0777800|mRNA|AK066978|CDS+3'UTR	Os03g0160100|mRNA|AF305911|CDS+3'UTR																Os01g0328400|mRNA|AK061988|CDS+3'UTR	Os11g0168200|mRNA|AK099225|CDS+3'UTR	Os03g0109500|COMBINER_EST|CI426856|0	Os10g0484700|mRNA|AK067463|CDS+3'UTR	Os01g0679700|mRNA|AK119702|CDS+3'UTR	Os03g0177900|mRNA|D63582|CDS+3'UTR	Os03g0177900|mRNA|D63582|CDS+3'UTR	Os12g0277500|mRNA|AK061410|CDS+3'UTR	Os05g0350500|mRNA|AK061712|CDS+3'UTR	Os07g0229900|mRNA|AK071026|CDS+3'UTR	Os09g0246200|mRNA|AK059162|5'UTR+CDS					Os08g0421800|mRNA|AK103087|CDS+3'UTR	Os02g0714600|mRNA|AK103643|CDS+3'UTR			Os02g0714600|mRNA|AK103643|CDS+3'UTR
								Os01g0541900|mRNA|AK069784|CDS+3'UTR		Os04g0660600|mRNA|AK120899|CDS+3'UTR	Os04g0660600|mRNA|AK120899|CDS+3'UTR	Os04g0616400|mRNA|AK101634|CDS+3'UTR	Os02g0821400|mRNA|AK099147|CDS+3'UTR	Os05g0323800|mRNA|AK059093|CDS+3'UTR																Os12g0563200|mRNA|AK060401|CDS+3'UTR	Os02g0105900|mRNA|D25237|5'UTR+CDS	Os03g0122200|mRNA|AB042934|CDS+3'UTR	Os02g0814700|mRNA|AK121994|CDS+3'UTR	Os04g0649700|mRNA|AK100096|CDS+3'UTR	Os12g0514500|mRNA|AK069204|CDS+3'UTR	Os12g0514500|mRNA|AK069204|CDS+3'UTR	Os01g0954900|mRNA|AK110957|CDS+3'UTR	Os04g0433800|COMBINER_EST|CI533933|0	Os03g0370500|mRNA|AK103723|CDS+3'UTR	Os03g0824100|mRNA|AK065308|CDS+3'UTR					Os11g0237700|COMBINER_EST|CI555641|0	Os04g0132500|mRNA|AK121779|CDS+3'UTR			Os04g0132500|mRNA|AK121779|CDS+3'UTR
								Os02g0135200|mRNA|AY524973|CDS+3'UTR		Os01g0292200|mRNA|AK061640|CDS+3'UTR	Os01g0292200|mRNA|AK061640|CDS+3'UTR	Os06g0606000|mRNA|AK102270|CDS+3'UTR	Os02g0551100|mRNA|AB125307|CDS+3'UTR	Os02g0777800|mRNA|AK066978|CDS+3'UTR																Os07g0616600|mRNA|AK102735|CDS+3'UTR	Os07g0450000|mRNA|AK121702|CDS+3'UTR	Os03g0758800|mRNA|AJ252135|CDS+3'UTR	Os05g0270800|COMBINER_EST|Os05g0270800|8	Os01g0678600|mRNA|AK063019|CDS+3'UTR	Os03g0177500|mRNA|D63583|CDS+3'UTR	Os03g0177500|mRNA|D63583|CDS+3'UTR	Os03g0177900|mRNA|D63582|CDS+3'UTR	Os11g0615800|mRNA|AB080262|CDS+3'UTR	Os11g0168200|mRNA|AY236158|CDS	Os08g0175300|mRNA|AB047689|CDS+3'UTR					Os03g0424500|mRNA|AK104954|CDS+3'UTR	Os05g0557800|mRNA|AK105327|5'UTR+CDS			Os05g0557800|mRNA|AK105327|5'UTR+CDS
								Os01g0259200|mRNA|AK067283|CDS+3'UTR		Os07g0134600|COMBINER_EST|CI406017|0	Os07g0134600|COMBINER_EST|CI406017|0	Os07g0540800|COMBINER_EST|Os07g0540800|8	Os10g0342300|COMBINER_EST|CI429411|6	Os02g0821400|mRNA|AK099147|CDS+3'UTR																Os01g0251100|mRNA|AK073778|CDS+3'UTR	Os08g0359600|mRNA|AK070753|CDS+3'UTR	Os02g0259600|mRNA|AK064863|CDS+3'UTR	Os06g0679500|mRNA|AK108015|CDS+3'UTR	Os03g0790600|mRNA|AK103648|CDS+3'UTR	Os06g0562600|mRNA|AK105701|CDS+3'UTR	Os06g0562600|mRNA|AK105701|CDS+3'UTR	Os12g0514500|mRNA|AK069204|CDS+3'UTR	Os06g0683200|mRNA|AK070432|CDS+3'UTR	Os08g0120200|mRNA|AK103562|CDS+3'UTR	Os04g0637400|mRNA|AK065360|CDS+3'UTR					Os02g0714600|mRNA|AK103643|CDS+3'UTR	Os03g0308100|mRNA|AK099107|CDS+3'UTR			Os05g0596600|mRNA|AK107823|5'UTR+CDS
								Os07g0538300|COMBINER_EST|CI427025|0		Os07g0542600|COMBINER_EST|CI552095|0	Os07g0542600|COMBINER_EST|CI552095|0	Os04g0488700|mRNA|AK067266|CDS+3'UTR	Os10g0467900|COMBINER_EST|Os10g0467900|8	Os02g0551100|mRNA|AB125307|CDS+3'UTR																Os02g0728600|mRNA|AK063054|CDS+3'UTR	Os01g0328400|mRNA|AK061988|CDS+3'UTR	Os03g0278900|mRNA|AK105925|CDS+3'UTR	Os07g0184300|mRNA|D10962|CDS+3'UTR	Os05g0207700|mRNA|AK102665|CDS+3'UTR	Os04g0649700|mRNA|AK120146|CDS+3'UTR	Os04g0649700|mRNA|AK120146|CDS+3'UTR	Os03g0177500|mRNA|D63583|CDS+3'UTR	Os04g0631200|mRNA|AK099331|CDS+3'UTR	Os03g0214100|mRNA|AB111916|CDS+3'UTR	Os07g0660400|mRNA|AK065105|CDS+3'UTR					Os04g0132500|mRNA|AK121779|CDS+3'UTR	Os03g0411500|mRNA|AK071057|CDS+3'UTR			Os10g0539900|mRNA|AK102640|CDS+3'UTR
								Os01g0699100|mRNA|AK058518|5'UTR+CDS		Os09g0442100|mRNA|AK111977|CDS+3'UTR	Os09g0442100|mRNA|AK111977|CDS+3'UTR	Os05g0323800|mRNA|AK101553|CDS+3'UTR	Os12g0608700|COMBINER_EST|Os12g0608700|8	Os10g0342300|COMBINER_EST|CI429411|6																Os05g0243200|mRNA|AK061317|CDS+3'UTR	Os12g0563200|mRNA|AK060401|CDS+3'UTR	Os09g0424300|mRNA|AK067682|CDS+3'UTR	Os03g0109500|COMBINER_EST|CI426856|0	Os01g0231000|mRNA|AK104654|CDS+3'UTR	Os08g0117200|COMBINER_EST|AU029246|7	Os08g0117200|COMBINER_EST|AU029246|7	Os06g0562600|mRNA|AK105701|CDS+3'UTR	Os01g0276000|mRNA|AK122128|CDS+3'UTR	Os06g0520600|mRNA|AK101510|CDS+3'UTR	Os09g0433600|mRNA|AK058686|CDS+3'UTR					Os05g0557800|mRNA|AK105327|5'UTR+CDS	Os02g0220600|mRNA|D89802|CDS+3'UTR			Os03g0308100|mRNA|AK099107|CDS+3'UTR
								Os08g0112500|mRNA|AK104081|CDS+3'UTR		Os04g0619400|mRNA|AK066337|CDS+3'UTR	Os04g0619400|mRNA|AK066337|CDS+3'UTR	Os01g0541900|mRNA|AK069784|CDS+3'UTR	Os04g0616300|COMBINER_EST|CI435775|0	Os10g0467900|COMBINER_EST|Os10g0467900|8																Os03g0356300|mRNA|AK099034|CDS+3'UTR	Os07g0616600|mRNA|AK102735|CDS+3'UTR	Os11g0482000|mRNA|AK103918|CDS+3'UTR	Os03g0122200|mRNA|AB042934|CDS+3'UTR	Os03g0178000|mRNA|AK073196|CDS+3'UTR	Os05g0556900|mRNA|AK102775|CDS+3'UTR	Os05g0556900|mRNA|AK102775|CDS+3'UTR	Os04g0649700|mRNA|AK120146|CDS+3'UTR	Os03g0134300|mRNA|AK102053|CDS+3'UTR	Os03g0294800|mRNA|AK066380|CDS+3'UTR	Os07g0229700|mRNA|AK103353|CDS+3'UTR					Os05g0596600|mRNA|AK107823|5'UTR+CDS	Os04g0410200|COMBINER_EST|Os04g0410200|8			Os03g0411500|mRNA|AK071057|CDS+3'UTR
								Os09g0511000|mRNA|AK065118|CDS+3'UTR		Os03g0838100|mRNA|AK066616|CDS+3'UTR	Os03g0838100|mRNA|AK066616|CDS+3'UTR	Os02g0135200|mRNA|AY524973|CDS+3'UTR	Os06g0288100|mRNA|AK068504|CDS+3'UTR	Os12g0608700|COMBINER_EST|Os12g0608700|8																Os03g0182600|mRNA|AK066899|CDS+3'UTR	Os01g0251100|mRNA|AK073778|CDS+3'UTR	Os11g0216900|mRNA|AK060549|CDS+3'UTR	Os03g0758800|mRNA|AJ252135|CDS+3'UTR	Os02g0685900|COMBINER_EST|CI197796|6	Os03g0704000|COMBINER_EST|CI441502|0	Os03g0704000|COMBINER_EST|CI441502|0	Os08g0117200|COMBINER_EST|AU029246|7	Os04g0132500|mRNA|AK112081|CDS+3'UTR	Os02g0321900|mRNA|AK062103|CDS+3'UTR	Os01g0268300|mRNA|AK102391|CDS+3'UTR					Os10g0539900|mRNA|AK102640|CDS+3'UTR	Os02g0754300|mRNA|AK059012|CDS+3'UTR			Os02g0220600|mRNA|D89802|CDS+3'UTR
								Os07g0472400|mRNA|AK105684|CDS+3'UTR		Os04g0616400|mRNA|AK101634|CDS+3'UTR	Os04g0616400|mRNA|AK101634|CDS+3'UTR	Os01g0259200|mRNA|AK067283|CDS+3'UTR	Os05g0256500|COMBINER_EST|CI547396|0	Os04g0616300|COMBINER_EST|CI435775|0																Os01g0276000|mRNA|AK119715|CDS+3'UTR	Os02g0728600|mRNA|AK063054|CDS+3'UTR	Os02g0714600|mRNA|AK068469|CDS+3'UTR	Os02g0259600|mRNA|AK064863|CDS+3'UTR	Os02g0797400|mRNA|AK073980|CDS+3'UTR	Os02g0576700|mRNA|AK059578|CDS+3'UTR	Os02g0576700|mRNA|AK059578|CDS+3'UTR	Os05g0556900|mRNA|AK102775|CDS+3'UTR	Os06g0151600|mRNA|AK102866|CDS+3'UTR	Os04g0128900|mRNA|AK068976|CDS+3'UTR	Os02g0135700|mRNA|AK100570|CDS+3'UTR					Os03g0308100|mRNA|AK099107|CDS+3'UTR	Os03g0792600|mRNA|AK059559|CDS+3'UTR			Os04g0410200|COMBINER_EST|Os04g0410200|8
								Os03g0269300|mRNA|AK111884|CDS+3'UTR		Os06g0606000|mRNA|AK102270|CDS+3'UTR	Os06g0606000|mRNA|AK102270|CDS+3'UTR	Os07g0538300|COMBINER_EST|CI427025|0	Os01g0292200|mRNA|AK061640|CDS+3'UTR	Os06g0288100|mRNA|AK068504|CDS+3'UTR																Os07g0229900|mRNA|AK059090|CDS+3'UTR	Os05g0243200|mRNA|AK061317|CDS+3'UTR	Os02g0595700|mRNA|AK104785|CDS+3'UTR	Os03g0278900|mRNA|AK105925|CDS+3'UTR	Os11g0539200|mRNA|AK061093|CDS+3'UTR	Os03g0308100|mRNA|AK060518|CDS+3'UTR	Os03g0308100|mRNA|AK060518|CDS+3'UTR	Os03g0704000|COMBINER_EST|CI441502|0	Os03g0297100|mRNA|AK059192|CDS+3'UTR	Os02g0135700|mRNA|AK059533|CDS+3'UTR	Os08g0175300|mRNA|AK064462|CDS+3'UTR					Os03g0411500|mRNA|AK071057|CDS+3'UTR	Os03g0825300|mRNA|AK102693|CDS+3'UTR			Os04g0488100|mRNA|AY371047|CDS+3'UTR
								Os01g0113300|mRNA|AK111565|CDS+3'UTR		Os07g0540800|COMBINER_EST|Os07g0540800|8	Os07g0540800|COMBINER_EST|Os07g0540800|8	Os01g0699100|mRNA|AK058518|5'UTR+CDS	Os07g0134600|COMBINER_EST|CI406017|0	Os05g0256500|COMBINER_EST|CI547396|0																Os03g0182600|mRNA|AK104620|CDS+3'UTR	Os03g0356300|mRNA|AK099034|CDS+3'UTR	Os05g0388500|mRNA|AK098990|CDS+3'UTR	Os09g0424300|mRNA|AK067682|CDS+3'UTR	Os03g0598800|mRNA|AK121762|CDS+3'UTR	Os08g0512600|mRNA|AK059682|CDS+3'UTR	Os08g0512600|mRNA|AK059682|CDS+3'UTR	Os02g0576700|mRNA|AK059578|CDS+3'UTR	Os08g0130500|mRNA|AK064857|CDS+3'UTR	Os05g0350500|mRNA|AK061712|CDS+3'UTR	Os12g0415800|COMBINER_EST|Os12g0415800|8					Os02g0220600|mRNA|D89802|CDS+3'UTR	Os02g0830100|mRNA|AK070094|CDS+3'UTR			Os02g0754300|mRNA|AK059012|CDS+3'UTR
								Os01g0136400|mRNA|AK065470|CDS+3'UTR		Os04g0488700|mRNA|AK067266|CDS+3'UTR	Os04g0488700|mRNA|AK067266|CDS+3'UTR	Os08g0112500|mRNA|AK104081|CDS+3'UTR	Os01g0858900|mRNA|AK107493|CDS+3'UTR	Os01g0292200|mRNA|AK061640|CDS+3'UTR																Os07g0616600|mRNA|AK103952|CDS+3'UTR	Os03g0182600|mRNA|AK066899|CDS+3'UTR	Os05g0150800|mRNA|AK103505|CDS+3'UTR	Os11g0482000|mRNA|AK103918|CDS+3'UTR	Os03g0335500|mRNA|AK099708|CDS+3'UTR	Os03g0356300|mRNA|AK061469|CDS+3'UTR	Os03g0356300|mRNA|AK061469|CDS+3'UTR	Os03g0308100|mRNA|AK060518|CDS+3'UTR	Os08g0128500|COMBINER_EST|CI143648|6	Os04g0433800|COMBINER_EST|CI533933|0	Os03g0792600|mRNA|AK103751|CDS+3'UTR					Os04g0410200|COMBINER_EST|Os04g0410200|8	Os03g0424500|mRNA|AK067470|CDS+3'UTR			Os03g0792600|mRNA|AK059559|CDS+3'UTR
								Os03g0179400|mRNA|AK107046|CDS+3'UTR		Os11g0180200|COMBINER_EST|CI435559|6	Os11g0180200|COMBINER_EST|CI435559|6	Os09g0511000|mRNA|AK065118|CDS+3'UTR	Os07g0542600|COMBINER_EST|CI552095|0	Os07g0134600|COMBINER_EST|CI406017|0																Os03g0758800|mRNA|AJ312906|CDS+3'UTR	Os01g0276000|mRNA|AK119715|CDS+3'UTR	Os09g0568400|mRNA|AK059386|CDS+3'UTR	Os11g0216900|mRNA|AK060549|CDS+3'UTR	Os03g0200500|mRNA|AK069251|CDS+3'UTR	Os02g0778200|mRNA|AK065948|CDS+3'UTR	Os02g0778200|mRNA|AK065948|CDS+3'UTR	Os08g0512600|mRNA|AK059682|CDS+3'UTR	Os02g0797200|mRNA|AK120800|CDS+3'UTR	Os04g0498700|mRNA|AK121011|CDS+3'UTR	Os02g0714600|mRNA|AK104867|CDS+3'UTR					Os04g0488100|mRNA|AY371047|CDS+3'UTR	Os02g0121300|mRNA|AF263543|CDS+3'UTR			Os03g0825300|mRNA|AK102693|CDS+3'UTR
								Os02g0769800|mRNA|AK062956|CDS+3'UTR		Os05g0323800|mRNA|AK101553|CDS+3'UTR	Os05g0323800|mRNA|AK101553|CDS+3'UTR	Os07g0472400|mRNA|AK105684|CDS+3'UTR	Os09g0442100|mRNA|AK111977|CDS+3'UTR	Os01g0858900|mRNA|AK107493|CDS+3'UTR																Os04g0613600|COMBINER_EST|CI562427|0	Os07g0229900|mRNA|AK059090|CDS+3'UTR	Os03g0182600|mRNA|AK061289|CDS+3'UTR	Os02g0714600|mRNA|AK068469|CDS+3'UTR	Os08g0540400|mRNA|AK103306|CDS+3'UTR	Os11g0523800|mRNA|AK065936|CDS+3'UTR	Os11g0523800|mRNA|AK065936|CDS+3'UTR	Os03g0356300|mRNA|AK061469|CDS+3'UTR	Os04g0551800|mRNA|AK121568|CDS+3'UTR	Os11g0615800|mRNA|AB080262|CDS+3'UTR	Os05g0141400|mRNA|AK071339|CDS+3'UTR					Os02g0754300|mRNA|AK059012|CDS+3'UTR	Os11g0213600|mRNA|AK103461|CDS+3'UTR			Os02g0830100|mRNA|AK070094|CDS+3'UTR
								Os02g0807900|mRNA|AK119341|CDS+3'UTR		Os01g0541900|mRNA|AK069784|CDS+3'UTR	Os01g0541900|mRNA|AK069784|CDS+3'UTR	Os03g0269300|mRNA|AK111884|CDS+3'UTR	Os04g0619400|mRNA|AK066337|CDS+3'UTR	Os07g0542600|COMBINER_EST|CI552095|0																Os05g0460700|mRNA|AK103320|CDS+3'UTR	Os03g0182600|mRNA|AK104620|CDS+3'UTR	Os05g0541900|mRNA|AK066599|CDS+3'UTR	Os02g0595700|mRNA|AK104785|CDS+3'UTR	Os10g0170200|mRNA|AK121628|CDS+3'UTR	Os03g0266800|mRNA|AK100780|CDS+3'UTR	Os03g0266800|mRNA|AK100780|CDS+3'UTR	Os02g0778200|mRNA|AK065948|CDS+3'UTR	Os08g0559600|mRNA|AK103178|CDS+3'UTR	Os06g0683200|mRNA|AK070432|CDS+3'UTR	Os08g0538000|mRNA|AK119836|CDS+3'UTR					Os03g0792600|mRNA|AK059559|CDS+3'UTR	Os02g0280200|COMBINER_EST|Os02g0280200|8			Os03g0424500|mRNA|AK067470|CDS+3'UTR
								Os10g0518800|mRNA|AK100288|CDS+3'UTR		Os02g0135200|mRNA|AY524973|CDS+3'UTR	Os02g0135200|mRNA|AY524973|CDS+3'UTR	Os01g0113300|mRNA|AK111565|CDS+3'UTR	Os03g0838100|mRNA|AK066616|CDS+3'UTR	Os09g0442100|mRNA|AK111977|CDS+3'UTR																Os07g0616600|mRNA|AK058308|CDS+3'UTR	Os07g0616600|mRNA|AK103952|CDS+3'UTR	Os03g0122200|mRNA|AK065033|CDS+3'UTR	Os05g0388500|mRNA|AK098990|CDS+3'UTR	Os10g0418000|mRNA|AF193345|CDS+3'UTR	Os09g0502000|mRNA|AK120524|CDS+3'UTR	Os09g0502000|mRNA|AK120524|CDS+3'UTR	Os11g0523800|mRNA|AK065936|CDS+3'UTR	Os12g0631800|mRNA|AK067318|CDS+3'UTR	Os01g0276000|mRNA|AK122128|CDS+3'UTR	Os01g0152900|mRNA|AB075378|CDS+3'UTR					Os03g0825300|mRNA|AK102693|CDS+3'UTR	Os05g0489800|mRNA|AY438639|CDS+3'UTR			Os02g0121300|mRNA|AF263543|CDS+3'UTR
								Os06g0660800|COMBINER_EST|Os06g0660800|8		Os01g0259200|mRNA|AK067283|CDS+3'UTR	Os01g0259200|mRNA|AK067283|CDS+3'UTR	Os01g0136400|mRNA|AK065470|CDS+3'UTR	Os04g0616400|mRNA|AK101634|CDS+3'UTR	Os04g0619400|mRNA|AK066337|CDS+3'UTR																Os11g0433900|mRNA|AK059679|CDS+3'UTR	Os08g0345800|mRNA|AK058246|CDS+3'UTR	Os11g0523800|mRNA|AF140228|CDS	Os05g0150800|mRNA|AK103505|CDS+3'UTR	Os11g0124900|mRNA|AK105411|CDS+3'UTR	Os08g0382400|mRNA|AK099874|CDS+3'UTR	Os08g0382400|mRNA|AK099874|CDS+3'UTR	Os03g0266800|mRNA|AK100780|CDS+3'UTR	Os12g0115900|mRNA|AK058318|CDS+3'UTR	Os03g0134300|mRNA|AK102053|CDS+3'UTR	Os01g0927000|mRNA|AK106700|CDS+3'UTR					Os02g0830100|mRNA|AK070094|CDS+3'UTR	Os03g0231800|mRNA|AK098895|CDS+3'UTR			Os11g0213600|mRNA|AK103461|CDS+3'UTR
								Os03g0285800|mRNA|AF216315|CDS+3'UTR		Os07g0538300|COMBINER_EST|CI427025|0	Os07g0538300|COMBINER_EST|CI427025|0	Os03g0179400|mRNA|AK107046|CDS+3'UTR	Os06g0606000|mRNA|AK102270|CDS+3'UTR	Os03g0838100|mRNA|AK066616|CDS+3'UTR																Os05g0182800|mRNA|AK061951|CDS+3'UTR	Os03g0758800|mRNA|AJ312906|CDS+3'UTR	Os05g0155100|mRNA|AK102810|CDS+3'UTR	Os09g0568400|mRNA|AK059386|CDS+3'UTR	Os11g0484300|mRNA|AK121422|CDS+3'UTR	Os02g0644000|mRNA|AY062178|CDS+3'UTR	Os02g0644000|mRNA|AY062178|CDS+3'UTR	Os09g0502000|mRNA|AK120524|CDS+3'UTR	Os01g0679700|mRNA|AK119702|CDS+3'UTR	Os04g0132500|mRNA|AK112081|CDS+3'UTR	Os05g0540100|mRNA|AK103819|CDS+3'UTR					Os03g0424500|mRNA|AK067470|CDS+3'UTR	Os09g0568400|mRNA|AK060445|CDS+3'UTR			Os03g0822000|mRNA|AF247164|CDS+3'UTR
								Os02g0126400|mRNA|AK060738|CDS+3'UTR		Os01g0699100|mRNA|AK058518|5'UTR+CDS	Os01g0699100|mRNA|AK058518|5'UTR+CDS	Os02g0769800|mRNA|AK062956|CDS+3'UTR	Os06g0506600|mRNA|AK066232|CDS+3'UTR	Os04g0616400|mRNA|AK101634|CDS+3'UTR																Os03g0125000|mRNA|AK098999|CDS+3'UTR	Os04g0613600|COMBINER_EST|CI562427|0	Os08g0234000|mRNA|AK061680|CDS+3'UTR	Os03g0182600|mRNA|AK061289|CDS+3'UTR	Os12g0176500|mRNA|AB045677|CDS+3'UTR	Os07g0415200|mRNA|AK101796|CDS+3'UTR	Os07g0415200|mRNA|AK101796|CDS+3'UTR	Os08g0382400|mRNA|AK099874|CDS+3'UTR	Os04g0649700|mRNA|AK100096|CDS+3'UTR	Os06g0151600|mRNA|AK102866|CDS+3'UTR	Os11g0311300|mRNA|AK073252|CDS+3'UTR					Os02g0121300|mRNA|AF263543|CDS+3'UTR	Os01g0193600|mRNA|AK068784|CDS+3'UTR			Os05g0489800|mRNA|AY438639|CDS+3'UTR
								Os07g0584100|mRNA|AK105268|CDS+3'UTR		Os08g0112500|mRNA|AK104081|CDS+3'UTR	Os08g0112500|mRNA|AK104081|CDS+3'UTR	Os02g0807900|mRNA|AK119341|CDS+3'UTR	Os01g0839700|mRNA|AK099038|CDS+3'UTR	Os06g0606000|mRNA|AK102270|CDS+3'UTR																Os05g0490100|mRNA|AK120984|CDS+3'UTR	Os05g0460700|mRNA|AK103320|CDS+3'UTR	Os03g0781500|COMBINER_EST|CI006244|0	Os05g0541900|mRNA|AK066599|CDS+3'UTR	Os03g0756000|mRNA|AK103893|CDS+3'UTR	Os06g0645400|mRNA|AK105391|CDS+3'UTR	Os06g0645400|mRNA|AK105391|CDS+3'UTR	Os02g0644000|mRNA|AY062178|CDS+3'UTR	Os01g0678600|mRNA|AK063019|CDS+3'UTR	Os03g0297100|mRNA|AK059192|CDS+3'UTR	Os04g0497600|mRNA|AK059415|CDS+3'UTR					Os11g0213600|mRNA|AK103461|CDS+3'UTR	Os07g0229900|mRNA|AK071026|CDS+3'UTR			Os03g0231800|mRNA|AK098895|CDS+3'UTR
								Os04g0540900|mRNA|AK066397|CDS+3'UTR		Os09g0511000|mRNA|AK065118|CDS+3'UTR	Os09g0511000|mRNA|AK065118|CDS+3'UTR	Os10g0518800|mRNA|AK100288|CDS+3'UTR	Os07g0540800|COMBINER_EST|Os07g0540800|8	Os06g0506600|mRNA|AK066232|CDS+3'UTR																Os02g0103700|mRNA|AK062502|CDS+3'UTR	Os07g0616600|mRNA|AK058308|CDS+3'UTR	Os11g0523800|mRNA|AJ306306|CDS	Os03g0122200|mRNA|AK065033|CDS+3'UTR	Os03g0379500|mRNA|AK064760|CDS+3'UTR	Os05g0477300|mRNA|AK098982|CDS+3'UTR	Os05g0477300|mRNA|AK098982|CDS+3'UTR	Os07g0415200|mRNA|AK101796|CDS+3'UTR	Os03g0790600|mRNA|AK103648|CDS+3'UTR	Os08g0130500|mRNA|AK064857|CDS+3'UTR	Os12g0176500|mRNA|AK103718|CDS+3'UTR					Os03g0822000|mRNA|AF247164|CDS+3'UTR	Os03g0370500|mRNA|AK103723|CDS+3'UTR			Os09g0568400|mRNA|AK060445|CDS+3'UTR
								Os03g0128700|mRNA|AF048691|CDS+3'UTR		Os07g0472400|mRNA|AK105684|CDS+3'UTR	Os07g0472400|mRNA|AK105684|CDS+3'UTR	Os06g0660800|COMBINER_EST|Os06g0660800|8	Os04g0488700|mRNA|AK067266|CDS+3'UTR	Os01g0839700|mRNA|AK099038|CDS+3'UTR																Os02g0103700|mRNA|AK102186|CDS+3'UTR	Os11g0433900|mRNA|AK059679|CDS+3'UTR	Os08g0399600|mRNA|AK058957|CDS+3'UTR	Os11g0523800|mRNA|AF140228|CDS	Os01g0777300|COMBINER_EST|CI118577|6	Os11g0155900|mRNA|U77296|CDS+3'UTR	Os11g0155900|mRNA|U77296|CDS+3'UTR	Os06g0645400|mRNA|AK105391|CDS+3'UTR	Os05g0207700|mRNA|AK102665|CDS+3'UTR	Os08g0273300|COMBINER_EST|CI546690|0	Os01g0901200|mRNA|AK103365|CDS+3'UTR					Os05g0489800|mRNA|AY438639|CDS+3'UTR	Os11g0168200|mRNA|AY236158|CDS			Os01g0193600|mRNA|AK068784|CDS+3'UTR
								Os01g0296100|mRNA|AK102400|CDS+3'UTR		Os03g0269300|mRNA|AK111884|CDS+3'UTR	Os03g0269300|mRNA|AK111884|CDS+3'UTR	Os03g0285800|mRNA|AF216315|CDS+3'UTR	Os11g0180200|COMBINER_EST|CI435559|6	Os07g0540800|COMBINER_EST|Os07g0540800|8																Os03g0154700|mRNA|AK104111|CDS+3'UTR	Os05g0182800|mRNA|AK061951|CDS+3'UTR	Os07g0614500|mRNA|AK061069|CDS+3'UTR	Os05g0155100|mRNA|AK102810|CDS+3'UTR	Os02g0562700|mRNA|AB110167|CDS+3'UTR	Os03g0825300|mRNA|AK105593|CDS+3'UTR	Os03g0825300|mRNA|AK105593|CDS+3'UTR	Os05g0477300|mRNA|AK098982|CDS+3'UTR	Os01g0231000|mRNA|AK104654|CDS+3'UTR	Os08g0128500|COMBINER_EST|CI143648|6	Os03g0174500|mRNA|AK066881|CDS+3'UTR					Os03g0231800|mRNA|AK098895|CDS+3'UTR	Os08g0120200|mRNA|AK103562|CDS+3'UTR			Os07g0229900|mRNA|AK071026|CDS+3'UTR
								Os01g0822200|mRNA|AK103249|CDS+3'UTR		Os01g0113300|mRNA|AK111565|CDS+3'UTR	Os01g0113300|mRNA|AK111565|CDS+3'UTR	Os02g0126400|mRNA|AK060738|CDS+3'UTR	Os05g0323800|mRNA|AK101553|CDS+3'UTR	Os04g0488700|mRNA|AK067266|CDS+3'UTR																Os05g0155100|mRNA|AK061929|CDS+3'UTR	Os03g0125000|mRNA|AK098999|CDS+3'UTR	Os02g0111700|mRNA|AK058280|CDS+3'UTR	Os08g0234000|mRNA|AK061680|CDS+3'UTR	Os08g0326400|mRNA|AK121204|CDS+3'UTR	Os02g0606900|mRNA|AK072375|CDS+3'UTR	Os02g0606900|mRNA|AK072375|CDS+3'UTR	Os11g0155900|mRNA|U77296|CDS+3'UTR	Os03g0178000|mRNA|AK073196|CDS+3'UTR	Os02g0797200|mRNA|AK120800|CDS+3'UTR	Os07g0647900|mRNA|AK063527|CDS+3'UTR					Os07g0160600|mRNA|AK098844|CDS+3'UTR	Os03g0214100|mRNA|AB111916|CDS+3'UTR			Os03g0370500|mRNA|AK103723|CDS+3'UTR
								Os03g0285800|mRNA|AF332873|CDS+3'UTR		Os01g0136400|mRNA|AK065470|CDS+3'UTR	Os01g0136400|mRNA|AK065470|CDS+3'UTR	Os07g0584100|mRNA|AK105268|CDS+3'UTR	Os01g0541900|mRNA|AK069784|CDS+3'UTR	Os11g0180200|COMBINER_EST|CI435559|6																Os03g0798600|mRNA|D29729|CDS+3'UTR	Os08g0345800|mRNA|AF378188|CDS	Os04g0484900|mRNA|AK122179|CDS+3'UTR	Os03g0781500|COMBINER_EST|CI006244|0	Os05g0557000|mRNA|D29723|5'UTR+CDS	Os02g0644000|mRNA|AB081464|CDS+3'UTR	Os02g0644000|mRNA|AB081464|CDS+3'UTR	Os03g0825300|mRNA|AK105593|CDS+3'UTR	Os02g0685900|COMBINER_EST|CI197796|6	Os04g0551800|mRNA|AK121568|CDS+3'UTR	Os08g0175300|mRNA|AK103236|CDS+3'UTR					Os09g0568400|mRNA|AK060445|CDS+3'UTR	Os06g0520600|mRNA|AK101510|CDS+3'UTR			Os11g0168200|mRNA|AY236158|CDS
								Os03g0285800|mRNA|AF479884|CDS+3'UTR		Os03g0179400|mRNA|AK107046|CDS+3'UTR	Os03g0179400|mRNA|AK107046|CDS+3'UTR	Os04g0540900|mRNA|AK066397|CDS+3'UTR	Os02g0135200|mRNA|AY524973|CDS+3'UTR	Os05g0323800|mRNA|AK101553|CDS+3'UTR																Os05g0566500|mRNA|AK073468|CDS+3'UTR	Os05g0490100|mRNA|AK120984|CDS+3'UTR	Os11g0168200|mRNA|D21299|5'UTR+CDS	Os11g0523800|mRNA|AJ306306|CDS	Os03g0177900|mRNA|AK119647|CDS+3'UTR	Os02g0105900|mRNA|AK102423|CDS+3'UTR	Os02g0105900|mRNA|AK102423|CDS+3'UTR	Os02g0606900|mRNA|AK072375|CDS+3'UTR	Os02g0797400|mRNA|AK073980|CDS+3'UTR	Os08g0559600|mRNA|AK103178|CDS+3'UTR	Os03g0856100|mRNA|AK067137|CDS+3'UTR					Os01g0193600|mRNA|AK068784|CDS+3'UTR	Os03g0294800|mRNA|AK066380|CDS+3'UTR			Os08g0120200|mRNA|AK103562|CDS+3'UTR
								Os02g0118200|mRNA|AK111716|CDS+3'UTR		Os02g0769800|mRNA|AK062956|CDS+3'UTR	Os02g0769800|mRNA|AK062956|CDS+3'UTR	Os03g0128700|mRNA|AF048691|CDS+3'UTR	Os01g0259200|mRNA|AK067283|CDS+3'UTR	Os01g0541900|mRNA|AK069784|CDS+3'UTR																Os03g0577000|mRNA|AK099146|CDS+3'UTR	Os02g0103700|mRNA|AK062502|CDS+3'UTR	Os01g0358400|mRNA|AK061826|CDS+3'UTR	Os08g0399600|mRNA|AK058957|CDS+3'UTR	Os01g0896800|mRNA|AK065268|CDS+3'UTR	Os08g0399600|mRNA|AK071873|CDS+3'UTR	Os08g0399600|mRNA|AK071873|CDS+3'UTR	Os02g0644000|mRNA|AB081464|CDS+3'UTR	Os11g0539200|mRNA|AK061093|CDS+3'UTR	Os12g0631800|mRNA|AK067318|CDS+3'UTR	Os08g0113200|mRNA|AB118000|CDS+3'UTR					Os07g0229900|mRNA|AK071026|CDS+3'UTR	Os02g0321900|mRNA|AK062103|CDS+3'UTR			Os03g0214100|mRNA|AB111916|CDS+3'UTR
								Os07g0537600|COMBINER_EST|Os07g0537600|8		Os02g0807900|mRNA|AK119341|CDS+3'UTR	Os02g0807900|mRNA|AK119341|CDS+3'UTR	Os01g0296100|mRNA|AK102400|CDS+3'UTR	Os07g0538300|COMBINER_EST|CI427025|0	Os02g0135200|mRNA|AY524973|CDS+3'UTR																Os03g0347200|mRNA|AK058460|CDS+3'UTR	Os02g0103700|mRNA|AK102186|CDS+3'UTR	Os03g0341100|mRNA|AK121580|CDS+3'UTR	Os07g0614500|mRNA|AK061069|CDS+3'UTR	Os10g0117000|COMBINER_EST|CI537158|0	Os07g0229900|mRNA|AK121720|CDS+3'UTR	Os07g0229900|mRNA|AK121720|CDS+3'UTR	Os02g0105900|mRNA|AK102423|CDS+3'UTR	Os03g0598800|mRNA|AK121762|CDS+3'UTR	Os12g0115900|mRNA|AK058318|CDS+3'UTR	Os05g0540100|mRNA|AB021666|CDS+3'UTR					Os03g0370500|mRNA|AK103723|CDS+3'UTR	Os04g0128900|mRNA|AK068976|CDS+3'UTR			Os06g0520600|mRNA|AK101510|CDS+3'UTR
								Os10g0101000|mRNA|AK121858|CDS+3'UTR		Os10g0518800|mRNA|AK100288|CDS+3'UTR	Os10g0518800|mRNA|AK100288|CDS+3'UTR	Os01g0822200|mRNA|AK103249|CDS+3'UTR	Os01g0699100|mRNA|AK058518|5'UTR+CDS	Os01g0259200|mRNA|AK067283|CDS+3'UTR																Os05g0155100|mRNA|AK120877|CDS+3'UTR	Os03g0154700|mRNA|AK104111|CDS+3'UTR	Os06g0546400|mRNA|AK067243|CDS+3'UTR	Os02g0111700|mRNA|AK058280|CDS+3'UTR	Os07g0180900|mRNA|AK104447|CDS+3'UTR	Os02g0817600|mRNA|AK104802|CDS+3'UTR	Os02g0817600|mRNA|AK104802|CDS+3'UTR	Os08g0399600|mRNA|AK071873|CDS+3'UTR	Os03g0335500|mRNA|AK099708|CDS+3'UTR	Os01g0679700|mRNA|AK119702|CDS+3'UTR	Os04g0253000|mRNA|AK073668|CDS+3'UTR					Os11g0168200|mRNA|AY236158|CDS	Os02g0135700|mRNA|AK059533|CDS+3'UTR			Os03g0294800|mRNA|AK066380|CDS+3'UTR
								Os07g0542400|mRNA|AK111865|CDS+3'UTR		Os06g0660800|COMBINER_EST|Os06g0660800|8	Os06g0660800|COMBINER_EST|Os06g0660800|8	Os03g0285800|mRNA|AF332873|CDS+3'UTR	Os08g0112500|mRNA|AK104081|CDS+3'UTR	Os07g0538300|COMBINER_EST|CI427025|0																Os11g0602600|mRNA|AK072671|CDS+3'UTR	Os05g0155100|mRNA|AK061929|CDS+3'UTR	Os11g0168200|mRNA|AK099225|CDS+3'UTR	Os04g0484900|mRNA|AK122179|CDS+3'UTR	Os08g0526100|mRNA|AK100965|CDS+3'UTR	Os07g0523300|mRNA|AK060727|UTR	Os07g0523300|mRNA|AK060727|UTR	Os07g0229900|mRNA|AK121720|CDS+3'UTR	Os03g0200500|mRNA|AK069251|CDS+3'UTR	Os04g0649700|mRNA|AK100096|CDS+3'UTR	Os11g0186400|mRNA|AB037899|CDS+3'UTR					Os08g0120200|mRNA|AK103562|CDS+3'UTR	Os05g0350500|mRNA|AK061712|CDS+3'UTR			Os03g0254000|COMBINER_EST|CI431362|0
								Os02g0236200|mRNA|AK073725|CDS+3'UTR		Os03g0285800|mRNA|AF216315|CDS+3'UTR	Os03g0285800|mRNA|AF216315|CDS+3'UTR	Os03g0285800|mRNA|AF479884|CDS+3'UTR	Os09g0511000|mRNA|AK065118|CDS+3'UTR	Os01g0699100|mRNA|AK058518|5'UTR+CDS																Os11g0482000|mRNA|AK059558|CDS+3'UTR	Os03g0798600|mRNA|D29729|CDS+3'UTR	Os02g0105900|mRNA|D25237|5'UTR+CDS	Os11g0168200|mRNA|D21299|5'UTR+CDS	Os05g0480400|mRNA|AK120115|CDS+3'UTR	Os02g0527600|COMBINER_EST|CI439382|6	Os02g0527600|COMBINER_EST|CI439382|6	Os02g0817600|mRNA|AK104802|CDS+3'UTR	Os08g0540400|mRNA|AK103306|CDS+3'UTR	Os01g0678600|mRNA|AK063019|CDS+3'UTR	Os10g0574500|COMBINER_EST|CI279708|6					Os03g0214100|mRNA|AB111916|CDS+3'UTR	Os04g0433800|COMBINER_EST|CI533933|0			Os02g0321900|mRNA|AK062103|CDS+3'UTR
								Os04g0103500|mRNA|AK073860|CDS+3'UTR		Os02g0126400|mRNA|AK060738|CDS+3'UTR	Os02g0126400|mRNA|AK060738|CDS+3'UTR	Os02g0118200|mRNA|AK111716|CDS+3'UTR	Os07g0472400|mRNA|AK105684|CDS+3'UTR	Os08g0112500|mRNA|AK104081|CDS+3'UTR																Os05g0477300|mRNA|AK061933|CDS+3'UTR	Os05g0566500|mRNA|AK073468|CDS+3'UTR	Os05g0573700|mRNA|AK061892|CDS+3'UTR	Os01g0358400|mRNA|AK061826|CDS+3'UTR	Os03g0221500|mRNA|AY217745|CDS	Os07g0180900|mRNA|AK060711|CDS+3'UTR	Os07g0180900|mRNA|AK060711|CDS+3'UTR	Os07g0523300|mRNA|AK060727|UTR	Os10g0170200|mRNA|AK121628|CDS+3'UTR	Os03g0790600|mRNA|AK103648|CDS+3'UTR	Os10g0104900|mRNA|AK112062|CDS+3'UTR					Os06g0520600|mRNA|AK101510|CDS+3'UTR	Os04g0498700|mRNA|AK121011|CDS+3'UTR			Os04g0128900|mRNA|AK068976|CDS+3'UTR
								Os03g0773300|mRNA|AK058587|CDS+3'UTR		Os07g0584100|mRNA|AK105268|CDS+3'UTR	Os07g0584100|mRNA|AK105268|CDS+3'UTR	Os07g0537600|COMBINER_EST|Os07g0537600|8	Os03g0269300|mRNA|AK111884|CDS+3'UTR	Os09g0511000|mRNA|AK065118|CDS+3'UTR																Os03g0200500|mRNA|AK104699|CDS+3'UTR	Os03g0577000|mRNA|AK099146|CDS+3'UTR	Os07g0450000|mRNA|AK121702|CDS+3'UTR	Os03g0341100|mRNA|AK121580|CDS+3'UTR	Os03g0221500|mRNA|AK109516|CDS+3'UTR	Os12g0277500|mRNA|AK120503|CDS+3'UTR	Os12g0277500|mRNA|AK120503|CDS+3'UTR	Os02g0527600|COMBINER_EST|CI439382|6	Os01g0951200|mRNA|AB031395|CDS+3'UTR	Os05g0207700|mRNA|AK102665|CDS+3'UTR	Os05g0235800|mRNA|AK102937|CDS+3'UTR					Os03g0294800|mRNA|AK066380|CDS+3'UTR	Os11g0615800|mRNA|AB080262|CDS+3'UTR			Os02g0135700|mRNA|AK059533|CDS+3'UTR
								Os03g0838100|mRNA|AK119863|CDS+3'UTR		Os04g0540900|mRNA|AK066397|CDS+3'UTR	Os04g0540900|mRNA|AK066397|CDS+3'UTR	Os10g0101000|mRNA|AK121858|CDS+3'UTR	Os01g0113300|mRNA|AK111565|CDS+3'UTR	Os07g0472400|mRNA|AK105684|CDS+3'UTR																Os01g0678600|mRNA|AK120629|CDS+3'UTR	Os03g0347200|mRNA|AK058460|CDS+3'UTR	Os08g0359600|mRNA|AK070753|CDS+3'UTR	Os06g0546400|mRNA|AK067243|CDS+3'UTR	Os08g0530200|mRNA|AK062052|CDS+3'UTR	Os01g0897000|COMBINER_EST|CI522617|0	Os01g0897000|COMBINER_EST|CI522617|0	Os07g0180900|mRNA|AK060711|CDS+3'UTR	Os10g0418000|mRNA|AF193345|CDS+3'UTR	Os01g0231000|mRNA|AK104654|CDS+3'UTR	Os08g0191200|mRNA|AK106101|CDS+3'UTR					Os03g0254000|COMBINER_EST|CI431362|0	Os06g0683200|mRNA|AK070432|CDS+3'UTR			Os05g0350500|mRNA|AK061712|CDS+3'UTR
								Os05g0550700|COMBINER_EST|Os05g0550700|8		Os03g0128700|mRNA|AF048691|CDS+3'UTR	Os03g0128700|mRNA|AF048691|CDS+3'UTR	Os07g0542400|mRNA|AK111865|CDS+3'UTR	Os01g0136400|mRNA|AK065470|CDS+3'UTR	Os03g0269300|mRNA|AK111884|CDS+3'UTR																Os07g0544900|mRNA|AK070349|CDS+3'UTR	Os05g0155100|mRNA|AK120877|CDS+3'UTR	Os01g0328400|mRNA|AK061988|CDS+3'UTR	Os11g0168200|mRNA|AK099225|CDS+3'UTR	Os07g0619800|mRNA|AK067709|CDS+3'UTR	Os05g0353500|COMBINER_EST|CI163664|6	Os05g0353500|COMBINER_EST|CI163664|6	Os12g0277500|mRNA|AK120503|CDS+3'UTR	Os11g0124900|mRNA|AK105411|CDS+3'UTR	Os03g0178000|mRNA|AK073196|CDS+3'UTR						Os02g0321900|mRNA|AK062103|CDS+3'UTR	Os04g0631200|mRNA|AK099331|CDS+3'UTR			Os04g0433800|COMBINER_EST|CI533933|0
								Os07g0637000|mRNA|AK107137|CDS+3'UTR		Os01g0296100|mRNA|AK102400|CDS+3'UTR	Os01g0296100|mRNA|AK102400|CDS+3'UTR	Os02g0236200|mRNA|AK073725|CDS+3'UTR	Os03g0179400|mRNA|AK107046|CDS+3'UTR	Os01g0113300|mRNA|AK111565|CDS+3'UTR																Os08g0538000|mRNA|AK068997|CDS+3'UTR	Os11g0602600|mRNA|AK072671|CDS+3'UTR	Os12g0563200|mRNA|AK060401|CDS+3'UTR	Os02g0105900|mRNA|D25237|5'UTR+CDS	Os04g0546300|mRNA|AK102945|CDS+3'UTR	Os03g0586800|mRNA|AK099302|CDS+3'UTR	Os03g0586800|mRNA|AK099302|CDS+3'UTR	Os01g0897000|COMBINER_EST|CI522617|0	Os11g0484300|mRNA|AK121422|CDS+3'UTR	Os06g0191700|COMBINER_EST|CI086756|6						Os04g0128900|mRNA|AK068976|CDS+3'UTR	Os01g0276000|mRNA|AK122128|CDS+3'UTR			Os04g0498700|mRNA|AK121011|CDS+3'UTR
								Os02g0625300|COMBINER_EST|BU673731|7		Os01g0822200|mRNA|AK103249|CDS+3'UTR	Os01g0822200|mRNA|AK103249|CDS+3'UTR	Os04g0103500|mRNA|AK073860|CDS+3'UTR	Os02g0769800|mRNA|AK062956|CDS+3'UTR	Os01g0136400|mRNA|AK065470|CDS+3'UTR																Os04g0376000|mRNA|AK064842|CDS+3'UTR	Os11g0482000|mRNA|AK059558|CDS+3'UTR	Os07g0616600|mRNA|AK102735|CDS+3'UTR	Os05g0573700|mRNA|AK061892|CDS+3'UTR	Os07g0626500|mRNA|AK059532|CDS+3'UTR	Os01g0666900|COMBINER_EST|CI319319|3	Os01g0666900|COMBINER_EST|CI319319|3	Os05g0353500|COMBINER_EST|CI163664|6	Os12g0176500|mRNA|AB045677|CDS+3'UTR	Os02g0685900|COMBINER_EST|CI197796|6						Os02g0135700|mRNA|AK059533|CDS+3'UTR	Os03g0134300|mRNA|AK102053|CDS+3'UTR			Os11g0615800|mRNA|AB080262|CDS+3'UTR
								Os07g0550400|COMBINER_EST|CI198596|6		Os03g0285800|mRNA|AF332873|CDS+3'UTR	Os03g0285800|mRNA|AF332873|CDS+3'UTR	Os03g0773300|mRNA|AK058587|CDS+3'UTR	Os02g0807900|mRNA|AK119341|CDS+3'UTR	Os03g0179400|mRNA|AK107046|CDS+3'UTR																Os02g0228900|mRNA|AK121870|CDS+3'UTR	Os05g0477300|mRNA|AK061933|CDS+3'UTR	Os01g0251100|mRNA|AK073778|CDS+3'UTR	Os07g0450000|mRNA|AK121702|CDS+3'UTR	Os09g0315700|COMBINER_EST|CI375311|0	Os04g0413600|mRNA|AK121192|CDS+3'UTR	Os04g0413600|mRNA|AK121192|CDS+3'UTR	Os03g0586800|mRNA|AK099302|CDS+3'UTR	Os03g0756000|mRNA|AK103893|CDS+3'UTR	Os02g0797400|mRNA|AK073980|CDS+3'UTR						Os05g0350500|mRNA|AK061712|CDS+3'UTR	Os04g0132500|mRNA|AK112081|CDS+3'UTR			Os06g0683200|mRNA|AK070432|CDS+3'UTR
								Os08g0138700|COMBINER_EST|CI410797|0		Os03g0285800|mRNA|AF479884|CDS+3'UTR	Os03g0285800|mRNA|AF479884|CDS+3'UTR	Os03g0838100|mRNA|AK119863|CDS+3'UTR	Os10g0518800|mRNA|AK100288|CDS+3'UTR	Os02g0769800|mRNA|AK062956|CDS+3'UTR																Os08g0117300|mRNA|AJ417519|CDS+3'UTR	Os03g0200500|mRNA|AK104699|CDS+3'UTR	Os02g0728600|mRNA|AK063054|CDS+3'UTR	Os08g0359600|mRNA|AK070753|CDS+3'UTR	Os11g0127900|mRNA|L36313|CDS+3'UTR	Os01g0152300|COMBINER_EST|AU082408|6	Os01g0152300|COMBINER_EST|AU082408|6	Os01g0666900|COMBINER_EST|CI319319|3	Os03g0379500|mRNA|AK064760|CDS+3'UTR	Os03g0598800|mRNA|AK121762|CDS+3'UTR						Os04g0433800|COMBINER_EST|CI533933|0	Os06g0151600|mRNA|AK102866|CDS+3'UTR			Os07g0556000|mRNA|AK121938|CDS+3'UTR
								Os06g0691800|mRNA|AK065392|CDS+3'UTR		Os02g0118200|mRNA|AK111716|CDS+3'UTR	Os02g0118200|mRNA|AK111716|CDS+3'UTR	Os05g0550700|COMBINER_EST|Os05g0550700|8	Os06g0660800|COMBINER_EST|Os06g0660800|8	Os02g0807900|mRNA|AK119341|CDS+3'UTR																Os07g0674200|mRNA|AK058245|CDS+3'UTR	Os01g0678600|mRNA|AK120629|CDS+3'UTR	Os05g0243200|mRNA|AK061317|CDS+3'UTR	Os01g0328400|mRNA|AK061988|CDS+3'UTR	Os03g0586800|mRNA|AK063765|CDS+3'UTR	Os11g0136800|mRNA|AK106395|CDS+3'UTR	Os11g0136800|mRNA|AK106395|CDS+3'UTR	Os04g0413600|mRNA|AK121192|CDS+3'UTR	Os01g0777300|COMBINER_EST|CI118577|6	Os03g0335500|mRNA|AK099708|CDS+3'UTR						Os04g0498700|mRNA|AK121011|CDS+3'UTR	Os03g0297100|mRNA|AK059192|CDS+3'UTR			Os01g0276000|mRNA|AK122128|CDS+3'UTR
								Os04g0543000|mRNA|AK064119|CDS+3'UTR		Os07g0537600|COMBINER_EST|Os07g0537600|8	Os07g0537600|COMBINER_EST|Os07g0537600|8	Os07g0637000|mRNA|AK107137|CDS+3'UTR	Os03g0285800|mRNA|AF216315|CDS+3'UTR	Os10g0518800|mRNA|AK100288|CDS+3'UTR																Os07g0173500|COMBINER_EST|CI025294|0	Os07g0544900|mRNA|AK070349|CDS+3'UTR	Os09g0424300|mRNA|AK101535|CDS+3'UTR	Os12g0563200|mRNA|AK060401|CDS+3'UTR	Os07g0577300|COMBINER_EST|CI220551|6	Os05g0477300|mRNA|AK119797|CDS+3'UTR	Os05g0477300|mRNA|AK119797|CDS+3'UTR	Os01g0152300|COMBINER_EST|AU082408|6	Os02g0562700|mRNA|AB110167|CDS+3'UTR	Os03g0200500|mRNA|AK069251|CDS+3'UTR						Os11g0615800|mRNA|AB080262|CDS+3'UTR	Os08g0130500|mRNA|AK064857|CDS+3'UTR			Os03g0134300|mRNA|AK102053|CDS+3'UTR
								Os01g0259200|mRNA|AK072073|CDS+3'UTR		Os10g0101000|mRNA|AK121858|CDS+3'UTR	Os10g0101000|mRNA|AK121858|CDS+3'UTR	Os02g0625300|COMBINER_EST|BU673731|7	Os02g0126400|mRNA|AK060738|CDS+3'UTR	Os06g0660800|COMBINER_EST|Os06g0660800|8																Os08g0558800|mRNA|AK071249|CDS+3'UTR	Os08g0538000|mRNA|AK068997|CDS+3'UTR	Os03g0356300|mRNA|AK099034|CDS+3'UTR	Os07g0616600|mRNA|AK102735|CDS+3'UTR	Os03g0390000|mRNA|AK121621|CDS+3'UTR	Os05g0150900|mRNA|Z85984|CDS+3'UTR	Os05g0150900|mRNA|Z85984|CDS+3'UTR	Os11g0136800|mRNA|AK106395|CDS+3'UTR	Os08g0326400|mRNA|AK121204|CDS+3'UTR	Os08g0540400|mRNA|AK103306|CDS+3'UTR						Os06g0683200|mRNA|AK070432|CDS+3'UTR	Os08g0273300|COMBINER_EST|CI546690|0			Os04g0132500|mRNA|AK112081|CDS+3'UTR
								Os01g0750600|mRNA|AK064397|CDS+3'UTR		Os07g0542400|mRNA|AK111865|CDS+3'UTR	Os07g0542400|mRNA|AK111865|CDS+3'UTR	Os07g0550400|COMBINER_EST|CI198596|6	Os07g0584100|mRNA|AK105268|CDS+3'UTR	Os03g0285800|mRNA|AF216315|CDS+3'UTR																Os09g0507800|mRNA|AK061725|CDS+3'UTR	Os04g0376000|mRNA|AK064842|CDS+3'UTR	Os03g0182600|mRNA|AK066899|CDS+3'UTR	Os01g0251100|mRNA|AK073778|CDS+3'UTR	Os02g0778200|mRNA|AK121954|CDS+3'UTR	Os03g0343500|mRNA|AK058737|CDS+3'UTR	Os03g0343500|mRNA|AK058737|CDS+3'UTR	Os05g0477300|mRNA|AK119797|CDS+3'UTR	Os05g0557000|mRNA|D29723|5'UTR+CDS	Os10g0170200|mRNA|AK121628|CDS+3'UTR						Os07g0556000|mRNA|AK121938|CDS+3'UTR	Os08g0128500|COMBINER_EST|CI143648|6			Os07g0188700|mRNA|AK073755|CDS+3'UTR
								Os12g0595800|mRNA|AK099661|CDS+3'UTR		Os02g0236200|mRNA|AK073725|CDS+3'UTR	Os02g0236200|mRNA|AK073725|CDS+3'UTR	Os08g0138700|COMBINER_EST|CI410797|0	Os04g0540900|mRNA|AK066397|CDS+3'UTR	Os02g0126400|mRNA|AK060738|CDS+3'UTR																Os01g0812800|mRNA|AK062929|CDS+3'UTR	Os02g0228900|mRNA|AK121870|CDS+3'UTR	Os01g0276000|mRNA|AK119715|CDS+3'UTR	Os02g0728600|mRNA|AK063054|CDS+3'UTR	Os02g0103900|mRNA|AK070601|CDS+3'UTR	Os11g0135400|COMBINER_EST|CI018278|6	Os11g0135400|COMBINER_EST|CI018278|6	Os05g0150900|mRNA|Z85984|CDS+3'UTR	Os03g0177900|mRNA|AK119647|CDS+3'UTR	Os01g0951200|mRNA|AB031395|CDS+3'UTR						Os01g0276000|mRNA|AK122128|CDS+3'UTR	Os02g0797200|mRNA|AK120800|CDS+3'UTR			Os06g0151600|mRNA|AK102866|CDS+3'UTR
								Os06g0147800|mRNA|AK111598|CDS+3'UTR		Os04g0103500|mRNA|AK073860|CDS+3'UTR	Os04g0103500|mRNA|AK073860|CDS+3'UTR	Os06g0691800|mRNA|AK065392|CDS+3'UTR	Os03g0128700|mRNA|AF048691|CDS+3'UTR	Os07g0584100|mRNA|AK105268|CDS+3'UTR																Os11g0105400|mRNA|AK067673|CDS+3'UTR	Os08g0117300|mRNA|AJ417519|CDS+3'UTR	Os07g0229900|mRNA|AK059090|CDS+3'UTR	Os05g0243200|mRNA|AK061317|CDS+3'UTR	Os01g0815800|mRNA|AK058706|UTR	Os08g0130900|COMBINER_EST|CI549913|3	Os08g0130900|COMBINER_EST|CI549913|3	Os03g0343500|mRNA|AK058737|CDS+3'UTR	Os01g0896800|mRNA|AK065268|CDS+3'UTR	Os10g0418000|mRNA|AF193345|CDS+3'UTR						Os03g0134300|mRNA|AK102053|CDS+3'UTR	Os04g0551800|mRNA|AK121568|CDS+3'UTR			Os03g0297100|mRNA|AK059192|CDS+3'UTR
								Os02g0165100|mRNA|AK066645|CDS+3'UTR		Os03g0773300|mRNA|AK058587|CDS+3'UTR	Os03g0773300|mRNA|AK058587|CDS+3'UTR	Os04g0543000|mRNA|AK064119|CDS+3'UTR	Os01g0296100|mRNA|AK102400|CDS+3'UTR	Os04g0540900|mRNA|AK066397|CDS+3'UTR																Os05g0388500|mRNA|AK065313|CDS+3'UTR	Os07g0674200|mRNA|AK058245|CDS+3'UTR	Os03g0182600|mRNA|AK104620|CDS+3'UTR	Os09g0424300|mRNA|AK101535|CDS+3'UTR	Os02g0285800|mRNA|AK072177|CDS+3'UTR	Os03g0177900|mRNA|AK071343|CDS+3'UTR	Os03g0177900|mRNA|AK071343|CDS+3'UTR	Os11g0135400|COMBINER_EST|CI018278|6	Os10g0117000|COMBINER_EST|CI537158|0	Os07g0204900|mRNA|AF054629|CDS+3'UTR						Os04g0132500|mRNA|AK112081|CDS+3'UTR	Os08g0559600|mRNA|AK103178|CDS+3'UTR			Os08g0130500|mRNA|AK064857|CDS+3'UTR
								Os03g0241600|mRNA|AK060019|CDS+3'UTR		Os03g0838100|mRNA|AK119863|CDS+3'UTR	Os03g0838100|mRNA|AK119863|CDS+3'UTR	Os01g0259200|mRNA|AK072073|CDS+3'UTR	Os01g0822200|mRNA|AK103249|CDS+3'UTR	Os03g0128700|mRNA|AF048691|CDS+3'UTR																Os05g0556900|mRNA|AK058525|CDS+3'UTR	Os07g0173500|COMBINER_EST|CI025294|0	Os07g0616600|mRNA|AK103952|CDS+3'UTR	Os03g0356300|mRNA|AK099034|CDS+3'UTR	Os12g0277500|mRNA|AK061410|CDS+3'UTR	Os03g0265400|mRNA|AK104116|CDS+3'UTR	Os03g0265400|mRNA|AK104116|CDS+3'UTR	Os08g0130900|COMBINER_EST|CI549913|3	Os07g0180900|mRNA|AK104447|CDS+3'UTR	Os11g0124900|mRNA|AK105411|CDS+3'UTR						Os07g0188700|mRNA|AK073755|CDS+3'UTR	Os12g0631800|mRNA|AK067318|CDS+3'UTR			Os08g0273300|COMBINER_EST|CI546690|0
								Os03g0703200|mRNA|AK111846|CDS+3'UTR		Os05g0550700|COMBINER_EST|Os05g0550700|8	Os05g0550700|COMBINER_EST|Os05g0550700|8	Os01g0750600|mRNA|AK064397|CDS+3'UTR	Os03g0285800|mRNA|AF332873|CDS+3'UTR	Os01g0296100|mRNA|AK102400|CDS+3'UTR																Os02g0175600|mRNA|AK121069|CDS+3'UTR	Os08g0558800|mRNA|AK071249|CDS+3'UTR	Os08g0345800|mRNA|AK058246|CDS+3'UTR	Os03g0182600|mRNA|AK066899|CDS+3'UTR	Os01g0954900|mRNA|AK110957|CDS+3'UTR	Os03g0119900|mRNA|AK058741|CDS+3'UTR	Os03g0119900|mRNA|AK058741|CDS+3'UTR	Os03g0177900|mRNA|AK071343|CDS+3'UTR	Os08g0526100|mRNA|AK100965|CDS+3'UTR	Os11g0484300|mRNA|AK121422|CDS+3'UTR						Os06g0151600|mRNA|AK102866|CDS+3'UTR	Os12g0115900|mRNA|AK058318|CDS+3'UTR			Os08g0128500|COMBINER_EST|CI143648|6
								Os03g0160100|mRNA|AK111595|CDS+3'UTR		Os07g0637000|mRNA|AK107137|CDS+3'UTR	Os07g0637000|mRNA|AK107137|CDS+3'UTR	Os12g0595800|mRNA|AK099661|CDS+3'UTR	Os09g0293400|mRNA|AK059627|CDS+3'UTR	Os01g0822200|mRNA|AK103249|CDS+3'UTR																Os03g0154700|mRNA|AK104761|CDS+3'UTR	Os09g0507800|mRNA|AK061725|CDS+3'UTR	Os03g0758800|mRNA|AJ312906|CDS+3'UTR	Os01g0276000|mRNA|AK119715|CDS+3'UTR	Os03g0177900|mRNA|D63582|CDS+3'UTR	Os01g0741900|mRNA|AK068600|CDS+3'UTR	Os01g0741900|mRNA|AK068600|CDS+3'UTR	Os03g0265400|mRNA|AK104116|CDS+3'UTR	Os05g0480400|mRNA|AK120115|CDS+3'UTR	Os12g0176500|mRNA|AB045677|CDS+3'UTR						Os03g0297100|mRNA|AK059192|CDS+3'UTR	Os01g0679700|mRNA|AK119702|CDS+3'UTR			Os02g0797200|mRNA|AK120800|CDS+3'UTR
								Os05g0545400|mRNA|AK105946|5'UTR+CDS		Os02g0625300|COMBINER_EST|BU673731|7	Os02g0625300|COMBINER_EST|BU673731|7	Os06g0147800|mRNA|AK111598|CDS+3'UTR	Os03g0285800|mRNA|AF479884|CDS+3'UTR	Os03g0285800|mRNA|AF332873|CDS+3'UTR																Os03g0598800|mRNA|AK060928|CDS+3'UTR	Os01g0812800|mRNA|AK062929|CDS+3'UTR	Os04g0613600|COMBINER_EST|CI562427|0	Os07g0229900|mRNA|AK059090|CDS+3'UTR	Os12g0514500|mRNA|AK069204|CDS+3'UTR	Os10g0389800|mRNA|AY224517|5'UTR+CDS	Os10g0389800|mRNA|AY224517|5'UTR+CDS	Os03g0119900|mRNA|AK058741|CDS+3'UTR	Os03g0221500|mRNA|AY217745|CDS	Os03g0756000|mRNA|AK103893|CDS+3'UTR						Os08g0130500|mRNA|AK064857|CDS+3'UTR	Os04g0649700|mRNA|AK100096|CDS+3'UTR			Os04g0551800|mRNA|AK121568|CDS+3'UTR
								Os02g0650500|mRNA|AK101160|CDS+3'UTR		Os07g0550400|COMBINER_EST|CI198596|6	Os07g0550400|COMBINER_EST|CI198596|6	Os02g0165100|mRNA|AK066645|CDS+3'UTR	Os02g0118200|mRNA|AK111716|CDS+3'UTR	Os09g0293400|mRNA|AK059627|CDS+3'UTR																Os07g0570700|mRNA|AK065242|CDS+3'UTR	Os11g0105400|mRNA|AK067673|CDS+3'UTR	Os05g0460700|mRNA|AK103320|CDS+3'UTR	Os03g0182600|mRNA|AK104620|CDS+3'UTR	Os03g0177500|mRNA|D63583|CDS+3'UTR	Os03g0177900|mRNA|AK119194|CDS+3'UTR	Os03g0177900|mRNA|AK119194|CDS+3'UTR	Os01g0741900|mRNA|AK068600|CDS+3'UTR	Os03g0221500|mRNA|AK109516|CDS+3'UTR	Os03g0379500|mRNA|AK064760|CDS+3'UTR						Os08g0273300|COMBINER_EST|CI546690|0	Os01g0678600|mRNA|AK063019|CDS+3'UTR			Os08g0559600|mRNA|AK103178|CDS+3'UTR
								Os06g0494100|mRNA|AK069883|CDS+3'UTR		Os08g0138700|COMBINER_EST|CI410797|0	Os08g0138700|COMBINER_EST|CI410797|0	Os03g0241600|mRNA|AK060019|CDS+3'UTR	Os07g0537600|COMBINER_EST|Os07g0537600|8	Os03g0285800|mRNA|AF479884|CDS+3'UTR																Os08g0558800|mRNA|AK122095|CDS+3'UTR	Os05g0388500|mRNA|AK065313|CDS+3'UTR	Os07g0616600|mRNA|AK058308|CDS+3'UTR	Os07g0616600|mRNA|AK103952|CDS+3'UTR	Os06g0562600|mRNA|AK105701|CDS+3'UTR	Os03g0154700|mRNA|AK104265|CDS+3'UTR	Os03g0154700|mRNA|AK104265|CDS+3'UTR	Os10g0389800|mRNA|AY224517|5'UTR+CDS	Os08g0530200|mRNA|AK062052|CDS+3'UTR	Os01g0777300|COMBINER_EST|CI118577|6						Os08g0128500|COMBINER_EST|CI143648|6	Os03g0790600|mRNA|AK103648|CDS+3'UTR			Os12g0631800|mRNA|AK067318|CDS+3'UTR
								Os03g0124200|mRNA|AK105735|CDS+3'UTR		Os06g0691800|mRNA|AK065392|CDS+3'UTR	Os06g0691800|mRNA|AK065392|CDS+3'UTR	Os03g0703200|mRNA|AK111846|CDS+3'UTR	Os10g0101000|mRNA|AK121858|CDS+3'UTR	Os02g0118200|mRNA|AK111716|CDS+3'UTR																Os07g0415200|mRNA|AK061243|CDS+3'UTR	Os05g0556900|mRNA|AK058525|CDS+3'UTR	Os11g0433900|mRNA|AK059679|CDS+3'UTR	Os08g0345800|mRNA|AK058246|CDS+3'UTR	Os04g0649700|mRNA|AK120146|CDS+3'UTR	Os11g0151300|mRNA|AK121546|CDS+3'UTR	Os11g0151300|mRNA|AK121546|CDS+3'UTR	Os03g0177900|mRNA|AK119194|CDS+3'UTR	Os07g0619800|mRNA|AK067709|CDS+3'UTR	Os02g0562700|mRNA|AB110167|CDS+3'UTR						Os02g0797200|mRNA|AK120800|CDS+3'UTR	Os05g0207700|mRNA|AK102665|CDS+3'UTR			Os07g0295000|mRNA|AK071844|CDS+3'UTR
								Os12g0594300|COMBINER_EST|CI119482|6		Os04g0543000|mRNA|AK064119|CDS+3'UTR	Os04g0543000|mRNA|AK064119|CDS+3'UTR	Os03g0160100|mRNA|AK111595|CDS+3'UTR	Os07g0542400|mRNA|AK111865|CDS+3'UTR	Os07g0537600|COMBINER_EST|Os07g0537600|8																Os01g0679700|mRNA|AK119801|CDS+3'UTR	Os02g0175600|mRNA|AK121069|CDS+3'UTR	Os05g0182800|mRNA|AK061951|CDS+3'UTR	Os03g0758800|mRNA|AJ312906|CDS+3'UTR	Os08g0117200|COMBINER_EST|AU029246|7	Os05g0557000|mRNA|AK059395|CDS+3'UTR	Os05g0557000|mRNA|AK059395|CDS+3'UTR	Os03g0154700|mRNA|AK104265|CDS+3'UTR	Os04g0546300|mRNA|AK102945|CDS+3'UTR	Os08g0326400|mRNA|AK121204|CDS+3'UTR						Os04g0551800|mRNA|AK121568|CDS+3'UTR	Os01g0231000|mRNA|AK104654|CDS+3'UTR			Os12g0115900|mRNA|AK058318|CDS+3'UTR
										Os01g0259200|mRNA|AK072073|CDS+3'UTR	Os01g0259200|mRNA|AK072073|CDS+3'UTR	Os05g0545400|mRNA|AK105946|5'UTR+CDS	Os02g0236200|mRNA|AK073725|CDS+3'UTR	Os10g0101000|mRNA|AK121858|CDS+3'UTR																Os02g0489400|mRNA|D38010|CDS+3'UTR	Os03g0154700|mRNA|AK104761|CDS+3'UTR	Os03g0125000|mRNA|AK098999|CDS+3'UTR	Os04g0613600|COMBINER_EST|CI562427|0	Os05g0556900|mRNA|AK102775|CDS+3'UTR	Os08g0506400|COMBINER_EST|CI469913|1	Os08g0506400|COMBINER_EST|CI469913|1	Os11g0151300|mRNA|AK121546|CDS+3'UTR	Os07g0626500|mRNA|AK059532|CDS+3'UTR	Os05g0557000|mRNA|D29723|5'UTR+CDS						Os08g0559600|mRNA|AK103178|CDS+3'UTR	Os03g0178000|mRNA|AK073196|CDS+3'UTR			Os01g0679700|mRNA|AK119702|CDS+3'UTR
										Os01g0750600|mRNA|AK064397|CDS+3'UTR	Os01g0750600|mRNA|AK064397|CDS+3'UTR	Os02g0650500|mRNA|AK101160|CDS+3'UTR	Os04g0103500|mRNA|AK073860|CDS+3'UTR	Os07g0542400|mRNA|AK111865|CDS+3'UTR																Os03g0241200|COMBINER_EST|CI043342|0	Os03g0598800|mRNA|AK060928|CDS+3'UTR	Os08g0345800|mRNA|AF378188|CDS	Os05g0460700|mRNA|AK103320|CDS+3'UTR	Os03g0704000|COMBINER_EST|CI441502|0	Os02g0285800|mRNA|AK099035|CDS+3'UTR	Os02g0285800|mRNA|AK099035|CDS+3'UTR	Os05g0557000|mRNA|AK059395|CDS+3'UTR	Os09g0315700|COMBINER_EST|CI375311|0	Os03g0177900|mRNA|AK119647|CDS+3'UTR						Os12g0631800|mRNA|AK067318|CDS+3'UTR	Os06g0191700|COMBINER_EST|CI086756|6			Os04g0649700|mRNA|AK100096|CDS+3'UTR
										Os12g0595800|mRNA|AK099661|CDS+3'UTR	Os12g0595800|mRNA|AK099661|CDS+3'UTR	Os06g0494100|mRNA|AK069883|CDS+3'UTR	Os05g0446800|mRNA|AK071336|CDS+3'UTR	Os02g0236200|mRNA|AK073725|CDS+3'UTR																Os08g0326400|mRNA|D12631|CDS+3'UTR	Os07g0570700|mRNA|AK065242|CDS+3'UTR	Os05g0490100|mRNA|AK120984|CDS+3'UTR	Os07g0616600|mRNA|AK058308|CDS+3'UTR	Os02g0576700|mRNA|AK059578|CDS+3'UTR	Os12g0277500|mRNA|AK100602|CDS+3'UTR	Os12g0277500|mRNA|AK100602|CDS+3'UTR	Os08g0506400|COMBINER_EST|CI469913|1	Os11g0127900|mRNA|L36313|CDS+3'UTR	Os10g0498100|mRNA|AK071187|CDS+3'UTR						Os07g0295000|mRNA|AK071844|CDS+3'UTR	Os02g0685900|COMBINER_EST|CI197796|6			Os01g0678600|mRNA|AK063019|CDS+3'UTR
										Os06g0147800|mRNA|AK111598|CDS+3'UTR	Os06g0147800|mRNA|AK111598|CDS+3'UTR	Os03g0124200|mRNA|AK105735|CDS+3'UTR	Os03g0773300|mRNA|AK058587|CDS+3'UTR	Os04g0103500|mRNA|AK073860|CDS+3'UTR																Os02g0803200|mRNA|AK063404|CDS+3'UTR	Os08g0558800|mRNA|AK122095|CDS+3'UTR	Os02g0103700|mRNA|AK062502|CDS+3'UTR	Os11g0433900|mRNA|AK059679|CDS+3'UTR	Os03g0308100|mRNA|AK060518|CDS+3'UTR	Os03g0337800|mRNA|D21304|CDS	Os03g0337800|mRNA|D21304|CDS	Os02g0285800|mRNA|AK099035|CDS+3'UTR	Os03g0586800|mRNA|AK063765|CDS+3'UTR	Os03g0118800|mRNA|AK071039|CDS+3'UTR						Os12g0115900|mRNA|AK058318|CDS+3'UTR	Os02g0797400|mRNA|AK073980|CDS+3'UTR			Os03g0790600|mRNA|AK103648|CDS+3'UTR
										Os02g0165100|mRNA|AK066645|CDS+3'UTR	Os02g0165100|mRNA|AK066645|CDS+3'UTR	Os12g0594300|COMBINER_EST|CI119482|6	Os03g0838100|mRNA|AK119863|CDS+3'UTR	Os05g0446800|mRNA|AK071336|CDS+3'UTR																Os03g0758800|mRNA|AK121592|CDS+3'UTR	Os07g0415200|mRNA|AK061243|CDS+3'UTR	Os02g0103700|mRNA|AK102186|CDS+3'UTR	Os05g0182800|mRNA|AK061951|CDS+3'UTR	Os08g0512600|mRNA|AK059682|CDS+3'UTR	Os09g0485900|mRNA|D83527|CDS+3'UTR	Os09g0485900|mRNA|D83527|CDS+3'UTR	Os12g0277500|mRNA|AK100602|CDS+3'UTR	Os07g0577300|COMBINER_EST|CI220551|6	Os01g0896800|mRNA|AK065268|CDS+3'UTR						Os01g0679700|mRNA|AK119702|CDS+3'UTR	Os11g0539200|mRNA|AK061093|CDS+3'UTR			Os05g0207700|mRNA|AK102665|CDS+3'UTR
										Os03g0241600|mRNA|AK060019|CDS+3'UTR	Os03g0241600|mRNA|AK060019|CDS+3'UTR		Os05g0550700|COMBINER_EST|Os05g0550700|8	Os03g0773300|mRNA|AK058587|CDS+3'UTR																Os03g0577000|mRNA|D38596|CDS+3'UTR	Os01g0679700|mRNA|AK119801|CDS+3'UTR	Os03g0740600|mRNA|AK073852|CDS+3'UTR	Os03g0125000|mRNA|AK098999|CDS+3'UTR	Os03g0356300|mRNA|AK061469|CDS+3'UTR	Os04g0598200|COMBINER_EST|CI551112|0	Os04g0598200|COMBINER_EST|CI551112|0	Os03g0337800|mRNA|D21304|CDS	Os03g0669100|mRNA|AK063633|CDS+3'UTR	Os07g0180900|mRNA|AK104447|CDS+3'UTR						Os04g0649700|mRNA|AK100096|CDS+3'UTR	Os03g0598800|mRNA|AK121762|CDS+3'UTR			Os01g0231000|mRNA|AK104654|CDS+3'UTR
										Os03g0703200|mRNA|AK111846|CDS+3'UTR	Os03g0703200|mRNA|AK111846|CDS+3'UTR		Os07g0637000|mRNA|AK107137|CDS+3'UTR	Os03g0838100|mRNA|AK119863|CDS+3'UTR																Os09g0485900|mRNA|AY323481|CDS+3'UTR	Os02g0489400|mRNA|D38010|CDS+3'UTR	Os03g0154700|mRNA|AK104111|CDS+3'UTR	Os08g0345800|mRNA|AF378188|CDS	Os02g0778200|mRNA|AK065948|CDS+3'UTR	Os08g0326400|mRNA|AK062210|CDS+3'UTR	Os08g0326400|mRNA|AK062210|CDS+3'UTR	Os09g0485900|mRNA|D83527|CDS+3'UTR	Os03g0390000|mRNA|AK121621|CDS+3'UTR	Os08g0526100|mRNA|AK100965|CDS+3'UTR						Os01g0678600|mRNA|AK063019|CDS+3'UTR	Os03g0335500|mRNA|AK099708|CDS+3'UTR			Os03g0178000|mRNA|AK073196|CDS+3'UTR
										Os03g0160100|mRNA|AK111595|CDS+3'UTR	Os03g0160100|mRNA|AK111595|CDS+3'UTR		Os02g0625300|COMBINER_EST|BU673731|7	Os05g0550700|COMBINER_EST|Os05g0550700|8																Os03g0284400|mRNA|AK069064|CDS+3'UTR	Os03g0241200|COMBINER_EST|CI043342|0	Os05g0155100|mRNA|AK061929|CDS+3'UTR	Os05g0490100|mRNA|AK120984|CDS+3'UTR	Os11g0523800|mRNA|AK065936|CDS+3'UTR	Os02g0137200|mRNA|AK060290|CDS+3'UTR	Os02g0137200|mRNA|AK060290|CDS+3'UTR	Os04g0598200|COMBINER_EST|CI551112|0	Os02g0778200|mRNA|AK121954|CDS+3'UTR	Os05g0480400|mRNA|AK120115|CDS+3'UTR						Os03g0790600|mRNA|AK103648|CDS+3'UTR	Os03g0200500|mRNA|AK069251|CDS+3'UTR			Os06g0191700|COMBINER_EST|CI086756|6
										Os05g0545400|mRNA|AK105946|5'UTR+CDS	Os05g0545400|mRNA|AK105946|5'UTR+CDS		Os07g0550400|COMBINER_EST|CI198596|6	Os07g0637000|mRNA|AK107137|CDS+3'UTR																Os04g0500200|mRNA|AK105358|CDS+3'UTR	Os08g0326400|mRNA|D12631|CDS+3'UTR	Os03g0798600|mRNA|D29729|CDS+3'UTR	Os02g0103700|mRNA|AK062502|CDS+3'UTR	Os03g0266800|mRNA|AK100780|CDS+3'UTR	Os03g0794700|mRNA|AK059548|CDS+3'UTR	Os03g0794700|mRNA|AK059548|CDS+3'UTR	Os08g0326400|mRNA|AK062210|CDS+3'UTR	Os02g0103900|mRNA|AK070601|CDS+3'UTR	Os08g0530200|mRNA|AK062052|CDS+3'UTR						Os05g0207700|mRNA|AK102665|CDS+3'UTR	Os08g0540400|mRNA|AK103306|CDS+3'UTR			Os02g0685900|COMBINER_EST|CI197796|6
										Os02g0650500|mRNA|AK101160|CDS+3'UTR	Os02g0650500|mRNA|AK101160|CDS+3'UTR		Os08g0138700|COMBINER_EST|CI410797|0	Os02g0625300|COMBINER_EST|BU673731|7																Os02g0622300|COMBINER_EST|CI074123|0	Os02g0803200|mRNA|AK063404|CDS+3'UTR	Os05g0566500|mRNA|AK073468|CDS+3'UTR	Os01g0142300|mRNA|AK072289|CDS+3'UTR	Os09g0502000|mRNA|AK120524|CDS+3'UTR	Os09g0326100|mRNA|AK120843|CDS+3'UTR	Os09g0326100|mRNA|AK120843|CDS+3'UTR	Os02g0137200|mRNA|AK060290|CDS+3'UTR	Os01g0815800|mRNA|AK058706|UTR	Os07g0619800|mRNA|AK067709|CDS+3'UTR						Os01g0231000|mRNA|AK104654|CDS+3'UTR	Os10g0170200|mRNA|AK121628|CDS+3'UTR			Os04g0626400|mRNA|AK104062|CDS+3'UTR
										Os06g0494100|mRNA|AK069883|CDS+3'UTR	Os06g0494100|mRNA|AK069883|CDS+3'UTR		Os06g0691800|mRNA|AK065392|CDS+3'UTR	Os07g0550400|COMBINER_EST|CI198596|6																Os01g0839300|mRNA|AK064685|CDS+3'UTR	Os03g0758800|mRNA|AK121592|CDS+3'UTR	Os03g0577000|mRNA|AK099146|CDS+3'UTR	Os02g0103700|mRNA|AK102186|CDS+3'UTR	Os08g0382400|mRNA|AK099874|CDS+3'UTR	Os07g0207400|mRNA|AK063732|CDS+3'UTR	Os07g0207400|mRNA|AK063732|CDS+3'UTR	Os03g0794700|mRNA|AK059548|CDS+3'UTR	Os02g0285800|mRNA|AK072177|CDS+3'UTR	Os04g0546300|mRNA|AK102945|CDS+3'UTR						Os03g0719800|mRNA|AK072482|CDS+3'UTR	Os01g0951200|mRNA|AB031395|CDS+3'UTR			Os02g0797400|mRNA|AK073980|CDS+3'UTR
										Os03g0124200|mRNA|AK105735|CDS+3'UTR	Os03g0124200|mRNA|AK105735|CDS+3'UTR		Os05g0446800|mRNA|AK065861|CDS+3'UTR	Os08g0138700|COMBINER_EST|CI410797|0																Os01g0251100|mRNA|AK101781|CDS+3'UTR	Os03g0577000|mRNA|D38596|CDS+3'UTR	Os03g0347200|mRNA|AK058460|CDS+3'UTR	Os03g0740600|mRNA|AK073852|CDS+3'UTR	Os02g0644000|mRNA|AY062178|CDS+3'UTR	Os02g0821200|mRNA|AK062099|CDS+3'UTR	Os02g0821200|mRNA|AK062099|CDS+3'UTR	Os09g0326100|mRNA|AK120843|CDS+3'UTR	Os12g0277500|mRNA|AK061410|CDS+3'UTR	Os07g0626500|mRNA|AK059532|CDS+3'UTR						Os03g0178000|mRNA|AK073196|CDS+3'UTR	Os10g0418000|mRNA|AF193345|CDS+3'UTR			Os03g0598800|mRNA|AK121762|CDS+3'UTR
										Os12g0594300|COMBINER_EST|CI119482|6	Os12g0594300|COMBINER_EST|CI119482|6		Os04g0543000|mRNA|AK064119|CDS+3'UTR	Os06g0691800|mRNA|AK065392|CDS+3'UTR																Os12g0406200|mRNA|AK071037|CDS+3'UTR	Os09g0485900|mRNA|AY323481|CDS+3'UTR	Os05g0155100|mRNA|AK120877|CDS+3'UTR	Os03g0154700|mRNA|AK104111|CDS+3'UTR	Os02g0821800|mRNA|AK103477|CDS+3'UTR	Os01g0282800|mRNA|AK065323|CDS+3'UTR	Os01g0282800|mRNA|AK065323|CDS+3'UTR	Os07g0207400|mRNA|AK063732|CDS+3'UTR	Os01g0954900|mRNA|AK110957|CDS+3'UTR	Os09g0315700|COMBINER_EST|CI375311|0						Os06g0191700|COMBINER_EST|CI086756|6	Os07g0204900|mRNA|AF054629|CDS+3'UTR			Os03g0335500|mRNA|AK099708|CDS+3'UTR
													Os01g0259200|mRNA|AK072073|CDS+3'UTR	Os05g0446800|mRNA|AK065861|CDS+3'UTR																Os02g0822600|mRNA|AK071751|CDS+3'UTR	Os03g0284400|mRNA|AK069064|CDS+3'UTR	Os11g0602600|mRNA|AK072671|CDS+3'UTR	Os05g0155100|mRNA|AK061929|CDS+3'UTR	Os07g0415200|mRNA|AK101796|CDS+3'UTR	Os11g0293300|mRNA|AK107624|CDS+3'UTR	Os11g0293300|mRNA|AK107624|CDS+3'UTR	Os02g0821200|mRNA|AK062099|CDS+3'UTR	Os03g0177900|mRNA|D63582|CDS+3'UTR	Os11g0127900|mRNA|L36313|CDS+3'UTR						Os02g0685900|COMBINER_EST|CI197796|6	Os11g0124900|mRNA|AK105411|CDS+3'UTR			Os03g0200500|mRNA|AK069251|CDS+3'UTR
													Os01g0750600|mRNA|AK064397|CDS+3'UTR	Os04g0543000|mRNA|AK064119|CDS+3'UTR																Os09g0485900|mRNA|AK064936|CDS+3'UTR	Os04g0500200|mRNA|AK105358|CDS+3'UTR	Os11g0482000|mRNA|AK059558|CDS+3'UTR	Os03g0798600|mRNA|D29729|CDS+3'UTR	Os06g0645400|mRNA|AK105391|CDS+3'UTR	Os02g0814700|mRNA|AK121994|CDS+3'UTR	Os02g0814700|mRNA|AK121994|CDS+3'UTR	Os01g0282800|mRNA|AK065323|CDS+3'UTR	Os12g0514500|mRNA|AK069204|CDS+3'UTR	Os03g0586800|mRNA|AK063765|CDS+3'UTR						Os04g0626400|mRNA|AK104062|CDS+3'UTR	Os11g0484300|mRNA|AK121422|CDS+3'UTR			Os08g0540400|mRNA|AK103306|CDS+3'UTR
													Os12g0595800|mRNA|AK099661|CDS+3'UTR	Os01g0259200|mRNA|AK072073|CDS+3'UTR																Os02g0285800|mRNA|AK060415|CDS+3'UTR	Os02g0622300|COMBINER_EST|CI074123|0	Os08g0248800|mRNA|AB037416|CDS+3'UTR	Os05g0566500|mRNA|AK073468|CDS+3'UTR	Os05g0477300|mRNA|AK098982|CDS+3'UTR	Os03g0279200|mRNA|AK121750|CDS+3'UTR	Os03g0279200|mRNA|AK121750|CDS+3'UTR	Os11g0293300|mRNA|AK107624|CDS+3'UTR	Os03g0177500|mRNA|D63583|CDS+3'UTR	Os03g0669100|mRNA|AK063633|CDS+3'UTR						Os02g0797400|mRNA|AK073980|CDS+3'UTR	Os12g0176500|mRNA|AB045677|CDS+3'UTR			Os10g0170200|mRNA|AK121628|CDS+3'UTR
													Os01g0839700|mRNA|AK112030|CDS+3'UTR	Os01g0750600|mRNA|AK064397|CDS+3'UTR																Os05g0566500|mRNA|AK104093|CDS+3'UTR	Os01g0839300|mRNA|AK064685|CDS+3'UTR	Os05g0477300|mRNA|AK061933|CDS+3'UTR	Os03g0577000|mRNA|AK099146|CDS+3'UTR	Os05g0540100|mRNA|AK060623|CDS+3'UTR	Os06g0679500|mRNA|AK108015|CDS+3'UTR	Os06g0679500|mRNA|AK108015|CDS+3'UTR	Os02g0814700|mRNA|AK121994|CDS+3'UTR	Os06g0562600|mRNA|AK105701|CDS+3'UTR	Os03g0563300|mRNA|AK071134|CDS+3'UTR						Os03g0598800|mRNA|AK121762|CDS+3'UTR	Os03g0756000|mRNA|AK103893|CDS+3'UTR			Os06g0178900|mRNA|AK066933|CDS+3'UTR
													Os06g0147800|mRNA|AK111598|CDS+3'UTR	Os12g0595800|mRNA|AK099661|CDS+3'UTR																Os02g0105900|mRNA|Y15009|CDS+3'UTR	Os01g0251100|mRNA|AK101781|CDS+3'UTR	Os03g0200500|mRNA|AK104699|CDS+3'UTR	Os03g0347200|mRNA|AK058460|CDS+3'UTR	Os11g0155900|mRNA|U77296|CDS+3'UTR	Os07g0184300|mRNA|D10962|CDS+3'UTR	Os07g0184300|mRNA|D10962|CDS+3'UTR	Os03g0279200|mRNA|AK121750|CDS+3'UTR	Os04g0649700|mRNA|AK120146|CDS+3'UTR	Os03g0390000|mRNA|AK121621|CDS+3'UTR						Os03g0335500|mRNA|AK099708|CDS+3'UTR	Os03g0379500|mRNA|AK064760|CDS+3'UTR			Os01g0951200|mRNA|AB031395|CDS+3'UTR
													Os02g0165100|mRNA|AK066645|CDS+3'UTR	Os01g0839700|mRNA|AK112030|CDS+3'UTR																Os03g0347200|mRNA|AY017415|CDS+3'UTR	Os12g0406200|mRNA|AK071037|CDS+3'UTR	Os01g0678600|mRNA|AK120629|CDS+3'UTR	Os05g0155100|mRNA|AK120877|CDS+3'UTR	Os03g0825300|mRNA|AK105593|CDS+3'UTR	Os03g0109500|COMBINER_EST|CI426856|0	Os03g0109500|COMBINER_EST|CI426856|0	Os06g0679500|mRNA|AK108015|CDS+3'UTR	Os08g0117200|COMBINER_EST|AU029246|7	Os02g0328300|mRNA|AK109330|CDS+3'UTR						Os03g0200500|mRNA|AK069251|CDS+3'UTR	Os01g0777300|COMBINER_EST|CI118577|6			Os10g0418000|mRNA|AF193345|CDS+3'UTR
													Os03g0241600|mRNA|AK060019|CDS+3'UTR	Os06g0147800|mRNA|AK111598|CDS+3'UTR																Os03g0234200|mRNA|D12629|CDS+3'UTR	Os02g0822600|mRNA|AK071751|CDS+3'UTR	Os07g0544900|mRNA|AK070349|CDS+3'UTR	Os11g0602600|mRNA|AK072671|CDS+3'UTR	Os02g0606900|mRNA|AK072375|CDS+3'UTR	Os09g0475700|mRNA|AK101979|CDS+3'UTR	Os09g0475700|mRNA|AK101979|CDS+3'UTR	Os07g0184300|mRNA|D10962|CDS+3'UTR	Os05g0556900|mRNA|AK102775|CDS+3'UTR	Os02g0778200|mRNA|AK121954|CDS+3'UTR						Os08g0540400|mRNA|AK103306|CDS+3'UTR	Os02g0562700|mRNA|AB110167|CDS+3'UTR			Os07g0204900|mRNA|AF054629|CDS+3'UTR
													Os03g0703200|mRNA|AK111846|CDS+3'UTR	Os02g0165100|mRNA|AK066645|CDS+3'UTR																Os01g0593500|COMBINER_EST|CI479785|0	Os09g0485900|mRNA|AK064936|CDS+3'UTR	Os08g0538000|mRNA|AK068997|CDS+3'UTR	Os11g0482000|mRNA|AK059558|CDS+3'UTR	Os02g0644000|mRNA|AB081464|CDS+3'UTR	Os03g0122200|mRNA|AB042934|CDS+3'UTR	Os03g0122200|mRNA|AB042934|CDS+3'UTR	Os03g0109500|COMBINER_EST|CI426856|0	Os03g0704000|COMBINER_EST|CI441502|0	Os02g0103900|mRNA|AK070601|CDS+3'UTR						Os10g0170200|mRNA|AK121628|CDS+3'UTR	Os08g0326400|mRNA|AK121204|CDS+3'UTR			Os04g0626400|mRNA|AK100069|CDS+3'UTR
													Os03g0160100|mRNA|AK111595|CDS+3'UTR	Os03g0241600|mRNA|AK060019|CDS+3'UTR																Os03g0807800|mRNA|AK064984|CDS+3'UTR	Os02g0285800|mRNA|AK060415|CDS+3'UTR	Os04g0376000|mRNA|AK064842|CDS+3'UTR	Os08g0248800|mRNA|AB037416|CDS+3'UTR	Os02g0105900|mRNA|AK102423|CDS+3'UTR	Os05g0489800|mRNA|AK101975|CDS+3'UTR	Os05g0489800|mRNA|AK101975|CDS+3'UTR	Os09g0475700|mRNA|AK101979|CDS+3'UTR	Os02g0576700|mRNA|AK059578|CDS+3'UTR	Os01g0815800|mRNA|AK058706|UTR						Os06g0178900|mRNA|AK066933|CDS+3'UTR	Os05g0557000|mRNA|D29723|5'UTR+CDS			Os11g0124900|mRNA|AK105411|CDS+3'UTR
													Os05g0545400|mRNA|AK105946|5'UTR+CDS	Os03g0703200|mRNA|AK111846|CDS+3'UTR																Os02g0284600|mRNA|AK121593|CDS+3'UTR	Os05g0566500|mRNA|AK104093|CDS+3'UTR	Os02g0228900|mRNA|AK121870|CDS+3'UTR	Os05g0477300|mRNA|AK061933|CDS+3'UTR	Os05g0219800|mRNA|AK102822|CDS+3'UTR	Os02g0805800|mRNA|AK067109|CDS+3'UTR	Os02g0805800|mRNA|AK067109|CDS+3'UTR	Os03g0122200|mRNA|AB042934|CDS+3'UTR	Os03g0308100|mRNA|AK060518|CDS+3'UTR	Os02g0285800|mRNA|AK072177|CDS+3'UTR						Os01g0951200|mRNA|AB031395|CDS+3'UTR	Os03g0177900|mRNA|AK119647|CDS+3'UTR			Os11g0484300|mRNA|AK121422|CDS+3'UTR
													Os02g0650500|mRNA|AK101160|CDS+3'UTR	Os03g0160100|mRNA|AK111595|CDS+3'UTR																Os03g0182600|mRNA|AK070905|CDS+3'UTR	Os02g0105900|mRNA|Y15009|CDS+3'UTR	Os08g0117300|mRNA|AJ417519|CDS+3'UTR	Os03g0200500|mRNA|AK104699|CDS+3'UTR	Os08g0399600|mRNA|AK071873|CDS+3'UTR	Os03g0758800|mRNA|AJ252135|CDS+3'UTR	Os03g0758800|mRNA|AJ252135|CDS+3'UTR	Os05g0489800|mRNA|AK101975|CDS+3'UTR	Os08g0512600|mRNA|AK059682|CDS+3'UTR	Os12g0277500|mRNA|AK061410|CDS+3'UTR						Os10g0418000|mRNA|AF193345|CDS+3'UTR	Os10g0498100|mRNA|AK071187|CDS+3'UTR			Os12g0176500|mRNA|AB045677|CDS+3'UTR
													Os06g0494100|mRNA|AK069883|CDS+3'UTR	Os05g0545400|mRNA|AK105946|5'UTR+CDS																Os03g0297300|mRNA|AK061276|CDS+3'UTR	Os03g0347200|mRNA|AY017415|CDS+3'UTR	Os07g0674200|mRNA|AK058245|CDS+3'UTR	Os01g0678600|mRNA|AK120629|CDS+3'UTR	Os07g0229900|mRNA|AK121720|CDS+3'UTR	Os06g0663900|mRNA|AK120152|CDS+3'UTR	Os06g0663900|mRNA|AK120152|CDS+3'UTR	Os02g0805800|mRNA|AK067109|CDS+3'UTR	Os03g0356300|mRNA|AK061469|CDS+3'UTR	Os01g0954900|mRNA|AK110957|CDS+3'UTR						Os07g0160600|mRNA|AK065047|CDS+3'UTR	Os03g0118800|mRNA|AK071039|CDS+3'UTR			Os03g0756000|mRNA|AK103893|CDS+3'UTR
													Os03g0124200|mRNA|AK105735|CDS+3'UTR	Os02g0650500|mRNA|AK101160|CDS+3'UTR																Os01g0679700|mRNA|AK059643|CDS+3'UTR	Os03g0234200|mRNA|D12629|CDS+3'UTR	Os07g0173500|COMBINER_EST|CI025294|0	Os07g0544900|mRNA|AK070349|CDS+3'UTR	Os02g0817600|mRNA|AK104802|CDS+3'UTR	Os02g0259600|mRNA|AK064863|CDS+3'UTR	Os02g0259600|mRNA|AK064863|CDS+3'UTR	Os03g0758800|mRNA|AJ252135|CDS+3'UTR	Os02g0778200|mRNA|AK065948|CDS+3'UTR	Os03g0177900|mRNA|D63582|CDS+3'UTR						Os07g0204900|mRNA|AF054629|CDS+3'UTR	Os01g0896800|mRNA|AK065268|CDS+3'UTR			Os03g0379500|mRNA|AK064760|CDS+3'UTR
													Os12g0594300|COMBINER_EST|CI119482|6	Os06g0494100|mRNA|AK069883|CDS+3'UTR																Os02g0794400|mRNA|AK065845|CDS+3'UTR	Os01g0593500|COMBINER_EST|CI479785|0	Os08g0558800|mRNA|AK071249|CDS+3'UTR	Os08g0538000|mRNA|AK068997|CDS+3'UTR	Os07g0523300|mRNA|AK060727|UTR	Os05g0103200|mRNA|AK104478|CDS+3'UTR	Os05g0103200|mRNA|AK104478|CDS+3'UTR	Os06g0663900|mRNA|AK120152|CDS+3'UTR	Os11g0523800|mRNA|AK065936|CDS+3'UTR	Os12g0514500|mRNA|AK069204|CDS+3'UTR						Os04g0626400|mRNA|AK100069|CDS+3'UTR	Os10g0117000|COMBINER_EST|CI537158|0			Os01g0777300|COMBINER_EST|CI118577|6
														Os03g0124200|mRNA|AK105735|CDS+3'UTR																Os04g0501000|COMBINER_EST|AU092760|6	Os03g0807800|mRNA|AK064984|CDS+3'UTR	Os09g0507800|mRNA|AK061725|CDS+3'UTR	Os04g0376000|mRNA|AK064842|CDS+3'UTR	Os02g0527600|COMBINER_EST|CI439382|6	Os05g0147400|mRNA|AK062146|CDS+3'UTR	Os05g0147400|mRNA|AK062146|CDS+3'UTR	Os02g0259600|mRNA|AK064863|CDS+3'UTR	Os03g0266800|mRNA|AK100780|CDS+3'UTR	Os03g0177500|mRNA|D63583|CDS+3'UTR						Os11g0124900|mRNA|AK105411|CDS+3'UTR	Os07g0180900|mRNA|AK104447|CDS+3'UTR			Os10g0415200|mRNA|AK070924|CDS+3'UTR
														Os12g0594300|COMBINER_EST|CI119482|6																Os08g0116500|mRNA|D29689|CDS+3'UTR	Os02g0284600|mRNA|AK121593|CDS+3'UTR	Os01g0812800|mRNA|AK062929|CDS+3'UTR	Os02g0228900|mRNA|AK121870|CDS+3'UTR	Os07g0180900|mRNA|AK060711|CDS+3'UTR	Os12g0277500|mRNA|AK119217|CDS+3'UTR	Os12g0277500|mRNA|AK119217|CDS+3'UTR	Os05g0103200|mRNA|AK104478|CDS+3'UTR	Os09g0502000|mRNA|AK120524|CDS+3'UTR	Os06g0562600|mRNA|AK105701|CDS+3'UTR						Os11g0484300|mRNA|AK121422|CDS+3'UTR	Os08g0526100|mRNA|AK100965|CDS+3'UTR			Os02g0562700|mRNA|AB110167|CDS+3'UTR
																														Os08g0156800|mRNA|AK103424|CDS+3'UTR	Os03g0182600|mRNA|AK070905|CDS+3'UTR	Os11g0105400|mRNA|AK067673|CDS+3'UTR	Os08g0117300|mRNA|AJ417519|CDS+3'UTR	Os12g0277500|mRNA|AK120503|CDS+3'UTR	Os03g0335500|mRNA|AK119808|CDS+3'UTR	Os03g0335500|mRNA|AK119808|CDS+3'UTR	Os05g0147400|mRNA|AK062146|CDS+3'UTR	Os08g0382400|mRNA|AK099874|CDS+3'UTR	Os04g0649700|mRNA|AK120146|CDS+3'UTR						Os12g0176500|mRNA|AB045677|CDS+3'UTR	Os05g0480400|mRNA|AK120115|CDS+3'UTR			Os08g0326400|mRNA|AK121204|CDS+3'UTR
																														Os01g0749200|mRNA|AK119189|CDS+3'UTR	Os03g0297300|mRNA|AK061276|CDS+3'UTR	Os01g0286600|mRNA|AB057749|CDS+3'UTR	Os07g0674200|mRNA|AK058245|CDS+3'UTR	Os01g0897000|COMBINER_EST|CI522617|0	Os04g0583600|mRNA|AK059019|CDS+3'UTR	Os04g0583600|mRNA|AK059019|CDS+3'UTR	Os12g0277500|mRNA|AK119217|CDS+3'UTR	Os02g0644000|mRNA|AY062178|CDS+3'UTR	Os08g0378900|mRNA|AK066851|CDS+3'UTR						Os03g0756000|mRNA|AK103893|CDS+3'UTR	Os03g0221500|mRNA|AY217745|CDS			Os05g0557000|mRNA|D29723|5'UTR+CDS
																														Os01g0896800|mRNA|AK104693|CDS+3'UTR	Os01g0679700|mRNA|AK059643|CDS+3'UTR	Os09g0424300|mRNA|AK100397|CDS+3'UTR	Os07g0173500|COMBINER_EST|CI025294|0	Os05g0353500|COMBINER_EST|CI163664|6	Os11g0482000|mRNA|AK103918|CDS+3'UTR	Os11g0482000|mRNA|AK103918|CDS+3'UTR	Os03g0335500|mRNA|AK119808|CDS+3'UTR	Os02g0821800|mRNA|AK103477|CDS+3'UTR	Os08g0117200|COMBINER_EST|AU029246|7						Os03g0379500|mRNA|AK064760|CDS+3'UTR	Os09g0553200|mRNA|AK103930|CDS+3'UTR			Os03g0177900|mRNA|AK119647|CDS+3'UTR
																														Os05g0207300|mRNA|AF022736|CDS+3'UTR	Os02g0794400|mRNA|AK065845|CDS+3'UTR	Os05g0388500|mRNA|AK065313|CDS+3'UTR	Os08g0558800|mRNA|AK071249|CDS+3'UTR	Os03g0586800|mRNA|AK099302|CDS+3'UTR	Os04g0649700|mRNA|AK119889|CDS+3'UTR	Os04g0649700|mRNA|AK119889|CDS+3'UTR	Os04g0583600|mRNA|AK059019|CDS+3'UTR	Os12g0285600|mRNA|AK069104|CDS+3'UTR	Os05g0556900|mRNA|AK102775|CDS+3'UTR						Os01g0777300|COMBINER_EST|CI118577|6	Os03g0221500|mRNA|AK109516|CDS+3'UTR			Os10g0498100|mRNA|AK071187|CDS+3'UTR
																														Os03g0343500|mRNA|AB117995|CDS+3'UTR	Os04g0501000|COMBINER_EST|AU092760|6	Os05g0556900|mRNA|AK058525|CDS+3'UTR	Os09g0507800|mRNA|AK061725|CDS+3'UTR	Os01g0666900|COMBINER_EST|CI319319|3	Os11g0216900|mRNA|AK060549|CDS+3'UTR	Os11g0216900|mRNA|AK060549|CDS+3'UTR	Os11g0482000|mRNA|AK103918|CDS+3'UTR	Os07g0415200|mRNA|AK101796|CDS+3'UTR	Os03g0704000|COMBINER_EST|CI441502|0						Os10g0415200|mRNA|AK070924|CDS+3'UTR	Os08g0530200|mRNA|AK062052|CDS+3'UTR			Os03g0118800|mRNA|AK071039|CDS+3'UTR
																														Os05g0557800|mRNA|AK068460|CDS+3'UTR	Os08g0116500|mRNA|D29689|CDS+3'UTR	Os02g0175600|mRNA|AK121069|CDS+3'UTR	Os01g0812800|mRNA|AK062929|CDS+3'UTR	Os04g0413600|mRNA|AK121192|CDS+3'UTR	Os02g0121300|mRNA|AK098919|CDS+3'UTR	Os02g0121300|mRNA|AK098919|CDS+3'UTR	Os04g0649700|mRNA|AK119889|CDS+3'UTR	Os06g0645400|mRNA|AK105391|CDS+3'UTR	Os02g0576700|mRNA|AK059578|CDS+3'UTR						Os02g0562700|mRNA|AB110167|CDS+3'UTR	Os07g0619800|mRNA|AK067709|CDS+3'UTR			Os01g0896800|mRNA|AK065268|CDS+3'UTR
																														Os03g0337800|mRNA|D29721|CDS+3'UTR	Os08g0156800|mRNA|AK103424|CDS+3'UTR	Os03g0154700|mRNA|AK104761|CDS+3'UTR	Os11g0105400|mRNA|AK067673|CDS+3'UTR	Os01g0152300|COMBINER_EST|AU082408|6	Os02g0595700|mRNA|AK104785|CDS+3'UTR	Os02g0595700|mRNA|AK104785|CDS+3'UTR	Os11g0216900|mRNA|AK060549|CDS+3'UTR	Os05g0477300|mRNA|AK098982|CDS+3'UTR	Os03g0308100|mRNA|AK060518|CDS+3'UTR						Os08g0326400|mRNA|AK121204|CDS+3'UTR	Os04g0546300|mRNA|AK102945|CDS+3'UTR			Os07g0180900|mRNA|AK104447|CDS+3'UTR
																														Os11g0216900|mRNA|AK100869|CDS+3'UTR	Os01g0749200|mRNA|AK119189|CDS+3'UTR	Os03g0598800|mRNA|AK060928|CDS+3'UTR	Os01g0286600|mRNA|AB057749|CDS+3'UTR	Os11g0136800|mRNA|AK106395|CDS+3'UTR	Os04g0610500|mRNA|AK104817|CDS+3'UTR	Os04g0610500|mRNA|AK104817|CDS+3'UTR	Os02g0121300|mRNA|AK098919|CDS+3'UTR	Os05g0540100|mRNA|AK060623|CDS+3'UTR	Os08g0512600|mRNA|AK059682|CDS+3'UTR						Os05g0557000|mRNA|D29723|5'UTR+CDS	Os07g0626500|mRNA|AK059532|CDS+3'UTR			Os08g0526100|mRNA|AK100965|CDS+3'UTR
																														Os11g0602600|mRNA|AK104660|CDS+3'UTR	Os01g0896800|mRNA|AK104693|CDS+3'UTR	Os07g0570700|mRNA|AK065242|CDS+3'UTR	Os09g0424300|mRNA|AK100397|CDS+3'UTR	Os08g0323600|mRNA|AK121043|CDS+3'UTR	Os05g0388500|mRNA|AK098990|CDS+3'UTR	Os05g0388500|mRNA|AK098990|CDS+3'UTR	Os02g0595700|mRNA|AK104785|CDS+3'UTR	Os11g0155900|mRNA|U77296|CDS+3'UTR	Os03g0356300|mRNA|AK061469|CDS+3'UTR						Os03g0177900|mRNA|AK119647|CDS+3'UTR	Os09g0315700|COMBINER_EST|CI375311|0			Os07g0298900|mRNA|AK064565|CDS+3'UTR
																														Os03g0347200|mRNA|AK058969|CDS+3'UTR	Os05g0207300|mRNA|AF022736|CDS+3'UTR	Os08g0558800|mRNA|AK122095|CDS+3'UTR	Os05g0388500|mRNA|AK065313|CDS+3'UTR	Os05g0477300|mRNA|AK119797|CDS+3'UTR	Os09g0568400|mRNA|AK059386|CDS+3'UTR	Os09g0568400|mRNA|AK059386|CDS+3'UTR	Os04g0610500|mRNA|AK104817|CDS+3'UTR	Os03g0760700|mRNA|AK060701|CDS+3'UTR	Os02g0778200|mRNA|AK065948|CDS+3'UTR						Os10g0498100|mRNA|AK071187|CDS+3'UTR	Os11g0127900|mRNA|L36313|CDS+3'UTR			Os04g0595800|mRNA|AK058642|CDS+3'UTR
																														Os02g0489400|mRNA|AK102402|CDS+3'UTR	Os03g0343500|mRNA|AB117995|CDS+3'UTR	Os07g0415200|mRNA|AK061243|CDS+3'UTR	Os05g0556900|mRNA|AK058525|CDS+3'UTR	Os05g0150900|mRNA|Z85984|CDS+3'UTR	Os03g0182600|mRNA|AK061289|CDS+3'UTR	Os03g0182600|mRNA|AK061289|CDS+3'UTR	Os05g0388500|mRNA|AK098990|CDS+3'UTR	Os03g0825300|mRNA|AK105593|CDS+3'UTR	Os04g0498700|mRNA|AK059661|CDS+3'UTR						Os03g0118800|mRNA|AK071039|CDS+3'UTR	Os03g0586800|mRNA|AK063765|CDS+3'UTR			Os04g0626400|mRNA|AK104663|CDS+3'UTR
																														Os11g0127900|mRNA|AK059550|CDS+3'UTR	Os05g0557800|mRNA|AK068460|CDS+3'UTR	Os01g0679700|mRNA|AK119801|CDS+3'UTR	Os02g0175600|mRNA|AK121069|CDS+3'UTR	Os03g0343500|mRNA|AK058737|CDS+3'UTR	Os05g0541900|mRNA|AK066599|CDS+3'UTR	Os05g0541900|mRNA|AK066599|CDS+3'UTR	Os09g0568400|mRNA|AK059386|CDS+3'UTR	Os02g0606900|mRNA|AK072375|CDS+3'UTR	Os11g0523800|mRNA|AK065936|CDS+3'UTR						Os01g0896800|mRNA|AK065268|CDS+3'UTR	Os07g0577300|COMBINER_EST|CI220551|6			Os10g0539900|mRNA|AK059705|CDS+3'UTR
																														Os03g0579300|COMBINER_EST|AU092603|6	Os03g0337800|mRNA|D29721|CDS+3'UTR	Os02g0489400|mRNA|D38010|CDS+3'UTR	Os03g0154700|mRNA|AK104761|CDS+3'UTR	Os11g0135400|COMBINER_EST|CI018278|6	Os03g0122200|mRNA|AK065033|CDS+3'UTR	Os03g0122200|mRNA|AK065033|CDS+3'UTR	Os03g0182600|mRNA|AK061289|CDS+3'UTR	Os02g0644000|mRNA|AB081464|CDS+3'UTR	Os03g0266800|mRNA|AK100780|CDS+3'UTR						Os07g0180900|mRNA|AK104447|CDS+3'UTR	Os03g0669100|mRNA|AK063633|CDS+3'UTR			Os05g0480400|mRNA|AK120115|CDS+3'UTR
																														Os01g0191100|mRNA|AK058815|CDS+3'UTR	Os11g0216900|mRNA|AK100869|CDS+3'UTR	Os08g0559600|mRNA|AK102083|CDS+3'UTR	Os03g0598800|mRNA|AK060928|CDS+3'UTR	Os08g0130900|COMBINER_EST|CI549913|3	Os11g0523800|mRNA|AF140228|CDS	Os11g0523800|mRNA|AF140228|CDS	Os05g0541900|mRNA|AK066599|CDS+3'UTR	Os02g0105900|mRNA|AK102423|CDS+3'UTR	Os09g0502000|mRNA|AK120524|CDS+3'UTR						Os08g0526100|mRNA|AK100965|CDS+3'UTR	Os03g0563300|mRNA|AK071134|CDS+3'UTR			Os08g0530200|mRNA|AK062052|CDS+3'UTR
																														Os07g0109500|mRNA|AK103048|CDS+3'UTR	Os11g0602600|mRNA|AK104660|CDS+3'UTR	Os03g0241200|COMBINER_EST|CI043342|0	Os07g0570700|mRNA|AK065242|CDS+3'UTR	Os03g0177900|mRNA|AK071343|CDS+3'UTR	Os05g0155100|mRNA|AK102810|CDS+3'UTR	Os05g0155100|mRNA|AK102810|CDS+3'UTR	Os03g0122200|mRNA|AK065033|CDS+3'UTR	Os11g0448400|mRNA|AK058650|CDS+3'UTR	Os08g0382400|mRNA|AK099874|CDS+3'UTR						Os07g0298900|mRNA|AK064565|CDS+3'UTR	Os03g0390000|mRNA|AK121621|CDS+3'UTR			Os07g0619800|mRNA|AK067709|CDS+3'UTR
																														Os07g0180900|mRNA|AK060963|CDS+3'UTR	Os03g0347200|mRNA|AK058969|CDS+3'UTR	Os08g0326400|mRNA|D12631|CDS+3'UTR	Os08g0558800|mRNA|AK122095|CDS+3'UTR	Os03g0265400|mRNA|AK104116|CDS+3'UTR	Os08g0234000|mRNA|AK061680|CDS+3'UTR	Os08g0234000|mRNA|AK061680|CDS+3'UTR	Os11g0523800|mRNA|AF140228|CDS	Os05g0219800|mRNA|AK102822|CDS+3'UTR	Os02g0644000|mRNA|AY062178|CDS+3'UTR						Os04g0595800|mRNA|AK058642|CDS+3'UTR	Os02g0328300|mRNA|AK109330|CDS+3'UTR			Os04g0546300|mRNA|AK102945|CDS+3'UTR
																														Os05g0346300|mRNA|AF529175|CDS+3'UTR	Os02g0489400|mRNA|AK102402|CDS+3'UTR	Os02g0803200|mRNA|AK063404|CDS+3'UTR	Os07g0415200|mRNA|AK061243|CDS+3'UTR	Os03g0119900|mRNA|AK058741|CDS+3'UTR	Os03g0781500|COMBINER_EST|CI006244|0	Os03g0781500|COMBINER_EST|CI006244|0	Os05g0155100|mRNA|AK102810|CDS+3'UTR	Os08g0399600|mRNA|AK071873|CDS+3'UTR	Os02g0821800|mRNA|AK103477|CDS+3'UTR						Os04g0626400|mRNA|AK104663|CDS+3'UTR	Os02g0778200|mRNA|AK121954|CDS+3'UTR			Os07g0626500|mRNA|AK059532|CDS+3'UTR
																														Os03g0408300|COMBINER_EST|CI056327|0	Os11g0127900|mRNA|AK059550|CDS+3'UTR	Os03g0758800|mRNA|AK121592|CDS+3'UTR	Os01g0679700|mRNA|AK119801|CDS+3'UTR	Os01g0741900|mRNA|AK068600|CDS+3'UTR	Os11g0523800|mRNA|AJ306306|CDS	Os11g0523800|mRNA|AJ306306|CDS	Os08g0234000|mRNA|AK061680|CDS+3'UTR	Os07g0229900|mRNA|AK121720|CDS+3'UTR	Os12g0285600|mRNA|AK069104|CDS+3'UTR						Os10g0539900|mRNA|AK059705|CDS+3'UTR	Os02g0103900|mRNA|AK070601|CDS+3'UTR			Os09g0315700|COMBINER_EST|CI375311|0
																														Os10g0465800|mRNA|AF093630|CDS+3'UTR	Os03g0579300|COMBINER_EST|AU092603|6	Os03g0577000|mRNA|D38596|CDS+3'UTR	Os02g0489400|mRNA|D38010|CDS+3'UTR	Os10g0389800|mRNA|AY224517|5'UTR+CDS	Os08g0399600|mRNA|AK058957|CDS+3'UTR	Os08g0399600|mRNA|AK058957|CDS+3'UTR	Os03g0781500|COMBINER_EST|CI006244|0	Os02g0817600|mRNA|AK104802|CDS+3'UTR	Os07g0415200|mRNA|AK101796|CDS+3'UTR						Os05g0480400|mRNA|AK120115|CDS+3'UTR	Os01g0815800|mRNA|AK058706|UTR			Os11g0127900|mRNA|L36313|CDS+3'UTR
																														Os03g0284400|mRNA|AK061592|CDS+3'UTR	Os01g0191100|mRNA|AK058815|CDS+3'UTR	Os09g0485900|mRNA|AY323481|CDS+3'UTR	Os08g0559600|mRNA|AK102083|CDS+3'UTR	Os03g0177900|mRNA|AK119194|CDS+3'UTR	Os12g0614600|mRNA|AK106290|CDS+3'UTR	Os12g0614600|mRNA|AK106290|CDS+3'UTR	Os11g0523800|mRNA|AJ306306|CDS	Os07g0523300|mRNA|AK060727|UTR	Os06g0645400|mRNA|AK105391|CDS+3'UTR						Os08g0530200|mRNA|AK062052|CDS+3'UTR	Os02g0285800|mRNA|AK072177|CDS+3'UTR			Os03g0586800|mRNA|AK063765|CDS+3'UTR
																														Os03g0598800|mRNA|AK066806|CDS+3'UTR	Os07g0109500|mRNA|AK103048|CDS+3'UTR	Os03g0278900|mRNA|AY224460|CDS	Os03g0241200|COMBINER_EST|CI043342|0	Os02g0699700|mRNA|AK072471|5'UTR+CDS	Os07g0614500|mRNA|AK061069|CDS+3'UTR	Os07g0614500|mRNA|AK061069|CDS+3'UTR	Os08g0399600|mRNA|AK058957|CDS+3'UTR	Os02g0527600|COMBINER_EST|CI439382|6	Os05g0477300|mRNA|AK098982|CDS+3'UTR						Os07g0619800|mRNA|AK067709|CDS+3'UTR	Os12g0277500|mRNA|AK061410|CDS+3'UTR			Os03g0669100|mRNA|AK063633|CDS+3'UTR
																														Os08g0116500|mRNA|AK058240|CDS+3'UTR	Os07g0180900|mRNA|AK060963|CDS+3'UTR	Os05g0430800|mRNA|AK101162|CDS+3'UTR	Os08g0326400|mRNA|D12631|CDS+3'UTR	Os04g0486800|COMBINER_EST|CI521528|6	Os02g0549200|mRNA|AK069491|CDS+3'UTR	Os02g0549200|mRNA|AK069491|CDS+3'UTR	Os12g0614600|mRNA|AK106290|CDS+3'UTR	Os07g0180900|mRNA|AK060711|CDS+3'UTR	Os05g0540100|mRNA|AK060623|CDS+3'UTR						Os04g0546300|mRNA|AK102945|CDS+3'UTR	Os01g0954900|mRNA|AK110957|CDS+3'UTR			Os03g0563300|mRNA|AK071134|CDS+3'UTR
																														Os02g0754300|mRNA|AK068621|CDS+3'UTR	Os05g0346300|mRNA|AF529175|CDS+3'UTR	Os03g0284400|mRNA|AK069064|CDS+3'UTR	Os02g0803200|mRNA|AK063404|CDS+3'UTR	Os03g0154700|mRNA|AK104265|CDS+3'UTR	Os02g0111700|mRNA|AK058280|CDS+3'UTR	Os02g0111700|mRNA|AK058280|CDS+3'UTR	Os07g0614500|mRNA|AK061069|CDS+3'UTR	Os12g0277500|mRNA|AK120503|CDS+3'UTR	Os11g0155900|mRNA|U77296|CDS+3'UTR						Os07g0626500|mRNA|AK059532|CDS+3'UTR	Os03g0177900|mRNA|D63582|CDS+3'UTR			Os03g0390000|mRNA|AK121621|CDS+3'UTR
																														Os01g0749200|mRNA|AK099041|CDS+3'UTR	Os03g0408300|COMBINER_EST|CI056327|0	Os04g0500200|mRNA|AK105358|CDS+3'UTR	Os03g0758800|mRNA|AK121592|CDS+3'UTR	Os11g0151300|mRNA|AK121546|CDS+3'UTR	Os11g0168200|mRNA|D21299|5'UTR+CDS	Os11g0168200|mRNA|D21299|5'UTR+CDS	Os02g0549200|mRNA|AK069491|CDS+3'UTR	Os02g0510200|mRNA|AK058963|CDS+3'UTR	Os03g0760700|mRNA|AK060701|CDS+3'UTR						Os09g0315700|COMBINER_EST|CI375311|0	Os12g0514500|mRNA|AK069204|CDS+3'UTR			Os02g0328300|mRNA|AK109330|CDS+3'UTR
																														Os06g0679500|mRNA|AK063283|CDS+3'UTR	Os10g0465800|mRNA|AF093630|CDS+3'UTR	Os02g0622300|COMBINER_EST|CI074123|0	Os03g0577000|mRNA|D38596|CDS+3'UTR	Os05g0557000|mRNA|AK059395|CDS+3'UTR	Os01g0358400|mRNA|AK061826|CDS+3'UTR	Os01g0358400|mRNA|AK061826|CDS+3'UTR	Os02g0111700|mRNA|AK058280|CDS+3'UTR	Os02g0510200|mRNA|AB049823|CDS+3'UTR	Os03g0825300|mRNA|AK105593|CDS+3'UTR						Os11g0127900|mRNA|L36313|CDS+3'UTR	Os03g0177500|mRNA|D63583|CDS+3'UTR			Os02g0778200|mRNA|AK121954|CDS+3'UTR
																														Os05g0270000|mRNA|AK072793|CDS+3'UTR	Os03g0284400|mRNA|AK061592|CDS+3'UTR	Os01g0839300|mRNA|AK064685|CDS+3'UTR	Os09g0485900|mRNA|AY323481|CDS+3'UTR	Os01g0799500|mRNA|AK109346|CDS+3'UTR	Os04g0419600|COMBINER_EST|AU075421|6	Os04g0419600|COMBINER_EST|AU075421|6	Os11g0168200|mRNA|D21299|5'UTR+CDS	Os01g0897000|COMBINER_EST|CI522617|0	Os02g0606900|mRNA|AK072375|CDS+3'UTR						Os03g0586800|mRNA|AK063765|CDS+3'UTR	Os06g0562600|mRNA|AK105701|CDS+3'UTR			Os02g0103900|mRNA|AK070601|CDS+3'UTR
																														Os03g0125000|mRNA|AK059557|CDS+3'UTR	Os03g0598800|mRNA|AK066806|CDS+3'UTR	Os01g0251100|mRNA|AK101781|CDS+3'UTR	Os03g0278900|mRNA|AY224460|CDS	Os08g0506400|COMBINER_EST|CI469913|1	Os03g0341100|mRNA|AK121580|CDS+3'UTR	Os03g0341100|mRNA|AK121580|CDS+3'UTR	Os01g0358400|mRNA|AK061826|CDS+3'UTR	Os05g0353500|COMBINER_EST|CI163664|6	Os02g0644000|mRNA|AB081464|CDS+3'UTR						Os03g0669100|mRNA|AK063633|CDS+3'UTR	Os04g0649700|mRNA|AK120146|CDS+3'UTR			Os01g0815800|mRNA|AK058706|UTR
																														Os03g0125000|mRNA|AF095708|CDS+3'UTR	Os08g0116500|mRNA|AK058240|CDS+3'UTR	Os12g0406200|mRNA|AK071037|CDS+3'UTR	Os05g0430800|mRNA|AK101162|CDS+3'UTR	Os02g0285800|mRNA|AK099035|CDS+3'UTR	Os05g0574300|COMBINER_EST|AU097673|7	Os05g0574300|COMBINER_EST|AU097673|7	Os04g0419600|COMBINER_EST|AU075421|6	Os03g0586800|mRNA|AK099302|CDS+3'UTR	Os02g0105900|mRNA|AK102423|CDS+3'UTR						Os03g0563300|mRNA|AK071134|CDS+3'UTR	Os08g0378900|mRNA|AK066851|CDS+3'UTR			Os02g0285800|mRNA|AK072177|CDS+3'UTR
																														Os08g0207000|mRNA|AK058705|CDS+3'UTR	Os02g0754300|mRNA|AK068621|CDS+3'UTR	Os02g0822600|mRNA|AK071751|CDS+3'UTR	Os03g0284400|mRNA|AK069064|CDS+3'UTR	Os07g0636000|mRNA|AK102460|CDS+3'UTR	Os02g0135300|COMBINER_EST|CI089131|6	Os02g0135300|COMBINER_EST|CI089131|6	Os03g0341100|mRNA|AK121580|CDS+3'UTR	Os01g0666900|COMBINER_EST|CI319319|3	Os11g0448400|mRNA|AK058650|CDS+3'UTR						Os03g0390000|mRNA|AK121621|CDS+3'UTR	Os08g0117200|COMBINER_EST|AU029246|7			Os12g0277500|mRNA|AK061410|CDS+3'UTR
																														Os04g0442000|mRNA|AK064925|CDS+3'UTR	Os01g0749200|mRNA|AK099041|CDS+3'UTR	Os09g0485900|mRNA|AK064936|CDS+3'UTR	Os04g0500200|mRNA|AK105358|CDS+3'UTR	Os01g0592900|mRNA|AK099544|CDS+3'UTR	Os10g0580800|mRNA|AK104589|CDS+3'UTR	Os10g0580800|mRNA|AK104589|CDS+3'UTR	Os05g0574300|COMBINER_EST|AU097673|7	Os04g0413600|mRNA|AK121192|CDS+3'UTR	Os05g0219800|mRNA|AK102822|CDS+3'UTR						Os02g0328300|mRNA|AK109330|CDS+3'UTR	Os05g0556900|mRNA|AK102775|CDS+3'UTR			Os01g0954900|mRNA|AK110957|CDS+3'UTR
																														Os08g0524600|COMBINER_EST|CI430950|0	Os06g0679500|mRNA|AK063283|CDS+3'UTR	Os08g0206600|mRNA|AK102764|CDS+3'UTR	Os02g0622300|COMBINER_EST|CI074123|0	Os12g0277500|mRNA|AK100602|CDS+3'UTR	Os10g0580800|mRNA|AK104396|CDS+3'UTR	Os10g0580800|mRNA|AK104396|CDS+3'UTR	Os02g0135300|COMBINER_EST|CI089131|6	Os01g0152300|COMBINER_EST|AU082408|6	Os08g0399600|mRNA|AK071873|CDS+3'UTR						Os02g0778200|mRNA|AK121954|CDS+3'UTR	Os03g0704000|COMBINER_EST|CI441502|0			Os11g0181400|COMBINER_EST|CI044788|1
																														Os07g0613200|COMBINER_EST|CI374209|0	Os05g0270000|mRNA|AK072793|CDS+3'UTR	Os02g0285800|mRNA|AK060415|CDS+3'UTR	Os01g0839300|mRNA|AK064685|CDS+3'UTR	Os03g0337800|mRNA|D21304|CDS	Os06g0546400|mRNA|AK067243|CDS+3'UTR	Os06g0546400|mRNA|AK067243|CDS+3'UTR	Os10g0580800|mRNA|AK104589|CDS+3'UTR	Os11g0136800|mRNA|AK106395|CDS+3'UTR	Os07g0229900|mRNA|AK121720|CDS+3'UTR						Os02g0103900|mRNA|AK070601|CDS+3'UTR	Os02g0576700|mRNA|AK059578|CDS+3'UTR			Os03g0177900|mRNA|D63582|CDS+3'UTR
																														Os01g0100700|mRNA|AK121523|CDS+3'UTR	Os03g0125000|mRNA|AK059557|CDS+3'UTR	Os05g0566500|mRNA|AK104093|CDS+3'UTR	Os01g0251100|mRNA|AK101781|CDS+3'UTR	Os10g0493600|mRNA|AK059912|CDS+3'UTR	Os11g0168200|mRNA|AK099225|CDS+3'UTR	Os11g0168200|mRNA|AK099225|CDS+3'UTR	Os10g0580800|mRNA|AK104396|CDS+3'UTR	Os08g0323600|mRNA|AK121043|CDS+3'UTR	Os02g0817600|mRNA|AK104802|CDS+3'UTR						Os01g0815800|mRNA|AK058706|UTR	Os03g0308100|mRNA|AK060518|CDS+3'UTR			Os07g0573700|mRNA|AK070473|CDS+3'UTR
																														Os01g0231000|mRNA|AK072001|CDS+3'UTR	Os03g0125000|mRNA|AF095708|CDS+3'UTR	Os02g0105900|mRNA|Y15009|CDS+3'UTR	Os12g0406200|mRNA|AK071037|CDS+3'UTR	Os09g0397300|mRNA|AK105382|CDS+3'UTR	Os02g0105900|mRNA|D25237|5'UTR+CDS	Os02g0105900|mRNA|D25237|5'UTR+CDS	Os06g0546400|mRNA|AK067243|CDS+3'UTR	Os05g0477300|mRNA|AK119797|CDS+3'UTR	Os07g0523300|mRNA|AK060727|UTR						Os02g0285800|mRNA|AK072177|CDS+3'UTR	Os08g0512600|mRNA|AK059682|CDS+3'UTR			Os12g0514500|mRNA|AK069204|CDS+3'UTR
																														Os10g0564300|mRNA|AK066340|CDS+3'UTR	Os08g0207000|mRNA|AK058705|CDS+3'UTR	Os03g0347200|mRNA|AY017415|CDS+3'UTR	Os02g0822600|mRNA|AK071751|CDS+3'UTR	Os05g0108000|mRNA|AK065542|CDS+3'UTR	Os03g0726100|mRNA|AK119362|CDS+3'UTR	Os03g0726100|mRNA|AK119362|CDS+3'UTR	Os11g0168200|mRNA|AK099225|CDS+3'UTR	Os05g0150900|mRNA|Z85984|CDS+3'UTR	Os04g0412800|mRNA|AK060508|CDS+3'UTR						Os12g0277500|mRNA|AK061410|CDS+3'UTR	Os03g0356300|mRNA|AK061469|CDS+3'UTR			Os03g0177500|mRNA|D63583|CDS+3'UTR
																														Os11g0602500|COMBINER_EST|CI379617|0	Os08g0345800|mRNA|AK103906|CDS+3'UTR	Os03g0234200|mRNA|D12629|CDS+3'UTR	Os09g0485900|mRNA|AK064936|CDS+3'UTR	Os09g0485900|mRNA|D83527|CDS+3'UTR	Os07g0450000|mRNA|AK121702|CDS+3'UTR	Os07g0450000|mRNA|AK121702|CDS+3'UTR	Os02g0105900|mRNA|D25237|5'UTR+CDS	Os03g0343500|mRNA|AK058737|CDS+3'UTR	Os02g0527600|COMBINER_EST|CI439382|6						Os01g0954900|mRNA|AK110957|CDS+3'UTR	Os02g0778200|mRNA|AK065948|CDS+3'UTR			Os06g0562600|mRNA|AK105701|CDS+3'UTR
																														Os10g0466200|mRNA|AK063749|CDS+3'UTR	Os04g0442000|mRNA|AK064925|CDS+3'UTR	Os01g0593500|COMBINER_EST|CI479785|0	Os08g0206600|mRNA|AK102764|CDS+3'UTR	Os04g0598200|COMBINER_EST|CI551112|0	Os08g0359600|mRNA|AK070753|CDS+3'UTR	Os08g0359600|mRNA|AK070753|CDS+3'UTR	Os03g0726100|mRNA|AK119362|CDS+3'UTR	Os11g0135400|COMBINER_EST|CI018278|6	Os07g0180900|mRNA|AK060711|CDS+3'UTR						Os11g0181400|COMBINER_EST|CI044788|1	Os04g0498700|mRNA|AK059661|CDS+3'UTR			Os07g0475800|mRNA|AK071007|CDS+3'UTR
																														Os07g0450000|mRNA|AK063789|CDS+3'UTR	Os08g0524600|COMBINER_EST|CI430950|0	Os03g0807800|mRNA|AK064984|CDS+3'UTR	Os02g0285800|mRNA|AK060415|CDS+3'UTR	Os08g0326400|mRNA|AK062210|CDS+3'UTR	Os01g0328400|mRNA|AK061988|CDS+3'UTR	Os01g0328400|mRNA|AK061988|CDS+3'UTR	Os07g0450000|mRNA|AK121702|CDS+3'UTR	Os08g0130900|COMBINER_EST|CI549913|3	Os12g0277500|mRNA|AK120503|CDS+3'UTR						Os03g0177900|mRNA|D63582|CDS+3'UTR	Os11g0523800|mRNA|AK065936|CDS+3'UTR			Os10g0541000|mRNA|AK072272|CDS+3'UTR
																														Os01g0100700|mRNA|AK059844|CDS+3'UTR	Os07g0613200|COMBINER_EST|CI374209|0	Os08g0191200|mRNA|AK067808|CDS+3'UTR	Os05g0566500|mRNA|AK104093|CDS+3'UTR	Os02g0137200|mRNA|AK060290|CDS+3'UTR	Os12g0563200|mRNA|AK060401|CDS+3'UTR	Os12g0563200|mRNA|AK060401|CDS+3'UTR	Os08g0359600|mRNA|AK070753|CDS+3'UTR	Os03g0177900|mRNA|AK071343|CDS+3'UTR	Os02g0510200|mRNA|AK058963|CDS+3'UTR						Os07g0573700|mRNA|AK070473|CDS+3'UTR	Os03g0266800|mRNA|AK100780|CDS+3'UTR			Os04g0649700|mRNA|AK120146|CDS+3'UTR
																														Os08g0130500|mRNA|D21130|CDS+3'UTR	Os01g0100700|mRNA|AK121523|CDS+3'UTR	Os02g0284600|mRNA|AK121593|CDS+3'UTR	Os02g0105900|mRNA|Y15009|CDS+3'UTR	Os03g0794700|mRNA|AK059548|CDS+3'UTR	Os07g0616600|mRNA|AK102735|CDS+3'UTR	Os07g0616600|mRNA|AK102735|CDS+3'UTR	Os01g0328400|mRNA|AK061988|CDS+3'UTR	Os03g0265400|mRNA|AK104116|CDS+3'UTR	Os01g0270300|mRNA|AK101508|CDS+3'UTR						Os12g0514500|mRNA|AK069204|CDS+3'UTR	Os09g0502000|mRNA|AK120524|CDS+3'UTR			Os08g0378900|mRNA|AK066851|CDS+3'UTR
																														Os07g0622100|mRNA|AK069465|CDS+3'UTR	Os01g0231000|mRNA|AK072001|CDS+3'UTR	Os03g0182600|mRNA|AK070905|CDS+3'UTR	Os03g0347200|mRNA|AY017415|CDS+3'UTR	Os09g0326100|mRNA|AK120843|CDS+3'UTR	Os01g0251100|mRNA|AK073778|CDS+3'UTR	Os01g0251100|mRNA|AK073778|CDS+3'UTR	Os12g0563200|mRNA|AK060401|CDS+3'UTR	Os03g0119900|mRNA|AK058741|CDS+3'UTR	Os02g0510200|mRNA|AB049823|CDS+3'UTR						Os03g0177500|mRNA|D63583|CDS+3'UTR	Os08g0382400|mRNA|AK099874|CDS+3'UTR			Os01g0805600|mRNA|AK111939|CDS+3'UTR
																														Os05g0346300|mRNA|AK104191|CDS+3'UTR	Os10g0564300|mRNA|AK066340|CDS+3'UTR	Os03g0297300|mRNA|AK061276|CDS+3'UTR	Os03g0234200|mRNA|D12629|CDS+3'UTR	Os07g0207400|mRNA|AK063732|CDS+3'UTR	Os02g0728600|mRNA|AK063054|CDS+3'UTR	Os02g0728600|mRNA|AK063054|CDS+3'UTR	Os07g0616600|mRNA|AK102735|CDS+3'UTR	Os01g0741900|mRNA|AK068600|CDS+3'UTR	Os01g0897000|COMBINER_EST|CI522617|0						Os06g0562600|mRNA|AK105701|CDS+3'UTR	Os02g0644000|mRNA|AY062178|CDS+3'UTR			Os08g0117200|COMBINER_EST|AU029246|7
																														Os01g0815800|mRNA|AK058612|CDS+3'UTR	Os11g0602500|COMBINER_EST|CI379617|0	Os05g0573700|mRNA|AK065295|CDS+3'UTR	Os01g0593500|COMBINER_EST|CI479785|0	Os02g0821200|mRNA|AK062099|CDS+3'UTR	Os05g0243200|mRNA|AK061317|CDS+3'UTR	Os05g0243200|mRNA|AK061317|CDS+3'UTR	Os01g0251100|mRNA|AK073778|CDS+3'UTR	Os10g0389800|mRNA|AY224517|5'UTR+CDS	Os05g0353500|COMBINER_EST|CI163664|6						Os07g0475800|mRNA|AK071007|CDS+3'UTR	Os02g0821800|mRNA|AK103477|CDS+3'UTR			Os05g0556900|mRNA|AK102775|CDS+3'UTR
																														Os02g0105900|mRNA|D21302|CDS	Os10g0466200|mRNA|AK063749|CDS+3'UTR	Os01g0679700|mRNA|AK059643|CDS+3'UTR	Os03g0807800|mRNA|AK064984|CDS+3'UTR	Os01g0282800|mRNA|AK065323|CDS+3'UTR	Os03g0356300|mRNA|AK099034|CDS+3'UTR	Os03g0356300|mRNA|AK099034|CDS+3'UTR	Os02g0728600|mRNA|AK063054|CDS+3'UTR	Os03g0177900|mRNA|AK119194|CDS+3'UTR	Os03g0586800|mRNA|AK099302|CDS+3'UTR						Os10g0541000|mRNA|AK072272|CDS+3'UTR	Os12g0285600|mRNA|AK069104|CDS+3'UTR			Os03g0704000|COMBINER_EST|CI441502|0
																														Os12g0541500|mRNA|AK069200|CDS+3'UTR	Os07g0450000|mRNA|AK063789|CDS+3'UTR	Os02g0794400|mRNA|AK065845|CDS+3'UTR	Os08g0191200|mRNA|AK067808|CDS+3'UTR	Os03g0370500|mRNA|AK063289|CDS+3'UTR	Os03g0182600|mRNA|AK066899|CDS+3'UTR	Os03g0182600|mRNA|AK066899|CDS+3'UTR	Os05g0243200|mRNA|AK061317|CDS+3'UTR	Os02g0699700|mRNA|AK072471|5'UTR+CDS	Os01g0666900|COMBINER_EST|CI319319|3						Os04g0649700|mRNA|AK120146|CDS+3'UTR	Os07g0415200|mRNA|AK101796|CDS+3'UTR			Os02g0576700|mRNA|AK059578|CDS+3'UTR
																														Os03g0598800|mRNA|AK104774|CDS+3'UTR	Os01g0100700|mRNA|AK059844|CDS+3'UTR	Os04g0501000|COMBINER_EST|AU092760|6	Os02g0284600|mRNA|AK121593|CDS+3'UTR	Os11g0293300|mRNA|AK107624|CDS+3'UTR	Os01g0276000|mRNA|AK119715|CDS+3'UTR	Os01g0276000|mRNA|AK119715|CDS+3'UTR	Os03g0356300|mRNA|AK099034|CDS+3'UTR	Os04g0486800|COMBINER_EST|CI521528|6	Os04g0413600|mRNA|AK121192|CDS+3'UTR						Os08g0378900|mRNA|AK066851|CDS+3'UTR	Os06g0645400|mRNA|AK105391|CDS+3'UTR			Os03g0308100|mRNA|AK060518|CDS+3'UTR
																														Os03g0815400|mRNA|AK104198|CDS+3'UTR	Os08g0130500|mRNA|D21130|CDS+3'UTR	Os08g0116500|mRNA|D29689|CDS+3'UTR	Os03g0182600|mRNA|AK070905|CDS+3'UTR	Os02g0814700|mRNA|AK121994|CDS+3'UTR	Os07g0229900|mRNA|AK059090|CDS+3'UTR	Os07g0229900|mRNA|AK059090|CDS+3'UTR	Os03g0182600|mRNA|AK066899|CDS+3'UTR	Os03g0154700|mRNA|AK104265|CDS+3'UTR	Os01g0152300|COMBINER_EST|AU082408|6						Os01g0805600|mRNA|AK111939|CDS+3'UTR	Os05g0477300|mRNA|AK098982|CDS+3'UTR			Os08g0512600|mRNA|AK059682|CDS+3'UTR
																														Os03g0577000|mRNA|AK061051|CDS+3'UTR	Os07g0622100|mRNA|AK069465|CDS+3'UTR	Os08g0156800|mRNA|AK103424|CDS+3'UTR	Os03g0297300|mRNA|AK061276|CDS+3'UTR	Os03g0279200|mRNA|AK121750|CDS+3'UTR	Os03g0182600|mRNA|AK104620|CDS+3'UTR	Os03g0182600|mRNA|AK104620|CDS+3'UTR	Os01g0276000|mRNA|AK119715|CDS+3'UTR	Os11g0151300|mRNA|AK121546|CDS+3'UTR	Os11g0136800|mRNA|AK106395|CDS+3'UTR						Os08g0117200|COMBINER_EST|AU029246|7	Os05g0540100|mRNA|AK060623|CDS+3'UTR			Os03g0356300|mRNA|AK061469|CDS+3'UTR
																														Os05g0477300|mRNA|AK119683|CDS+3'UTR	Os05g0346300|mRNA|AK104191|CDS+3'UTR	Os01g0749200|mRNA|AK119189|CDS+3'UTR	Os05g0573700|mRNA|AK065295|CDS+3'UTR	Os06g0679500|mRNA|AK108015|CDS+3'UTR	Os03g0844100|mRNA|AK067164|CDS+3'UTR	Os03g0844100|mRNA|AK067164|CDS+3'UTR	Os07g0229900|mRNA|AK059090|CDS+3'UTR	Os05g0557000|mRNA|AK059395|CDS+3'UTR	Os08g0323600|mRNA|AK121043|CDS+3'UTR						Os05g0556900|mRNA|AK102775|CDS+3'UTR	Os11g0155900|mRNA|U77296|CDS+3'UTR			Os02g0778200|mRNA|AK065948|CDS+3'UTR
																														Os05g0346300|mRNA|AK103081|CDS+3'UTR	Os01g0815800|mRNA|AK058612|CDS+3'UTR	Os01g0896800|mRNA|AK104693|CDS+3'UTR	Os01g0679700|mRNA|AK059643|CDS+3'UTR	Os07g0184300|mRNA|D10962|CDS+3'UTR	Os07g0616600|mRNA|AK103952|CDS+3'UTR	Os07g0616600|mRNA|AK103952|CDS+3'UTR	Os03g0182600|mRNA|AK104620|CDS+3'UTR	Os01g0799500|mRNA|AK109346|CDS+3'UTR	Os05g0477300|mRNA|AK119797|CDS+3'UTR						Os03g0704000|COMBINER_EST|CI441502|0	Os03g0760700|mRNA|AK060701|CDS+3'UTR			Os04g0498700|mRNA|AK059661|CDS+3'UTR
																														Os01g0286900|mRNA|AK103865|CDS+3'UTR	Os02g0105900|mRNA|D21302|CDS	Os05g0207300|mRNA|AF022736|CDS+3'UTR	Os02g0794400|mRNA|AK065845|CDS+3'UTR	Os03g0109500|COMBINER_EST|CI426856|0	Os03g0758800|mRNA|AJ312906|CDS+3'UTR	Os03g0758800|mRNA|AJ312906|CDS+3'UTR	Os03g0844100|mRNA|AK067164|CDS+3'UTR	Os08g0506400|COMBINER_EST|CI469913|1	Os05g0150900|mRNA|Z85984|CDS+3'UTR						Os02g0576700|mRNA|AK059578|CDS+3'UTR	Os03g0825300|mRNA|AK105593|CDS+3'UTR			Os08g0266700|mRNA|AK101268|CDS+3'UTR
																														Os05g0477300|mRNA|AK119693|CDS+3'UTR	Os12g0541500|mRNA|AK069200|CDS+3'UTR	Os03g0343500|mRNA|AB117995|CDS+3'UTR	Os04g0501000|COMBINER_EST|AU092760|6	Os09g0475700|mRNA|AK101979|CDS+3'UTR	Os04g0613600|COMBINER_EST|CI562427|0	Os04g0613600|COMBINER_EST|CI562427|0	Os07g0616600|mRNA|AK103952|CDS+3'UTR	Os02g0285800|mRNA|AK099035|CDS+3'UTR	Os03g0343500|mRNA|AK058737|CDS+3'UTR						Os03g0308100|mRNA|AK060518|CDS+3'UTR	Os02g0606900|mRNA|AK072375|CDS+3'UTR			Os11g0523800|mRNA|AK065936|CDS+3'UTR
																														Os02g0699600|mRNA|AK121709|CDS+3'UTR	Os03g0598800|mRNA|AK104774|CDS+3'UTR	Os05g0557800|mRNA|AK068460|CDS+3'UTR	Os08g0116500|mRNA|D29689|CDS+3'UTR	Os03g0122200|mRNA|AB042934|CDS+3'UTR	Os05g0460700|mRNA|AK103320|CDS+3'UTR	Os05g0460700|mRNA|AK103320|CDS+3'UTR	Os08g0345800|mRNA|AK058246|CDS+3'UTR	Os07g0636000|mRNA|AK102460|CDS+3'UTR	Os11g0135400|COMBINER_EST|CI018278|6						Os08g0512600|mRNA|AK059682|CDS+3'UTR	Os02g0644000|mRNA|AB081464|CDS+3'UTR			Os03g0266800|mRNA|AK100780|CDS+3'UTR
																														Os12g0567700|mRNA|AK104806|CDS+3'UTR	Os03g0815400|mRNA|AK104198|CDS+3'UTR	Os03g0337800|mRNA|D29721|CDS+3'UTR	Os08g0156800|mRNA|AK103424|CDS+3'UTR	Os05g0489800|mRNA|AK101975|CDS+3'UTR	Os08g0427700|COMBINER_EST|CI052828|0	Os08g0427700|COMBINER_EST|CI052828|0	Os03g0758800|mRNA|AJ312906|CDS+3'UTR	Os11g0572700|COMBINER_EST|CI047926|6	Os08g0130900|COMBINER_EST|CI549913|3						Os03g0356300|mRNA|AK061469|CDS+3'UTR	Os02g0105900|mRNA|AK102423|CDS+3'UTR			Os09g0502000|mRNA|AK120524|CDS+3'UTR
																														Os02g0105900|mRNA|AK103949|CDS+3'UTR	Os03g0577000|mRNA|AK061051|CDS+3'UTR	Os11g0216900|mRNA|AK100869|CDS+3'UTR	Os01g0749200|mRNA|AK119189|CDS+3'UTR	Os02g0805800|mRNA|AK067109|CDS+3'UTR	Os07g0616600|mRNA|AK058308|CDS+3'UTR	Os07g0616600|mRNA|AK058308|CDS+3'UTR	Os04g0613600|COMBINER_EST|CI562427|0	Os01g0951200|mRNA|AF210322|CDS+3'UTR	Os07g0437000|COMBINER_EST|CI249850|6						Os02g0778200|mRNA|AK065948|CDS+3'UTR	Os11g0448400|mRNA|AK058650|CDS+3'UTR			Os08g0382400|mRNA|AK099874|CDS+3'UTR
																														Os02g0595700|mRNA|AF145053|CDS+3'UTR	Os05g0477300|mRNA|AK119683|CDS+3'UTR	Os02g0440000|mRNA|AK062153|CDS+3'UTR	Os01g0896800|mRNA|AK104693|CDS+3'UTR	Os03g0758800|mRNA|AJ252135|CDS+3'UTR	Os11g0433900|mRNA|AK059679|CDS+3'UTR	Os11g0433900|mRNA|AK059679|CDS+3'UTR	Os05g0460700|mRNA|AK103320|CDS+3'UTR	Os01g0592900|mRNA|AK099544|CDS+3'UTR	Os03g0177900|mRNA|AK071343|CDS+3'UTR						Os04g0498700|mRNA|AK059661|CDS+3'UTR	Os05g0219800|mRNA|AK102822|CDS+3'UTR			Os02g0644000|mRNA|AY062178|CDS+3'UTR
																														Os08g0538000|mRNA|AK119836|CDS+3'UTR	Os05g0346300|mRNA|AK103081|CDS+3'UTR	Os11g0602600|mRNA|AK104660|CDS+3'UTR	Os05g0207300|mRNA|AF022736|CDS+3'UTR	Os04g0631200|mRNA|AK059277|CDS+3'UTR	Os05g0182800|mRNA|AK061951|CDS+3'UTR	Os05g0182800|mRNA|AK061951|CDS+3'UTR	Os08g0427700|COMBINER_EST|CI052828|0	Os12g0277500|mRNA|AK100602|CDS+3'UTR	Os03g0265400|mRNA|AK104116|CDS+3'UTR						Os08g0266700|mRNA|AK101268|CDS+3'UTR	Os08g0399600|mRNA|AK071873|CDS+3'UTR			Os02g0821800|mRNA|AK103477|CDS+3'UTR
																														Os03g0315800|mRNA|AK065115|CDS+3'UTR	Os01g0286900|mRNA|AK103865|CDS+3'UTR	Os03g0347200|mRNA|AK058969|CDS+3'UTR	Os03g0343500|mRNA|AB117995|CDS+3'UTR	Os06g0663900|mRNA|AK120152|CDS+3'UTR	Os03g0125000|mRNA|AK098999|CDS+3'UTR	Os03g0125000|mRNA|AK098999|CDS+3'UTR	Os07g0616600|mRNA|AK058308|CDS+3'UTR	Os03g0337800|mRNA|D21304|CDS	Os03g0119900|mRNA|AK058741|CDS+3'UTR						Os11g0523800|mRNA|AK065936|CDS+3'UTR	Os07g0229900|mRNA|AK121720|CDS+3'UTR			Os12g0285600|mRNA|AK069104|CDS+3'UTR
																														Os03g0452300|mRNA|AK060924|CDS+3'UTR	Os05g0477300|mRNA|AK119693|CDS+3'UTR	Os02g0489400|mRNA|AK102402|CDS+3'UTR	Os05g0557800|mRNA|AK068460|CDS+3'UTR	Os02g0699700|mRNA|AK063335|CDS+3'UTR	Os01g0927500|mRNA|AK068802|CDS+3'UTR	Os01g0927500|mRNA|AK068802|CDS+3'UTR	Os11g0433900|mRNA|AK059679|CDS+3'UTR	Os01g0814800|mRNA|AK065664|CDS+3'UTR	Os01g0741900|mRNA|AK068600|CDS+3'UTR						Os03g0266800|mRNA|AK100780|CDS+3'UTR	Os02g0817600|mRNA|AK104802|CDS+3'UTR			Os07g0415200|mRNA|AK101796|CDS+3'UTR
																														Os03g0200500|mRNA|AK104243|CDS+3'UTR	Os02g0699600|mRNA|AK121709|CDS+3'UTR	Os11g0127900|mRNA|AK059550|CDS+3'UTR	Os03g0337800|mRNA|D29721|CDS+3'UTR	Os02g0259600|mRNA|AK064863|CDS+3'UTR	Os05g0490100|mRNA|AK120984|CDS+3'UTR	Os05g0490100|mRNA|AK120984|CDS+3'UTR	Os05g0182800|mRNA|AK061951|CDS+3'UTR	Os10g0493600|mRNA|AK059912|CDS+3'UTR	Os03g0231800|mRNA|AK065032|CDS+3'UTR						Os09g0502000|mRNA|AK120524|CDS+3'UTR	Os07g0523300|mRNA|AK060727|UTR			Os06g0645400|mRNA|AK105391|CDS+3'UTR
																														Os02g0817600|mRNA|AK069892|CDS+3'UTR	Os12g0567700|mRNA|AK104806|CDS+3'UTR	Os03g0579300|COMBINER_EST|AU092603|6	Os11g0216900|mRNA|AK100869|CDS+3'UTR	Os05g0103200|mRNA|AK104478|CDS+3'UTR	Os02g0103700|mRNA|AK062502|CDS+3'UTR	Os02g0103700|mRNA|AK062502|CDS+3'UTR	Os03g0125000|mRNA|AK098999|CDS+3'UTR	Os05g0349200|mRNA|AK058281|CDS+3'UTR	Os10g0389800|mRNA|AY224517|5'UTR+CDS						Os08g0382400|mRNA|AK099874|CDS+3'UTR	Os04g0412800|mRNA|AK060508|CDS+3'UTR			Os05g0477300|mRNA|AK098982|CDS+3'UTR
																														Os11g0168200|mRNA|AK101469|CDS+3'UTR	Os02g0105900|mRNA|AK103949|CDS+3'UTR	Os01g0191100|mRNA|AK058815|CDS+3'UTR	Os02g0440000|mRNA|AK062153|CDS+3'UTR	Os05g0147400|mRNA|AK062146|CDS+3'UTR	Os01g0259400|mRNA|AK102537|CDS+3'UTR	Os01g0259400|mRNA|AK102537|CDS+3'UTR	Os01g0927500|mRNA|AK068802|CDS+3'UTR	Os09g0397300|mRNA|AK105382|CDS+3'UTR	Os03g0177900|mRNA|AK119194|CDS+3'UTR						Os02g0644000|mRNA|AY062178|CDS+3'UTR	Os02g0527600|COMBINER_EST|CI439382|6			Os05g0540100|mRNA|AK060623|CDS+3'UTR
																														Os01g0749200|mRNA|AK072760|CDS+3'UTR	Os02g0595700|mRNA|AF145053|CDS+3'UTR	Os01g0951200|mRNA|AF210324|CDS+3'UTR	Os11g0602600|mRNA|AK104660|CDS+3'UTR	Os11g0579800|mRNA|AK121986|CDS+3'UTR	Os02g0195800|mRNA|AK101350|CDS+3'UTR	Os02g0195800|mRNA|AK101350|CDS+3'UTR	Os08g0345800|mRNA|AF378188|CDS	Os05g0108000|mRNA|AK065542|CDS+3'UTR	Os02g0699700|mRNA|AK072471|5'UTR+CDS						Os02g0821800|mRNA|AK103477|CDS+3'UTR	Os07g0180900|mRNA|AK060711|CDS+3'UTR			Os03g0822000|mRNA|AK119215|CDS+3'UTR
																														Os03g0265400|mRNA|AK061468|CDS+3'UTR	Os08g0538000|mRNA|AK119836|CDS+3'UTR	Os09g0294000|mRNA|AK068391|CDS+3'UTR	Os03g0347200|mRNA|AK058969|CDS+3'UTR	Os12g0277500|mRNA|AK119217|CDS+3'UTR	Os02g0103700|mRNA|AK102186|CDS+3'UTR	Os02g0103700|mRNA|AK102186|CDS+3'UTR	Os05g0490100|mRNA|AK120984|CDS+3'UTR	Os09g0485900|mRNA|D83527|CDS+3'UTR	Os04g0486800|COMBINER_EST|CI521528|6						Os12g0285600|mRNA|AK069104|CDS+3'UTR	Os12g0277500|mRNA|AK120503|CDS+3'UTR			Os11g0155900|mRNA|U77296|CDS+3'UTR
																														Os01g0684800|mRNA|AK073525|CDS+3'UTR	Os03g0315800|mRNA|AK065115|CDS+3'UTR	Os07g0109500|mRNA|AK103048|CDS+3'UTR	Os02g0489400|mRNA|AK102402|CDS+3'UTR	Os03g0242100|COMBINER_EST|CI368297|6	Os03g0740600|mRNA|AK073852|CDS+3'UTR	Os03g0740600|mRNA|AK073852|CDS+3'UTR	Os02g0103700|mRNA|AK062502|CDS+3'UTR	Os04g0598200|COMBINER_EST|CI551112|0	Os02g0512400|mRNA|AK073461|CDS+3'UTR						Os07g0415200|mRNA|AK101796|CDS+3'UTR	Os02g0510200|mRNA|AK058963|CDS+3'UTR			Os03g0760700|mRNA|AK060701|CDS+3'UTR
																														Os03g0815400|mRNA|AK067057|CDS+3'UTR	Os03g0452300|mRNA|AK060924|CDS+3'UTR	Os07g0180900|mRNA|AK060963|CDS+3'UTR	Os11g0127900|mRNA|AK059550|CDS+3'UTR	Os03g0335500|mRNA|AK119808|CDS+3'UTR	Os03g0154700|mRNA|AK104111|CDS+3'UTR	Os03g0154700|mRNA|AK104111|CDS+3'UTR	Os01g0259400|mRNA|AK102537|CDS+3'UTR	Os08g0326400|mRNA|AK062210|CDS+3'UTR	Os03g0154700|mRNA|AK104265|CDS+3'UTR						Os06g0645400|mRNA|AK105391|CDS+3'UTR	Os04g0483500|mRNA|AK060512|CDS+3'UTR			Os03g0825300|mRNA|AK105593|CDS+3'UTR
																														Os02g0287000|mRNA|AK099131|CDS+3'UTR	Os03g0200500|mRNA|AK104243|CDS+3'UTR	Os05g0346300|mRNA|AF529175|CDS+3'UTR	Os03g0579300|COMBINER_EST|AU092603|6	Os04g0583600|mRNA|AK059019|CDS+3'UTR	Os07g0510100|mRNA|AK066776|CDS+3'UTR	Os07g0510100|mRNA|AK066776|CDS+3'UTR	Os02g0195800|mRNA|AK101350|CDS+3'UTR	Os02g0137200|mRNA|AK060290|CDS+3'UTR	Os11g0151300|mRNA|AK121546|CDS+3'UTR						Os05g0477300|mRNA|AK098982|CDS+3'UTR	Os01g0270300|mRNA|AK101508|CDS+3'UTR			Os02g0606900|mRNA|AK072375|CDS+3'UTR
																														Os07g0180900|mRNA|AK104504|CDS+3'UTR	Os02g0817600|mRNA|AK069892|CDS+3'UTR	Os03g0408300|COMBINER_EST|CI056327|0	Os01g0191100|mRNA|AK058815|CDS+3'UTR	Os11g0482000|mRNA|AK103918|CDS+3'UTR	Os05g0155100|mRNA|AK061929|CDS+3'UTR	Os05g0155100|mRNA|AK061929|CDS+3'UTR	Os02g0103700|mRNA|AK102186|CDS+3'UTR	Os03g0794700|mRNA|AK059548|CDS+3'UTR	Os05g0557000|mRNA|AK059395|CDS+3'UTR						Os05g0540100|mRNA|AK060623|CDS+3'UTR	Os02g0510200|mRNA|AB049823|CDS+3'UTR			Os02g0644000|mRNA|AB081464|CDS+3'UTR
																														Os03g0265400|mRNA|AK120527|CDS+3'UTR	Os08g0345800|mRNA|AK058551|CDS+3'UTR	Os10g0465800|mRNA|AF093630|CDS+3'UTR	Os01g0951200|mRNA|AF210324|CDS+3'UTR	Os04g0649700|mRNA|AK119889|CDS+3'UTR	Os02g0830100|mRNA|AK059746|CDS+3'UTR	Os02g0830100|mRNA|AK059746|CDS+3'UTR	Os03g0740600|mRNA|AK073852|CDS+3'UTR	Os09g0326100|mRNA|AK120843|CDS+3'UTR	Os01g0799500|mRNA|AK109346|CDS+3'UTR						Os03g0822000|mRNA|AK119215|CDS+3'UTR	Os01g0897000|COMBINER_EST|CI522617|0			Os02g0105900|mRNA|AK102423|CDS+3'UTR
																														Os06g0683200|mRNA|AK060024|CDS+3'UTR	Os11g0168200|mRNA|AK101469|CDS+3'UTR	Os03g0284400|mRNA|AK061592|CDS+3'UTR	Os09g0294000|mRNA|AK068391|CDS+3'UTR	Os11g0216900|mRNA|AK060549|CDS+3'UTR	Os03g0798600|mRNA|D29729|CDS+3'UTR	Os03g0798600|mRNA|D29729|CDS+3'UTR	Os03g0154700|mRNA|AK104111|CDS+3'UTR	Os07g0207400|mRNA|AK063732|CDS+3'UTR	Os08g0506400|COMBINER_EST|CI469913|1						Os11g0155900|mRNA|U77296|CDS+3'UTR	Os05g0353500|COMBINER_EST|CI163664|6			Os08g0434100|mRNA|AB052842|CDS+3'UTR
																														Os02g0717800|mRNA|AJ417520|UTR	Os01g0749200|mRNA|AK072760|CDS+3'UTR	Os03g0598800|mRNA|AK066806|CDS+3'UTR	Os07g0109500|mRNA|AK103048|CDS+3'UTR	Os05g0476200|mRNA|AK063430|CDS+3'UTR	Os08g0382400|mRNA|AK060624|CDS+3'UTR	Os08g0382400|mRNA|AK060624|CDS+3'UTR	Os07g0510100|mRNA|AK066776|CDS+3'UTR	Os02g0821200|mRNA|AK062099|CDS+3'UTR	Os02g0285800|mRNA|AK099035|CDS+3'UTR						Os03g0760700|mRNA|AK060701|CDS+3'UTR	Os03g0586800|mRNA|AK099302|CDS+3'UTR			Os11g0448400|mRNA|AK058650|CDS+3'UTR
																														Os02g0259600|mRNA|AK104384|CDS+3'UTR	Os03g0265400|mRNA|AK061468|CDS+3'UTR	Os08g0116500|mRNA|AK058240|CDS+3'UTR	Os07g0180900|mRNA|AK060963|CDS+3'UTR	Os02g0121300|mRNA|AK098919|CDS+3'UTR	Os05g0566500|mRNA|AK073468|CDS+3'UTR	Os05g0566500|mRNA|AK073468|CDS+3'UTR	Os05g0155100|mRNA|AK061929|CDS+3'UTR	Os01g0282800|mRNA|AK065323|CDS+3'UTR	Os07g0636000|mRNA|AK102460|CDS+3'UTR						Os03g0825300|mRNA|AK105593|CDS+3'UTR	Os01g0666900|COMBINER_EST|CI319319|3			Os05g0219800|mRNA|AK102822|CDS+3'UTR
																														Os07g0139600|mRNA|AK103216|CDS+3'UTR	Os01g0684800|mRNA|AK073525|CDS+3'UTR	Os02g0754300|mRNA|AK068621|CDS+3'UTR	Os05g0346300|mRNA|AF529175|CDS+3'UTR	Os02g0595700|mRNA|AK104785|CDS+3'UTR	Os03g0577000|mRNA|AK099146|CDS+3'UTR	Os03g0577000|mRNA|AK099146|CDS+3'UTR	Os02g0830100|mRNA|AK059746|CDS+3'UTR	Os03g0370500|mRNA|AK063289|CDS+3'UTR	Os11g0572700|COMBINER_EST|CI047926|6						Os02g0606900|mRNA|AK072375|CDS+3'UTR	Os04g0413600|mRNA|AK121192|CDS+3'UTR			Os08g0399600|mRNA|AK071873|CDS+3'UTR
																														Os12g0567700|mRNA|AK070647|CDS+3'UTR	Os03g0815400|mRNA|AK067057|CDS+3'UTR	Os01g0749200|mRNA|AK099041|CDS+3'UTR	Os03g0408300|COMBINER_EST|CI056327|0	Os04g0610500|mRNA|AK104817|CDS+3'UTR	Os12g0586100|mRNA|AK069697|CDS+3'UTR	Os12g0586100|mRNA|AK069697|CDS+3'UTR	Os03g0798600|mRNA|D29729|CDS+3'UTR	Os11g0293300|mRNA|AK107624|CDS+3'UTR	Os01g0951200|mRNA|AF210322|CDS+3'UTR						Os02g0644000|mRNA|AB081464|CDS+3'UTR	Os01g0152300|COMBINER_EST|AU082408|6			Os07g0229900|mRNA|AK121720|CDS+3'UTR
																														Os05g0554100|mRNA|AK101756|CDS+3'UTR	Os02g0287000|mRNA|AK099131|CDS+3'UTR	Os09g0294000|mRNA|D78573|CDS+3'UTR	Os10g0465800|mRNA|AF093630|CDS+3'UTR	Os05g0388500|mRNA|AK098990|CDS+3'UTR	Os11g0233800|COMBINER_EST|CI259042|6	Os11g0233800|COMBINER_EST|CI259042|6	Os08g0382400|mRNA|AK060624|CDS+3'UTR	Os02g0814700|mRNA|AK121994|CDS+3'UTR	Os01g0592900|mRNA|AK099544|CDS+3'UTR						Os02g0105900|mRNA|AK102423|CDS+3'UTR	Os11g0136800|mRNA|AK106395|CDS+3'UTR			Os02g0817600|mRNA|AK104802|CDS+3'UTR
																														Os03g0843400|mRNA|AK099076|CDS+3'UTR	Os07g0180900|mRNA|AK104504|CDS+3'UTR	Os04g0550500|mRNA|AK099143|CDS+3'UTR	Os03g0284400|mRNA|AK061592|CDS+3'UTR	Os09g0568400|mRNA|AK059386|CDS+3'UTR	Os03g0347200|mRNA|AK058460|CDS+3'UTR	Os03g0347200|mRNA|AK058460|CDS+3'UTR	Os05g0566500|mRNA|AK073468|CDS+3'UTR	Os05g0270800|COMBINER_EST|Os05g0270800|8	Os10g0503200|mRNA|AK072481|CDS+3'UTR						Os08g0434100|mRNA|AB052842|CDS+3'UTR	Os08g0323600|mRNA|AK121043|CDS+3'UTR			Os02g0149700|mRNA|AK103492|CDS+3'UTR
																														Os11g0168200|mRNA|AK073392|CDS+3'UTR	Os03g0265400|mRNA|AK120527|CDS+3'UTR	Os06g0679500|mRNA|AK063283|CDS+3'UTR	Os03g0598800|mRNA|AK066806|CDS+3'UTR	Os03g0182600|mRNA|AK061289|CDS+3'UTR	Os07g0619800|mRNA|AK121343|CDS+3'UTR	Os07g0619800|mRNA|AK121343|CDS+3'UTR	Os03g0577000|mRNA|AK099146|CDS+3'UTR	Os03g0279200|mRNA|AK121750|CDS+3'UTR	Os12g0277500|mRNA|AK100602|CDS+3'UTR						Os11g0448400|mRNA|AK058650|CDS+3'UTR	Os10g0437600|mRNA|AF383878|CDS+3'UTR			Os07g0523300|mRNA|AK060727|UTR
																														Os02g0817600|mRNA|AK104501|CDS+3'UTR	Os06g0683200|mRNA|AK060024|CDS+3'UTR	Os08g0559600|mRNA|AK058527|CDS+3'UTR	Os08g0116500|mRNA|AK058240|CDS+3'UTR	Os05g0541900|mRNA|AK066599|CDS+3'UTR	Os05g0155100|mRNA|AK120877|CDS+3'UTR	Os05g0155100|mRNA|AK120877|CDS+3'UTR	Os12g0586100|mRNA|AK069697|CDS+3'UTR	Os06g0679500|mRNA|AK108015|CDS+3'UTR	Os03g0337800|mRNA|D21304|CDS						Os05g0219800|mRNA|AK102822|CDS+3'UTR	Os05g0477300|mRNA|AK119797|CDS+3'UTR			Os04g0412800|mRNA|AK060508|CDS+3'UTR
																														Os04g0605900|mRNA|AK073472|CDS+3'UTR	Os02g0717800|mRNA|AJ417520|UTR	Os07g0661000|mRNA|AK072514|CDS+3'UTR	Os02g0754300|mRNA|AK068621|CDS+3'UTR	Os03g0122200|mRNA|AK065033|CDS+3'UTR	Os11g0602600|mRNA|AK072671|CDS+3'UTR	Os11g0602600|mRNA|AK072671|CDS+3'UTR	Os11g0233800|COMBINER_EST|CI259042|6	Os07g0184300|mRNA|D10962|CDS+3'UTR	Os01g0814800|mRNA|AK065664|CDS+3'UTR						Os08g0399600|mRNA|AK071873|CDS+3'UTR	Os05g0150900|mRNA|Z85984|CDS+3'UTR			Os02g0527600|COMBINER_EST|CI439382|6
																														Os01g0749200|mRNA|AK104146|CDS+3'UTR	Os02g0259600|mRNA|AK104384|CDS+3'UTR	Os05g0270000|mRNA|AK072793|CDS+3'UTR	Os01g0749200|mRNA|AK099041|CDS+3'UTR	Os11g0523800|mRNA|AF140228|CDS	Os11g0482000|mRNA|AK059558|CDS+3'UTR	Os11g0482000|mRNA|AK059558|CDS+3'UTR	Os03g0347200|mRNA|AK058460|CDS+3'UTR	Os03g0109500|COMBINER_EST|CI426856|0	Os05g0349200|mRNA|AK058281|CDS+3'UTR						Os07g0229900|mRNA|AK121720|CDS+3'UTR	Os03g0343500|mRNA|AK058737|CDS+3'UTR			Os07g0180900|mRNA|AK060711|CDS+3'UTR
																														Os05g0355500|mRNA|AK105054|CDS+3'UTR	Os07g0139600|mRNA|AK103216|CDS+3'UTR	Os09g0294000|mRNA|AK066685|CDS+3'UTR	Os09g0294000|mRNA|D78573|CDS+3'UTR	Os05g0155100|mRNA|AK102810|CDS+3'UTR	Os03g0773700|mRNA|AK102670|CDS+3'UTR	Os03g0773700|mRNA|AK102670|CDS+3'UTR	Os07g0619800|mRNA|AK121343|CDS+3'UTR	Os09g0475700|mRNA|AK101979|CDS+3'UTR	Os09g0397300|mRNA|AK105382|CDS+3'UTR						Os03g0173900|mRNA|AK063978|CDS+3'UTR	Os11g0135400|COMBINER_EST|CI018278|6			Os12g0277500|mRNA|AK120503|CDS+3'UTR
																														Os05g0346300|mRNA|AK061627|CDS+3'UTR	Os12g0567700|mRNA|AK070647|CDS+3'UTR	Os03g0125000|mRNA|AK059557|CDS+3'UTR	Os04g0550500|mRNA|AK099143|CDS+3'UTR	Os08g0407000|COMBINER_EST|CI552732|0	Os03g0344900|COMBINER_EST|AU093308|6	Os03g0344900|COMBINER_EST|AU093308|6	Os05g0155100|mRNA|AK120877|CDS+3'UTR	Os03g0122200|mRNA|AB042934|CDS+3'UTR	Os05g0108000|mRNA|AK065542|CDS+3'UTR						Os02g0817600|mRNA|AK104802|CDS+3'UTR	Os08g0130900|COMBINER_EST|CI549913|3			Os02g0510200|mRNA|AK058963|CDS+3'UTR
																														Os08g0116500|mRNA|AK060433|UTR	Os05g0554100|mRNA|AK101756|CDS+3'UTR	Os03g0125000|mRNA|AF095708|CDS+3'UTR	Os06g0679500|mRNA|AK063283|CDS+3'UTR	Os08g0234000|mRNA|AK061680|CDS+3'UTR	Os11g0121500|mRNA|AK102976|CDS+3'UTR	Os11g0121500|mRNA|AK102976|CDS+3'UTR	Os11g0602600|mRNA|AK072671|CDS+3'UTR	Os05g0489800|mRNA|AK101975|CDS+3'UTR	Os09g0485900|mRNA|D83527|CDS+3'UTR						Os02g0149700|mRNA|AK103492|CDS+3'UTR	Os07g0437000|COMBINER_EST|CI249850|6			Os01g0270300|mRNA|AK101508|CDS+3'UTR
																														Os02g0595700|mRNA|AK066858|CDS+3'UTR	Os03g0843400|mRNA|AK099076|CDS+3'UTR	Os07g0639900|COMBINER_EST|CI513920|0	Os08g0559600|mRNA|AK058527|CDS+3'UTR	Os03g0781500|COMBINER_EST|CI006244|0	Os02g0121300|mRNA|D17773|5'UTR+CDS	Os02g0121300|mRNA|D17773|5'UTR+CDS	Os11g0482000|mRNA|AK059558|CDS+3'UTR	Os02g0805800|mRNA|AK067109|CDS+3'UTR	Os04g0598200|COMBINER_EST|CI551112|0						Os07g0523300|mRNA|AK060727|UTR	Os03g0177900|mRNA|AK071343|CDS+3'UTR			Os02g0510200|mRNA|AB049823|CDS+3'UTR
																														Os01g0815800|mRNA|AB118010|CDS+3'UTR	Os11g0168200|mRNA|AK073392|CDS+3'UTR	Os08g0207000|mRNA|AK058705|CDS+3'UTR	Os07g0661000|mRNA|AK072514|CDS+3'UTR	Os11g0523800|mRNA|AJ306306|CDS	Os05g0477300|mRNA|AK061933|CDS+3'UTR	Os05g0477300|mRNA|AK061933|CDS+3'UTR	Os03g0773700|mRNA|AK102670|CDS+3'UTR	Os03g0758800|mRNA|AJ252135|CDS+3'UTR	Os08g0326400|mRNA|AK062210|CDS+3'UTR						Os04g0412800|mRNA|AK060508|CDS+3'UTR	Os03g0265400|mRNA|AK104116|CDS+3'UTR			Os01g0897000|COMBINER_EST|CI522617|0
																														Os04g0605900|mRNA|D29720|CDS+3'UTR	Os02g0817600|mRNA|AK104501|CDS+3'UTR	Os08g0206600|mRNA|AK064336|CDS+3'UTR	Os05g0270000|mRNA|AK072793|CDS+3'UTR	Os08g0399600|mRNA|AK058957|CDS+3'UTR	Os03g0200500|mRNA|AK104699|CDS+3'UTR	Os03g0200500|mRNA|AK104699|CDS+3'UTR	Os03g0344900|COMBINER_EST|AU093308|6	Os04g0631200|mRNA|AK059277|CDS+3'UTR	Os02g0137200|mRNA|AK060290|CDS+3'UTR						Os02g0527600|COMBINER_EST|CI439382|6	Os03g0119900|mRNA|AK058741|CDS+3'UTR			Os05g0353500|COMBINER_EST|CI163664|6
																														Os02g0105900|mRNA|AK061776|CDS+3'UTR	Os04g0605900|mRNA|AK073472|CDS+3'UTR	Os08g0345800|mRNA|AK103906|CDS+3'UTR	Os09g0294000|mRNA|AK066685|CDS+3'UTR	Os12g0614600|mRNA|AK106290|CDS+3'UTR	Os03g0411500|mRNA|AK058696|CDS+3'UTR	Os03g0411500|mRNA|AK058696|CDS+3'UTR	Os11g0121500|mRNA|AK102976|CDS+3'UTR	Os06g0663900|mRNA|AK120152|CDS+3'UTR	Os07g0482900|COMBINER_EST|Os07g0482900|8						Os07g0180900|mRNA|AK060711|CDS+3'UTR	Os01g0741900|mRNA|AK068600|CDS+3'UTR			Os03g0586800|mRNA|AK099302|CDS+3'UTR
																														Os03g0125000|mRNA|AK104137|CDS+3'UTR	Os01g0749200|mRNA|AK104146|CDS+3'UTR	Os04g0442000|mRNA|AK064925|CDS+3'UTR	Os03g0125000|mRNA|AK059557|CDS+3'UTR	Os07g0614500|mRNA|AK061069|CDS+3'UTR	Os01g0678600|mRNA|AK120629|CDS+3'UTR	Os01g0678600|mRNA|AK120629|CDS+3'UTR	Os02g0121300|mRNA|D17773|5'UTR+CDS	Os02g0699700|mRNA|AK063335|CDS+3'UTR	Os03g0794700|mRNA|AK059548|CDS+3'UTR						Os12g0277500|mRNA|AK120503|CDS+3'UTR	Os03g0231800|mRNA|AK065032|CDS+3'UTR			Os01g0666900|COMBINER_EST|CI319319|3
																														Os07g0109500|mRNA|AK063806|CDS+3'UTR	Os05g0355500|mRNA|AK105054|CDS+3'UTR	Os08g0524600|COMBINER_EST|CI430950|0	Os03g0125000|mRNA|AF095708|CDS+3'UTR	Os02g0549200|mRNA|AK069491|CDS+3'UTR	Os03g0726100|mRNA|AF030548|CDS+3'UTR	Os03g0726100|mRNA|AF030548|CDS+3'UTR	Os05g0477300|mRNA|AK061933|CDS+3'UTR	Os02g0259600|mRNA|AK064863|CDS+3'UTR	Os09g0326100|mRNA|AK120843|CDS+3'UTR						Os02g0510200|mRNA|AK058963|CDS+3'UTR	Os10g0389800|mRNA|AY224517|5'UTR+CDS			Os04g0413600|mRNA|AK121192|CDS+3'UTR
																														Os03g0219900|mRNA|AK066527|CDS+3'UTR	Os05g0346300|mRNA|AK061627|CDS+3'UTR	Os07g0613200|COMBINER_EST|CI374209|0	Os07g0639900|COMBINER_EST|CI513920|0	Os02g0111700|mRNA|AK058280|CDS+3'UTR	Os07g0544900|mRNA|AK070349|CDS+3'UTR	Os07g0544900|mRNA|AK070349|CDS+3'UTR	Os03g0200500|mRNA|AK104699|CDS+3'UTR	Os05g0103200|mRNA|AK104478|CDS+3'UTR	Os02g0744900|mRNA|AK061968|CDS+3'UTR						Os01g0270300|mRNA|AK101508|CDS+3'UTR	Os03g0177900|mRNA|AK119194|CDS+3'UTR			Os01g0152300|COMBINER_EST|AU082408|6
																														Os05g0388500|mRNA|AK104689|CDS+3'UTR	Os08g0116500|mRNA|AK060433|UTR	Os01g0100700|mRNA|AK121523|CDS+3'UTR	Os08g0207000|mRNA|AK058705|CDS+3'UTR	Os02g0102700|mRNA|AK103689|CDS+3'UTR	Os08g0538000|mRNA|AK068997|CDS+3'UTR	Os08g0538000|mRNA|AK068997|CDS+3'UTR	Os03g0411500|mRNA|AK058696|CDS+3'UTR	Os03g0278900|mRNA|AK105925|CDS+3'UTR	Os07g0207400|mRNA|AK063732|CDS+3'UTR						Os02g0510200|mRNA|AB049823|CDS+3'UTR	Os02g0699700|mRNA|AK072471|5'UTR+CDS			Os11g0136800|mRNA|AK106395|CDS+3'UTR
																														Os03g0154700|mRNA|AK061350|CDS+3'UTR	Os02g0595700|mRNA|AK066858|CDS+3'UTR	Os01g0231000|mRNA|AK072001|CDS+3'UTR	Os08g0206600|mRNA|AK064336|CDS+3'UTR	Os07g0168000|mRNA|AK065622|CDS+3'UTR	Os08g0379300|mRNA|AK072357|CDS+3'UTR	Os08g0379300|mRNA|AK072357|CDS+3'UTR	Os01g0678600|mRNA|AK120629|CDS+3'UTR	Os09g0424300|mRNA|AK067682|CDS+3'UTR	Os02g0821200|mRNA|AK062099|CDS+3'UTR						Os01g0897000|COMBINER_EST|CI522617|0	Os04g0486800|COMBINER_EST|CI521528|6			Os08g0323600|mRNA|AK121043|CDS+3'UTR
																															Os01g0815800|mRNA|AB118010|CDS+3'UTR	Os10g0564300|mRNA|AK066340|CDS+3'UTR	Os08g0345800|mRNA|AK103906|CDS+3'UTR	Os11g0168200|mRNA|D21299|5'UTR+CDS	Os04g0376000|mRNA|AK064842|CDS+3'UTR	Os04g0376000|mRNA|AK064842|CDS+3'UTR	Os03g0726100|mRNA|AF030548|CDS+3'UTR	Os05g0147400|mRNA|AK062146|CDS+3'UTR	Os01g0282800|mRNA|AK065323|CDS+3'UTR						Os05g0353500|COMBINER_EST|CI163664|6	Os02g0512400|mRNA|AK073461|CDS+3'UTR			Os07g0295000|mRNA|AK099295|CDS+3'UTR
																															Os04g0605900|mRNA|D29720|CDS+3'UTR	Os11g0602500|COMBINER_EST|CI379617|0	Os04g0442000|mRNA|AK064925|CDS+3'UTR	Os01g0358400|mRNA|AK061826|CDS+3'UTR	Os02g0228900|mRNA|AK121870|CDS+3'UTR	Os02g0228900|mRNA|AK121870|CDS+3'UTR	Os07g0544900|mRNA|AK070349|CDS+3'UTR	Os11g0579800|mRNA|AK121986|CDS+3'UTR	Os03g0370500|mRNA|AK063289|CDS+3'UTR						Os03g0586800|mRNA|AK099302|CDS+3'UTR	Os03g0154700|mRNA|AK104265|CDS+3'UTR			Os05g0477300|mRNA|AK119797|CDS+3'UTR
																															Os02g0105900|mRNA|AK061776|CDS+3'UTR	Os01g0199900|mRNA|AK068172|CDS+3'UTR	Os08g0524600|COMBINER_EST|CI430950|0	Os04g0419600|COMBINER_EST|AU075421|6	Os01g0153100|COMBINER_EST|CI443809|0	Os01g0153100|COMBINER_EST|CI443809|0	Os08g0538000|mRNA|AK068997|CDS+3'UTR	Os12g0277500|mRNA|AK119217|CDS+3'UTR	Os11g0293300|mRNA|AK107624|CDS+3'UTR						Os01g0666900|COMBINER_EST|CI319319|3	Os11g0151300|mRNA|AK121546|CDS+3'UTR			Os05g0150900|mRNA|Z85984|CDS+3'UTR
																															Os03g0125000|mRNA|AK104137|CDS+3'UTR	Os10g0466200|mRNA|AK063749|CDS+3'UTR	Os07g0613200|COMBINER_EST|CI374209|0	Os03g0341100|mRNA|AK121580|CDS+3'UTR	Os08g0117300|mRNA|AJ417519|CDS+3'UTR	Os08g0117300|mRNA|AJ417519|CDS+3'UTR	Os08g0379300|mRNA|AK072357|CDS+3'UTR	Os03g0242100|COMBINER_EST|CI368297|6	Os09g0567300|mRNA|AK068800|CDS+3'UTR						Os04g0413600|mRNA|AK121192|CDS+3'UTR	Os05g0557000|mRNA|AK059395|CDS+3'UTR			Os03g0343500|mRNA|AK058737|CDS+3'UTR
																															Os07g0109500|mRNA|AK063806|CDS+3'UTR	Os07g0450000|mRNA|AK063789|CDS+3'UTR	Os01g0100700|mRNA|AK121523|CDS+3'UTR	Os05g0574300|COMBINER_EST|AU097673|7	Os02g0751100|mRNA|AK070999|CDS+3'UTR	Os02g0751100|mRNA|AK070999|CDS+3'UTR	Os04g0376000|mRNA|AK064842|CDS+3'UTR	Os03g0335500|mRNA|AK119808|CDS+3'UTR	Os02g0770800|mRNA|AK102602|CDS+3'UTR						Os01g0152300|COMBINER_EST|AU082408|6	Os01g0799500|mRNA|AK109346|CDS+3'UTR			Os11g0135400|COMBINER_EST|CI018278|6
																															Os03g0219900|mRNA|AK066527|CDS+3'UTR	Os01g0100700|mRNA|AK059844|CDS+3'UTR	Os01g0231000|mRNA|AK072001|CDS+3'UTR	Os12g0497300|mRNA|AY391714|CDS	Os12g0586100|mRNA|AB125310|CDS+3'UTR	Os12g0586100|mRNA|AB125310|CDS+3'UTR	Os02g0228900|mRNA|AK121870|CDS+3'UTR	Os04g0583600|mRNA|AK059019|CDS+3'UTR	Os02g0814700|mRNA|AK121994|CDS+3'UTR						Os11g0136800|mRNA|AK106395|CDS+3'UTR	Os08g0506400|COMBINER_EST|CI469913|1			Os08g0130900|COMBINER_EST|CI549913|3
																															Os05g0388500|mRNA|AK104689|CDS+3'UTR	Os08g0130500|mRNA|D21130|CDS+3'UTR	Os10g0564300|mRNA|AK066340|CDS+3'UTR	Os02g0135300|COMBINER_EST|CI089131|6	Os07g0674200|mRNA|AK058245|CDS+3'UTR	Os07g0674200|mRNA|AK058245|CDS+3'UTR	Os01g0153100|COMBINER_EST|CI443809|0	Os11g0482000|mRNA|AK103918|CDS+3'UTR	Os05g0270800|COMBINER_EST|Os05g0270800|8						Os08g0323600|mRNA|AK121043|CDS+3'UTR	Os02g0285800|mRNA|AK099035|CDS+3'UTR			Os07g0437000|COMBINER_EST|CI249850|6
																															Os03g0154700|mRNA|AK061350|CDS+3'UTR	Os07g0622100|mRNA|AK069465|CDS+3'UTR	Os11g0602500|COMBINER_EST|CI379617|0	Os06g0168600|mRNA|AK068858|CDS+3'UTR	Os07g0173500|COMBINER_EST|CI025294|0	Os07g0173500|COMBINER_EST|CI025294|0	Os08g0117300|mRNA|AJ417519|CDS+3'UTR	Os04g0649700|mRNA|AK119889|CDS+3'UTR	Os03g0279200|mRNA|AK121750|CDS+3'UTR						Os08g0321000|mRNA|AK068096|CDS+3'UTR	Os07g0636000|mRNA|AK102460|CDS+3'UTR			Os03g0177900|mRNA|AK071343|CDS+3'UTR
																																Os07g0616200|mRNA|AK067275|CDS+3'UTR	Os03g0162800|mRNA|AK064127|CDS+3'UTR	Os10g0580800|mRNA|AK104589|CDS+3'UTR	Os08g0558800|mRNA|AK071249|CDS+3'UTR	Os08g0558800|mRNA|AK071249|CDS+3'UTR	Os02g0751100|mRNA|AK070999|CDS+3'UTR	Os11g0216900|mRNA|AK060549|CDS+3'UTR	Os06g0679500|mRNA|AK108015|CDS+3'UTR						Os07g0295000|mRNA|AK099295|CDS+3'UTR	Os11g0572700|COMBINER_EST|CI047926|6			Os03g0265400|mRNA|AK104116|CDS+3'UTR
																																Os03g0811100|mRNA|AK061963|CDS+3'UTR	Os01g0199900|mRNA|AK068172|CDS+3'UTR	Os10g0580800|mRNA|AK104396|CDS+3'UTR	Os09g0507800|mRNA|AK061725|CDS+3'UTR	Os09g0507800|mRNA|AK061725|CDS+3'UTR	Os12g0586100|mRNA|AB125310|CDS+3'UTR	Os02g0714600|mRNA|AK068469|CDS+3'UTR	Os07g0184300|mRNA|D10962|CDS+3'UTR						Os05g0477300|mRNA|AK119797|CDS+3'UTR	Os01g0951200|mRNA|AF210322|CDS+3'UTR			Os03g0119900|mRNA|AK058741|CDS+3'UTR
																																Os05g0346300|mRNA|AK104191|CDS+3'UTR	Os10g0466200|mRNA|AK063749|CDS+3'UTR	Os02g0714200|mRNA|AK070279|CDS+3'UTR	Os01g0812800|mRNA|AK062929|CDS+3'UTR	Os01g0812800|mRNA|AK062929|CDS+3'UTR	Os07g0674200|mRNA|AK058245|CDS+3'UTR	Os05g0476200|mRNA|AK063430|CDS+3'UTR	Os03g0109500|COMBINER_EST|CI426856|0						Os05g0150900|mRNA|Z85984|CDS+3'UTR	Os01g0592900|mRNA|AK099544|CDS+3'UTR			Os05g0477600|mRNA|AK100179|CDS+3'UTR
																																Os01g0815800|mRNA|AK058612|CDS+3'UTR	Os07g0450000|mRNA|AK063789|CDS+3'UTR	Os06g0546400|mRNA|AK067243|CDS+3'UTR	Os11g0105400|mRNA|AK067673|CDS+3'UTR	Os11g0105400|mRNA|AK067673|CDS+3'UTR	Os07g0173500|COMBINER_EST|CI025294|0	Os02g0121300|mRNA|AK098919|CDS+3'UTR	Os09g0475700|mRNA|AK101979|CDS+3'UTR						Os03g0343500|mRNA|AK058737|CDS+3'UTR	Os10g0503200|mRNA|AK072481|CDS+3'UTR			Os01g0741900|mRNA|AK068600|CDS+3'UTR
																																Os02g0105900|mRNA|D21302|CDS	Os01g0100700|mRNA|AK059844|CDS+3'UTR	Os11g0168200|mRNA|AK099225|CDS+3'UTR	Os05g0388500|mRNA|AK065313|CDS+3'UTR	Os05g0388500|mRNA|AK065313|CDS+3'UTR	Os08g0558800|mRNA|AK071249|CDS+3'UTR	Os02g0595700|mRNA|AK104785|CDS+3'UTR	Os03g0122200|mRNA|AB042934|CDS+3'UTR						Os11g0135400|COMBINER_EST|CI018278|6	Os12g0277500|mRNA|AK100602|CDS+3'UTR			Os03g0231800|mRNA|AK065032|CDS+3'UTR
																																Os12g0541500|mRNA|AK069200|CDS+3'UTR	Os08g0130500|mRNA|D21130|CDS+3'UTR	Os02g0105900|mRNA|D25237|5'UTR+CDS	Os05g0556900|mRNA|AK058525|CDS+3'UTR	Os05g0556900|mRNA|AK058525|CDS+3'UTR	Os09g0507800|mRNA|AK061725|CDS+3'UTR	Os04g0610500|mRNA|AK104817|CDS+3'UTR	Os05g0489800|mRNA|AK101975|CDS+3'UTR						Os08g0130900|COMBINER_EST|CI549913|3	Os03g0337800|mRNA|D21304|CDS			Os10g0389800|mRNA|AY224517|5'UTR+CDS
																																Os03g0598800|mRNA|AK104774|CDS+3'UTR	Os07g0622100|mRNA|AK069465|CDS+3'UTR	Os01g0810100|mRNA|AK071916|CDS+3'UTR	Os02g0175600|mRNA|AK121069|CDS+3'UTR	Os02g0175600|mRNA|AK121069|CDS+3'UTR	Os01g0812800|mRNA|AK062929|CDS+3'UTR	Os05g0388500|mRNA|AK098990|CDS+3'UTR	Os02g0805800|mRNA|AK067109|CDS+3'UTR						Os07g0437000|COMBINER_EST|CI249850|6	Os01g0814800|mRNA|AK065664|CDS+3'UTR			Os03g0177900|mRNA|AK119194|CDS+3'UTR
																																Os03g0815400|mRNA|AK104198|CDS+3'UTR	Os07g0616200|mRNA|AK067275|CDS+3'UTR	Os03g0726100|mRNA|AK119362|CDS+3'UTR	Os03g0154700|mRNA|AK104761|CDS+3'UTR	Os03g0154700|mRNA|AK104761|CDS+3'UTR	Os11g0105400|mRNA|AK067673|CDS+3'UTR	Os09g0568400|mRNA|AK059386|CDS+3'UTR	Os03g0758800|mRNA|AJ252135|CDS+3'UTR						Os03g0177900|mRNA|AK071343|CDS+3'UTR	Os10g0493600|mRNA|AK059912|CDS+3'UTR			Os02g0699700|mRNA|AK072471|5'UTR+CDS
																																Os03g0577000|mRNA|AK061051|CDS+3'UTR	Os03g0811100|mRNA|AK061963|CDS+3'UTR	Os03g0221500|mRNA|AK119620|CDS+3'UTR	Os03g0598800|mRNA|AK060928|CDS+3'UTR	Os03g0598800|mRNA|AK060928|CDS+3'UTR	Os05g0388500|mRNA|AK065313|CDS+3'UTR	Os03g0182600|mRNA|AK061289|CDS+3'UTR	Os06g0663900|mRNA|AK120152|CDS+3'UTR						Os03g0265400|mRNA|AK104116|CDS+3'UTR	Os05g0349200|mRNA|AK058281|CDS+3'UTR			Os04g0486800|COMBINER_EST|CI521528|6
																																Os05g0477300|mRNA|AK119683|CDS+3'UTR	Os05g0346300|mRNA|AK104191|CDS+3'UTR	Os07g0450000|mRNA|AK121702|CDS+3'UTR	Os07g0570700|mRNA|AK065242|CDS+3'UTR	Os07g0570700|mRNA|AK065242|CDS+3'UTR	Os05g0556900|mRNA|AK058525|CDS+3'UTR	Os05g0541900|mRNA|AK066599|CDS+3'UTR	Os02g0699700|mRNA|AK063335|CDS+3'UTR						Os03g0119900|mRNA|AK058741|CDS+3'UTR	Os09g0397300|mRNA|AK105382|CDS+3'UTR			Os04g0462600|mRNA|AK111125|CDS+3'UTR
																																Os05g0346300|mRNA|AK103081|CDS+3'UTR	Os02g0302700|mRNA|AK060537|CDS+3'UTR	Os08g0359600|mRNA|AK070753|CDS+3'UTR	Os07g0619800|mRNA|BT014684|CDS	Os07g0619800|mRNA|BT014684|CDS	Os02g0175600|mRNA|AK121069|CDS+3'UTR	Os03g0122200|mRNA|AK065033|CDS+3'UTR	Os02g0259600|mRNA|AK064863|CDS+3'UTR						Os05g0477600|mRNA|AK100179|CDS+3'UTR	Os05g0108000|mRNA|AK065542|CDS+3'UTR			Os02g0512400|mRNA|AK073461|CDS+3'UTR
																																Os01g0286900|mRNA|AK103865|CDS+3'UTR	Os01g0815800|mRNA|AK058612|CDS+3'UTR	Os08g0473600|mRNA|AK103413|CDS+3'UTR	Os01g0201000|COMBINER_EST|C22410|7	Os01g0201000|COMBINER_EST|C22410|7	Os03g0154700|mRNA|AK104761|CDS+3'UTR	Os09g0500900|COMBINER_EST|CI544499|0	Os05g0103200|mRNA|AK104478|CDS+3'UTR						Os01g0741900|mRNA|AK068600|CDS+3'UTR	Os09g0485900|mRNA|D83527|CDS+3'UTR			Os03g0154700|mRNA|AK104265|CDS+3'UTR
																																Os02g0714600|mRNA|AK104867|CDS+3'UTR	Os02g0105900|mRNA|D21302|CDS	Os01g0328400|mRNA|AK061988|CDS+3'UTR	Os06g0134700|mRNA|AK103589|CDS+3'UTR	Os06g0134700|mRNA|AK103589|CDS+3'UTR	Os03g0598800|mRNA|AK060928|CDS+3'UTR	Os11g0523800|mRNA|AF140228|CDS	Os03g0278900|mRNA|AK105925|CDS+3'UTR						Os03g0231800|mRNA|AK065032|CDS+3'UTR	Os04g0598200|COMBINER_EST|CI551112|0			Os11g0151300|mRNA|AK121546|CDS+3'UTR
																																Os05g0477300|mRNA|AK119693|CDS+3'UTR	Os12g0541500|mRNA|AK069200|CDS+3'UTR	Os06g0697000|mRNA|AK105513|CDS+3'UTR	Os08g0558800|mRNA|AK122095|CDS+3'UTR	Os08g0558800|mRNA|AK122095|CDS+3'UTR	Os07g0570700|mRNA|AK065242|CDS+3'UTR	Os05g0155100|mRNA|AK102810|CDS+3'UTR	Os09g0424300|mRNA|AK067682|CDS+3'UTR						Os10g0389800|mRNA|AY224517|5'UTR+CDS	Os08g0326400|mRNA|AK062210|CDS+3'UTR			Os05g0557000|mRNA|AK059395|CDS+3'UTR
																																Os05g0150800|mRNA|AK060882|CDS+3'UTR	Os03g0598800|mRNA|AK104774|CDS+3'UTR	Os12g0563200|mRNA|AK060401|CDS+3'UTR	Os07g0415200|mRNA|AK061243|CDS+3'UTR	Os07g0415200|mRNA|AK061243|CDS+3'UTR	Os07g0619800|mRNA|BT014684|CDS	Os08g0407000|COMBINER_EST|CI552732|0	Os05g0147400|mRNA|AK062146|CDS+3'UTR						Os03g0177900|mRNA|AK119194|CDS+3'UTR	Os02g0137200|mRNA|AK060290|CDS+3'UTR			Os10g0539900|mRNA|AK065191|CDS+3'UTR
																																Os02g0699600|mRNA|AK121709|CDS+3'UTR	Os03g0815400|mRNA|AK104198|CDS+3'UTR	Os07g0616600|mRNA|AK102735|CDS+3'UTR	Os01g0679700|mRNA|AK119801|CDS+3'UTR	Os01g0679700|mRNA|AK119801|CDS+3'UTR	Os01g0201000|COMBINER_EST|C22410|7	Os08g0234000|mRNA|AK061680|CDS+3'UTR	Os11g0579800|mRNA|AK121986|CDS+3'UTR						Os02g0699700|mRNA|AK072471|5'UTR+CDS	Os07g0482900|COMBINER_EST|Os07g0482900|8			Os01g0799500|mRNA|AK109346|CDS+3'UTR
																																Os12g0567700|mRNA|AK104806|CDS+3'UTR	Os03g0577000|mRNA|AK061051|CDS+3'UTR	Os02g0575800|mRNA|AK109600|CDS+3'UTR	Os02g0489400|mRNA|D38010|CDS+3'UTR	Os02g0489400|mRNA|D38010|CDS+3'UTR	Os06g0134700|mRNA|AK103589|CDS+3'UTR	Os03g0781500|COMBINER_EST|CI006244|0	Os12g0277500|mRNA|AK119217|CDS+3'UTR						Os04g0486800|COMBINER_EST|CI521528|6	Os09g0553200|mRNA|AK119197|CDS+3'UTR			Os03g0146300|mRNA|AK121395|CDS+3'UTR
																																Os03g0563300|mRNA|AK060389|CDS+3'UTR	Os05g0477300|mRNA|AK119683|CDS+3'UTR	Os04g0497600|mRNA|AK058610|CDS+3'UTR	Os03g0241200|COMBINER_EST|CI043342|0	Os03g0241200|COMBINER_EST|CI043342|0	Os08g0558800|mRNA|AK122095|CDS+3'UTR	Os11g0523800|mRNA|AJ306306|CDS	Os03g0242100|COMBINER_EST|CI368297|6						Os04g0462600|mRNA|AK111125|CDS+3'UTR	Os03g0794700|mRNA|AK059548|CDS+3'UTR			Os08g0506400|COMBINER_EST|CI469913|1
																																Os02g0105900|mRNA|AK103949|CDS+3'UTR	Os05g0346300|mRNA|AK103081|CDS+3'UTR	Os01g0251100|mRNA|AK073778|CDS+3'UTR	Os08g0326400|mRNA|D12631|CDS+3'UTR	Os08g0326400|mRNA|D12631|CDS+3'UTR	Os07g0415200|mRNA|AK061243|CDS+3'UTR	Os08g0399600|mRNA|AK058957|CDS+3'UTR	Os03g0335500|mRNA|AK119808|CDS+3'UTR						Os02g0512400|mRNA|AK073461|CDS+3'UTR	Os09g0326100|mRNA|AK120843|CDS+3'UTR			Os02g0285800|mRNA|AK099035|CDS+3'UTR
																																Os02g0595700|mRNA|AF145053|CDS+3'UTR	Os01g0286900|mRNA|AK103865|CDS+3'UTR	Os02g0728600|mRNA|AK063054|CDS+3'UTR	Os05g0350500|mRNA|AK102897|CDS+3'UTR	Os05g0350500|mRNA|AK102897|CDS+3'UTR	Os01g0679700|mRNA|AK119801|CDS+3'UTR	Os12g0614600|mRNA|AK106290|CDS+3'UTR	Os04g0583600|mRNA|AK059019|CDS+3'UTR						Os03g0154700|mRNA|AK104265|CDS+3'UTR	Os02g0744900|mRNA|AK061968|CDS+3'UTR			Os07g0636000|mRNA|AK102460|CDS+3'UTR
																																Os08g0538000|mRNA|AK119836|CDS+3'UTR	Os02g0714600|mRNA|AK104867|CDS+3'UTR	Os05g0243200|mRNA|AK061317|CDS+3'UTR	Os02g0805800|mRNA|AK105072|CDS+3'UTR	Os02g0805800|mRNA|AK105072|CDS+3'UTR	Os02g0489400|mRNA|D38010|CDS+3'UTR	Os07g0614500|mRNA|AK061069|CDS+3'UTR	Os11g0482000|mRNA|AK103918|CDS+3'UTR						Os11g0151300|mRNA|AK121546|CDS+3'UTR	Os07g0207400|mRNA|AK063732|CDS+3'UTR			Os11g0572700|COMBINER_EST|CI047926|6
																																Os01g0102600|mRNA|AK064812|CDS+3'UTR	Os05g0477300|mRNA|AK119693|CDS+3'UTR	Os03g0356300|mRNA|AK099034|CDS+3'UTR	Os02g0803200|mRNA|AK063404|CDS+3'UTR	Os02g0803200|mRNA|AK063404|CDS+3'UTR	Os03g0241200|COMBINER_EST|CI043342|0	Os02g0549200|mRNA|AK069491|CDS+3'UTR	Os04g0649700|mRNA|AK119889|CDS+3'UTR						Os05g0557000|mRNA|AK059395|CDS+3'UTR	Os02g0821200|mRNA|AK062099|CDS+3'UTR			Os01g0951200|mRNA|AF210322|CDS+3'UTR
																																Os01g0225400|COMBINER_EST|CI136669|6	Os05g0150800|mRNA|AK060882|CDS+3'UTR	Os03g0182600|mRNA|AK066899|CDS+3'UTR	Os03g0726100|mRNA|AK119247|CDS+3'UTR	Os03g0726100|mRNA|AK119247|CDS+3'UTR	Os08g0326400|mRNA|D12631|CDS+3'UTR	Os02g0111700|mRNA|AK058280|CDS+3'UTR	Os11g0216900|mRNA|AK060549|CDS+3'UTR						Os10g0539900|mRNA|AK065191|CDS+3'UTR	Os01g0282800|mRNA|AK065323|CDS+3'UTR			Os01g0592900|mRNA|AK099544|CDS+3'UTR
																																Os03g0315800|mRNA|AK065115|CDS+3'UTR	Os02g0699600|mRNA|AK121709|CDS+3'UTR	Os01g0276000|mRNA|AK119715|CDS+3'UTR	Os03g0758800|mRNA|AK121592|CDS+3'UTR	Os03g0758800|mRNA|AK121592|CDS+3'UTR	Os05g0350500|mRNA|AK102897|CDS+3'UTR	Os02g0102700|mRNA|AK103689|CDS+3'UTR	Os02g0714600|mRNA|AK068469|CDS+3'UTR						Os01g0799500|mRNA|AK109346|CDS+3'UTR	Os03g0370500|mRNA|AK063289|CDS+3'UTR			Os10g0503200|mRNA|AK072481|CDS+3'UTR
																																Os03g0452300|mRNA|AK060924|CDS+3'UTR	Os12g0567700|mRNA|AK104806|CDS+3'UTR	Os08g0323600|mRNA|AK067514|CDS+3'UTR	Os04g0573300|COMBINER_EST|CI374348|0	Os04g0573300|COMBINER_EST|CI374348|0	Os02g0805800|mRNA|AK105072|CDS+3'UTR	Os07g0168000|mRNA|AK065622|CDS+3'UTR	Os05g0476200|mRNA|AK063430|CDS+3'UTR						Os03g0146300|mRNA|AK121395|CDS+3'UTR	Os11g0293300|mRNA|AK107624|CDS+3'UTR			Os12g0277500|mRNA|AK100602|CDS+3'UTR
																																Os03g0200500|mRNA|AK104243|CDS+3'UTR	Os03g0563300|mRNA|AK060389|CDS+3'UTR	Os02g0556400|COMBINER_EST|CI387223|0	Os03g0577000|mRNA|D38596|CDS+3'UTR	Os03g0577000|mRNA|D38596|CDS+3'UTR	Os02g0803200|mRNA|AK063404|CDS+3'UTR	Os04g0484900|mRNA|AK122179|CDS+3'UTR	Os02g0121300|mRNA|AK098919|CDS+3'UTR						Os08g0506400|COMBINER_EST|CI469913|1	Os10g0484700|mRNA|AK067463|CDS+3'UTR			Os03g0337800|mRNA|D21304|CDS
																																Os02g0817600|mRNA|AK069892|CDS+3'UTR	Os02g0105900|mRNA|AK103949|CDS+3'UTR	Os10g0493600|mRNA|AK068374|CDS+3'UTR	Os09g0485900|mRNA|AY323481|CDS+3'UTR	Os09g0485900|mRNA|AY323481|CDS+3'UTR	Os03g0726100|mRNA|AK119247|CDS+3'UTR	Os11g0168200|mRNA|D21299|5'UTR+CDS	Os02g0595700|mRNA|AK104785|CDS+3'UTR						Os02g0285800|mRNA|AK099035|CDS+3'UTR	Os09g0567300|mRNA|AK068800|CDS+3'UTR			Os01g0814800|mRNA|AK065664|CDS+3'UTR
																																Os08g0345800|mRNA|AK058551|CDS+3'UTR	Os02g0595700|mRNA|AF145053|CDS+3'UTR	Os07g0229900|mRNA|AK059090|CDS+3'UTR	Os05g0103200|mRNA|AK061557|CDS+3'UTR	Os05g0103200|mRNA|AK061557|CDS+3'UTR	Os03g0758800|mRNA|AK121592|CDS+3'UTR	Os01g0358400|mRNA|AK061826|CDS+3'UTR	Os04g0610500|mRNA|AK104817|CDS+3'UTR						Os07g0636000|mRNA|AK102460|CDS+3'UTR	Os02g0770800|mRNA|AK102602|CDS+3'UTR			Os10g0147400|mRNA|AK102295|CDS+3'UTR
																																Os11g0168200|mRNA|AK101469|CDS+3'UTR	Os08g0538000|mRNA|AK119836|CDS+3'UTR	Os03g0182600|mRNA|AK104620|CDS+3'UTR	Os01g0902200|mRNA|AK064934|CDS+3'UTR	Os01g0902200|mRNA|AK064934|CDS+3'UTR	Os04g0573300|COMBINER_EST|CI374348|0	Os04g0419600|COMBINER_EST|AU075421|6	Os05g0388500|mRNA|AK098990|CDS+3'UTR						Os11g0572700|COMBINER_EST|CI047926|6	Os02g0814700|mRNA|AK121994|CDS+3'UTR			Os05g0349200|mRNA|AK058281|CDS+3'UTR
																																Os01g0749200|mRNA|AK072760|CDS+3'UTR	Os01g0102600|mRNA|AK064812|CDS+3'UTR	Os03g0844100|mRNA|AK067164|CDS+3'UTR	Os03g0710100|mRNA|AK069094|CDS+3'UTR	Os03g0710100|mRNA|AK069094|CDS+3'UTR	Os03g0577000|mRNA|D38596|CDS+3'UTR	Os03g0341100|mRNA|AK121580|CDS+3'UTR	Os01g0270300|mRNA|AK060365|CDS+3'UTR						Os01g0951200|mRNA|AF210322|CDS+3'UTR	Os05g0270800|COMBINER_EST|Os05g0270800|8			Os09g0397300|mRNA|AK105382|CDS+3'UTR
																																Os03g0265400|mRNA|AK061468|CDS+3'UTR	Os01g0225400|COMBINER_EST|CI136669|6	Os07g0616600|mRNA|AK103952|CDS+3'UTR	Os03g0284400|mRNA|AK069064|CDS+3'UTR	Os03g0284400|mRNA|AK069064|CDS+3'UTR	Os09g0485900|mRNA|AY323481|CDS+3'UTR	Os05g0574300|COMBINER_EST|AU097673|7	Os05g0150800|mRNA|AK103505|CDS+3'UTR						Os01g0592900|mRNA|AK099544|CDS+3'UTR	Os03g0279200|mRNA|AK121750|CDS+3'UTR			Os05g0108000|mRNA|AK065542|CDS+3'UTR
																																Os01g0684800|mRNA|AK073525|CDS+3'UTR	Os03g0315800|mRNA|AK065115|CDS+3'UTR	Os08g0345800|mRNA|AK058246|CDS+3'UTR	Os04g0500200|mRNA|AK105358|CDS+3'UTR	Os04g0500200|mRNA|AK105358|CDS+3'UTR	Os05g0103200|mRNA|AK061557|CDS+3'UTR	Os12g0497300|mRNA|AY391714|CDS	Os09g0568400|mRNA|AK059386|CDS+3'UTR						Os10g0503200|mRNA|AK072481|CDS+3'UTR	Os06g0679500|mRNA|AK108015|CDS+3'UTR			Os09g0485900|mRNA|D83527|CDS+3'UTR
																																Os03g0815400|mRNA|AK067057|CDS+3'UTR	Os03g0452300|mRNA|AK060924|CDS+3'UTR	Os03g0758800|mRNA|AJ312906|CDS+3'UTR	Os03g0726100|mRNA|AK119638|CDS+3'UTR	Os03g0726100|mRNA|AK119638|CDS+3'UTR	Os01g0902200|mRNA|AK064934|CDS+3'UTR	Os02g0135300|COMBINER_EST|CI089131|6	Os03g0182600|mRNA|AK061289|CDS+3'UTR						Os12g0277500|mRNA|AK100602|CDS+3'UTR	Os07g0184300|mRNA|D10962|CDS+3'UTR			Os04g0598200|COMBINER_EST|CI551112|0
																																Os02g0287000|mRNA|AK099131|CDS+3'UTR	Os03g0200500|mRNA|AK104243|CDS+3'UTR	Os04g0613600|COMBINER_EST|CI562427|0	Os02g0622300|COMBINER_EST|CI074123|0	Os02g0622300|COMBINER_EST|CI074123|0	Os03g0710100|mRNA|AK069094|CDS+3'UTR	Os06g0168600|mRNA|AK068858|CDS+3'UTR	Os05g0541900|mRNA|AK066599|CDS+3'UTR						Os03g0337800|mRNA|D21304|CDS	Os03g0109500|COMBINER_EST|CI426856|0			Os08g0326400|mRNA|AK062210|CDS+3'UTR
																																Os03g0174500|mRNA|AK066881|CDS+3'UTR	Os02g0817600|mRNA|AK069892|CDS+3'UTR	Os05g0460700|mRNA|AK103320|CDS+3'UTR	Os01g0839300|mRNA|AK064685|CDS+3'UTR	Os01g0839300|mRNA|AK064685|CDS+3'UTR	Os03g0284400|mRNA|AK069064|CDS+3'UTR	Os10g0580800|mRNA|AK104589|CDS+3'UTR	Os03g0122200|mRNA|AK065033|CDS+3'UTR						Os01g0814800|mRNA|AK065664|CDS+3'UTR	Os09g0553200|mRNA|AK104344|CDS+3'UTR			Os02g0137200|mRNA|AK060290|CDS+3'UTR
																																Os07g0180900|mRNA|AK104504|CDS+3'UTR	Os08g0345800|mRNA|AK058551|CDS+3'UTR	Os08g0427700|COMBINER_EST|CI052828|0	Os01g0251100|mRNA|AK101781|CDS+3'UTR	Os01g0251100|mRNA|AK101781|CDS+3'UTR	Os04g0500200|mRNA|AK105358|CDS+3'UTR	Os10g0580800|mRNA|AK104396|CDS+3'UTR	Os09g0500900|COMBINER_EST|CI544499|0						Os10g0147400|mRNA|AK102295|CDS+3'UTR	Os09g0475700|mRNA|AK101979|CDS+3'UTR			Os07g0482900|COMBINER_EST|Os07g0482900|8
																																Os03g0265400|mRNA|AK120527|CDS+3'UTR	Os11g0168200|mRNA|AK101469|CDS+3'UTR	Os07g0616600|mRNA|AK058308|CDS+3'UTR	Os04g0446500|mRNA|AK073743|5'UTR+CDS	Os04g0446500|mRNA|AK073743|5'UTR+CDS	Os03g0726100|mRNA|AK119638|CDS+3'UTR	Os02g0714200|mRNA|AK070279|CDS+3'UTR	Os11g0523800|mRNA|AF140228|CDS						Os05g0349200|mRNA|AK058281|CDS+3'UTR	Os03g0122200|mRNA|AB042934|CDS+3'UTR			Os03g0794700|mRNA|AK059548|CDS+3'UTR
																																Os06g0683200|mRNA|AK060024|CDS+3'UTR	Os01g0749200|mRNA|AK072760|CDS+3'UTR	Os11g0433900|mRNA|AK059679|CDS+3'UTR	Os12g0406200|mRNA|AK071037|CDS+3'UTR	Os12g0406200|mRNA|AK071037|CDS+3'UTR	Os02g0622300|COMBINER_EST|CI074123|0	Os06g0546400|mRNA|AK067243|CDS+3'UTR	Os05g0155100|mRNA|AK102810|CDS+3'UTR						Os09g0397300|mRNA|AK105382|CDS+3'UTR	Os05g0489800|mRNA|AK101975|CDS+3'UTR			Os09g0326100|mRNA|AK120843|CDS+3'UTR
																																Os02g0717800|mRNA|AJ417520|UTR	Os03g0265400|mRNA|AK061468|CDS+3'UTR	Os05g0182800|mRNA|AK061951|CDS+3'UTR	Os02g0822600|mRNA|AK071751|CDS+3'UTR	Os02g0822600|mRNA|AK071751|CDS+3'UTR	Os01g0839300|mRNA|AK064685|CDS+3'UTR	Os11g0168200|mRNA|AK099225|CDS+3'UTR	Os08g0407000|COMBINER_EST|CI552732|0						Os05g0108000|mRNA|AK065542|CDS+3'UTR	Os02g0805800|mRNA|AK067109|CDS+3'UTR			Os02g0744900|mRNA|AK061968|CDS+3'UTR
																																Os02g0259600|mRNA|AK104384|CDS+3'UTR	Os01g0684800|mRNA|AK073525|CDS+3'UTR	Os03g0125000|mRNA|AK098999|CDS+3'UTR	Os09g0485900|mRNA|AK064936|CDS+3'UTR	Os09g0485900|mRNA|AK064936|CDS+3'UTR	Os01g0251100|mRNA|AK101781|CDS+3'UTR	Os02g0105900|mRNA|D25237|5'UTR+CDS	Os08g0234000|mRNA|AK061680|CDS+3'UTR						Os09g0485900|mRNA|D83527|CDS+3'UTR	Os03g0758800|mRNA|AJ252135|CDS+3'UTR			Os07g0207400|mRNA|AK063732|CDS+3'UTR
																																Os07g0139600|mRNA|AK103216|CDS+3'UTR	Os03g0815400|mRNA|AK067057|CDS+3'UTR	Os01g0927500|mRNA|AK068802|CDS+3'UTR	Os05g0481100|COMBINER_EST|CI312248|0	Os05g0481100|COMBINER_EST|CI312248|0	Os04g0446500|mRNA|AK073743|5'UTR+CDS	Os01g0810100|mRNA|AK071916|CDS+3'UTR	Os03g0781500|COMBINER_EST|CI006244|0						Os04g0598200|COMBINER_EST|CI551112|0	Os04g0631200|mRNA|AK059277|CDS+3'UTR			Os02g0821200|mRNA|AK062099|CDS+3'UTR
																																Os12g0567700|mRNA|AK070647|CDS+3'UTR	Os02g0287000|mRNA|AK099131|CDS+3'UTR	Os01g0180600|mRNA|AK122068|CDS+3'UTR	Os02g0285800|mRNA|AK060415|CDS+3'UTR	Os02g0285800|mRNA|AK060415|CDS+3'UTR	Os12g0406200|mRNA|AK071037|CDS+3'UTR	Os05g0573700|mRNA|AK061892|CDS+3'UTR	Os11g0523800|mRNA|AJ306306|CDS						Os08g0326400|mRNA|AK062210|CDS+3'UTR	Os06g0663900|mRNA|AK120152|CDS+3'UTR			Os01g0282800|mRNA|AK065323|CDS+3'UTR
																																Os05g0554100|mRNA|AK101756|CDS+3'UTR	Os03g0174500|mRNA|AK066881|CDS+3'UTR	Os05g0314100|mRNA|AK105062|CDS+3'UTR	Os08g0285600|mRNA|AK064847|CDS+3'UTR	Os08g0285600|mRNA|AK064847|CDS+3'UTR	Os02g0822600|mRNA|AK071751|CDS+3'UTR	Os03g0726100|mRNA|AK119362|CDS+3'UTR	Os08g0399600|mRNA|AK058957|CDS+3'UTR						Os02g0137200|mRNA|AK060290|CDS+3'UTR	Os02g0699700|mRNA|AK063335|CDS+3'UTR			Os03g0370500|mRNA|AK063289|CDS+3'UTR
																																Os03g0843400|mRNA|AK099076|CDS+3'UTR	Os10g0548900|mRNA|AK067162|CDS+3'UTR	Os08g0345800|mRNA|AF378188|CDS	Os03g0717000|mRNA|AK062249|CDS+3'UTR	Os03g0717000|mRNA|AK062249|CDS+3'UTR	Os09g0485900|mRNA|AK064936|CDS+3'UTR	Os03g0221500|mRNA|AK119620|CDS+3'UTR	Os12g0614600|mRNA|AK106290|CDS+3'UTR						Os07g0482900|COMBINER_EST|Os07g0482900|8	Os02g0259600|mRNA|AK064863|CDS+3'UTR			Os11g0293300|mRNA|AK107624|CDS+3'UTR
																																Os11g0168200|mRNA|AK073392|CDS+3'UTR	Os07g0180900|mRNA|AK104504|CDS+3'UTR	Os05g0271300|COMBINER_EST|Os05g0271300|8	Os05g0566500|mRNA|AK104093|CDS+3'UTR	Os05g0566500|mRNA|AK104093|CDS+3'UTR	Os05g0481100|COMBINER_EST|CI312248|0	Os07g0450000|mRNA|AK121702|CDS+3'UTR	Os07g0614500|mRNA|AK061069|CDS+3'UTR						Os03g0794700|mRNA|AK059548|CDS+3'UTR	Os05g0103200|mRNA|AK104478|CDS+3'UTR			Os09g0567300|mRNA|AK068800|CDS+3'UTR
																																Os02g0817600|mRNA|AK104501|CDS+3'UTR	Os03g0265400|mRNA|AK120527|CDS+3'UTR	Os05g0490100|mRNA|AK120984|CDS+3'UTR	Os07g0692900|mRNA|AK074007|CDS+3'UTR	Os07g0692900|mRNA|AK074007|CDS+3'UTR	Os02g0285800|mRNA|AK060415|CDS+3'UTR	Os08g0359600|mRNA|AK070753|CDS+3'UTR	Os02g0549200|mRNA|AK069491|CDS+3'UTR						Os09g0326100|mRNA|AK120843|CDS+3'UTR	Os03g0278900|mRNA|AK105925|CDS+3'UTR			Os02g0770800|mRNA|AK102602|CDS+3'UTR
																																Os04g0605900|mRNA|AK073472|CDS+3'UTR	Os06g0683200|mRNA|AK060024|CDS+3'UTR	Os02g0103700|mRNA|AK062502|CDS+3'UTR	Os02g0128800|mRNA|AK111795|CDS+3'UTR	Os02g0128800|mRNA|AK111795|CDS+3'UTR	Os08g0285600|mRNA|AK064847|CDS+3'UTR	Os08g0473600|mRNA|AK103413|CDS+3'UTR	Os02g0111700|mRNA|AK058280|CDS+3'UTR						Os02g0744900|mRNA|AK061968|CDS+3'UTR	Os09g0424300|mRNA|AK067682|CDS+3'UTR			Os02g0814700|mRNA|AK121994|CDS+3'UTR
																																Os01g0749200|mRNA|AK104146|CDS+3'UTR	Os02g0717800|mRNA|AJ417520|UTR	Os01g0259400|mRNA|AK102537|CDS+3'UTR	Os02g0105900|mRNA|Y15009|CDS+3'UTR	Os02g0105900|mRNA|Y15009|CDS+3'UTR	Os03g0717000|mRNA|AK062249|CDS+3'UTR	Os01g0328400|mRNA|AK061988|CDS+3'UTR	Os02g0102700|mRNA|AK103689|CDS+3'UTR						Os07g0207400|mRNA|AK063732|CDS+3'UTR	Os05g0147400|mRNA|AK062146|CDS+3'UTR			Os05g0270800|COMBINER_EST|Os05g0270800|8
																																Os05g0355500|mRNA|AK105054|CDS+3'UTR	Os02g0259600|mRNA|AK104384|CDS+3'UTR	Os02g0195800|mRNA|AK101350|CDS+3'UTR	Os03g0347200|mRNA|AY017415|CDS+3'UTR	Os03g0347200|mRNA|AY017415|CDS+3'UTR	Os05g0566500|mRNA|AK104093|CDS+3'UTR	Os06g0697000|mRNA|AK105513|CDS+3'UTR	Os07g0168000|mRNA|AK065622|CDS+3'UTR						Os02g0821200|mRNA|AK062099|CDS+3'UTR	Os11g0579800|mRNA|AK121986|CDS+3'UTR			Os03g0279200|mRNA|AK121750|CDS+3'UTR
																																Os05g0346300|mRNA|AK061627|CDS+3'UTR	Os07g0139600|mRNA|AK103216|CDS+3'UTR	Os12g0171200|mRNA|AK107402|CDS+3'UTR	Os01g0296000|mRNA|AK102480|CDS+3'UTR	Os01g0296000|mRNA|AK102480|CDS+3'UTR	Os07g0692900|mRNA|AK074007|CDS+3'UTR	Os12g0563200|mRNA|AK060401|CDS+3'UTR	Os04g0484900|mRNA|AK122179|CDS+3'UTR						Os01g0282800|mRNA|AK065323|CDS+3'UTR	Os12g0277500|mRNA|AK119217|CDS+3'UTR			Os05g0477600|mRNA|U85246|CDS+3'UTR
																																Os08g0116500|mRNA|AK060433|UTR	Os12g0567700|mRNA|AK070647|CDS+3'UTR	Os02g0103700|mRNA|AK102186|CDS+3'UTR	Os10g0394200|COMBINER_EST|CI191448|6	Os10g0394200|COMBINER_EST|CI191448|6	Os02g0128800|mRNA|AK111795|CDS+3'UTR	Os07g0616600|mRNA|AK102735|CDS+3'UTR	Os11g0168200|mRNA|D21299|5'UTR+CDS						Os03g0370500|mRNA|AK063289|CDS+3'UTR	Os03g0242100|COMBINER_EST|CI368297|6			Os06g0679500|mRNA|AK108015|CDS+3'UTR
																																Os02g0595700|mRNA|AK066858|CDS+3'UTR	Os05g0554100|mRNA|AK101756|CDS+3'UTR	Os03g0740600|mRNA|AK073852|CDS+3'UTR	Os03g0234200|mRNA|D12629|CDS+3'UTR	Os03g0234200|mRNA|D12629|CDS+3'UTR	Os02g0105900|mRNA|Y15009|CDS+3'UTR	Os03g0102200|mRNA|AK120183|CDS+3'UTR	Os01g0358400|mRNA|AK061826|CDS+3'UTR						Os11g0293300|mRNA|AK107624|CDS+3'UTR	Os03g0335500|mRNA|AK119808|CDS+3'UTR			Os07g0184300|mRNA|D10962|CDS+3'UTR
																																Os01g0815800|mRNA|AB118010|CDS+3'UTR	Os03g0843400|mRNA|AK099076|CDS+3'UTR	Os03g0154700|mRNA|AK104111|CDS+3'UTR	Os01g0593500|COMBINER_EST|CI479785|0	Os01g0593500|COMBINER_EST|CI479785|0	Os03g0347200|mRNA|AY017415|CDS+3'UTR	Os02g0575800|mRNA|AK109600|CDS+3'UTR	Os04g0419600|COMBINER_EST|AU075421|6						Os09g0567300|mRNA|AK068800|CDS+3'UTR	Os04g0583600|mRNA|AK059019|CDS+3'UTR			Os03g0109500|COMBINER_EST|CI426856|0
																																Os04g0605900|mRNA|D29720|CDS+3'UTR	Os11g0168200|mRNA|AK073392|CDS+3'UTR	Os07g0510100|mRNA|AK066776|CDS+3'UTR	Os03g0807800|mRNA|AK064984|CDS+3'UTR	Os03g0807800|mRNA|AK064984|CDS+3'UTR	Os01g0296000|mRNA|AK102480|CDS+3'UTR	Os04g0497600|mRNA|AK058610|CDS+3'UTR	Os03g0341100|mRNA|AK121580|CDS+3'UTR						Os02g0770800|mRNA|AK102602|CDS+3'UTR	Os11g0482000|mRNA|AK103918|CDS+3'UTR			Os09g0475700|mRNA|AK101979|CDS+3'UTR
																																Os02g0105900|mRNA|AK061776|CDS+3'UTR	Os02g0817600|mRNA|AK104501|CDS+3'UTR	Os05g0155100|mRNA|AK061929|CDS+3'UTR	Os02g0284600|mRNA|AK121593|CDS+3'UTR	Os02g0284600|mRNA|AK121593|CDS+3'UTR	Os10g0394200|COMBINER_EST|CI191448|6	Os01g0251100|mRNA|AK073778|CDS+3'UTR	Os03g0121300|mRNA|AK120047|CDS+3'UTR						Os02g0814700|mRNA|AK121994|CDS+3'UTR	Os04g0649700|mRNA|AK119889|CDS+3'UTR			Os03g0122200|mRNA|AB042934|CDS+3'UTR
																																Os03g0125000|mRNA|AK104137|CDS+3'UTR	Os04g0605900|mRNA|AK073472|CDS+3'UTR	Os02g0830100|mRNA|AK059746|CDS+3'UTR	Os07g0107800|mRNA|AK064359|CDS+3'UTR	Os07g0107800|mRNA|AK064359|CDS+3'UTR	Os03g0234200|mRNA|D12629|CDS+3'UTR	Os02g0728600|mRNA|AK063054|CDS+3'UTR	Os05g0574300|COMBINER_EST|AU097673|7						Os05g0270800|COMBINER_EST|Os05g0270800|8	Os11g0216900|mRNA|AK060549|CDS+3'UTR			Os07g0659500|mRNA|AK073537|CDS+3'UTR
																																Os07g0109500|mRNA|AK063806|CDS+3'UTR	Os01g0749200|mRNA|AK104146|CDS+3'UTR	Os03g0296500|COMBINER_EST|CI145066|6	Os03g0182600|mRNA|AK070905|CDS+3'UTR	Os03g0182600|mRNA|AK070905|CDS+3'UTR	Os01g0593500|COMBINER_EST|CI479785|0	Os05g0243200|mRNA|AK061317|CDS+3'UTR	Os12g0497300|mRNA|AY391714|CDS						Os03g0279200|mRNA|AK121750|CDS+3'UTR	Os02g0714600|mRNA|AK068469|CDS+3'UTR			Os05g0489800|mRNA|AK101975|CDS+3'UTR
																																Os03g0219900|mRNA|AK066527|CDS+3'UTR	Os05g0355500|mRNA|AK105054|CDS+3'UTR	Os03g0798600|mRNA|D29729|CDS+3'UTR	Os05g0113900|mRNA|AK074018|CDS+3'UTR	Os05g0113900|mRNA|AK074018|CDS+3'UTR	Os03g0807800|mRNA|AK064984|CDS+3'UTR	Os09g0424300|mRNA|AK101535|CDS+3'UTR	Os02g0135300|COMBINER_EST|CI089131|6						Os05g0477600|mRNA|U85246|CDS+3'UTR	Os05g0476200|mRNA|AK063430|CDS+3'UTR			Os03g0137800|mRNA|AK064723|CDS+3'UTR
																																Os08g0191200|mRNA|AK106101|CDS+3'UTR	Os05g0346300|mRNA|AK061627|CDS+3'UTR	Os08g0382400|mRNA|AK060624|CDS+3'UTR	Os07g0626500|mRNA|AK103267|CDS+3'UTR	Os07g0626500|mRNA|AK103267|CDS+3'UTR	Os02g0284600|mRNA|AK121593|CDS+3'UTR	Os03g0356300|mRNA|AK099034|CDS+3'UTR	Os06g0168600|mRNA|AK068858|CDS+3'UTR						Os06g0679500|mRNA|AK108015|CDS+3'UTR	Os02g0121300|mRNA|AK098919|CDS+3'UTR			Os02g0805800|mRNA|AK067109|CDS+3'UTR
																																Os05g0388500|mRNA|AK104689|CDS+3'UTR	Os08g0116500|mRNA|AK060433|UTR	Os05g0566500|mRNA|AK073468|CDS+3'UTR	Os03g0297300|mRNA|AK061276|CDS+3'UTR	Os03g0297300|mRNA|AK061276|CDS+3'UTR	Os07g0107800|mRNA|AK064359|CDS+3'UTR	Os03g0182600|mRNA|AK066899|CDS+3'UTR	Os10g0580800|mRNA|AK104589|CDS+3'UTR						Os07g0184300|mRNA|D10962|CDS+3'UTR	Os02g0595700|mRNA|AK104785|CDS+3'UTR			Os03g0758800|mRNA|AJ252135|CDS+3'UTR
																																Os03g0154700|mRNA|AK061350|CDS+3'UTR	Os02g0595700|mRNA|AK066858|CDS+3'UTR	Os07g0203300|mRNA|AK103882|CDS+3'UTR	Os05g0438700|mRNA|AK120955|CDS+3'UTR	Os05g0438700|mRNA|AK120955|CDS+3'UTR	Os03g0182600|mRNA|AK070905|CDS+3'UTR	Os01g0276000|mRNA|AK119715|CDS+3'UTR	Os10g0580800|mRNA|AK104396|CDS+3'UTR						Os03g0109500|COMBINER_EST|CI426856|0	Os04g0610500|mRNA|AK104817|CDS+3'UTR			Os06g0663900|mRNA|AK120152|CDS+3'UTR
																																	Os01g0815800|mRNA|AB118010|CDS+3'UTR	Os03g0577000|mRNA|AK099146|CDS+3'UTR	Os08g0512600|mRNA|D64036|CDS+3'UTR	Os08g0512600|mRNA|D64036|CDS+3'UTR	Os05g0113900|mRNA|AK074018|CDS+3'UTR	Os08g0323600|mRNA|AK067514|CDS+3'UTR	Os02g0714200|mRNA|AK070279|CDS+3'UTR						Os09g0475700|mRNA|AK101979|CDS+3'UTR	Os05g0388500|mRNA|AK098990|CDS+3'UTR			Os02g0699700|mRNA|AK063335|CDS+3'UTR
																																	Os04g0605900|mRNA|D29720|CDS+3'UTR	Os12g0586100|mRNA|AK069697|CDS+3'UTR	Os01g0679700|mRNA|AK059643|CDS+3'UTR	Os01g0679700|mRNA|AK059643|CDS+3'UTR	Os07g0626500|mRNA|AK103267|CDS+3'UTR	Os02g0556400|COMBINER_EST|CI387223|0	Os04g0469800|mRNA|AK101419|CDS+3'UTR						Os03g0122200|mRNA|AB042934|CDS+3'UTR	Os10g0545200|mRNA|AK098884|CDS+3'UTR			Os02g0259600|mRNA|AK064863|CDS+3'UTR
																																	Os02g0105900|mRNA|AK061776|CDS+3'UTR	Os11g0233800|COMBINER_EST|CI259042|6	Os02g0794400|mRNA|AK065845|CDS+3'UTR	Os02g0794400|mRNA|AK065845|CDS+3'UTR	Os03g0297300|mRNA|AK061276|CDS+3'UTR	Os10g0493600|mRNA|AK068374|CDS+3'UTR	Os06g0546400|mRNA|AK067243|CDS+3'UTR						Os07g0659500|mRNA|AK073537|CDS+3'UTR	Os01g0270300|mRNA|AK060365|CDS+3'UTR			Os05g0103200|mRNA|AK104478|CDS+3'UTR
																																	Os03g0125000|mRNA|AK104137|CDS+3'UTR	Os03g0347200|mRNA|AK058460|CDS+3'UTR	Os04g0501000|COMBINER_EST|AU092760|6	Os04g0501000|COMBINER_EST|AU092760|6	Os05g0438700|mRNA|AK120955|CDS+3'UTR	Os07g0229900|mRNA|AK059090|CDS+3'UTR	Os11g0168200|mRNA|AK099225|CDS+3'UTR						Os05g0489800|mRNA|AK101975|CDS+3'UTR	Os05g0150800|mRNA|AK103505|CDS+3'UTR			Os03g0278900|mRNA|AK105925|CDS+3'UTR
																																	Os07g0109500|mRNA|AK063806|CDS+3'UTR	Os08g0323600|mRNA|AK062193|CDS+3'UTR	Os08g0116500|mRNA|D29689|CDS+3'UTR	Os08g0116500|mRNA|D29689|CDS+3'UTR	Os08g0512600|mRNA|D64036|CDS+3'UTR	Os03g0182600|mRNA|AK104620|CDS+3'UTR	Os02g0105900|mRNA|D25237|5'UTR+CDS						Os03g0137800|mRNA|AK064723|CDS+3'UTR	Os09g0568400|mRNA|AK059386|CDS+3'UTR			Os09g0424300|mRNA|AK067682|CDS+3'UTR
																																	Os03g0219900|mRNA|AK066527|CDS+3'UTR	Os07g0619800|mRNA|AK121343|CDS+3'UTR	Os11g0607200|mRNA|AK111536|CDS+3'UTR	Os11g0607200|mRNA|AK111536|CDS+3'UTR	Os01g0679700|mRNA|AK059643|CDS+3'UTR	Os03g0844100|mRNA|AK067164|CDS+3'UTR	Os01g0810100|mRNA|AK071916|CDS+3'UTR						Os02g0805800|mRNA|AK067109|CDS+3'UTR	Os03g0182600|mRNA|AK061289|CDS+3'UTR			Os05g0147400|mRNA|AK062146|CDS+3'UTR
																																	Os08g0191200|mRNA|AK106101|CDS+3'UTR	Os05g0155100|mRNA|AK120877|CDS+3'UTR	Os08g0156800|mRNA|AK103424|CDS+3'UTR	Os08g0156800|mRNA|AK103424|CDS+3'UTR	Os02g0794400|mRNA|AK065845|CDS+3'UTR	Os07g0616600|mRNA|AK103952|CDS+3'UTR	Os03g0758500|mRNA|AK059403|CDS+3'UTR						Os03g0758800|mRNA|AJ252135|CDS+3'UTR	Os05g0541900|mRNA|AK066599|CDS+3'UTR			Os11g0579800|mRNA|AK121986|CDS+3'UTR
																																	Os05g0388500|mRNA|AK104689|CDS+3'UTR	Os11g0602600|mRNA|AK072671|CDS+3'UTR	Os06g0562600|mRNA|AK067114|CDS+3'UTR	Os06g0562600|mRNA|AK067114|CDS+3'UTR	Os04g0501000|COMBINER_EST|AU092760|6	Os08g0345800|mRNA|AK058246|CDS+3'UTR	Os05g0573700|mRNA|AK061892|CDS+3'UTR						Os06g0663900|mRNA|AK120152|CDS+3'UTR	Os03g0122200|mRNA|AK065033|CDS+3'UTR			Os12g0277500|mRNA|AK119217|CDS+3'UTR
																																	Os03g0154700|mRNA|AK061350|CDS+3'UTR	Os11g0482000|mRNA|AK059558|CDS+3'UTR	Os01g0749200|mRNA|AK119189|CDS+3'UTR	Os01g0749200|mRNA|AK119189|CDS+3'UTR	Os08g0116500|mRNA|D29689|CDS+3'UTR	Os03g0758800|mRNA|AJ312906|CDS+3'UTR	Os03g0726100|mRNA|AK119362|CDS+3'UTR						Os02g0699700|mRNA|AK063335|CDS+3'UTR	Os09g0500900|COMBINER_EST|CI544499|0			Os03g0242100|COMBINER_EST|CI368297|6
																																		Os03g0773700|mRNA|AK102670|CDS+3'UTR	Os05g0590000|mRNA|AK070159|CDS+3'UTR	Os05g0590000|mRNA|AK070159|CDS+3'UTR	Os11g0607200|mRNA|AK111536|CDS+3'UTR	Os04g0613600|COMBINER_EST|CI562427|0	Os07g0450000|mRNA|AK121702|CDS+3'UTR						Os02g0259600|mRNA|AK064863|CDS+3'UTR	Os11g0523800|mRNA|AF140228|CDS			Os03g0335500|mRNA|AK119808|CDS+3'UTR
																																		Os03g0165400|mRNA|AF508799|CDS+3'UTR	Os01g0896800|mRNA|AK104693|CDS+3'UTR	Os01g0896800|mRNA|AK104693|CDS+3'UTR	Os08g0156800|mRNA|AK103424|CDS+3'UTR	Os05g0460700|mRNA|AK103320|CDS+3'UTR	Os08g0359600|mRNA|AK070753|CDS+3'UTR						Os05g0103200|mRNA|AK104478|CDS+3'UTR	Os05g0155100|mRNA|AK102810|CDS+3'UTR			Os04g0583600|mRNA|AK059019|CDS+3'UTR
																																		Os03g0758100|mRNA|AK063766|CDS+3'UTR	Os01g0191800|mRNA|AK102360|CDS+3'UTR	Os01g0191800|mRNA|AK102360|CDS+3'UTR	Os06g0562600|mRNA|AK067114|CDS+3'UTR	Os08g0427700|COMBINER_EST|CI052828|0	Os01g0328400|mRNA|AK061988|CDS+3'UTR						Os03g0278900|mRNA|AK105925|CDS+3'UTR	Os08g0407000|COMBINER_EST|CI552732|0			Os11g0482000|mRNA|AK103918|CDS+3'UTR
																																		Os03g0344900|COMBINER_EST|AU093308|6	Os05g0207300|mRNA|AF022736|CDS+3'UTR	Os05g0207300|mRNA|AF022736|CDS+3'UTR	Os01g0749200|mRNA|AK119189|CDS+3'UTR	Os07g0616600|mRNA|AK058308|CDS+3'UTR	Os12g0563200|mRNA|AK060401|CDS+3'UTR						Os09g0424300|mRNA|AK067682|CDS+3'UTR	Os08g0234000|mRNA|AK061680|CDS+3'UTR			Os04g0649700|mRNA|AK119889|CDS+3'UTR
																																		Os11g0121500|mRNA|AK102976|CDS+3'UTR	Os03g0343500|mRNA|AB117995|CDS+3'UTR	Os03g0343500|mRNA|AB117995|CDS+3'UTR	Os05g0590000|mRNA|AK070159|CDS+3'UTR	Os11g0433900|mRNA|AK059679|CDS+3'UTR	Os07g0616600|mRNA|AK102735|CDS+3'UTR						Os05g0147400|mRNA|AK062146|CDS+3'UTR	Os03g0781500|COMBINER_EST|CI006244|0			Os11g0216900|mRNA|AK060549|CDS+3'UTR
																																		Os02g0121300|mRNA|D17773|5'UTR+CDS	Os05g0557800|mRNA|AK068460|CDS+3'UTR	Os05g0557800|mRNA|AK068460|CDS+3'UTR	Os01g0896800|mRNA|AK104693|CDS+3'UTR	Os05g0182800|mRNA|AK061951|CDS+3'UTR	Os03g0102200|mRNA|AK120183|CDS+3'UTR						Os11g0579800|mRNA|AK121986|CDS+3'UTR	Os11g0523800|mRNA|AJ306306|CDS			Os02g0714600|mRNA|AK068469|CDS+3'UTR
																																		Os05g0477300|mRNA|AK061933|CDS+3'UTR	Os03g0337800|mRNA|D29721|CDS+3'UTR	Os03g0337800|mRNA|D29721|CDS+3'UTR	Os01g0191800|mRNA|AK102360|CDS+3'UTR	Os03g0125000|mRNA|AK098999|CDS+3'UTR	Os02g0575800|mRNA|AK109600|CDS+3'UTR						Os12g0277500|mRNA|AK119217|CDS+3'UTR	Os08g0399600|mRNA|AK058957|CDS+3'UTR			Os05g0476200|mRNA|AK063430|CDS+3'UTR
																																		Os03g0200500|mRNA|AK104699|CDS+3'UTR	Os11g0216900|mRNA|AK100869|CDS+3'UTR	Os11g0216900|mRNA|AK100869|CDS+3'UTR	Os05g0207300|mRNA|AF022736|CDS+3'UTR	Os01g0927500|mRNA|AK068802|CDS+3'UTR	Os04g0497600|mRNA|AK058610|CDS+3'UTR						Os03g0242100|COMBINER_EST|CI368297|6	Os12g0614600|mRNA|AK106290|CDS+3'UTR			Os02g0121300|mRNA|AK098919|CDS+3'UTR
																																		Os05g0535100|mRNA|AK063362|CDS+3'UTR	Os08g0490900|COMBINER_EST|AU097672|6	Os08g0490900|COMBINER_EST|AU097672|6	Os03g0343500|mRNA|AB117995|CDS+3'UTR	Os01g0180600|mRNA|AK122068|CDS+3'UTR	Os01g0251100|mRNA|AK073778|CDS+3'UTR						Os03g0335500|mRNA|AK119808|CDS+3'UTR	Os07g0614500|mRNA|AK061069|CDS+3'UTR			Os02g0595700|mRNA|AK104785|CDS+3'UTR
																																		Os04g0507000|mRNA|AK067042|CDS+3'UTR	Os02g0128800|mRNA|AK111954|CDS+3'UTR	Os02g0128800|mRNA|AK111954|CDS+3'UTR	Os05g0557800|mRNA|AK068460|CDS+3'UTR	Os05g0314100|mRNA|AK105062|CDS+3'UTR	Os02g0728600|mRNA|AK063054|CDS+3'UTR						Os04g0583600|mRNA|AK059019|CDS+3'UTR	Os02g0549200|mRNA|AK069491|CDS+3'UTR			Os04g0610500|mRNA|AK104817|CDS+3'UTR
																																		Os03g0411500|mRNA|AK058696|CDS+3'UTR	Os11g0602600|mRNA|AK104660|CDS+3'UTR	Os11g0602600|mRNA|AK104660|CDS+3'UTR	Os03g0337800|mRNA|D29721|CDS+3'UTR	Os08g0345800|mRNA|AF378188|CDS	Os05g0243200|mRNA|AK061317|CDS+3'UTR						Os11g0482000|mRNA|AK103918|CDS+3'UTR	Os02g0111700|mRNA|AK058280|CDS+3'UTR			Os05g0388500|mRNA|AK098990|CDS+3'UTR
																																		Os03g0214100|mRNA|AK060582|CDS+3'UTR	Os03g0347200|mRNA|AK058969|CDS+3'UTR	Os03g0347200|mRNA|AK058969|CDS+3'UTR	Os11g0216900|mRNA|AK100869|CDS+3'UTR	Os05g0271300|COMBINER_EST|Os05g0271300|8	Os09g0424300|mRNA|AK101535|CDS+3'UTR						Os04g0649700|mRNA|AK119889|CDS+3'UTR	Os02g0102700|mRNA|AK103689|CDS+3'UTR			Os05g0222200|mRNA|AK068591|CDS+3'UTR
																																		Os03g0165400|mRNA|AK060645|CDS+3'UTR	Os03g0726100|mRNA|AK102194|CDS+3'UTR	Os03g0726100|mRNA|AK102194|CDS+3'UTR	Os08g0490900|COMBINER_EST|AU097672|6	Os05g0490100|mRNA|AK120984|CDS+3'UTR	Os03g0356300|mRNA|AK099034|CDS+3'UTR						Os11g0216900|mRNA|AK060549|CDS+3'UTR	Os07g0168000|mRNA|AK065622|CDS+3'UTR			Os02g0744200|mRNA|AF247162|CDS+3'UTR
																																		Os01g0678600|mRNA|AK120629|CDS+3'UTR	Os02g0489400|mRNA|AK102402|CDS+3'UTR	Os02g0489400|mRNA|AK102402|CDS+3'UTR	Os02g0128800|mRNA|AK111954|CDS+3'UTR	Os02g0103700|mRNA|AK062502|CDS+3'UTR	Os03g0182600|mRNA|AK066899|CDS+3'UTR						Os02g0714600|mRNA|AK068469|CDS+3'UTR	Os04g0484900|mRNA|AK122179|CDS+3'UTR			Os01g0270300|mRNA|AK060365|CDS+3'UTR
																																		Os03g0165400|mRNA|AF499737|CDS+3'UTR	Os11g0127900|mRNA|AK059550|CDS+3'UTR	Os11g0127900|mRNA|AK059550|CDS+3'UTR	Os11g0602600|mRNA|AK104660|CDS+3'UTR	Os01g0259400|mRNA|AK102537|CDS+3'UTR	Os01g0276000|mRNA|AK119715|CDS+3'UTR						Os05g0476200|mRNA|AK063430|CDS+3'UTR	Os11g0168200|mRNA|D21299|5'UTR+CDS			Os05g0150800|mRNA|AK103505|CDS+3'UTR
																																		Os03g0726100|mRNA|AF030548|CDS+3'UTR	Os03g0579300|COMBINER_EST|AU092603|6	Os03g0579300|COMBINER_EST|AU092603|6	Os03g0347200|mRNA|AK058969|CDS+3'UTR	Os02g0195800|mRNA|AK101350|CDS+3'UTR	Os08g0323600|mRNA|AK067514|CDS+3'UTR						Os02g0121300|mRNA|AK098919|CDS+3'UTR	Os01g0358400|mRNA|AK061826|CDS+3'UTR			Os09g0568400|mRNA|AK059386|CDS+3'UTR
																																		Os07g0544900|mRNA|AK070349|CDS+3'UTR	Os10g0389800|mRNA|AK111516|CDS+3'UTR	Os10g0389800|mRNA|AK111516|CDS+3'UTR	Os03g0726100|mRNA|AK102194|CDS+3'UTR	Os12g0171200|mRNA|AK107402|CDS+3'UTR	Os02g0556400|COMBINER_EST|CI387223|0						Os02g0595700|mRNA|AK104785|CDS+3'UTR	Os04g0419600|COMBINER_EST|AU075421|6			Os03g0182600|mRNA|AK061289|CDS+3'UTR
																																		Os08g0538000|mRNA|AK068997|CDS+3'UTR	Os06g0543400|mRNA|AK065374|CDS+3'UTR	Os06g0543400|mRNA|AK065374|CDS+3'UTR	Os02g0489400|mRNA|AK102402|CDS+3'UTR	Os02g0103700|mRNA|AK102186|CDS+3'UTR	Os07g0229900|mRNA|AK059090|CDS+3'UTR						Os04g0610500|mRNA|AK104817|CDS+3'UTR	Os03g0341100|mRNA|AK121580|CDS+3'UTR			Os05g0541900|mRNA|AK066599|CDS+3'UTR
																																		Os08g0379300|mRNA|AK072357|CDS+3'UTR	Os01g0191100|mRNA|AK058815|CDS+3'UTR	Os01g0191100|mRNA|AK058815|CDS+3'UTR	Os11g0127900|mRNA|AK059550|CDS+3'UTR	Os03g0740600|mRNA|AK073852|CDS+3'UTR	Os03g0182600|mRNA|AK104620|CDS+3'UTR						Os05g0388500|mRNA|AK098990|CDS+3'UTR	Os03g0121300|mRNA|AK120047|CDS+3'UTR			Os03g0122200|mRNA|AK065033|CDS+3'UTR
																																		Os04g0376000|mRNA|AK064842|CDS+3'UTR	Os07g0109500|mRNA|AK103048|CDS+3'UTR	Os07g0109500|mRNA|AK103048|CDS+3'UTR	Os03g0579300|COMBINER_EST|AU092603|6	Os03g0154700|mRNA|AK104111|CDS+3'UTR	Os03g0844100|mRNA|AK067164|CDS+3'UTR						Os05g0222200|mRNA|AK068591|CDS+3'UTR	Os05g0574300|COMBINER_EST|AU097673|7			Os04g0459000|mRNA|AK103526|CDS+3'UTR
																																		Os02g0228900|mRNA|AK121870|CDS+3'UTR	Os03g0746800|mRNA|AK101718|CDS+3'UTR	Os03g0746800|mRNA|AK101718|CDS+3'UTR	Os10g0389800|mRNA|AK111516|CDS+3'UTR	Os07g0510100|mRNA|AK066776|CDS+3'UTR	Os07g0616600|mRNA|AK103952|CDS+3'UTR						Os02g0744200|mRNA|AF247162|CDS+3'UTR	Os12g0497300|mRNA|AY391714|CDS			Os09g0500900|COMBINER_EST|CI544499|0
																																		Os01g0153100|COMBINER_EST|CI443809|0	Os07g0180900|mRNA|AK060963|CDS+3'UTR	Os07g0180900|mRNA|AK060963|CDS+3'UTR	Os06g0543400|mRNA|AK065374|CDS+3'UTR	Os05g0155100|mRNA|AK061929|CDS+3'UTR	Os08g0345800|mRNA|AK058246|CDS+3'UTR						Os01g0270300|mRNA|AK060365|CDS+3'UTR	Os02g0135300|COMBINER_EST|CI089131|6			Os11g0523800|mRNA|AF140228|CDS
																																		Os08g0117300|mRNA|AJ417519|CDS+3'UTR	Os03g0825300|mRNA|BT014687|CDS	Os03g0825300|mRNA|BT014687|CDS	Os01g0191100|mRNA|AK058815|CDS+3'UTR	Os02g0830100|mRNA|AK059746|CDS+3'UTR	Os03g0758800|mRNA|AJ312906|CDS+3'UTR						Os05g0150800|mRNA|AK103505|CDS+3'UTR	Os06g0168600|mRNA|AK068858|CDS+3'UTR			Os10g0561300|mRNA|AK068343|CDS+3'UTR
																																		Os02g0751100|mRNA|AK070999|CDS+3'UTR	Os03g0349200|mRNA|AK101089|CDS+3'UTR	Os03g0349200|mRNA|AK101089|CDS+3'UTR	Os07g0109500|mRNA|AK103048|CDS+3'UTR	Os03g0296500|COMBINER_EST|CI145066|6	Os04g0613600|COMBINER_EST|CI562427|0						Os09g0568400|mRNA|AK059386|CDS+3'UTR	Os10g0580800|mRNA|AK104589|CDS+3'UTR			Os05g0155100|mRNA|AK102810|CDS+3'UTR
																																		Os01g0810100|mRNA|AK104320|CDS+3'UTR	Os10g0497600|mRNA|AK073182|CDS+3'UTR	Os10g0497600|mRNA|AK073182|CDS+3'UTR	Os03g0746800|mRNA|AK101718|CDS+3'UTR	Os03g0798600|mRNA|D29729|CDS+3'UTR	Os05g0460700|mRNA|AK103320|CDS+3'UTR						Os03g0182600|mRNA|AK061289|CDS+3'UTR	Os10g0580800|mRNA|AK104396|CDS+3'UTR			Os08g0407000|COMBINER_EST|CI552732|0
																																		Os12g0586100|mRNA|AB125310|CDS+3'UTR	Os05g0346300|mRNA|AF529175|CDS+3'UTR	Os05g0346300|mRNA|AF529175|CDS+3'UTR	Os07g0180900|mRNA|AK060963|CDS+3'UTR	Os09g0246200|mRNA|AB120431|CDS+3'UTR	Os08g0427700|COMBINER_EST|CI052828|0						Os05g0541900|mRNA|AK066599|CDS+3'UTR	Os02g0714200|mRNA|AK070279|CDS+3'UTR			Os08g0234000|mRNA|AK061680|CDS+3'UTR
																																		Os07g0674200|mRNA|AK058245|CDS+3'UTR	Os03g0408300|COMBINER_EST|CI056327|0	Os03g0408300|COMBINER_EST|CI056327|0	Os03g0825300|mRNA|BT014687|CDS	Os08g0382400|mRNA|AK060624|CDS+3'UTR	Os07g0616600|mRNA|AK058308|CDS+3'UTR						Os03g0122200|mRNA|AK065033|CDS+3'UTR	Os04g0469800|mRNA|AK101419|CDS+3'UTR			Os03g0781500|COMBINER_EST|CI006244|0
																																		Os07g0173500|COMBINER_EST|CI025294|0	Os10g0465800|mRNA|AF093630|CDS+3'UTR	Os10g0465800|mRNA|AF093630|CDS+3'UTR	Os03g0349200|mRNA|AK101089|CDS+3'UTR	Os05g0566500|mRNA|AK073468|CDS+3'UTR	Os11g0433900|mRNA|AK059679|CDS+3'UTR						Os04g0459000|mRNA|AK103526|CDS+3'UTR	Os06g0546400|mRNA|AK067243|CDS+3'UTR			Os11g0523800|mRNA|AJ306306|CDS
																																		Os04g0673400|COMBINER_EST|Os04g0673400|8	Os03g0284400|mRNA|AK061592|CDS+3'UTR	Os03g0284400|mRNA|AK061592|CDS+3'UTR	Os10g0497600|mRNA|AK073182|CDS+3'UTR	Os07g0203300|mRNA|AK103882|CDS+3'UTR	Os02g0765900|COMBINER_EST|CI138324|6						Os09g0500900|COMBINER_EST|CI544499|0	Os11g0168200|mRNA|AK099225|CDS+3'UTR			Os08g0399600|mRNA|AK058957|CDS+3'UTR
																																		Os08g0558800|mRNA|AK071249|CDS+3'UTR	Os03g0598800|mRNA|AK066806|CDS+3'UTR	Os03g0598800|mRNA|AK066806|CDS+3'UTR	Os05g0346300|mRNA|AF529175|CDS+3'UTR	Os03g0577000|mRNA|AK099146|CDS+3'UTR	Os05g0182800|mRNA|AK061951|CDS+3'UTR						Os11g0523800|mRNA|AF140228|CDS	Os02g0105900|mRNA|D25237|5'UTR+CDS			Os07g0625800|mRNA|AK073694|CDS+3'UTR
																																		Os09g0507800|mRNA|AK061725|CDS+3'UTR	Os01g0842600|mRNA|AK100245|CDS+3'UTR	Os01g0842600|mRNA|AK100245|CDS+3'UTR	Os03g0408300|COMBINER_EST|CI056327|0	Os12g0586100|mRNA|AK069697|CDS+3'UTR	Os03g0125000|mRNA|AK098999|CDS+3'UTR						Os10g0561300|mRNA|AK068343|CDS+3'UTR	Os01g0810100|mRNA|AK071916|CDS+3'UTR			Os01g0233500|mRNA|AB024986|CDS+3'UTR
																																		Os01g0812800|mRNA|AK062929|CDS+3'UTR	Os10g0580800|mRNA|AK104666|CDS+3'UTR	Os10g0580800|mRNA|AK104666|CDS+3'UTR	Os10g0465800|mRNA|AF093630|CDS+3'UTR	Os11g0233800|COMBINER_EST|CI259042|6	Os01g0927500|mRNA|AK068802|CDS+3'UTR						Os05g0155100|mRNA|AK102810|CDS+3'UTR	Os03g0758500|mRNA|AK059403|CDS+3'UTR			Os12g0614600|mRNA|AK106290|CDS+3'UTR
																																		Os04g0474500|mRNA|AK065793|CDS+3'UTR	Os02g0590800|COMBINER_EST|CI394854|0	Os02g0590800|COMBINER_EST|CI394854|0	Os03g0284400|mRNA|AK061592|CDS+3'UTR	Os03g0347200|mRNA|AK058460|CDS+3'UTR	Os01g0180600|mRNA|AK122068|CDS+3'UTR						Os08g0407000|COMBINER_EST|CI552732|0	Os05g0573700|mRNA|AK061892|CDS+3'UTR			Os07g0614500|mRNA|AK061069|CDS+3'UTR
																																		Os08g0116800|mRNA|AK063695|CDS+3'UTR	Os08g0116500|mRNA|AK058240|CDS+3'UTR	Os08g0116500|mRNA|AK058240|CDS+3'UTR	Os03g0598800|mRNA|AK066806|CDS+3'UTR	Os08g0323600|mRNA|AK062193|CDS+3'UTR	Os05g0314100|mRNA|AK105062|CDS+3'UTR						Os08g0234000|mRNA|AK061680|CDS+3'UTR	Os03g0726100|mRNA|AK119362|CDS+3'UTR			Os09g0481100|mRNA|AK063554|CDS+3'UTR
																																		Os11g0105400|mRNA|AK067673|CDS+3'UTR	Os01g0769700|mRNA|AK105465|CDS+3'UTR	Os01g0769700|mRNA|AK105465|CDS+3'UTR	Os01g0842600|mRNA|AK100245|CDS+3'UTR	Os07g0619800|mRNA|AK121343|CDS+3'UTR	Os08g0345800|mRNA|AF378188|CDS						Os03g0781500|COMBINER_EST|CI006244|0	Os03g0221500|mRNA|AK119620|CDS+3'UTR			Os02g0549200|mRNA|AK069491|CDS+3'UTR
																																		Os05g0388500|mRNA|AK065313|CDS+3'UTR	Os02g0754300|mRNA|AK068621|CDS+3'UTR	Os02g0754300|mRNA|AK068621|CDS+3'UTR	Os10g0580800|mRNA|AK104666|CDS+3'UTR	Os05g0155100|mRNA|AK120877|CDS+3'UTR	Os05g0271300|COMBINER_EST|Os05g0271300|8						Os11g0523800|mRNA|AJ306306|CDS	Os07g0450000|mRNA|AK121702|CDS+3'UTR			Os02g0111700|mRNA|AK058280|CDS+3'UTR
																																		Os05g0556900|mRNA|AK058525|CDS+3'UTR	Os03g0579000|mRNA|AK072995|CDS+3'UTR	Os03g0579000|mRNA|AK072995|CDS+3'UTR	Os02g0590800|COMBINER_EST|CI394854|0	Os11g0602600|mRNA|AK072671|CDS+3'UTR	Os05g0490100|mRNA|AK120984|CDS+3'UTR						Os08g0399600|mRNA|AK058957|CDS+3'UTR	Os08g0359600|mRNA|AK070753|CDS+3'UTR			Os02g0102700|mRNA|AK103689|CDS+3'UTR
																																		Os02g0175600|mRNA|AK121069|CDS+3'UTR	Os01g0749200|mRNA|AK099041|CDS+3'UTR	Os01g0749200|mRNA|AK099041|CDS+3'UTR	Os08g0116500|mRNA|AK058240|CDS+3'UTR	Os11g0482000|mRNA|AK059558|CDS+3'UTR	Os02g0103700|mRNA|AK062502|CDS+3'UTR						Os07g0625800|mRNA|AK073694|CDS+3'UTR	Os08g0473600|mRNA|AK103413|CDS+3'UTR			Os07g0168000|mRNA|AK065622|CDS+3'UTR
																																		Os03g0154700|mRNA|AK104761|CDS+3'UTR	Os06g0679500|mRNA|AK063283|CDS+3'UTR	Os06g0679500|mRNA|AK063283|CDS+3'UTR	Os01g0769700|mRNA|AK105465|CDS+3'UTR	Os03g0773700|mRNA|AK102670|CDS+3'UTR	Os01g0259400|mRNA|AK102537|CDS+3'UTR						Os10g0104500|mRNA|AK101265|CDS+3'UTR	Os01g0328400|mRNA|AK061988|CDS+3'UTR			Os04g0484900|mRNA|AK122179|CDS+3'UTR
																																		Os03g0598800|mRNA|AK060928|CDS+3'UTR	Os05g0270000|mRNA|AK072793|CDS+3'UTR	Os05g0270000|mRNA|AK072793|CDS+3'UTR	Os02g0754300|mRNA|AK068621|CDS+3'UTR	Os03g0165400|mRNA|AF508799|CDS+3'UTR	Os02g0195800|mRNA|AK101350|CDS+3'UTR						Os01g0233500|mRNA|AB024986|CDS+3'UTR	Os06g0697000|mRNA|AK105513|CDS+3'UTR			Os11g0168200|mRNA|D21299|5'UTR+CDS
																																		Os07g0570700|mRNA|AK065242|CDS+3'UTR	Os03g0125000|mRNA|AK059557|CDS+3'UTR	Os03g0125000|mRNA|AK059557|CDS+3'UTR	Os03g0579000|mRNA|AK072995|CDS+3'UTR	Os03g0758100|mRNA|AK063766|CDS+3'UTR	Os12g0171200|mRNA|AK107402|CDS+3'UTR						Os12g0614600|mRNA|AK106290|CDS+3'UTR	Os12g0563200|mRNA|AK060401|CDS+3'UTR			Os01g0358400|mRNA|AK061826|CDS+3'UTR
																																		Os07g0619800|mRNA|BT014684|CDS	Os03g0125000|mRNA|AF095708|CDS+3'UTR	Os03g0125000|mRNA|AF095708|CDS+3'UTR	Os01g0749200|mRNA|AK099041|CDS+3'UTR	Os08g0248800|mRNA|AB037416|CDS+3'UTR	Os02g0103700|mRNA|AK102186|CDS+3'UTR						Os07g0614500|mRNA|AK061069|CDS+3'UTR	Os11g0499600|mRNA|AK106189|CDS+3'UTR			Os04g0419600|COMBINER_EST|AU075421|6
																																		Os01g0201000|COMBINER_EST|C22410|7	Os08g0207000|mRNA|AK058705|CDS+3'UTR	Os08g0207000|mRNA|AK058705|CDS+3'UTR	Os06g0679500|mRNA|AK063283|CDS+3'UTR	Os03g0344900|COMBINER_EST|AU093308|6	Os03g0740600|mRNA|AK073852|CDS+3'UTR						Os09g0481100|mRNA|AK063554|CDS+3'UTR	Os07g0616600|mRNA|AK102735|CDS+3'UTR			Os03g0341100|mRNA|AK121580|CDS+3'UTR
																																		Os04g0117600|mRNA|AK111699|CDS+3'UTR	Os04g0649700|mRNA|AK119579|CDS+3'UTR	Os04g0649700|mRNA|AK119579|CDS+3'UTR	Os05g0270000|mRNA|AK072793|CDS+3'UTR	Os11g0121500|mRNA|AK102976|CDS+3'UTR	Os03g0154700|mRNA|AK104111|CDS+3'UTR						Os02g0549200|mRNA|AK069491|CDS+3'UTR	Os03g0102200|mRNA|AK120183|CDS+3'UTR			Os03g0121300|mRNA|AK120047|CDS+3'UTR
																																		Os06g0134700|mRNA|AK103589|CDS+3'UTR	Os04g0442000|mRNA|AK064925|CDS+3'UTR	Os04g0442000|mRNA|AK064925|CDS+3'UTR	Os03g0125000|mRNA|AK059557|CDS+3'UTR	Os02g0121300|mRNA|D17773|5'UTR+CDS	Os07g0510100|mRNA|AK066776|CDS+3'UTR						Os02g0111700|mRNA|AK058280|CDS+3'UTR	Os02g0575800|mRNA|AK109600|CDS+3'UTR			Os05g0574300|COMBINER_EST|AU097673|7
																																		Os08g0558800|mRNA|AK122095|CDS+3'UTR	Os08g0524600|COMBINER_EST|CI430950|0	Os08g0524600|COMBINER_EST|CI430950|0	Os03g0125000|mRNA|AF095708|CDS+3'UTR	Os05g0477300|mRNA|AK061933|CDS+3'UTR	Os05g0155100|mRNA|AK061929|CDS+3'UTR						Os02g0102700|mRNA|AK103689|CDS+3'UTR	Os04g0497600|mRNA|AK058610|CDS+3'UTR			Os12g0497300|mRNA|AY391714|CDS
																																		Os03g0240800|mRNA|AK059292|CDS+3'UTR	Os04g0459700|mRNA|AK102874|CDS+3'UTR	Os04g0459700|mRNA|AK102874|CDS+3'UTR	Os08g0207000|mRNA|AK058705|CDS+3'UTR	Os03g0200500|mRNA|AK104699|CDS+3'UTR	Os02g0830100|mRNA|AK059746|CDS+3'UTR						Os07g0168000|mRNA|AK065622|CDS+3'UTR	Os01g0251100|mRNA|AK073778|CDS+3'UTR			Os02g0135300|COMBINER_EST|CI089131|6
																																		Os07g0415200|mRNA|AK061243|CDS+3'UTR	Os02g0830100|mRNA|AK065077|CDS+3'UTR	Os02g0830100|mRNA|AK065077|CDS+3'UTR	Os04g0649700|mRNA|AK119579|CDS+3'UTR	Os05g0535100|mRNA|AK063362|CDS+3'UTR	Os03g0798600|mRNA|D29729|CDS+3'UTR						Os04g0484900|mRNA|AK122179|CDS+3'UTR	Os02g0728600|mRNA|AK063054|CDS+3'UTR			Os06g0168600|mRNA|AK068858|CDS+3'UTR
																																		Os01g0679700|mRNA|AK119801|CDS+3'UTR	Os07g0613200|COMBINER_EST|CI374209|0	Os07g0613200|COMBINER_EST|CI374209|0	Os08g0345800|mRNA|AK103906|CDS+3'UTR	Os04g0507000|mRNA|AK067042|CDS+3'UTR	Os09g0246200|mRNA|AB120431|CDS+3'UTR						Os11g0168200|mRNA|D21299|5'UTR+CDS	Os05g0243200|mRNA|AK061317|CDS+3'UTR			Os10g0580800|mRNA|AK104589|CDS+3'UTR
																																		Os02g0489400|mRNA|D38010|CDS+3'UTR	Os01g0100700|mRNA|AK121523|CDS+3'UTR	Os01g0100700|mRNA|AK121523|CDS+3'UTR	Os04g0442000|mRNA|AK064925|CDS+3'UTR	Os03g0411500|mRNA|AK058696|CDS+3'UTR	Os08g0382400|mRNA|AK060624|CDS+3'UTR						Os10g0117800|mRNA|AK108670|CDS+3'UTR	Os09g0424300|mRNA|AK101535|CDS+3'UTR			Os12g0115100|mRNA|U77295|CDS+3'UTR
																																		Os03g0241200|COMBINER_EST|CI043342|0	Os02g0606900|mRNA|AK100561|CDS+3'UTR	Os02g0606900|mRNA|AK100561|CDS+3'UTR	Os08g0524600|COMBINER_EST|CI430950|0	Os03g0214100|mRNA|AK060582|CDS+3'UTR	Os05g0566500|mRNA|AK073468|CDS+3'UTR						Os01g0358400|mRNA|AK061826|CDS+3'UTR	Os03g0356300|mRNA|AK099034|CDS+3'UTR			Os05g0337400|COMBINER_EST|AU198228|7
																																		Os08g0326400|mRNA|D12631|CDS+3'UTR	Os01g0231000|mRNA|AK072001|CDS+3'UTR	Os01g0231000|mRNA|AK072001|CDS+3'UTR	Os04g0459700|mRNA|AK102874|CDS+3'UTR	Os03g0165400|mRNA|AK060645|CDS+3'UTR	Os07g0203300|mRNA|AK103882|CDS+3'UTR						Os04g0419600|COMBINER_EST|AU075421|6	Os03g0182600|mRNA|AK066899|CDS+3'UTR			Os10g0580800|mRNA|AK104396|CDS+3'UTR
																																		Os05g0350500|mRNA|AK102897|CDS+3'UTR	Os09g0474300|mRNA|AK073817|CDS+3'UTR	Os03g0238700|mRNA|AK073387|CDS+3'UTR	Os02g0830100|mRNA|AK065077|CDS+3'UTR	Os01g0678600|mRNA|AK120629|CDS+3'UTR	Os03g0577000|mRNA|AK099146|CDS+3'UTR						Os03g0341100|mRNA|AK121580|CDS+3'UTR	Os01g0276000|mRNA|AK119715|CDS+3'UTR			Os02g0714200|mRNA|AK070279|CDS+3'UTR
																																		Os02g0805800|mRNA|AK105072|CDS+3'UTR	Os03g0726100|mRNA|X91806|CDS+3'UTR	Os09g0474300|mRNA|AK073817|CDS+3'UTR	Os07g0613200|COMBINER_EST|CI374209|0	Os04g0555900|mRNA|AK063168|CDS+3'UTR	Os12g0586100|mRNA|AK069697|CDS+3'UTR						Os03g0121300|mRNA|AK120047|CDS+3'UTR	Os08g0323600|mRNA|AK067514|CDS+3'UTR			Os04g0469800|mRNA|AK101419|CDS+3'UTR
																																		Os02g0102700|mRNA|AK061193|CDS+3'UTR	Os03g0646100|mRNA|AK100526|CDS+3'UTR	Os03g0726100|mRNA|X91806|CDS+3'UTR	Os01g0100700|mRNA|AK121523|CDS+3'UTR	Os03g0165400|mRNA|AF499737|CDS+3'UTR	Os11g0233800|COMBINER_EST|CI259042|6						Os05g0574300|COMBINER_EST|AU097673|7	Os02g0556400|COMBINER_EST|CI387223|0			Os06g0546400|mRNA|AK067243|CDS+3'UTR
																																		Os02g0803200|mRNA|AK063404|CDS+3'UTR	Os10g0564300|mRNA|AK066340|CDS+3'UTR	Os03g0646100|mRNA|AK100526|CDS+3'UTR	Os02g0606900|mRNA|AK100561|CDS+3'UTR	Os03g0726100|mRNA|AF030548|CDS+3'UTR	Os03g0347200|mRNA|AK058460|CDS+3'UTR						Os12g0497300|mRNA|AY391714|CDS	Os10g0493600|mRNA|AK068374|CDS+3'UTR			Os12g0114500|mRNA|AK104981|CDS+3'UTR
																																		Os03g0726100|mRNA|AK119247|CDS+3'UTR	Os01g0577600|COMBINER_EST|CI195026|6	Os10g0564300|mRNA|AK066340|CDS+3'UTR	Os01g0231000|mRNA|AK072001|CDS+3'UTR	Os09g0246200|mRNA|AB096014|CDS	Os08g0323600|mRNA|AK062193|CDS+3'UTR						Os02g0135300|COMBINER_EST|CI089131|6	Os07g0229900|mRNA|AK059090|CDS+3'UTR			Os11g0168200|mRNA|AK099225|CDS+3'UTR
																																		Os07g0182900|mRNA|AK111461|CDS+3'UTR	Os11g0602500|COMBINER_EST|CI379617|0	Os01g0577600|COMBINER_EST|CI195026|6	Os09g0474300|mRNA|AK073817|CDS+3'UTR	Os07g0544900|mRNA|AK070349|CDS+3'UTR	Os07g0619800|mRNA|AK121343|CDS+3'UTR						Os06g0168600|mRNA|AK068858|CDS+3'UTR	Os03g0182600|mRNA|AK104620|CDS+3'UTR			Os02g0105900|mRNA|D25237|5'UTR+CDS
																																		Os03g0758800|mRNA|AK121592|CDS+3'UTR	Os10g0563500|mRNA|AK101930|5'UTR+CDS	Os11g0602500|COMBINER_EST|CI379617|0	Os03g0726100|mRNA|X91806|CDS+3'UTR	Os08g0538000|mRNA|AK068997|CDS+3'UTR	Os05g0155100|mRNA|AK120877|CDS+3'UTR						Os10g0580800|mRNA|AK104589|CDS+3'UTR	Os03g0844100|mRNA|AK067164|CDS+3'UTR			Os01g0810100|mRNA|AK071916|CDS+3'UTR
																																		Os04g0573300|COMBINER_EST|CI374348|0	Os11g0150700|COMBINER_EST|CI198681|6	Os10g0563500|mRNA|AK101930|5'UTR+CDS	Os03g0646100|mRNA|AK100526|CDS+3'UTR	Os08g0379300|mRNA|AK072357|CDS+3'UTR	Os11g0602600|mRNA|AK072671|CDS+3'UTR						Os12g0115100|mRNA|U77295|CDS+3'UTR	Os07g0616600|mRNA|AK103952|CDS+3'UTR			Os03g0758500|mRNA|AK059403|CDS+3'UTR
																																		Os03g0577000|mRNA|D38596|CDS+3'UTR	Os09g0497700|mRNA|AK101485|CDS+3'UTR	Os11g0150700|COMBINER_EST|CI198681|6	Os10g0564300|mRNA|AK066340|CDS+3'UTR	Os04g0376000|mRNA|AK064842|CDS+3'UTR	Os11g0482000|mRNA|AK059558|CDS+3'UTR						Os05g0337400|COMBINER_EST|AU198228|7	Os08g0345800|mRNA|AK058246|CDS+3'UTR			Os05g0573700|mRNA|AK061892|CDS+3'UTR
																																		Os09g0485900|mRNA|AY323481|CDS+3'UTR	Os10g0466200|mRNA|AK063749|CDS+3'UTR	Os09g0497700|mRNA|AK101485|CDS+3'UTR	Os01g0577600|COMBINER_EST|CI195026|6	Os02g0228900|mRNA|AK121870|CDS+3'UTR	Os03g0773700|mRNA|AK102670|CDS+3'UTR						Os10g0580800|mRNA|AK104396|CDS+3'UTR	Os03g0758800|mRNA|AJ312906|CDS+3'UTR			Os03g0726100|mRNA|AK119362|CDS+3'UTR
																																		Os05g0103200|mRNA|AK061557|CDS+3'UTR	Os03g0721900|COMBINER_EST|CI237672|6	Os10g0466200|mRNA|AK063749|CDS+3'UTR	Os11g0602500|COMBINER_EST|CI379617|0	Os01g0153100|COMBINER_EST|CI443809|0	Os09g0452200|mRNA|AK106042|CDS+3'UTR						Os02g0714200|mRNA|AK070279|CDS+3'UTR	Os04g0613600|COMBINER_EST|CI562427|0			Os07g0450000|mRNA|AK121702|CDS+3'UTR
																																		Os05g0274200|COMBINER_EST|CI394496|0	Os12g0438000|mRNA|AK071511|CDS+3'UTR	Os03g0721900|COMBINER_EST|CI237672|6	Os10g0563500|mRNA|AK101930|5'UTR+CDS	Os08g0117300|mRNA|AJ417519|CDS+3'UTR	Os08g0248800|mRNA|AB037416|CDS+3'UTR						Os04g0469800|mRNA|AK101419|CDS+3'UTR	Os05g0460700|mRNA|AK103320|CDS+3'UTR			Os08g0359600|mRNA|AK070753|CDS+3'UTR
																																		Os02g0103900|mRNA|AK059499|CDS+3'UTR	Os07g0450000|mRNA|AK063789|CDS+3'UTR	Os12g0438000|mRNA|AK071511|CDS+3'UTR	Os11g0150700|COMBINER_EST|CI198681|6	Os02g0751100|mRNA|AK070999|CDS+3'UTR	Os03g0344900|COMBINER_EST|AU093308|6						Os06g0546400|mRNA|AK067243|CDS+3'UTR	Os08g0427700|COMBINER_EST|CI052828|0			Os01g0328400|mRNA|AK061988|CDS+3'UTR
																																		Os04g0497600|mRNA|AK099054|CDS+3'UTR	Os01g0100700|mRNA|AK059844|CDS+3'UTR	Os07g0450000|mRNA|AK063789|CDS+3'UTR	Os09g0497700|mRNA|AK101485|CDS+3'UTR	Os01g0810100|mRNA|AK104320|CDS+3'UTR	Os11g0121500|mRNA|AK102976|CDS+3'UTR						Os12g0114500|mRNA|AK104981|CDS+3'UTR	Os07g0616600|mRNA|AK058308|CDS+3'UTR			Os12g0563200|mRNA|AK060401|CDS+3'UTR
																																		Os01g0902200|mRNA|AK064934|CDS+3'UTR	Os08g0130500|mRNA|D21130|CDS+3'UTR	Os01g0100700|mRNA|AK059844|CDS+3'UTR	Os10g0466200|mRNA|AK063749|CDS+3'UTR	Os12g0586100|mRNA|AB125310|CDS+3'UTR	Os02g0121300|mRNA|D17773|5'UTR+CDS						Os11g0168200|mRNA|AK099225|CDS+3'UTR	Os11g0433900|mRNA|AK059679|CDS+3'UTR			Os07g0616600|mRNA|AK102735|CDS+3'UTR
																																		Os03g0710100|mRNA|AK069094|CDS+3'UTR	Os01g0769200|mRNA|AK070376|CDS+3'UTR	Os08g0130500|mRNA|D21130|CDS+3'UTR	Os03g0721900|COMBINER_EST|CI237672|6	Os07g0674200|mRNA|AK058245|CDS+3'UTR	Os05g0477300|mRNA|AK061933|CDS+3'UTR						Os02g0105900|mRNA|D25237|5'UTR+CDS	Os02g0765900|COMBINER_EST|CI138324|6			Os03g0102200|mRNA|AK120183|CDS+3'UTR
																																		Os03g0284400|mRNA|AK069064|CDS+3'UTR	Os01g0133900|COMBINER_EST|CI191168|6	Os01g0769200|mRNA|AK070376|CDS+3'UTR	Os12g0438000|mRNA|AK071511|CDS+3'UTR	Os07g0173500|COMBINER_EST|CI025294|0	Os03g0200500|mRNA|AK104699|CDS+3'UTR						Os01g0810100|mRNA|AK071916|CDS+3'UTR	Os05g0182800|mRNA|AK061951|CDS+3'UTR			Os02g0575800|mRNA|AK109600|CDS+3'UTR
																																		Os04g0500200|mRNA|AK105358|CDS+3'UTR	Os03g0294800|mRNA|AK061955|CDS+3'UTR	Os01g0133900|COMBINER_EST|CI191168|6	Os07g0450000|mRNA|AK063789|CDS+3'UTR	Os04g0673400|COMBINER_EST|Os04g0673400|8	Os04g0507000|mRNA|AK067042|CDS+3'UTR						Os03g0758500|mRNA|AK059403|CDS+3'UTR	Os03g0125000|mRNA|AK098999|CDS+3'UTR			Os04g0497600|mRNA|AK058610|CDS+3'UTR
																																		Os03g0726100|mRNA|AK119638|CDS+3'UTR	Os07g0622100|mRNA|AK069465|CDS+3'UTR	Os03g0294800|mRNA|AK061955|CDS+3'UTR	Os01g0100700|mRNA|AK059844|CDS+3'UTR	Os08g0558800|mRNA|AK071249|CDS+3'UTR	Os03g0411500|mRNA|AK058696|CDS+3'UTR						Os05g0573700|mRNA|AK061892|CDS+3'UTR	Os01g0927500|mRNA|AK068802|CDS+3'UTR			Os01g0251100|mRNA|AK073778|CDS+3'UTR
																																		Os02g0622300|COMBINER_EST|CI074123|0	Os11g0136800|mRNA|AK063731|CDS+3'UTR	Os07g0622100|mRNA|AK069465|CDS+3'UTR	Os08g0130500|mRNA|D21130|CDS+3'UTR	Os09g0507800|mRNA|AK061725|CDS+3'UTR	Os03g0214100|mRNA|AK060582|CDS+3'UTR						Os03g0726100|mRNA|AK119362|CDS+3'UTR	Os01g0180600|mRNA|AK122068|CDS+3'UTR			Os02g0728600|mRNA|AK063054|CDS+3'UTR
																																		Os05g0476200|mRNA|AK099369|CDS+3'UTR	Os02g0830100|mRNA|AK103668|CDS+3'UTR	Os11g0136800|mRNA|AK063731|CDS+3'UTR	Os01g0769200|mRNA|AK070376|CDS+3'UTR	Os01g0812800|mRNA|AK062929|CDS+3'UTR	Os02g0755200|mRNA|AK070699|CDS+3'UTR						Os07g0450000|mRNA|AK121702|CDS+3'UTR	Os05g0314100|mRNA|AK105062|CDS+3'UTR			Os05g0243200|mRNA|AK061317|CDS+3'UTR
																																		Os01g0839300|mRNA|AK064685|CDS+3'UTR	Os05g0346300|mRNA|AK104191|CDS+3'UTR	Os02g0830100|mRNA|AK103668|CDS+3'UTR	Os01g0133900|COMBINER_EST|CI191168|6	Os04g0474500|mRNA|AK065793|CDS+3'UTR	Os01g0678600|mRNA|AK120629|CDS+3'UTR						Os08g0359600|mRNA|AK070753|CDS+3'UTR	Os08g0345800|mRNA|AF378188|CDS			Os09g0424300|mRNA|AK101535|CDS+3'UTR
																																		Os01g0251100|mRNA|AK101781|CDS+3'UTR	Os09g0433600|mRNA|AK058686|CDS+3'UTR	Os05g0346300|mRNA|AK104191|CDS+3'UTR	Os03g0294800|mRNA|AK061955|CDS+3'UTR	Os08g0116800|mRNA|AK063695|CDS+3'UTR	Os04g0555900|mRNA|AK063168|CDS+3'UTR						Os01g0328400|mRNA|AK061988|CDS+3'UTR	Os05g0271300|COMBINER_EST|Os05g0271300|8			Os03g0356300|mRNA|AK099034|CDS+3'UTR
																																		Os04g0446500|mRNA|AK073743|5'UTR+CDS	Os03g0619400|COMBINER_EST|CI044273|3	Os09g0433600|mRNA|AK058686|CDS+3'UTR	Os07g0622100|mRNA|AK069465|CDS+3'UTR	Os11g0105400|mRNA|AK067673|CDS+3'UTR	Os03g0726100|mRNA|AF030548|CDS+3'UTR						Os12g0563200|mRNA|AK060401|CDS+3'UTR	Os05g0490100|mRNA|AK120984|CDS+3'UTR			Os03g0182600|mRNA|AK066899|CDS+3'UTR
																																		Os12g0406200|mRNA|AK071037|CDS+3'UTR	Os08g0452100|COMBINER_EST|CI043104|0	Os03g0619400|COMBINER_EST|CI044273|3	Os11g0136800|mRNA|AK063731|CDS+3'UTR	Os09g0424300|mRNA|AK100397|CDS+3'UTR	Os09g0246200|mRNA|AB096014|CDS						Os07g0616600|mRNA|AK102735|CDS+3'UTR	Os02g0103700|mRNA|AK062502|CDS+3'UTR			Os01g0276000|mRNA|AK119715|CDS+3'UTR
																																		Os02g0822600|mRNA|AK071751|CDS+3'UTR	Os01g0815800|mRNA|AK058612|CDS+3'UTR	Os08g0452100|COMBINER_EST|CI043104|0	Os02g0830100|mRNA|AK103668|CDS+3'UTR	Os05g0388500|mRNA|AK065313|CDS+3'UTR	Os07g0544900|mRNA|AK070349|CDS+3'UTR						Os03g0102200|mRNA|AK120183|CDS+3'UTR	Os01g0142300|mRNA|AK072289|CDS+3'UTR			Os04g0381100|mRNA|AK060452|CDS+3'UTR
																																		Os09g0485900|mRNA|AK064936|CDS+3'UTR	Os02g0105900|mRNA|D21302|CDS	Os01g0815800|mRNA|AK058612|CDS+3'UTR	Os05g0346300|mRNA|AK104191|CDS+3'UTR	Os05g0556900|mRNA|AK058525|CDS+3'UTR	Os08g0538000|mRNA|AK068997|CDS+3'UTR						Os02g0575800|mRNA|AK109600|CDS+3'UTR	Os01g0259400|mRNA|AK102537|CDS+3'UTR			Os08g0323600|mRNA|AK067514|CDS+3'UTR
																																		Os05g0481100|COMBINER_EST|CI312248|0	Os08g0442700|mRNA|AK111772|CDS+3'UTR	Os02g0105900|mRNA|D21302|CDS	Os09g0433600|mRNA|AK058686|CDS+3'UTR	Os02g0175600|mRNA|AK121069|CDS+3'UTR	Os08g0379300|mRNA|AK072357|CDS+3'UTR						Os04g0497600|mRNA|AK058610|CDS+3'UTR	Os02g0195800|mRNA|AK101350|CDS+3'UTR			Os02g0556400|COMBINER_EST|CI387223|0
																																		Os10g0493600|mRNA|AK058373|CDS+3'UTR	Os08g0564700|COMBINER_EST|CI191303|6	Os08g0442700|mRNA|AK111772|CDS+3'UTR	Os03g0619400|COMBINER_EST|CI044273|3	Os03g0154700|mRNA|AK104761|CDS+3'UTR	Os04g0376000|mRNA|AK064842|CDS+3'UTR						Os01g0251100|mRNA|AK073778|CDS+3'UTR	Os12g0171200|mRNA|AK107402|CDS+3'UTR			Os07g0229900|mRNA|AK059090|CDS+3'UTR
																																		Os02g0285800|mRNA|AK060415|CDS+3'UTR	Os12g0541500|mRNA|AK069200|CDS+3'UTR	Os08g0564700|COMBINER_EST|CI191303|6	Os08g0452100|COMBINER_EST|CI043104|0	Os03g0598800|mRNA|AK060928|CDS+3'UTR	Os02g0228900|mRNA|AK121870|CDS+3'UTR						Os02g0728600|mRNA|AK063054|CDS+3'UTR	Os02g0103700|mRNA|AK102186|CDS+3'UTR			Os03g0182600|mRNA|AK104620|CDS+3'UTR
																																		Os08g0285600|mRNA|AK064847|CDS+3'UTR	Os03g0726100|mRNA|AK119520|CDS+3'UTR	Os12g0541500|mRNA|AK069200|CDS+3'UTR	Os01g0815800|mRNA|AK058612|CDS+3'UTR	Os07g0570700|mRNA|AK065242|CDS+3'UTR	Os01g0153100|COMBINER_EST|CI443809|0						Os05g0243200|mRNA|AK061317|CDS+3'UTR	Os03g0740600|mRNA|AK073852|CDS+3'UTR			Os03g0844100|mRNA|AK067164|CDS+3'UTR
																																		Os10g0573000|mRNA|AK072743|CDS+3'UTR	Os03g0598800|mRNA|AK104774|CDS+3'UTR	Os03g0726100|mRNA|AK119520|CDS+3'UTR	Os02g0105900|mRNA|D21302|CDS	Os07g0619800|mRNA|BT014684|CDS	Os08g0117300|mRNA|AJ417519|CDS+3'UTR						Os09g0424300|mRNA|AK101535|CDS+3'UTR	Os03g0154700|mRNA|AK104111|CDS+3'UTR			Os07g0616600|mRNA|AK103952|CDS+3'UTR
																																		Os03g0717000|mRNA|AK062249|CDS+3'UTR	Os03g0815400|mRNA|AK104198|CDS+3'UTR	Os03g0598800|mRNA|AK104774|CDS+3'UTR	Os08g0442700|mRNA|AK111772|CDS+3'UTR	Os01g0201000|COMBINER_EST|C22410|7	Os02g0751100|mRNA|AK070999|CDS+3'UTR						Os03g0788600|mRNA|AK106114|CDS+3'UTR	Os07g0510100|mRNA|AK066776|CDS+3'UTR			Os08g0345800|mRNA|AK058246|CDS+3'UTR
																																		Os05g0566500|mRNA|AK104093|CDS+3'UTR	Os03g0577000|mRNA|AK061051|CDS+3'UTR	Os03g0815400|mRNA|AK104198|CDS+3'UTR	Os08g0564700|COMBINER_EST|CI191303|6	Os04g0117600|mRNA|AK111699|CDS+3'UTR	Os01g0810100|mRNA|AK104320|CDS+3'UTR						Os03g0356300|mRNA|AK099034|CDS+3'UTR	Os05g0155100|mRNA|AK061929|CDS+3'UTR			Os03g0758800|mRNA|AJ312906|CDS+3'UTR
																																		Os07g0692900|mRNA|AK074007|CDS+3'UTR	Os05g0477300|mRNA|AK119683|CDS+3'UTR	Os03g0577000|mRNA|AK061051|CDS+3'UTR	Os12g0541500|mRNA|AK069200|CDS+3'UTR	Os09g0246200|mRNA|AK066809|CDS+3'UTR	Os12g0586100|mRNA|AB125310|CDS+3'UTR						Os03g0182600|mRNA|AK066899|CDS+3'UTR	Os02g0830100|mRNA|AK059746|CDS+3'UTR			Os04g0613600|COMBINER_EST|CI562427|0
																																		Os02g0128800|mRNA|AK111795|CDS+3'UTR	Os05g0346300|mRNA|AK103081|CDS+3'UTR	Os05g0477300|mRNA|AK119683|CDS+3'UTR	Os03g0726100|mRNA|AK119520|CDS+3'UTR	Os06g0134700|mRNA|AK103589|CDS+3'UTR	Os07g0674200|mRNA|AK058245|CDS+3'UTR						Os01g0276000|mRNA|AK119715|CDS+3'UTR	Os03g0296500|COMBINER_EST|CI145066|6			Os05g0460700|mRNA|AK103320|CDS+3'UTR
																																		Os02g0105900|mRNA|Y15009|CDS+3'UTR	Os12g0415800|COMBINER_EST|Os12g0415800|8	Os05g0346300|mRNA|AK103081|CDS+3'UTR	Os03g0598800|mRNA|AK104774|CDS+3'UTR	Os08g0558800|mRNA|AK122095|CDS+3'UTR	Os07g0173500|COMBINER_EST|CI025294|0						Os04g0381100|mRNA|AK060452|CDS+3'UTR	Os03g0798600|mRNA|D29729|CDS+3'UTR			Os08g0427700|COMBINER_EST|CI052828|0
																																		Os03g0347200|mRNA|AY017415|CDS+3'UTR	Os01g0286900|mRNA|AK103865|CDS+3'UTR	Os12g0415800|COMBINER_EST|Os12g0415800|8	Os03g0815400|mRNA|AK104198|CDS+3'UTR	Os03g0240800|mRNA|AK059292|CDS+3'UTR	Os04g0673400|COMBINER_EST|Os04g0673400|8						Os08g0323600|mRNA|AK067514|CDS+3'UTR	Os09g0246200|mRNA|AB120431|CDS+3'UTR			Os07g0616600|mRNA|AK058308|CDS+3'UTR
																																		Os01g0296000|mRNA|AK102480|CDS+3'UTR	Os05g0477300|mRNA|AK119693|CDS+3'UTR	Os01g0286900|mRNA|AK103865|CDS+3'UTR	Os03g0577000|mRNA|AK061051|CDS+3'UTR	Os07g0415200|mRNA|AK061243|CDS+3'UTR	Os08g0558800|mRNA|AK071249|CDS+3'UTR						Os02g0556400|COMBINER_EST|CI387223|0	Os08g0382400|mRNA|AK060624|CDS+3'UTR			Os11g0433900|mRNA|AK059679|CDS+3'UTR
																																		Os10g0509000|mRNA|AK105809|CDS+3'UTR	Os01g0282800|mRNA|AK122127|CDS+3'UTR	Os05g0477300|mRNA|AK119693|CDS+3'UTR	Os05g0477300|mRNA|AK119683|CDS+3'UTR	Os01g0679700|mRNA|AK119801|CDS+3'UTR	Os09g0507800|mRNA|AK061725|CDS+3'UTR						Os07g0229900|mRNA|AK059090|CDS+3'UTR	Os05g0566500|mRNA|AK073468|CDS+3'UTR			Os02g0765900|COMBINER_EST|CI138324|6
																																		Os05g0212300|mRNA|AK099370|CDS+3'UTR	Os02g0699600|mRNA|AK121709|CDS+3'UTR	Os01g0282800|mRNA|AK122127|CDS+3'UTR	Os05g0346300|mRNA|AK103081|CDS+3'UTR	Os02g0489400|mRNA|D38010|CDS+3'UTR	Os01g0812800|mRNA|AK062929|CDS+3'UTR						Os03g0182600|mRNA|AK104620|CDS+3'UTR	Os07g0203300|mRNA|AK103882|CDS+3'UTR			Os05g0182800|mRNA|AK061951|CDS+3'UTR
																																		Os01g0810100|mRNA|AK099056|CDS+3'UTR	Os12g0567700|mRNA|AK104806|CDS+3'UTR	Os02g0699600|mRNA|AK121709|CDS+3'UTR	Os12g0415800|COMBINER_EST|Os12g0415800|8	Os08g0559600|mRNA|AK102083|CDS+3'UTR	Os10g0486100|COMBINER_EST|AU096913|6						Os03g0844100|mRNA|AK067164|CDS+3'UTR	Os03g0577000|mRNA|AK099146|CDS+3'UTR			Os03g0213800|mRNA|AK103114|CDS+3'UTR
																																		Os10g0394200|COMBINER_EST|CI191448|6	Os02g0128800|mRNA|AK104468|CDS+3'UTR	Os12g0567700|mRNA|AK104806|CDS+3'UTR	Os01g0286900|mRNA|AK103865|CDS+3'UTR	Os03g0241200|COMBINER_EST|CI043342|0	Os06g0680700|mRNA|AK064920|CDS+3'UTR						Os07g0616600|mRNA|AK103952|CDS+3'UTR	Os12g0586100|mRNA|AK069697|CDS+3'UTR			Os03g0125000|mRNA|AK098999|CDS+3'UTR
																																		Os03g0234200|mRNA|D12629|CDS+3'UTR	Os02g0105900|mRNA|AK103949|CDS+3'UTR	Os02g0128800|mRNA|AK104468|CDS+3'UTR	Os05g0477300|mRNA|AK119693|CDS+3'UTR	Os08g0326400|mRNA|D12631|CDS+3'UTR	Os08g0116800|mRNA|AK063695|CDS+3'UTR						Os08g0345800|mRNA|AK058246|CDS+3'UTR	Os11g0233800|COMBINER_EST|CI259042|6			Os01g0927500|mRNA|AK068802|CDS+3'UTR
																																		Os01g0593500|COMBINER_EST|CI479785|0	Os02g0595700|mRNA|AF145053|CDS+3'UTR	Os02g0105900|mRNA|AK103949|CDS+3'UTR	Os01g0282800|mRNA|AK122127|CDS+3'UTR	Os05g0350500|mRNA|AK102897|CDS+3'UTR	Os11g0105400|mRNA|AK067673|CDS+3'UTR						Os03g0758800|mRNA|AJ312906|CDS+3'UTR	Os03g0347200|mRNA|AK058460|CDS+3'UTR			Os01g0180600|mRNA|AK122068|CDS+3'UTR
																																		Os03g0807800|mRNA|AK064984|CDS+3'UTR	Os12g0638100|mRNA|AK059245|CDS+3'UTR	Os02g0595700|mRNA|AF145053|CDS+3'UTR	Os02g0699600|mRNA|AK121709|CDS+3'UTR	Os02g0805800|mRNA|AK105072|CDS+3'UTR	Os01g0286600|mRNA|AB057749|CDS+3'UTR						Os04g0613600|COMBINER_EST|CI562427|0	Os08g0323600|mRNA|AK062193|CDS+3'UTR			Os05g0314100|mRNA|AK105062|CDS+3'UTR
																																		Os02g0284600|mRNA|AK121593|CDS+3'UTR	Os05g0350500|mRNA|AF020787|CDS+3'UTR	Os12g0638100|mRNA|AK059245|CDS+3'UTR	Os12g0567700|mRNA|AK104806|CDS+3'UTR	Os02g0102700|mRNA|AK061193|CDS+3'UTR	Os09g0424300|mRNA|AK100397|CDS+3'UTR						Os05g0460700|mRNA|AK103320|CDS+3'UTR	Os07g0619800|mRNA|AK121343|CDS+3'UTR			Os08g0345800|mRNA|AF378188|CDS
																																		Os07g0107800|mRNA|AK064359|CDS+3'UTR	Os08g0504800|mRNA|AK069460|CDS+3'UTR	Os05g0350500|mRNA|AF020787|CDS+3'UTR	Os02g0128800|mRNA|AK104468|CDS+3'UTR	Os02g0803200|mRNA|AK063404|CDS+3'UTR	Os05g0419000|mRNA|AK067277|CDS+3'UTR						Os08g0427700|COMBINER_EST|CI052828|0	Os05g0155100|mRNA|AK120877|CDS+3'UTR			Os03g0192600|mRNA|AK061461|CDS+3'UTR
																																		Os10g0567500|mRNA|AK072336|CDS+3'UTR	Os08g0538000|mRNA|AK119836|CDS+3'UTR	Os08g0504800|mRNA|AK069460|CDS+3'UTR	Os02g0105900|mRNA|AK103949|CDS+3'UTR	Os03g0726100|mRNA|AK119247|CDS+3'UTR	Os05g0388500|mRNA|AK065313|CDS+3'UTR						Os07g0616600|mRNA|AK058308|CDS+3'UTR	Os11g0602600|mRNA|AK072671|CDS+3'UTR			Os05g0271300|COMBINER_EST|Os05g0271300|8
																																		Os03g0182600|mRNA|AK070905|CDS+3'UTR	Os01g0966300|mRNA|AK073175|CDS+3'UTR	Os08g0538000|mRNA|AK119836|CDS+3'UTR	Os02g0595700|mRNA|AF145053|CDS+3'UTR	Os07g0182900|mRNA|AK111461|CDS+3'UTR	Os05g0556900|mRNA|AK058525|CDS+3'UTR						Os11g0433900|mRNA|AK059679|CDS+3'UTR	Os11g0482000|mRNA|AK059558|CDS+3'UTR			Os05g0490100|mRNA|AK120984|CDS+3'UTR
																																		Os05g0113900|mRNA|AK074018|CDS+3'UTR	Os01g0152900|mRNA|AB075378|CDS+3'UTR	Os01g0966300|mRNA|AK073175|CDS+3'UTR	Os12g0638100|mRNA|AK059245|CDS+3'UTR	Os03g0758800|mRNA|AK121592|CDS+3'UTR	Os02g0175600|mRNA|AK121069|CDS+3'UTR						Os02g0765900|COMBINER_EST|CI138324|6	Os03g0773700|mRNA|AK102670|CDS+3'UTR			Os08g0497300|mRNA|AK070235|CDS+3'UTR
																																		Os07g0626500|mRNA|AK103267|CDS+3'UTR	Os02g0121300|mRNA|AK061894|CDS+3'UTR	Os01g0152900|mRNA|AB075378|CDS+3'UTR	Os05g0350500|mRNA|AF020787|CDS+3'UTR	Os04g0573300|COMBINER_EST|CI374348|0	Os03g0154700|mRNA|AK104761|CDS+3'UTR						Os05g0182800|mRNA|AK061951|CDS+3'UTR	Os03g0165400|mRNA|AF508799|CDS+3'UTR			Os03g0363500|mRNA|AK066510|CDS+3'UTR
																																		Os03g0297300|mRNA|AK061276|CDS+3'UTR	Os03g0315800|mRNA|AK065115|CDS+3'UTR	Os02g0121300|mRNA|AK061894|CDS+3'UTR	Os08g0504800|mRNA|AK069460|CDS+3'UTR	Os03g0577000|mRNA|D38596|CDS+3'UTR	Os03g0598800|mRNA|AK060928|CDS+3'UTR						Os03g0213800|mRNA|AK103114|CDS+3'UTR	Os03g0758100|mRNA|AK063766|CDS+3'UTR			Os02g0103700|mRNA|AK062502|CDS+3'UTR
																																		Os05g0438700|mRNA|AK120955|CDS+3'UTR	Os03g0452300|mRNA|AK060924|CDS+3'UTR	Os03g0315800|mRNA|AK065115|CDS+3'UTR	Os08g0538000|mRNA|AK119836|CDS+3'UTR	Os09g0485900|mRNA|AY323481|CDS+3'UTR	Os07g0570700|mRNA|AK065242|CDS+3'UTR						Os03g0125000|mRNA|AK098999|CDS+3'UTR	Os09g0452200|mRNA|AK106042|CDS+3'UTR			Os01g0259400|mRNA|AK102537|CDS+3'UTR
																																		Os08g0512600|mRNA|D64036|CDS+3'UTR	Os03g0200500|mRNA|AK104243|CDS+3'UTR	Os03g0452300|mRNA|AK060924|CDS+3'UTR	Os01g0966300|mRNA|AK073175|CDS+3'UTR	Os05g0103200|mRNA|AK061557|CDS+3'UTR	Os07g0619800|mRNA|BT014684|CDS						Os01g0927500|mRNA|AK068802|CDS+3'UTR	Os08g0248800|mRNA|AB037416|CDS+3'UTR			Os02g0195800|mRNA|AK101350|CDS+3'UTR
																																		Os01g0679700|mRNA|AK059643|CDS+3'UTR	Os04g0649700|mRNA|AK059352|CDS+3'UTR	Os03g0200500|mRNA|AK104243|CDS+3'UTR	Os01g0152900|mRNA|AB075378|CDS+3'UTR	Os03g0278900|mRNA|AY224460|CDS	Os01g0201000|COMBINER_EST|C22410|7						Os01g0180600|mRNA|AK122068|CDS+3'UTR	Os03g0344900|COMBINER_EST|AU093308|6			Os12g0171200|mRNA|AK107402|CDS+3'UTR
																																		Os02g0794400|mRNA|AK065845|CDS+3'UTR	Os02g0817600|mRNA|AK069892|CDS+3'UTR	Os04g0649700|mRNA|AK059352|CDS+3'UTR	Os02g0121300|mRNA|AK061894|CDS+3'UTR	Os05g0274200|COMBINER_EST|CI394496|0	Os04g0117600|mRNA|AK111699|CDS+3'UTR						Os05g0314100|mRNA|AK105062|CDS+3'UTR	Os11g0121500|mRNA|AK102976|CDS+3'UTR			Os02g0103700|mRNA|AK102186|CDS+3'UTR
																																		Os04g0501000|COMBINER_EST|AU092760|6	Os11g0168200|mRNA|AK101469|CDS+3'UTR	Os02g0817600|mRNA|AK069892|CDS+3'UTR	Os03g0315800|mRNA|AK065115|CDS+3'UTR	Os02g0103900|mRNA|AK059499|CDS+3'UTR	Os09g0246200|mRNA|AK066809|CDS+3'UTR						Os07g0695100|mRNA|AB189039|CDS	Os02g0121300|mRNA|D17773|5'UTR+CDS			Os03g0740600|mRNA|AK073852|CDS+3'UTR
																																		Os08g0116500|mRNA|D29689|CDS+3'UTR	Os01g0749200|mRNA|AK072760|CDS+3'UTR	Os11g0168200|mRNA|AK101469|CDS+3'UTR	Os03g0452300|mRNA|AK060924|CDS+3'UTR	Os04g0497600|mRNA|AK099054|CDS+3'UTR	Os06g0134700|mRNA|AK103589|CDS+3'UTR						Os08g0345800|mRNA|AF378188|CDS	Os05g0477300|mRNA|AK061933|CDS+3'UTR			Os03g0154700|mRNA|AK104111|CDS+3'UTR
																																		Os11g0607200|mRNA|AK111536|CDS+3'UTR	Os03g0265400|mRNA|AK061468|CDS+3'UTR	Os01g0749200|mRNA|AK072760|CDS+3'UTR	Os03g0200500|mRNA|AK104243|CDS+3'UTR	Os01g0902200|mRNA|AK064934|CDS+3'UTR	Os08g0558800|mRNA|AK122095|CDS+3'UTR						Os03g0192600|mRNA|AK061461|CDS+3'UTR	Os03g0200500|mRNA|AK104699|CDS+3'UTR			Os05g0302700|mRNA|AK103615|CDS+3'UTR
																																		Os08g0156800|mRNA|AK103424|CDS+3'UTR	Os02g0121300|mRNA|L29470|CDS+3'UTR	Os03g0265400|mRNA|AK061468|CDS+3'UTR	Os04g0649700|mRNA|AK059352|CDS+3'UTR	Os03g0710100|mRNA|AK069094|CDS+3'UTR	Os03g0240800|mRNA|AK059292|CDS+3'UTR						Os05g0271300|COMBINER_EST|Os05g0271300|8	Os05g0535100|mRNA|AK063362|CDS+3'UTR			Os07g0510100|mRNA|AK066776|CDS+3'UTR
																																		Os05g0509300|mRNA|AK066384|CDS+3'UTR	Os01g0684800|mRNA|AK073525|CDS+3'UTR	Os02g0121300|mRNA|L29470|CDS+3'UTR	Os02g0817600|mRNA|AK069892|CDS+3'UTR	Os05g0430800|mRNA|AK101162|CDS+3'UTR	Os07g0415200|mRNA|AK061243|CDS+3'UTR						Os05g0490100|mRNA|AK120984|CDS+3'UTR	Os04g0507000|mRNA|AK067042|CDS+3'UTR			Os05g0155100|mRNA|AK061929|CDS+3'UTR
																																		Os06g0562600|mRNA|AK067114|CDS+3'UTR	Os03g0815400|mRNA|AK067057|CDS+3'UTR	Os01g0684800|mRNA|AK073525|CDS+3'UTR	Os08g0345800|mRNA|AK058551|CDS+3'UTR	Os03g0284400|mRNA|AK069064|CDS+3'UTR	Os01g0679700|mRNA|AK119801|CDS+3'UTR						Os08g0497300|mRNA|AK070235|CDS+3'UTR	Os03g0411500|mRNA|AK058696|CDS+3'UTR			Os02g0830100|mRNA|AK059746|CDS+3'UTR
																																		Os01g0749200|mRNA|AK119189|CDS+3'UTR	Os02g0287000|mRNA|AK099131|CDS+3'UTR	Os03g0815400|mRNA|AK067057|CDS+3'UTR	Os11g0168200|mRNA|AK101469|CDS+3'UTR	Os04g0500200|mRNA|AK105358|CDS+3'UTR	Os02g0489400|mRNA|D38010|CDS+3'UTR						Os03g0363500|mRNA|AK066510|CDS+3'UTR	Os03g0214100|mRNA|AK060582|CDS+3'UTR			Os03g0798600|mRNA|D29729|CDS+3'UTR
																																		Os05g0590000|mRNA|AK070159|CDS+3'UTR	Os02g0121300|mRNA|AF263544|CDS+3'UTR	Os02g0287000|mRNA|AK099131|CDS+3'UTR	Os01g0749200|mRNA|AK072760|CDS+3'UTR	Os03g0726100|mRNA|AK119638|CDS+3'UTR	Os02g0185200|mRNA|AK107034|CDS+3'UTR						Os02g0103700|mRNA|AK062502|CDS+3'UTR	Os02g0755200|mRNA|AK070699|CDS+3'UTR			Os09g0246200|mRNA|AB120431|CDS+3'UTR
																																		Os01g0896800|mRNA|AK104693|CDS+3'UTR	Os07g0180900|mRNA|AK104504|CDS+3'UTR	Os02g0121300|mRNA|AF263544|CDS+3'UTR	Os03g0265400|mRNA|AK061468|CDS+3'UTR	Os02g0622300|COMBINER_EST|CI074123|0	Os08g0559600|mRNA|AK102083|CDS+3'UTR						Os01g0259400|mRNA|AK102537|CDS+3'UTR	Os03g0165400|mRNA|AK060645|CDS+3'UTR			Os07g0620800|mRNA|AK063671|CDS+3'UTR
																																		Os01g0191800|mRNA|AK102360|CDS+3'UTR	Os03g0265400|mRNA|AK120527|CDS+3'UTR	Os07g0180900|mRNA|AK104504|CDS+3'UTR	Os02g0121300|mRNA|L29470|CDS+3'UTR	Os05g0476200|mRNA|AK099369|CDS+3'UTR	Os03g0241200|COMBINER_EST|CI043342|0						Os02g0195800|mRNA|AK101350|CDS+3'UTR	Os01g0678600|mRNA|AK120629|CDS+3'UTR			Os08g0382400|mRNA|AK060624|CDS+3'UTR
																																		Os12g0560700|mRNA|AK073411|CDS+3'UTR	Os10g0568200|mRNA|AK106739|CDS+3'UTR	Os03g0265400|mRNA|AK120527|CDS+3'UTR	Os01g0684800|mRNA|AK073525|CDS+3'UTR	Os01g0839300|mRNA|AK064685|CDS+3'UTR	Os08g0326400|mRNA|D12631|CDS+3'UTR						Os12g0171200|mRNA|AK107402|CDS+3'UTR	Os04g0555900|mRNA|AK063168|CDS+3'UTR			Os05g0566500|mRNA|AK073468|CDS+3'UTR
																																		Os05g0207300|mRNA|AF022736|CDS+3'UTR	Os04g0689400|mRNA|AK102046|CDS+3'UTR	Os10g0568200|mRNA|AK106739|CDS+3'UTR	Os03g0815400|mRNA|AK067057|CDS+3'UTR	Os01g0251100|mRNA|AK101781|CDS+3'UTR	Os05g0350500|mRNA|AK102897|CDS+3'UTR						Os02g0103700|mRNA|AK102186|CDS+3'UTR	Os03g0165400|mRNA|AF499737|CDS+3'UTR			Os07g0203300|mRNA|AK103882|CDS+3'UTR
																																		Os03g0343500|mRNA|AB117995|CDS+3'UTR	Os06g0683200|mRNA|AK060024|CDS+3'UTR	Os04g0689400|mRNA|AK102046|CDS+3'UTR	Os02g0287000|mRNA|AK099131|CDS+3'UTR	Os04g0446500|mRNA|AK073743|5'UTR+CDS	Os02g0805800|mRNA|AK105072|CDS+3'UTR						Os03g0740600|mRNA|AK073852|CDS+3'UTR	Os03g0726100|mRNA|AF030548|CDS+3'UTR			Os03g0577000|mRNA|AK099146|CDS+3'UTR
																																		Os05g0557800|mRNA|AK068460|CDS+3'UTR	Os05g0194600|mRNA|AK059566|CDS+3'UTR	Os06g0683200|mRNA|AK060024|CDS+3'UTR	Os02g0121300|mRNA|AF263544|CDS+3'UTR	Os12g0406200|mRNA|AK071037|CDS+3'UTR	Os02g0102700|mRNA|AK061193|CDS+3'UTR						Os03g0154700|mRNA|AK104111|CDS+3'UTR	Os09g0246200|mRNA|AB096014|CDS			Os12g0586100|mRNA|AK069697|CDS+3'UTR
																																		Os03g0337800|mRNA|D29721|CDS+3'UTR	Os02g0717800|mRNA|AJ417520|UTR	Os05g0194600|mRNA|AK059566|CDS+3'UTR	Os07g0180900|mRNA|AK104504|CDS+3'UTR	Os02g0822600|mRNA|AK071751|CDS+3'UTR	Os02g0803200|mRNA|AK063404|CDS+3'UTR						Os05g0302700|mRNA|AK103615|CDS+3'UTR	Os07g0544900|mRNA|AK070349|CDS+3'UTR			Os11g0233800|COMBINER_EST|CI259042|6
																																		Os11g0216900|mRNA|AK100869|CDS+3'UTR	Os01g0223600|mRNA|AK110821|CDS+3'UTR	Os02g0717800|mRNA|AJ417520|UTR	Os03g0265400|mRNA|AK120527|CDS+3'UTR	Os09g0485900|mRNA|AK064936|CDS+3'UTR	Os03g0726100|mRNA|AK119247|CDS+3'UTR						Os07g0510100|mRNA|AK066776|CDS+3'UTR	Os08g0538000|mRNA|AK068997|CDS+3'UTR			Os03g0347200|mRNA|AK058460|CDS+3'UTR
																																		Os08g0490900|COMBINER_EST|AU097672|6	Os02g0259600|mRNA|AK104384|CDS+3'UTR	Os01g0223600|mRNA|AK110821|CDS+3'UTR	Os10g0568200|mRNA|AK106739|CDS+3'UTR	Os08g0206600|mRNA|AK102764|CDS+3'UTR	Os07g0182900|mRNA|AK111461|CDS+3'UTR						Os05g0155100|mRNA|AK061929|CDS+3'UTR	Os08g0379300|mRNA|AK072357|CDS+3'UTR			Os08g0323600|mRNA|AK062193|CDS+3'UTR
																																		Os08g0565700|mRNA|AK067640|CDS+3'UTR	Os07g0139600|mRNA|AK103216|CDS+3'UTR	Os02g0259600|mRNA|AK104384|CDS+3'UTR	Os04g0689400|mRNA|AK102046|CDS+3'UTR	Os05g0481100|COMBINER_EST|CI312248|0	Os03g0758800|mRNA|AK121592|CDS+3'UTR						Os02g0830100|mRNA|AK059746|CDS+3'UTR	Os04g0376000|mRNA|AK064842|CDS+3'UTR			Os07g0619800|mRNA|AK121343|CDS+3'UTR
																																		Os09g0395600|mRNA|AK122079|CDS+3'UTR	Os12g0567700|mRNA|AK070647|CDS+3'UTR	Os07g0139600|mRNA|AK103216|CDS+3'UTR	Os06g0683200|mRNA|AK060024|CDS+3'UTR	Os10g0493600|mRNA|AK058373|CDS+3'UTR	Os04g0573300|COMBINER_EST|CI374348|0						Os03g0798600|mRNA|D29729|CDS+3'UTR	Os02g0228900|mRNA|AK121870|CDS+3'UTR			Os05g0155100|mRNA|AK120877|CDS+3'UTR
																																		Os02g0128800|mRNA|AK111954|CDS+3'UTR	Os05g0554100|mRNA|AK101756|CDS+3'UTR	Os12g0567700|mRNA|AK070647|CDS+3'UTR	Os05g0194600|mRNA|AK059566|CDS+3'UTR	Os02g0285800|mRNA|AK060415|CDS+3'UTR	Os03g0577000|mRNA|D38596|CDS+3'UTR						Os09g0246200|mRNA|AB120431|CDS+3'UTR	Os01g0153100|COMBINER_EST|CI443809|0			Os07g0603100|mRNA|AK101352|CDS+3'UTR
																																		Os11g0602600|mRNA|AK104660|CDS+3'UTR	Os03g0843400|mRNA|AK099076|CDS+3'UTR	Os05g0554100|mRNA|AK101756|CDS+3'UTR	Os02g0717800|mRNA|AJ417520|UTR	Os08g0285600|mRNA|AK064847|CDS+3'UTR	Os09g0485900|mRNA|AY323481|CDS+3'UTR						Os07g0620800|mRNA|AK063671|CDS+3'UTR	Os08g0117300|mRNA|AJ417519|CDS+3'UTR			Os11g0602600|mRNA|AK072671|CDS+3'UTR
																																		Os03g0347200|mRNA|AK058969|CDS+3'UTR	Os11g0168200|mRNA|AK073392|CDS+3'UTR	Os03g0843400|mRNA|AK099076|CDS+3'UTR	Os01g0223600|mRNA|AK110821|CDS+3'UTR	Os10g0573000|mRNA|AK072743|CDS+3'UTR	Os05g0103200|mRNA|AK061557|CDS+3'UTR						Os08g0382400|mRNA|AK060624|CDS+3'UTR	Os02g0751100|mRNA|AK070999|CDS+3'UTR			Os11g0482000|mRNA|AK059558|CDS+3'UTR
																																		Os03g0726100|mRNA|AK102194|CDS+3'UTR	Os02g0817600|mRNA|AK104501|CDS+3'UTR	Os11g0168200|mRNA|AK073392|CDS+3'UTR	Os02g0259600|mRNA|AK104384|CDS+3'UTR	Os03g0717000|mRNA|AK062249|CDS+3'UTR	Os03g0278900|mRNA|AY224460|CDS						Os05g0566500|mRNA|AK073468|CDS+3'UTR	Os01g0810100|mRNA|AK104320|CDS+3'UTR			Os03g0773700|mRNA|AK102670|CDS+3'UTR
																																		Os02g0489400|mRNA|AK102402|CDS+3'UTR	Os08g0487800|mRNA|AK122102|CDS+3'UTR	Os02g0817600|mRNA|AK104501|CDS+3'UTR	Os07g0139600|mRNA|AK103216|CDS+3'UTR	Os05g0566500|mRNA|AK104093|CDS+3'UTR	Os05g0274200|COMBINER_EST|CI394496|0						Os07g0203300|mRNA|AK103882|CDS+3'UTR	Os12g0586100|mRNA|AB125310|CDS+3'UTR			Os09g0452200|mRNA|AK106042|CDS+3'UTR
																																		Os11g0127900|mRNA|AK059550|CDS+3'UTR	Os04g0605900|mRNA|AK073472|CDS+3'UTR	Os08g0487800|mRNA|AK122102|CDS+3'UTR	Os12g0567700|mRNA|AK070647|CDS+3'UTR	Os07g0692900|mRNA|AK074007|CDS+3'UTR	Os06g0115400|mRNA|AK111656|CDS+3'UTR						Os03g0577000|mRNA|AK099146|CDS+3'UTR	Os07g0674200|mRNA|AK058245|CDS+3'UTR			Os09g0266000|mRNA|AK067747|CDS+3'UTR
																																		Os03g0579300|COMBINER_EST|AU092603|6	Os03g0717000|mRNA|Y07748|CDS+3'UTR	Os04g0605900|mRNA|AK073472|CDS+3'UTR	Os05g0554100|mRNA|AK101756|CDS+3'UTR	Os01g0678700|mRNA|AY224529|CDS	Os02g0103900|mRNA|AK059499|CDS+3'UTR						Os12g0586100|mRNA|AK069697|CDS+3'UTR	Os07g0173500|COMBINER_EST|CI025294|0			Os08g0248800|mRNA|AB037416|CDS+3'UTR
																																		Os10g0389800|mRNA|AK111516|CDS+3'UTR	Os01g0749200|mRNA|AK104146|CDS+3'UTR	Os03g0717000|mRNA|Y07748|CDS+3'UTR	Os03g0843400|mRNA|AK099076|CDS+3'UTR	Os02g0128800|mRNA|AK111795|CDS+3'UTR	Os04g0497600|mRNA|AK099054|CDS+3'UTR						Os03g0128000|mRNA|AK121246|CDS+3'UTR	Os04g0673400|COMBINER_EST|Os04g0673400|8			Os03g0344900|COMBINER_EST|AU093308|6
																																		Os06g0543400|mRNA|AK065374|CDS+3'UTR	Os06g0636600|mRNA|AK119586|CDS+3'UTR	Os01g0749200|mRNA|AK104146|CDS+3'UTR	Os11g0168200|mRNA|AK073392|CDS+3'UTR	Os02g0105900|mRNA|Y15009|CDS+3'UTR	Os01g0902200|mRNA|AK064934|CDS+3'UTR						Os11g0233800|COMBINER_EST|CI259042|6	Os08g0558800|mRNA|AK071249|CDS+3'UTR			Os11g0121500|mRNA|AK102976|CDS+3'UTR
																																		Os01g0191100|mRNA|AK058815|CDS+3'UTR	Os05g0355500|mRNA|AK105054|CDS+3'UTR	Os06g0636600|mRNA|AK119586|CDS+3'UTR	Os02g0817600|mRNA|AK104501|CDS+3'UTR	Os03g0347200|mRNA|AY017415|CDS+3'UTR	Os03g0710100|mRNA|AK069094|CDS+3'UTR						Os03g0347200|mRNA|AK058460|CDS+3'UTR	Os08g0485900|mRNA|AK110716|CDS+3'UTR			Os02g0121300|mRNA|D17773|5'UTR+CDS
																																		Os10g0189100|mRNA|AK064893|CDS+3'UTR	Os04g0253000|mRNA|AK073668|CDS+3'UTR	Os05g0355500|mRNA|AK105054|CDS+3'UTR	Os08g0487800|mRNA|AK122102|CDS+3'UTR	Os01g0296000|mRNA|AK102480|CDS+3'UTR	Os01g0270300|mRNA|AK103467|CDS+3'UTR						Os01g0151200|mRNA|AK060590|CDS+3'UTR	Os09g0507800|mRNA|AK061725|CDS+3'UTR			Os05g0477300|mRNA|AK061933|CDS+3'UTR
																																		Os07g0109500|mRNA|AK103048|CDS+3'UTR	Os09g0464400|COMBINER_EST|Os09g0464400|8	Os04g0253000|mRNA|AK073668|CDS+3'UTR	Os04g0605900|mRNA|AK073472|CDS+3'UTR	Os10g0509000|mRNA|AK105809|CDS+3'UTR	Os05g0430800|mRNA|AK101162|CDS+3'UTR						Os08g0323600|mRNA|AK062193|CDS+3'UTR	Os01g0812800|mRNA|AK062929|CDS+3'UTR			Os03g0200500|mRNA|AK104699|CDS+3'UTR
																																		Os03g0746800|mRNA|AK101718|CDS+3'UTR	Os05g0346300|mRNA|AK061627|CDS+3'UTR	Os09g0464400|COMBINER_EST|Os09g0464400|8	Os03g0717000|mRNA|Y07748|CDS+3'UTR	Os05g0212300|mRNA|AK099370|CDS+3'UTR	Os09g0558900|mRNA|AK102060|CDS+3'UTR						Os07g0619800|mRNA|AK121343|CDS+3'UTR	Os10g0486100|COMBINER_EST|AU096913|6			Os04g0507000|mRNA|AK067042|CDS+3'UTR
																																		Os07g0180900|mRNA|AK060963|CDS+3'UTR	Os05g0443800|mRNA|AK106590|CDS+3'UTR	Os05g0346300|mRNA|AK061627|CDS+3'UTR	Os01g0749200|mRNA|AK104146|CDS+3'UTR	Os01g0810100|mRNA|AK099056|CDS+3'UTR	Os03g0284400|mRNA|AK069064|CDS+3'UTR						Os05g0155100|mRNA|AK120877|CDS+3'UTR	Os04g0474500|mRNA|AK065793|CDS+3'UTR			Os03g0411500|mRNA|AK058696|CDS+3'UTR
																																		Os03g0825300|mRNA|BT014687|CDS	Os04g0610500|mRNA|AK066289|CDS+3'UTR	Os05g0443800|mRNA|AK106590|CDS+3'UTR	Os06g0636600|mRNA|AK119586|CDS+3'UTR	Os10g0394200|COMBINER_EST|CI191448|6	Os04g0500200|mRNA|AK105358|CDS+3'UTR						Os07g0603100|mRNA|AK101352|CDS+3'UTR	Os06g0680700|mRNA|AK064920|CDS+3'UTR			Os03g0214100|mRNA|AK060582|CDS+3'UTR
																																		Os03g0349200|mRNA|AK101089|CDS+3'UTR	Os08g0116500|mRNA|AK060433|UTR	Os04g0610500|mRNA|AK066289|CDS+3'UTR	Os05g0355500|mRNA|AK105054|CDS+3'UTR	Os03g0234200|mRNA|D12629|CDS+3'UTR	Os03g0726100|mRNA|AK119638|CDS+3'UTR						Os11g0602600|mRNA|AK072671|CDS+3'UTR	Os08g0116800|mRNA|AK063695|CDS+3'UTR			Os02g0755200|mRNA|AK070699|CDS+3'UTR
																																		Os10g0497600|mRNA|AK073182|CDS+3'UTR	Os02g0595700|mRNA|AK066858|CDS+3'UTR	Os08g0116500|mRNA|AK060433|UTR	Os04g0253000|mRNA|AK073668|CDS+3'UTR	Os01g0593500|COMBINER_EST|CI479785|0	Os02g0622300|COMBINER_EST|CI074123|0						Os11g0482000|mRNA|AK059558|CDS+3'UTR	Os11g0105400|mRNA|AK067673|CDS+3'UTR			Os02g0788800|mRNA|AK066747|CDS+3'UTR
																																		Os05g0346300|mRNA|AF529175|CDS+3'UTR	Os07g0619800|mRNA|AK119196|CDS+3'UTR	Os02g0595700|mRNA|AK066858|CDS+3'UTR	Os09g0464400|COMBINER_EST|Os09g0464400|8	Os03g0807800|mRNA|AK064984|CDS+3'UTR	Os05g0476200|mRNA|AK099369|CDS+3'UTR						Os03g0773700|mRNA|AK102670|CDS+3'UTR	Os01g0286600|mRNA|AB057749|CDS+3'UTR			Os01g0678600|mRNA|AK120629|CDS+3'UTR
																																		Os03g0408300|COMBINER_EST|CI056327|0	Os01g0815800|mRNA|AB118010|CDS+3'UTR	Os07g0619800|mRNA|AK119196|CDS+3'UTR	Os05g0346300|mRNA|AK061627|CDS+3'UTR	Os08g0191200|mRNA|AK067808|CDS+3'UTR	Os07g0204900|mRNA|AK062079|CDS+3'UTR						Os09g0452200|mRNA|AK106042|CDS+3'UTR	Os09g0424300|mRNA|AK100397|CDS+3'UTR			Os04g0555900|mRNA|AK063168|CDS+3'UTR
																																		Os10g0465800|mRNA|AF093630|CDS+3'UTR	Os04g0605900|mRNA|D29720|CDS+3'UTR	Os01g0815800|mRNA|AB118010|CDS+3'UTR	Os05g0443800|mRNA|AK106590|CDS+3'UTR	Os02g0284600|mRNA|AK121593|CDS+3'UTR	Os01g0839300|mRNA|AK064685|CDS+3'UTR						Os09g0266000|mRNA|AK067747|CDS+3'UTR	Os05g0419000|mRNA|AK067277|CDS+3'UTR			Os03g0726100|mRNA|AF030548|CDS+3'UTR
																																		Os03g0284400|mRNA|AK061592|CDS+3'UTR	Os02g0105900|mRNA|AK061776|CDS+3'UTR	Os04g0605900|mRNA|D29720|CDS+3'UTR	Os04g0610500|mRNA|AK066289|CDS+3'UTR	Os07g0107800|mRNA|AK064359|CDS+3'UTR	Os01g0251100|mRNA|AK101781|CDS+3'UTR						Os08g0248800|mRNA|AB037416|CDS+3'UTR	Os05g0388500|mRNA|AK065313|CDS+3'UTR			Os09g0246200|mRNA|AB096014|CDS
																																		Os03g0598800|mRNA|AK066806|CDS+3'UTR	Os03g0125000|mRNA|AK104137|CDS+3'UTR	Os02g0105900|mRNA|AK061776|CDS+3'UTR	Os08g0116500|mRNA|AK060433|UTR	Os10g0567500|mRNA|AK072336|CDS+3'UTR	Os04g0446500|mRNA|AK073743|5'UTR+CDS						Os03g0344900|COMBINER_EST|AU093308|6	Os05g0556900|mRNA|AK058525|CDS+3'UTR			Os07g0544900|mRNA|AK070349|CDS+3'UTR
																																		Os06g0367100|mRNA|AK066930|CDS+3'UTR	Os07g0109500|mRNA|AK063806|CDS+3'UTR	Os03g0125000|mRNA|AK104137|CDS+3'UTR	Os02g0595700|mRNA|AK066858|CDS+3'UTR	Os03g0182600|mRNA|AK070905|CDS+3'UTR	Os12g0406200|mRNA|AK071037|CDS+3'UTR						Os11g0121500|mRNA|AK102976|CDS+3'UTR	Os02g0175600|mRNA|AK121069|CDS+3'UTR			Os08g0538000|mRNA|AK068997|CDS+3'UTR
																																		Os01g0842600|mRNA|AK100245|CDS+3'UTR	Os03g0219900|mRNA|AK066527|CDS+3'UTR	Os07g0109500|mRNA|AK063806|CDS+3'UTR	Os07g0619800|mRNA|AK119196|CDS+3'UTR	Os05g0113900|mRNA|AK074018|CDS+3'UTR	Os02g0822600|mRNA|AK071751|CDS+3'UTR						Os02g0121300|mRNA|D17773|5'UTR+CDS	Os03g0154700|mRNA|AK104761|CDS+3'UTR			Os08g0379300|mRNA|AK072357|CDS+3'UTR
																																		Os10g0580800|mRNA|AK104666|CDS+3'UTR	Os05g0388500|mRNA|AK104689|CDS+3'UTR	Os03g0219900|mRNA|AK066527|CDS+3'UTR	Os01g0815800|mRNA|AB118010|CDS+3'UTR	Os07g0626500|mRNA|AK103267|CDS+3'UTR	Os09g0485900|mRNA|AK064936|CDS+3'UTR						Os05g0477300|mRNA|AK061933|CDS+3'UTR	Os03g0598800|mRNA|AK060928|CDS+3'UTR			Os04g0376000|mRNA|AK064842|CDS+3'UTR
																																		Os02g0590800|COMBINER_EST|CI394854|0	Os03g0154700|mRNA|AK061350|CDS+3'UTR	Os05g0388500|mRNA|AK104689|CDS+3'UTR	Os04g0605900|mRNA|D29720|CDS+3'UTR	Os03g0297300|mRNA|AK061276|CDS+3'UTR	Os10g0498200|mRNA|AK059733|CDS+3'UTR						Os03g0200500|mRNA|AK104699|CDS+3'UTR	Os07g0570700|mRNA|AK065242|CDS+3'UTR			Os02g0228900|mRNA|AK121870|CDS+3'UTR
																																		Os02g0771700|mRNA|AK058571|CDS+3'UTR		Os03g0154700|mRNA|AK061350|CDS+3'UTR	Os02g0105900|mRNA|AK061776|CDS+3'UTR	Os05g0438700|mRNA|AK120955|CDS+3'UTR	Os08g0206600|mRNA|AK102764|CDS+3'UTR						Os04g0507000|mRNA|AK067042|CDS+3'UTR	Os10g0545200|mRNA|AK061779|CDS+3'UTR			Os01g0153100|COMBINER_EST|CI443809|0
																																		Os08g0116500|mRNA|AK058240|CDS+3'UTR			Os03g0125000|mRNA|AK104137|CDS+3'UTR	Os05g0573700|mRNA|AK065295|CDS+3'UTR	Os05g0481100|COMBINER_EST|CI312248|0						Os03g0411500|mRNA|AK058696|CDS+3'UTR	Os07g0619800|mRNA|BT014684|CDS			Os08g0117300|mRNA|AJ417519|CDS+3'UTR
																																		Os01g0769700|mRNA|AK105465|CDS+3'UTR			Os07g0109500|mRNA|AK063806|CDS+3'UTR	Os08g0512600|mRNA|D64036|CDS+3'UTR	Os08g0378900|mRNA|AK058590|CDS+3'UTR						Os03g0214100|mRNA|AK060582|CDS+3'UTR	Os01g0201000|COMBINER_EST|C22410|7			Os02g0751100|mRNA|AK070999|CDS+3'UTR
																																		Os02g0754300|mRNA|AK068621|CDS+3'UTR			Os03g0219900|mRNA|AK066527|CDS+3'UTR	Os01g0679700|mRNA|AK059643|CDS+3'UTR	Os02g0285800|mRNA|AK060415|CDS+3'UTR						Os02g0755200|mRNA|AK070699|CDS+3'UTR	Os04g0117600|mRNA|AK111699|CDS+3'UTR			Os01g0810100|mRNA|AK104320|CDS+3'UTR
																																		Os03g0579000|mRNA|AK072995|CDS+3'UTR			Os05g0388500|mRNA|AK104689|CDS+3'UTR	Os02g0794400|mRNA|AK065845|CDS+3'UTR	Os08g0285600|mRNA|AK064847|CDS+3'UTR						Os02g0788800|mRNA|AK066747|CDS+3'UTR	Os09g0246200|mRNA|AK066809|CDS+3'UTR			Os12g0586100|mRNA|AB125310|CDS+3'UTR
																																		Os08g0473600|mRNA|AK106526|CDS+3'UTR			Os03g0154700|mRNA|AK061350|CDS+3'UTR	Os04g0501000|COMBINER_EST|AU092760|6	Os10g0573000|mRNA|AK072743|CDS+3'UTR						Os01g0678600|mRNA|AK120629|CDS+3'UTR	Os06g0134700|mRNA|AK103589|CDS+3'UTR			Os07g0674200|mRNA|AK058245|CDS+3'UTR
																																		Os01g0749200|mRNA|AK099041|CDS+3'UTR				Os08g0116500|mRNA|D29689|CDS+3'UTR	Os03g0717000|mRNA|AK062249|CDS+3'UTR						Os04g0555900|mRNA|AK063168|CDS+3'UTR	Os08g0558800|mRNA|AK122095|CDS+3'UTR			Os01g0281200|mRNA|AK107209|CDS+3'UTR
																																		Os06g0679500|mRNA|AK063283|CDS+3'UTR				Os11g0607200|mRNA|AK111536|CDS+3'UTR	Os05g0566500|mRNA|AK104093|CDS+3'UTR						Os03g0726100|mRNA|AF030548|CDS+3'UTR	Os03g0240800|mRNA|AK059292|CDS+3'UTR			Os07g0173500|COMBINER_EST|CI025294|0
																																		Os03g0345100|mRNA|AK065579|CDS+3'UTR				Os08g0156800|mRNA|AK103424|CDS+3'UTR	Os04g0465100|COMBINER_EST|CI549068|0						Os09g0246200|mRNA|AB096014|CDS	Os07g0415200|mRNA|AK061243|CDS+3'UTR			Os04g0673400|COMBINER_EST|Os04g0673400|8
																																		Os05g0141400|mRNA|AK106875|CDS+3'UTR				Os05g0509300|mRNA|AK066384|CDS+3'UTR	Os07g0692900|mRNA|AK074007|CDS+3'UTR						Os07g0544900|mRNA|AK070349|CDS+3'UTR	Os01g0679700|mRNA|AK119801|CDS+3'UTR			Os08g0558800|mRNA|AK071249|CDS+3'UTR
																																		Os03g0214100|mRNA|AF009179|CDS+3'UTR				Os06g0562600|mRNA|AK067114|CDS+3'UTR	Os01g0678700|mRNA|AY224529|CDS						Os08g0538000|mRNA|AK068997|CDS+3'UTR	Os02g0489400|mRNA|D38010|CDS+3'UTR			Os09g0507800|mRNA|AK061725|CDS+3'UTR
																																		Os03g0758100|mRNA|AF327055|CDS+3'UTR				Os01g0749200|mRNA|AK119189|CDS+3'UTR	Os02g0128800|mRNA|AK111795|CDS+3'UTR						Os08g0379300|mRNA|AK072357|CDS+3'UTR	Os08g0118100|COMBINER_EST|Os08g0118100|8			Os01g0812800|mRNA|AK062929|CDS+3'UTR
																																		Os05g0270000|mRNA|AK072793|CDS+3'UTR				Os05g0590000|mRNA|AK070159|CDS+3'UTR	Os02g0105900|mRNA|Y15009|CDS+3'UTR						Os04g0376000|mRNA|AK064842|CDS+3'UTR	Os02g0185200|mRNA|AK107034|CDS+3'UTR			Os10g0486100|COMBINER_EST|AU096913|6
																																		Os03g0125000|mRNA|AK059557|CDS+3'UTR				Os01g0896800|mRNA|AK104693|CDS+3'UTR	Os03g0347200|mRNA|AY017415|CDS+3'UTR						Os02g0228900|mRNA|AK121870|CDS+3'UTR	Os08g0559600|mRNA|AK102083|CDS+3'UTR			Os06g0680700|mRNA|AK064920|CDS+3'UTR
																																		Os03g0125000|mRNA|AF095708|CDS+3'UTR				Os01g0191800|mRNA|AK102360|CDS+3'UTR	Os01g0296000|mRNA|AK102480|CDS+3'UTR						Os01g0153100|COMBINER_EST|CI443809|0	Os03g0241200|COMBINER_EST|CI043342|0			Os08g0116800|mRNA|AK063695|CDS+3'UTR
																																		Os08g0207000|mRNA|AK058705|CDS+3'UTR				Os12g0560700|mRNA|AK073411|CDS+3'UTR	Os10g0509000|mRNA|AK105809|CDS+3'UTR						Os08g0117300|mRNA|AJ417519|CDS+3'UTR	Os08g0326400|mRNA|D12631|CDS+3'UTR			Os11g0105400|mRNA|AK067673|CDS+3'UTR
																																		Os04g0649700|mRNA|AK119579|CDS+3'UTR				Os05g0207300|mRNA|AF022736|CDS+3'UTR	Os01g0810100|mRNA|AK099056|CDS+3'UTR						Os02g0751100|mRNA|AK070999|CDS+3'UTR	Os05g0350500|mRNA|AK102897|CDS+3'UTR			Os01g0286600|mRNA|AB057749|CDS+3'UTR
																																		Os08g0345800|mRNA|AK103906|CDS+3'UTR				Os03g0343500|mRNA|AB117995|CDS+3'UTR	Os10g0394200|COMBINER_EST|CI191448|6						Os01g0810100|mRNA|AK104320|CDS+3'UTR	Os02g0805800|mRNA|AK105072|CDS+3'UTR			Os10g0170000|mRNA|AK121907|CDS+3'UTR
																																		Os04g0442000|mRNA|AK064925|CDS+3'UTR				Os05g0557800|mRNA|AK068460|CDS+3'UTR	Os03g0234200|mRNA|D12629|CDS+3'UTR						Os12g0586100|mRNA|AB125310|CDS+3'UTR	Os02g0102700|mRNA|AK061193|CDS+3'UTR			Os09g0424300|mRNA|AK100397|CDS+3'UTR
																																		Os05g0566300|mRNA|AK099641|CDS+3'UTR				Os03g0337800|mRNA|D29721|CDS+3'UTR	Os01g0593500|COMBINER_EST|CI479785|0						Os07g0674200|mRNA|AK058245|CDS+3'UTR	Os02g0803200|mRNA|AK063404|CDS+3'UTR			Os02g0741800|mRNA|AK073562|CDS+3'UTR
																																		Os08g0524600|COMBINER_EST|CI430950|0				Os11g0216900|mRNA|AK100869|CDS+3'UTR	Os03g0807800|mRNA|AK064984|CDS+3'UTR						Os01g0281200|mRNA|AK107209|CDS+3'UTR	Os03g0726100|mRNA|AK119247|CDS+3'UTR			Os05g0419000|mRNA|AK067277|CDS+3'UTR
																																		Os04g0459700|mRNA|AK102874|CDS+3'UTR				Os08g0490900|COMBINER_EST|AU097672|6	Os08g0191200|mRNA|AK067808|CDS+3'UTR						Os07g0173500|COMBINER_EST|CI025294|0	Os07g0182900|mRNA|AK111461|CDS+3'UTR			Os05g0388500|mRNA|AK065313|CDS+3'UTR
																																		Os02g0830100|mRNA|AK065077|CDS+3'UTR				Os08g0565700|mRNA|AK067640|CDS+3'UTR	Os02g0284600|mRNA|AK121593|CDS+3'UTR						Os04g0673400|COMBINER_EST|Os04g0673400|8	Os03g0758800|mRNA|AK121592|CDS+3'UTR			Os05g0556900|mRNA|AK058525|CDS+3'UTR
																																		Os07g0613200|COMBINER_EST|CI374209|0				Os02g0440000|mRNA|AK062153|CDS+3'UTR	Os07g0107800|mRNA|AK064359|CDS+3'UTR						Os08g0558800|mRNA|AK071249|CDS+3'UTR	Os04g0573300|COMBINER_EST|CI374348|0			Os02g0175600|mRNA|AK121069|CDS+3'UTR
																																		Os02g0102700|mRNA|AK061558|CDS+3'UTR				Os09g0395600|mRNA|AK122079|CDS+3'UTR	Os10g0567500|mRNA|AK072336|CDS+3'UTR						Os09g0507800|mRNA|AK061725|CDS+3'UTR	Os03g0577000|mRNA|D38596|CDS+3'UTR			Os03g0154700|mRNA|AK104761|CDS+3'UTR
																																		Os01g0100700|mRNA|AK121523|CDS+3'UTR				Os02g0128800|mRNA|AK111954|CDS+3'UTR	Os03g0182600|mRNA|AK070905|CDS+3'UTR						Os01g0812800|mRNA|AK062929|CDS+3'UTR	Os09g0485900|mRNA|AY323481|CDS+3'UTR			Os03g0598800|mRNA|AK060928|CDS+3'UTR
																																		Os02g0606900|mRNA|AK100561|CDS+3'UTR				Os11g0602600|mRNA|AK104660|CDS+3'UTR	Os05g0113900|mRNA|AK074018|CDS+3'UTR						Os10g0486100|COMBINER_EST|AU096913|6	Os05g0103200|mRNA|AK061557|CDS+3'UTR			Os07g0570700|mRNA|AK065242|CDS+3'UTR
																																		Os01g0231000|mRNA|AK072001|CDS+3'UTR				Os03g0347200|mRNA|AK058969|CDS+3'UTR	Os07g0626500|mRNA|AK103267|CDS+3'UTR						Os06g0680700|mRNA|AK064920|CDS+3'UTR	Os03g0278900|mRNA|AY224460|CDS			Os07g0619800|mRNA|BT014684|CDS
																																		Os03g0238700|mRNA|AK073387|CDS+3'UTR				Os03g0726100|mRNA|AK102194|CDS+3'UTR	Os03g0297300|mRNA|AK061276|CDS+3'UTR						Os08g0116800|mRNA|AK063695|CDS+3'UTR	Os05g0274200|COMBINER_EST|CI394496|0			Os08g0497300|mRNA|AK068384|5'UTR+CDS
																																		Os09g0474300|mRNA|AK073817|CDS+3'UTR				Os02g0489400|mRNA|AK102402|CDS+3'UTR	Os05g0438700|mRNA|AK120955|CDS+3'UTR						Os11g0105400|mRNA|AK067673|CDS+3'UTR	Os06g0115400|mRNA|AK111656|CDS+3'UTR			Os01g0201000|COMBINER_EST|C22410|7
																																		Os03g0726100|mRNA|X91806|CDS+3'UTR				Os11g0127900|mRNA|AK059550|CDS+3'UTR	Os07g0603700|COMBINER_EST|CI151301|6						Os01g0286600|mRNA|AB057749|CDS+3'UTR	Os02g0103900|mRNA|AK059499|CDS+3'UTR			Os04g0117600|mRNA|AK111699|CDS+3'UTR
																																		Os05g0176000|COMBINER_EST|CI552743|0				Os03g0579300|COMBINER_EST|AU092603|6	Os05g0573700|mRNA|AK065295|CDS+3'UTR						Os10g0170000|mRNA|AK121907|CDS+3'UTR	Os04g0497600|mRNA|AK099054|CDS+3'UTR			Os09g0246200|mRNA|AK066809|CDS+3'UTR
																																		Os03g0646100|mRNA|AK100526|CDS+3'UTR				Os10g0389800|mRNA|AK111516|CDS+3'UTR	Os08g0512600|mRNA|D64036|CDS+3'UTR						Os09g0424300|mRNA|AK100397|CDS+3'UTR	Os01g0902200|mRNA|AK064934|CDS+3'UTR			Os03g0822000|mRNA|AK101784|CDS+3'UTR
																																		Os10g0564300|mRNA|AK066340|CDS+3'UTR				Os07g0477000|mRNA|AK059952|CDS+3'UTR	Os01g0679700|mRNA|AK059643|CDS+3'UTR						Os02g0741800|mRNA|AK073562|CDS+3'UTR	Os09g0553200|mRNA|AK119232|CDS+3'UTR			Os06g0134700|mRNA|AK103589|CDS+3'UTR
																																		Os01g0577600|COMBINER_EST|CI195026|6				Os06g0543400|mRNA|AK065374|CDS+3'UTR	Os01g0317800|mRNA|AK105905|CDS+3'UTR						Os05g0419000|mRNA|AK067277|CDS+3'UTR	Os03g0710100|mRNA|AK069094|CDS+3'UTR			Os12g0581800|mRNA|AK110937|CDS+3'UTR
																																		Os11g0602500|COMBINER_EST|CI379617|0				Os01g0191100|mRNA|AK058815|CDS+3'UTR	Os02g0794400|mRNA|AK065845|CDS+3'UTR						Os05g0388500|mRNA|AK065313|CDS+3'UTR	Os01g0270300|mRNA|AK103467|CDS+3'UTR			Os08g0558800|mRNA|AK122095|CDS+3'UTR
																																		Os01g0268300|mRNA|AK058666|CDS+3'UTR				Os01g0951200|mRNA|AF210324|CDS+3'UTR	Os04g0501000|COMBINER_EST|AU092760|6						Os05g0556900|mRNA|AK058525|CDS+3'UTR	Os05g0430800|mRNA|AK101162|CDS+3'UTR			Os03g0240800|mRNA|AK059292|CDS+3'UTR
																																		Os10g0563500|mRNA|AK101930|5'UTR+CDS				Os09g0294000|mRNA|AK068391|CDS+3'UTR	Os08g0116500|mRNA|D29689|CDS+3'UTR						Os02g0175600|mRNA|AK121069|CDS+3'UTR	Os09g0558900|mRNA|AK102060|CDS+3'UTR			Os02g0290400|mRNA|AK101872|CDS+3'UTR
																																		Os11g0150700|COMBINER_EST|CI198681|6				Os10g0189100|mRNA|AK064893|CDS+3'UTR	Os11g0607200|mRNA|AK111536|CDS+3'UTR						Os03g0154700|mRNA|AK104761|CDS+3'UTR	Os03g0284400|mRNA|AK069064|CDS+3'UTR			Os07g0415200|mRNA|AK061243|CDS+3'UTR
																																		Os01g0618900|mRNA|AK099329|CDS+3'UTR				Os07g0109500|mRNA|AK103048|CDS+3'UTR	Os08g0156800|mRNA|AK103424|CDS+3'UTR						Os07g0695100|mRNA|AK066112|CDS+3'UTR	Os04g0500200|mRNA|AK105358|CDS+3'UTR			Os01g0679700|mRNA|AK119801|CDS+3'UTR
																																		Os09g0497700|mRNA|AK101485|CDS+3'UTR				Os03g0746800|mRNA|AK101718|CDS+3'UTR	Os05g0509300|mRNA|AK066384|CDS+3'UTR						Os03g0598800|mRNA|AK060928|CDS+3'UTR	Os03g0726100|mRNA|AK119638|CDS+3'UTR			Os02g0489400|mRNA|D38010|CDS+3'UTR
																																		Os10g0466200|mRNA|AK063749|CDS+3'UTR				Os07g0180900|mRNA|AK060963|CDS+3'UTR	Os06g0562600|mRNA|AK067114|CDS+3'UTR						Os07g0570700|mRNA|AK065242|CDS+3'UTR	Os02g0622300|COMBINER_EST|CI074123|0			Os02g0185200|mRNA|AK107034|CDS+3'UTR
																																		Os03g0721900|COMBINER_EST|CI237672|6				Os03g0825300|mRNA|BT014687|CDS	Os01g0749200|mRNA|AK119189|CDS+3'UTR						Os07g0619800|mRNA|BT014684|CDS	Os05g0476200|mRNA|AK099369|CDS+3'UTR			Os08g0559600|mRNA|AK102083|CDS+3'UTR
																																		Os12g0438000|mRNA|AK071511|CDS+3'UTR				Os03g0349200|mRNA|AK101089|CDS+3'UTR	Os05g0590000|mRNA|AK070159|CDS+3'UTR						Os08g0497300|mRNA|AK068384|5'UTR+CDS	Os07g0204900|mRNA|AK062079|CDS+3'UTR			Os03g0241200|COMBINER_EST|CI043342|0
																																		Os07g0450000|mRNA|AK063789|CDS+3'UTR				Os10g0497600|mRNA|AK073182|CDS+3'UTR	Os01g0896800|mRNA|AK104693|CDS+3'UTR						Os01g0201000|COMBINER_EST|C22410|7	Os01g0839300|mRNA|AK064685|CDS+3'UTR			Os08g0326400|mRNA|D12631|CDS+3'UTR
																																		Os01g0100700|mRNA|AK059844|CDS+3'UTR				Os03g0669100|mRNA|AK063742|CDS+3'UTR	Os01g0191800|mRNA|AK102360|CDS+3'UTR						Os04g0117600|mRNA|AK111699|CDS+3'UTR	Os01g0251100|mRNA|AK101781|CDS+3'UTR			Os05g0350500|mRNA|AK102897|CDS+3'UTR
																																		Os08g0130500|mRNA|D21130|CDS+3'UTR				Os05g0346300|mRNA|AF529175|CDS+3'UTR	Os12g0560700|mRNA|AK073411|CDS+3'UTR						Os09g0246200|mRNA|AK066809|CDS+3'UTR	Os04g0446500|mRNA|AK073743|5'UTR+CDS			Os02g0805800|mRNA|AK105072|CDS+3'UTR
																																		Os01g0618900|mRNA|AK058453|CDS+3'UTR				Os03g0408300|COMBINER_EST|CI056327|0	Os05g0207300|mRNA|AF022736|CDS+3'UTR						Os03g0822000|mRNA|AK101784|CDS+3'UTR	Os12g0406200|mRNA|AK071037|CDS+3'UTR			Os02g0102700|mRNA|AK061193|CDS+3'UTR
																																		Os01g0769200|mRNA|AK070376|CDS+3'UTR				Os01g0919900|mRNA|AK060087|CDS+3'UTR	Os03g0343500|mRNA|AB117995|CDS+3'UTR						Os06g0134700|mRNA|AK103589|CDS+3'UTR	Os02g0822600|mRNA|AK071751|CDS+3'UTR			Os02g0803200|mRNA|AK063404|CDS+3'UTR
																																		Os01g0133900|COMBINER_EST|CI191168|6				Os10g0465800|mRNA|AF093630|CDS+3'UTR	Os05g0557800|mRNA|AK068460|CDS+3'UTR						Os12g0581800|mRNA|AK110937|CDS+3'UTR	Os09g0485900|mRNA|AK064936|CDS+3'UTR			Os03g0726100|mRNA|AK119247|CDS+3'UTR
																																		Os03g0824100|mRNA|AK065308|CDS+3'UTR				Os12g0409000|mRNA|AK101088|CDS+3'UTR	Os03g0337800|mRNA|D29721|CDS+3'UTR						Os08g0558800|mRNA|AK122095|CDS+3'UTR	Os10g0498200|mRNA|AK059733|CDS+3'UTR			Os07g0182900|mRNA|AK111461|CDS+3'UTR
																																		Os08g0175300|mRNA|AB047689|CDS+3'UTR				Os03g0284400|mRNA|AK061592|CDS+3'UTR	Os11g0216900|mRNA|AK100869|CDS+3'UTR						Os03g0240800|mRNA|AK059292|CDS+3'UTR	Os08g0206600|mRNA|AK102764|CDS+3'UTR			Os03g0758800|mRNA|AK121592|CDS+3'UTR
																																		Os03g0294800|mRNA|AK061955|CDS+3'UTR				Os03g0598800|mRNA|AK066806|CDS+3'UTR	Os08g0490900|COMBINER_EST|AU097672|6						Os02g0290400|mRNA|AK101872|CDS+3'UTR	Os09g0553200|mRNA|AK065780|CDS+3'UTR			Os04g0573300|COMBINER_EST|CI374348|0
																																		Os07g0622100|mRNA|AK069465|CDS+3'UTR				Os06g0367100|mRNA|AK066930|CDS+3'UTR	Os08g0565700|mRNA|AK067640|CDS+3'UTR						Os07g0415200|mRNA|AK061243|CDS+3'UTR	Os05g0481100|COMBINER_EST|CI312248|0			Os02g0739700|mRNA|AK111537|CDS+3'UTR
																																		Os09g0395600|mRNA|AK060495|CDS+3'UTR				Os01g0842600|mRNA|AK100245|CDS+3'UTR	Os02g0440000|mRNA|AK062153|CDS+3'UTR						Os01g0679700|mRNA|AK119801|CDS+3'UTR	Os10g0493600|mRNA|AK058373|CDS+3'UTR			Os02g0744200|mRNA|AK107334|CDS+3'UTR
																																		Os04g0637400|mRNA|AK065360|CDS+3'UTR				Os10g0580800|mRNA|AK104666|CDS+3'UTR	Os08g0547900|mRNA|AK103567|CDS+3'UTR						Os02g0489400|mRNA|D38010|CDS+3'UTR	Os08g0378900|mRNA|AK058590|CDS+3'UTR			Os03g0577000|mRNA|D38596|CDS+3'UTR
																																		Os07g0660400|mRNA|AK065105|CDS+3'UTR				Os02g0590800|COMBINER_EST|CI394854|0	Os02g0128800|mRNA|AK111954|CDS+3'UTR						Os02g0185200|mRNA|AK107034|CDS+3'UTR	Os02g0285800|mRNA|AK060415|CDS+3'UTR			Os09g0485900|mRNA|AY323481|CDS+3'UTR
																																		Os11g0136800|mRNA|AK063731|CDS+3'UTR				Os02g0771700|mRNA|AK058571|CDS+3'UTR	Os11g0602600|mRNA|AK104660|CDS+3'UTR						Os08g0559600|mRNA|AK102083|CDS+3'UTR	Os04g0557000|mRNA|AK067832|CDS+3'UTR			Os05g0103200|mRNA|AK061557|CDS+3'UTR
																																		Os02g0830100|mRNA|AK103668|CDS+3'UTR				Os08g0116500|mRNA|AK058240|CDS+3'UTR	Os03g0347200|mRNA|AK058969|CDS+3'UTR						Os03g0241200|COMBINER_EST|CI043342|0	Os08g0285600|mRNA|AK064847|CDS+3'UTR			Os05g0241200|mRNA|AK059788|CDS+3'UTR
																																		Os05g0346300|mRNA|AK104191|CDS+3'UTR				Os01g0769700|mRNA|AK105465|CDS+3'UTR	Os03g0726100|mRNA|AK102194|CDS+3'UTR						Os08g0326400|mRNA|D12631|CDS+3'UTR	Os10g0573000|mRNA|AK072743|CDS+3'UTR			Os03g0278900|mRNA|AY224460|CDS
																																		Os07g0529700|mRNA|AK073731|CDS+3'UTR				Os02g0754300|mRNA|AK068621|CDS+3'UTR	Os02g0489400|mRNA|AK102402|CDS+3'UTR						Os05g0350500|mRNA|AK102897|CDS+3'UTR	Os03g0717000|mRNA|AK062249|CDS+3'UTR			Os05g0274200|COMBINER_EST|CI394496|0
																																		Os09g0433600|mRNA|AK058686|CDS+3'UTR				Os03g0579000|mRNA|AK072995|CDS+3'UTR	Os11g0127900|mRNA|AK059550|CDS+3'UTR						Os02g0805800|mRNA|AK105072|CDS+3'UTR	Os05g0566500|mRNA|AK104093|CDS+3'UTR			Os06g0115400|mRNA|AK111656|CDS+3'UTR
																																		Os03g0619400|COMBINER_EST|CI044273|3				Os08g0473600|mRNA|AK106526|CDS+3'UTR	Os03g0579300|COMBINER_EST|AU092603|6						Os02g0102700|mRNA|AK061193|CDS+3'UTR	Os04g0465100|COMBINER_EST|CI549068|0			Os02g0103900|mRNA|AK059499|CDS+3'UTR
																																		Os08g0452100|COMBINER_EST|CI043104|0				Os01g0749200|mRNA|AK099041|CDS+3'UTR	Os10g0389800|mRNA|AK111516|CDS+3'UTR						Os02g0803200|mRNA|AK063404|CDS+3'UTR	Os07g0692900|mRNA|AK074007|CDS+3'UTR			Os04g0497600|mRNA|AK099054|CDS+3'UTR
																																		Os01g0815800|mRNA|AK058612|CDS+3'UTR				Os09g0294000|mRNA|D78573|CDS+3'UTR	Os07g0477000|mRNA|AK059952|CDS+3'UTR						Os03g0726100|mRNA|AK119247|CDS+3'UTR	Os01g0678700|mRNA|AY224529|CDS			Os01g0902200|mRNA|AK064934|CDS+3'UTR
																																		Os02g0105900|mRNA|D21302|CDS				Os04g0550500|mRNA|AK099143|CDS+3'UTR	Os06g0543400|mRNA|AK065374|CDS+3'UTR						Os07g0182900|mRNA|AK111461|CDS+3'UTR	Os02g0128800|mRNA|AK111795|CDS+3'UTR			Os03g0710100|mRNA|AK069094|CDS+3'UTR
																																		Os08g0442700|mRNA|AK111772|CDS+3'UTR				Os06g0679500|mRNA|AK063283|CDS+3'UTR	Os01g0191100|mRNA|AK058815|CDS+3'UTR						Os03g0758800|mRNA|AK121592|CDS+3'UTR	Os02g0105900|mRNA|Y15009|CDS+3'UTR			Os01g0270300|mRNA|AK103467|CDS+3'UTR
																																		Os08g0564700|COMBINER_EST|CI191303|6				Os03g0345100|mRNA|AK065579|CDS+3'UTR	Os01g0951200|mRNA|AF210324|CDS+3'UTR						Os04g0573300|COMBINER_EST|CI374348|0	Os03g0347200|mRNA|AY017415|CDS+3'UTR			Os05g0430800|mRNA|AK101162|CDS+3'UTR
																																		Os07g0420700|COMBINER_EST|CI221046|6				Os05g0141400|mRNA|AK106875|CDS+3'UTR	Os09g0294000|mRNA|AK068391|CDS+3'UTR						Os02g0739700|mRNA|AK111537|CDS+3'UTR	Os01g0296000|mRNA|AK102480|CDS+3'UTR			Os09g0558900|mRNA|AK102060|CDS+3'UTR
																																		Os12g0541500|mRNA|AK069200|CDS+3'UTR				Os03g0214100|mRNA|AF009179|CDS+3'UTR	Os07g0109500|mRNA|AK103048|CDS+3'UTR						Os02g0744200|mRNA|AK107334|CDS+3'UTR	Os10g0509000|mRNA|AK105809|CDS+3'UTR			Os03g0284400|mRNA|AK069064|CDS+3'UTR
																																		Os03g0726100|mRNA|AK119520|CDS+3'UTR				Os08g0559600|mRNA|AK058527|CDS+3'UTR	Os03g0746800|mRNA|AK101718|CDS+3'UTR						Os03g0577000|mRNA|D38596|CDS+3'UTR	Os05g0212300|mRNA|AK099370|CDS+3'UTR			Os04g0500200|mRNA|AK105358|CDS+3'UTR
																																		Os03g0598800|mRNA|AK104774|CDS+3'UTR				Os03g0758100|mRNA|AF327055|CDS+3'UTR	Os07g0180900|mRNA|AK060963|CDS+3'UTR						Os09g0485900|mRNA|AY323481|CDS+3'UTR	Os01g0810100|mRNA|AK099056|CDS+3'UTR			Os05g0222200|mRNA|AK070374|CDS+3'UTR
																																		Os03g0815400|mRNA|AK104198|CDS+3'UTR				Os07g0661000|mRNA|AK072514|CDS+3'UTR	Os03g0825300|mRNA|BT014687|CDS						Os05g0103200|mRNA|AK061557|CDS+3'UTR	Os10g0394200|COMBINER_EST|CI191448|6			Os03g0726100|mRNA|AK119638|CDS+3'UTR
																																		Os01g0268300|mRNA|AK102391|CDS+3'UTR				Os05g0270000|mRNA|AK072793|CDS+3'UTR	Os03g0349200|mRNA|AK101089|CDS+3'UTR						Os05g0241200|mRNA|AK059788|CDS+3'UTR	Os03g0234200|mRNA|D12629|CDS+3'UTR			Os02g0622300|COMBINER_EST|CI074123|0
																																		Os03g0577000|mRNA|AK061051|CDS+3'UTR				Os09g0294000|mRNA|AK066685|CDS+3'UTR	Os10g0497600|mRNA|AK073182|CDS+3'UTR						Os03g0278900|mRNA|AY224460|CDS	Os01g0593500|COMBINER_EST|CI479785|0			Os05g0476200|mRNA|AK099369|CDS+3'UTR
																																		Os05g0477300|mRNA|AK119683|CDS+3'UTR				Os03g0125000|mRNA|AK059557|CDS+3'UTR	Os02g0328300|mRNA|AK104780|CDS+3'UTR						Os05g0274200|COMBINER_EST|CI394496|0	Os03g0807800|mRNA|AK064984|CDS+3'UTR			Os07g0204900|mRNA|AK062079|CDS+3'UTR
																																		Os08g0175300|mRNA|AK064462|CDS+3'UTR				Os03g0125000|mRNA|AF095708|CDS+3'UTR	Os03g0669100|mRNA|AK063742|CDS+3'UTR						Os06g0115400|mRNA|AK111656|CDS+3'UTR	Os08g0191200|mRNA|AK067808|CDS+3'UTR			Os01g0839300|mRNA|AK064685|CDS+3'UTR
																																		Os05g0346300|mRNA|AK103081|CDS+3'UTR				Os07g0639900|COMBINER_EST|CI513920|0	Os05g0346300|mRNA|AF529175|CDS+3'UTR						Os02g0103900|mRNA|AK059499|CDS+3'UTR	Os02g0284600|mRNA|AK121593|CDS+3'UTR			Os08g0434100|mRNA|AB052843|CDS+3'UTR
																																		Os12g0415800|COMBINER_EST|Os12g0415800|8				Os08g0207000|mRNA|AK058705|CDS+3'UTR	Os03g0408300|COMBINER_EST|CI056327|0						Os04g0497600|mRNA|AK099054|CDS+3'UTR	Os07g0107800|mRNA|AK064359|CDS+3'UTR			Os01g0251100|mRNA|AK101781|CDS+3'UTR
																																		Os01g0286900|mRNA|AK103865|CDS+3'UTR				Os08g0206600|mRNA|AK064336|CDS+3'UTR	Os01g0919900|mRNA|AK060087|CDS+3'UTR						Os01g0902200|mRNA|AK064934|CDS+3'UTR	Os10g0567500|mRNA|AK072336|CDS+3'UTR			Os04g0446500|mRNA|AK073743|5'UTR+CDS
																																		Os03g0792600|mRNA|AK103751|CDS+3'UTR				Os04g0649700|mRNA|AK119579|CDS+3'UTR	Os10g0465800|mRNA|AF093630|CDS+3'UTR						Os03g0710100|mRNA|AK069094|CDS+3'UTR	Os03g0182600|mRNA|AK070905|CDS+3'UTR			Os12g0406200|mRNA|AK071037|CDS+3'UTR
																																		Os05g0477300|mRNA|AK119693|CDS+3'UTR				Os08g0345800|mRNA|AK103906|CDS+3'UTR	Os12g0409000|mRNA|AK101088|CDS+3'UTR						Os01g0270300|mRNA|AK103467|CDS+3'UTR	Os05g0113900|mRNA|AK074018|CDS+3'UTR			Os02g0822600|mRNA|AK071751|CDS+3'UTR
																																		Os01g0282800|mRNA|AK122127|CDS+3'UTR				Os04g0442000|mRNA|AK064925|CDS+3'UTR	Os03g0284400|mRNA|AK061592|CDS+3'UTR						Os05g0430800|mRNA|AK101162|CDS+3'UTR	Os07g0626500|mRNA|AK103267|CDS+3'UTR			Os09g0485900|mRNA|AK064936|CDS+3'UTR
																																		Os02g0699600|mRNA|AK121709|CDS+3'UTR				Os05g0566300|mRNA|AK099641|CDS+3'UTR	Os03g0598800|mRNA|AK066806|CDS+3'UTR						Os09g0558900|mRNA|AK102060|CDS+3'UTR	Os03g0297300|mRNA|AK061276|CDS+3'UTR			Os07g0625800|mRNA|AK103419|CDS+3'UTR
																																		Os05g0212300|mRNA|AK063458|CDS+3'UTR				Os08g0524600|COMBINER_EST|CI430950|0	Os01g0842600|mRNA|AK100245|CDS+3'UTR						Os03g0284400|mRNA|AK069064|CDS+3'UTR	Os10g0545200|mRNA|AK121804|CDS+3'UTR			Os10g0498200|mRNA|AK059733|CDS+3'UTR
																																		Os12g0567700|mRNA|AK104806|CDS+3'UTR				Os04g0459700|mRNA|AK102874|CDS+3'UTR	Os10g0580800|mRNA|AK104666|CDS+3'UTR						Os04g0500200|mRNA|AK105358|CDS+3'UTR	Os05g0438700|mRNA|AK120955|CDS+3'UTR			Os08g0206600|mRNA|AK102764|CDS+3'UTR
																																		Os02g0128800|mRNA|AK104468|CDS+3'UTR				Os02g0830100|mRNA|AK065077|CDS+3'UTR	Os02g0590800|COMBINER_EST|CI394854|0						Os05g0222200|mRNA|AK070374|CDS+3'UTR	Os07g0603700|COMBINER_EST|CI151301|6			Os05g0481100|COMBINER_EST|CI312248|0
																																		Os02g0105900|mRNA|AK103949|CDS+3'UTR				Os07g0613200|COMBINER_EST|CI374209|0	Os08g0116500|mRNA|AK058240|CDS+3'UTR						Os03g0726100|mRNA|AK119638|CDS+3'UTR	Os05g0573700|mRNA|AK065295|CDS+3'UTR			Os01g0856500|mRNA|AK100090|CDS+3'UTR
																																		Os02g0595700|mRNA|AF145053|CDS+3'UTR				Os02g0102700|mRNA|AK061558|CDS+3'UTR	Os10g0483500|mRNA|AK103272|CDS+3'UTR						Os02g0622300|COMBINER_EST|CI074123|0	Os08g0512600|mRNA|D64036|CDS+3'UTR			Os08g0378900|mRNA|AK058590|CDS+3'UTR
																																		Os12g0638100|mRNA|AK059245|CDS+3'UTR				Os01g0100700|mRNA|AK121523|CDS+3'UTR	Os01g0769700|mRNA|AK105465|CDS+3'UTR						Os05g0476200|mRNA|AK099369|CDS+3'UTR	Os01g0679700|mRNA|AK059643|CDS+3'UTR			Os02g0285800|mRNA|AK060415|CDS+3'UTR
																																		Os05g0141400|mRNA|AK071339|CDS+3'UTR				Os02g0606900|mRNA|AK100561|CDS+3'UTR	Os02g0754300|mRNA|AK068621|CDS+3'UTR						Os07g0204900|mRNA|AK062079|CDS+3'UTR	Os01g0317800|mRNA|AK105905|CDS+3'UTR			Os01g0827500|mRNA|AK111814|CDS+3'UTR
																																		Os05g0350500|mRNA|AF020787|CDS+3'UTR				Os01g0231000|mRNA|AK072001|CDS+3'UTR	Os03g0579000|mRNA|AK072995|CDS+3'UTR						Os01g0839300|mRNA|AK064685|CDS+3'UTR	Os02g0794400|mRNA|AK065845|CDS+3'UTR			Os08g0285600|mRNA|AK064847|CDS+3'UTR
																																		Os03g0165400|mRNA|AK102192|CDS+3'UTR				Os03g0238700|mRNA|AK073387|CDS+3'UTR	Os01g0749200|mRNA|AK099041|CDS+3'UTR						Os08g0434100|mRNA|AB052843|CDS+3'UTR	Os04g0501000|COMBINER_EST|AU092760|6			Os10g0573000|mRNA|AK072743|CDS+3'UTR
																																		Os08g0504800|mRNA|AK069460|CDS+3'UTR				Os09g0474300|mRNA|AK073817|CDS+3'UTR	Os09g0294000|mRNA|D78573|CDS+3'UTR						Os01g0251100|mRNA|AK101781|CDS+3'UTR	Os08g0116500|mRNA|D29689|CDS+3'UTR			Os03g0717000|mRNA|AK062249|CDS+3'UTR
																																		Os01g0130400|mRNA|AK063966|CDS+3'UTR				Os03g0726100|mRNA|X91806|CDS+3'UTR	Os04g0550500|mRNA|AK099143|CDS+3'UTR						Os04g0446500|mRNA|AK073743|5'UTR+CDS	Os11g0607200|mRNA|AK111536|CDS+3'UTR			Os05g0566500|mRNA|AK104093|CDS+3'UTR
																																		Os08g0538000|mRNA|AK119836|CDS+3'UTR				Os05g0176000|COMBINER_EST|CI552743|0	Os06g0679500|mRNA|AK063283|CDS+3'UTR						Os12g0406200|mRNA|AK071037|CDS+3'UTR	Os08g0156800|mRNA|AK103424|CDS+3'UTR			Os04g0465100|COMBINER_EST|CI549068|0
																																		Os01g0966300|mRNA|AK073175|CDS+3'UTR				Os03g0646100|mRNA|AK100526|CDS+3'UTR	Os03g0345100|mRNA|AK065579|CDS+3'UTR						Os02g0822600|mRNA|AK071751|CDS+3'UTR	Os05g0509300|mRNA|AK066384|CDS+3'UTR			Os07g0692900|mRNA|AK074007|CDS+3'UTR
																																		Os01g0152900|mRNA|AB075378|CDS+3'UTR				Os10g0564300|mRNA|AK066340|CDS+3'UTR	Os05g0141400|mRNA|AK106875|CDS+3'UTR						Os09g0485900|mRNA|AK064936|CDS+3'UTR	Os06g0562600|mRNA|AK067114|CDS+3'UTR			Os01g0678700|mRNA|AY224529|CDS
																																		Os02g0121300|mRNA|AK061894|CDS+3'UTR				Os01g0577600|COMBINER_EST|CI195026|6	Os03g0214100|mRNA|AF009179|CDS+3'UTR						Os07g0625800|mRNA|AK103419|CDS+3'UTR	Os01g0749200|mRNA|AK119189|CDS+3'UTR			Os01g0856500|mRNA|AK068536|CDS+3'UTR
																																		Os03g0315800|mRNA|AK065115|CDS+3'UTR				Os11g0602500|COMBINER_EST|CI379617|0	Os08g0559600|mRNA|AK058527|CDS+3'UTR						Os10g0498200|mRNA|AK059733|CDS+3'UTR	Os05g0590000|mRNA|AK070159|CDS+3'UTR			Os02g0128800|mRNA|AK111795|CDS+3'UTR
																																		Os03g0452300|mRNA|AK060924|CDS+3'UTR				Os01g0268300|mRNA|AK058666|CDS+3'UTR	Os07g0661000|mRNA|AK072514|CDS+3'UTR						Os08g0206600|mRNA|AK102764|CDS+3'UTR	Os01g0896800|mRNA|AK104693|CDS+3'UTR			Os02g0105900|mRNA|Y15009|CDS+3'UTR
																																		Os03g0200500|mRNA|AK104243|CDS+3'UTR				Os10g0563500|mRNA|AK101930|5'UTR+CDS	Os11g0143200|COMBINER_EST|CI415395|0						Os05g0481100|COMBINER_EST|CI312248|0	Os01g0191800|mRNA|AK102360|CDS+3'UTR			Os03g0347200|mRNA|AY017415|CDS+3'UTR
																																		Os04g0649700|mRNA|AK059352|CDS+3'UTR				Os11g0150700|COMBINER_EST|CI198681|6	Os05g0270000|mRNA|AK072793|CDS+3'UTR						Os01g0856500|mRNA|AK100090|CDS+3'UTR	Os12g0560700|mRNA|AK073411|CDS+3'UTR			Os01g0296000|mRNA|AK102480|CDS+3'UTR
																																		Os02g0817600|mRNA|AK069892|CDS+3'UTR				Os01g0618900|mRNA|AK099329|CDS+3'UTR	Os09g0294000|mRNA|AK066685|CDS+3'UTR						Os08g0378900|mRNA|AK058590|CDS+3'UTR	Os05g0207300|mRNA|AF022736|CDS+3'UTR			Os10g0509000|mRNA|AK105809|CDS+3'UTR
																																		Os08g0345800|mRNA|AK058551|CDS+3'UTR				Os01g0199900|mRNA|AK068172|CDS+3'UTR	Os03g0125000|mRNA|AK059557|CDS+3'UTR						Os02g0285800|mRNA|AK060415|CDS+3'UTR	Os03g0343500|mRNA|AB117995|CDS+3'UTR			Os04g0488100|mRNA|AK073406|CDS+3'UTR
																																		Os01g0927000|mRNA|AK106700|CDS+3'UTR				Os09g0497700|mRNA|AK101485|CDS+3'UTR	Os03g0125000|mRNA|AF095708|CDS+3'UTR						Os01g0827500|mRNA|AK111814|CDS+3'UTR	Os05g0557800|mRNA|AK068460|CDS+3'UTR			Os12g0114500|mRNA|AK073466|CDS+3'UTR
																																		Os11g0168200|mRNA|AK101469|CDS+3'UTR				Os10g0466200|mRNA|AK063749|CDS+3'UTR	Os07g0639900|COMBINER_EST|CI513920|0						Os08g0285600|mRNA|AK064847|CDS+3'UTR	Os03g0337800|mRNA|D29721|CDS+3'UTR			Os01g0810100|mRNA|AK099056|CDS+3'UTR
																																		Os01g0749200|mRNA|AK072760|CDS+3'UTR				Os03g0721900|COMBINER_EST|CI237672|6	Os08g0207000|mRNA|AK058705|CDS+3'UTR						Os10g0573000|mRNA|AK072743|CDS+3'UTR	Os11g0216900|mRNA|AK100869|CDS+3'UTR			Os10g0394200|COMBINER_EST|CI191448|6
																																		Os05g0540100|mRNA|AK103819|CDS+3'UTR				Os12g0438000|mRNA|AK071511|CDS+3'UTR	Os08g0206600|mRNA|AK064336|CDS+3'UTR						Os03g0717000|mRNA|AK062249|CDS+3'UTR	Os08g0490900|COMBINER_EST|AU097672|6			Os01g0856500|mRNA|AK103981|CDS+3'UTR
																																		Os11g0311300|mRNA|AK073252|CDS+3'UTR				Os07g0450000|mRNA|AK063789|CDS+3'UTR	Os04g0649700|mRNA|AK119579|CDS+3'UTR						Os05g0566500|mRNA|AK104093|CDS+3'UTR	Os08g0565700|mRNA|AK067640|CDS+3'UTR			Os03g0234200|mRNA|D12629|CDS+3'UTR
																																		Os03g0265400|mRNA|AK061468|CDS+3'UTR				Os01g0100700|mRNA|AK059844|CDS+3'UTR	Os08g0345800|mRNA|AK103906|CDS+3'UTR						Os04g0465100|COMBINER_EST|CI549068|0	Os02g0440000|mRNA|AK062153|CDS+3'UTR			Os04g0528300|mRNA|AK064945|CDS+3'UTR
																																		Os02g0121300|mRNA|L29470|CDS+3'UTR				Os08g0130500|mRNA|D21130|CDS+3'UTR	Os04g0442000|mRNA|AK064925|CDS+3'UTR						Os07g0692900|mRNA|AK074007|CDS+3'UTR	Os08g0547900|mRNA|AK103567|CDS+3'UTR			Os01g0593500|COMBINER_EST|CI479785|0
																																		Os02g0771700|mRNA|AK102185|CDS+3'UTR				Os01g0618900|mRNA|AK058453|CDS+3'UTR	Os05g0566300|mRNA|AK099641|CDS+3'UTR						Os01g0678700|mRNA|AY224529|CDS	Os09g0395600|mRNA|AK122079|CDS+3'UTR			Os03g0807800|mRNA|AK064984|CDS+3'UTR
																																		Os04g0497600|mRNA|AK059415|CDS+3'UTR				Os01g0769200|mRNA|AK070376|CDS+3'UTR	Os02g0769200|mRNA|AK106777|CDS+3'UTR						Os01g0856500|mRNA|AK068536|CDS+3'UTR	Os02g0128800|mRNA|AK111954|CDS+3'UTR			Os08g0191200|mRNA|AK067808|CDS+3'UTR
																																		Os12g0176500|mRNA|AK103718|CDS+3'UTR				Os01g0133900|COMBINER_EST|CI191168|6	Os08g0524600|COMBINER_EST|CI430950|0						Os02g0128800|mRNA|AK111795|CDS+3'UTR	Os11g0602600|mRNA|AK104660|CDS+3'UTR			Os02g0284600|mRNA|AK121593|CDS+3'UTR
																																		Os03g0833800|mRNA|AK066209|CDS+3'UTR				Os09g0246200|mRNA|AK059162|5'UTR+CDS	Os04g0459700|mRNA|AK102874|CDS+3'UTR						Os02g0105900|mRNA|Y15009|CDS+3'UTR	Os03g0347200|mRNA|AK058969|CDS+3'UTR			Os07g0107800|mRNA|AK064359|CDS+3'UTR
																																		Os01g0684800|mRNA|AK073525|CDS+3'UTR				Os03g0824100|mRNA|AK065308|CDS+3'UTR	Os02g0830100|mRNA|AK065077|CDS+3'UTR						Os03g0347200|mRNA|AY017415|CDS+3'UTR	Os03g0726100|mRNA|AK102194|CDS+3'UTR			Os10g0567500|mRNA|AK072336|CDS+3'UTR
																																		Os03g0815400|mRNA|AK067057|CDS+3'UTR				Os08g0175300|mRNA|AB047689|CDS+3'UTR	Os07g0613200|COMBINER_EST|CI374209|0						Os01g0296000|mRNA|AK102480|CDS+3'UTR	Os02g0489400|mRNA|AK102402|CDS+3'UTR			Os03g0182600|mRNA|AK070905|CDS+3'UTR
																																		Os02g0287000|mRNA|AK099131|CDS+3'UTR				Os03g0294800|mRNA|AK061955|CDS+3'UTR	Os02g0102700|mRNA|AK061558|CDS+3'UTR						Os03g0719800|mRNA|AB109891|CDS+3'UTR	Os11g0127900|mRNA|AK059550|CDS+3'UTR			Os05g0113900|mRNA|AK074018|CDS+3'UTR
																																		Os01g0901200|mRNA|AK103365|CDS+3'UTR				Os07g0622100|mRNA|AK069465|CDS+3'UTR	Os01g0100700|mRNA|AK121523|CDS+3'UTR						Os10g0509000|mRNA|AK105809|CDS+3'UTR	Os03g0579300|COMBINER_EST|AU092603|6			Os07g0626500|mRNA|AK103267|CDS+3'UTR
																																		Os02g0121300|mRNA|AF263544|CDS+3'UTR				Os09g0395600|mRNA|AK060495|CDS+3'UTR	Os02g0606900|mRNA|AK100561|CDS+3'UTR						Os04g0488100|mRNA|AK073406|CDS+3'UTR	Os10g0389800|mRNA|AK111516|CDS+3'UTR			Os03g0297300|mRNA|AK061276|CDS+3'UTR
																																		Os07g0647900|mRNA|AK063527|CDS+3'UTR				Os04g0637400|mRNA|AK065360|CDS+3'UTR	Os01g0231000|mRNA|AK072001|CDS+3'UTR						Os12g0114500|mRNA|AK073466|CDS+3'UTR	Os07g0477000|mRNA|AK059952|CDS+3'UTR			Os05g0438700|mRNA|AK120955|CDS+3'UTR
																																		Os07g0180900|mRNA|AK104504|CDS+3'UTR				Os07g0616200|mRNA|AK067275|CDS+3'UTR	Os09g0474300|mRNA|AK073817|CDS+3'UTR						Os01g0810100|mRNA|AK099056|CDS+3'UTR	Os06g0543400|mRNA|AK065374|CDS+3'UTR			Os07g0603700|COMBINER_EST|CI151301|6
																																		Os03g0265400|mRNA|AK120527|CDS+3'UTR				Os07g0660400|mRNA|AK065105|CDS+3'UTR	Os03g0726100|mRNA|X91806|CDS+3'UTR						Os10g0394200|COMBINER_EST|CI191448|6	Os01g0191100|mRNA|AK058815|CDS+3'UTR			Os06g0610500|mRNA|AK109906|CDS+3'UTR
																																		Os10g0568200|mRNA|AK106739|CDS+3'UTR				Os11g0136800|mRNA|AK063731|CDS+3'UTR	Os05g0176000|COMBINER_EST|CI552743|0						Os01g0856500|mRNA|AK103981|CDS+3'UTR	Os01g0951200|mRNA|AF210324|CDS+3'UTR			Os05g0573700|mRNA|AK065295|CDS+3'UTR
																																		Os04g0689400|mRNA|AK102046|CDS+3'UTR				Os02g0830100|mRNA|AK103668|CDS+3'UTR	Os03g0646100|mRNA|AK100526|CDS+3'UTR						Os03g0234200|mRNA|D12629|CDS+3'UTR	Os09g0294000|mRNA|AK068391|CDS+3'UTR			Os08g0512600|mRNA|D64036|CDS+3'UTR
																																		Os06g0683200|mRNA|AK060024|CDS+3'UTR				Os05g0346300|mRNA|AK104191|CDS+3'UTR	Os09g0567300|mRNA|AK060775|CDS+3'UTR						Os04g0528300|mRNA|AK064945|CDS+3'UTR	Os10g0189100|mRNA|AK064893|CDS+3'UTR			Os01g0679700|mRNA|AK059643|CDS+3'UTR
																																		Os05g0194600|mRNA|AK059566|CDS+3'UTR				Os07g0529700|mRNA|AK073731|CDS+3'UTR	Os10g0564300|mRNA|AK066340|CDS+3'UTR						Os01g0593500|COMBINER_EST|CI479785|0	Os07g0109500|mRNA|AK103048|CDS+3'UTR			Os01g0317800|mRNA|AK105905|CDS+3'UTR
																																		Os02g0717800|mRNA|AJ417520|UTR				Os09g0433600|mRNA|AK058686|CDS+3'UTR	Os01g0577600|COMBINER_EST|CI195026|6						Os03g0807800|mRNA|AK064984|CDS+3'UTR	Os03g0746800|mRNA|AK101718|CDS+3'UTR			Os05g0353400|mRNA|AB011270|CDS+3'UTR
																																		Os01g0223600|mRNA|AK110821|CDS+3'UTR				Os02g0302700|mRNA|AK060537|CDS+3'UTR	Os11g0602500|COMBINER_EST|CI379617|0						Os08g0191200|mRNA|AK067808|CDS+3'UTR	Os07g0180900|mRNA|AK060963|CDS+3'UTR			Os02g0794400|mRNA|AK065845|CDS+3'UTR
																																		Os02g0259600|mRNA|AK104384|CDS+3'UTR				Os03g0619400|COMBINER_EST|CI044273|3	Os01g0268300|mRNA|AK058666|CDS+3'UTR						Os02g0284600|mRNA|AK121593|CDS+3'UTR	Os03g0825300|mRNA|BT014687|CDS			Os11g0580800|mRNA|AK059555|CDS+3'UTR
																																		Os07g0139600|mRNA|AK103216|CDS+3'UTR				Os08g0452100|COMBINER_EST|CI043104|0	Os10g0563500|mRNA|AK101930|5'UTR+CDS						Os07g0107800|mRNA|AK064359|CDS+3'UTR	Os03g0349200|mRNA|AK101089|CDS+3'UTR			Os04g0501000|COMBINER_EST|AU092760|6
																																		Os12g0567700|mRNA|AK070647|CDS+3'UTR				Os01g0815800|mRNA|AK058612|CDS+3'UTR	Os11g0150700|COMBINER_EST|CI198681|6						Os10g0567500|mRNA|AK072336|CDS+3'UTR	Os10g0497600|mRNA|AK073182|CDS+3'UTR			Os08g0116500|mRNA|D29689|CDS+3'UTR
																																		Os08g0175300|mRNA|AK103236|CDS+3'UTR				Os02g0105900|mRNA|D21302|CDS	Os01g0199900|mRNA|AK068172|CDS+3'UTR						Os03g0182600|mRNA|AK070905|CDS+3'UTR	Os02g0328300|mRNA|AK104780|CDS+3'UTR			Os02g0323000|mRNA|AK064221|CDS+3'UTR
																																		Os05g0554100|mRNA|AK101756|CDS+3'UTR				Os08g0442700|mRNA|AK111772|CDS+3'UTR	Os09g0497700|mRNA|AK101485|CDS+3'UTR						Os05g0113900|mRNA|AK074018|CDS+3'UTR	Os03g0669100|mRNA|AK063742|CDS+3'UTR			Os11g0607200|mRNA|AK111536|CDS+3'UTR
																																		Os03g0843400|mRNA|AK099076|CDS+3'UTR				Os08g0564700|COMBINER_EST|CI191303|6	Os10g0466200|mRNA|AK063749|CDS+3'UTR						Os07g0626500|mRNA|AK103267|CDS+3'UTR	Os05g0346300|mRNA|AF529175|CDS+3'UTR			Os08g0156800|mRNA|AK103424|CDS+3'UTR
																																		Os03g0856100|mRNA|AK067137|CDS+3'UTR				Os07g0420700|COMBINER_EST|CI221046|6	Os03g0721900|COMBINER_EST|CI237672|6						Os03g0297300|mRNA|AK061276|CDS+3'UTR	Os03g0408300|COMBINER_EST|CI056327|0			Os06g0556200|mRNA|AK071510|CDS+3'UTR
																																		Os11g0168200|mRNA|AK073392|CDS+3'UTR				Os07g0229700|mRNA|AK103353|CDS+3'UTR	Os12g0438000|mRNA|AK071511|CDS+3'UTR						Os05g0438700|mRNA|AK120955|CDS+3'UTR	Os01g0919900|mRNA|AK060087|CDS+3'UTR			Os05g0509300|mRNA|AK066384|CDS+3'UTR
																																		Os02g0817600|mRNA|AK104501|CDS+3'UTR				Os12g0541500|mRNA|AK069200|CDS+3'UTR	Os07g0450000|mRNA|AK063789|CDS+3'UTR						Os07g0603700|COMBINER_EST|CI151301|6	Os10g0465800|mRNA|AF093630|CDS+3'UTR			Os06g0562600|mRNA|AK067114|CDS+3'UTR
																																		Os08g0113200|mRNA|AB118000|CDS+3'UTR				Os03g0726100|mRNA|AK119520|CDS+3'UTR	Os01g0100700|mRNA|AK059844|CDS+3'UTR						Os06g0610500|mRNA|AK109906|CDS+3'UTR	Os12g0409000|mRNA|AK101088|CDS+3'UTR			Os01g0749200|mRNA|AK119189|CDS+3'UTR
																																		Os08g0487800|mRNA|AK122102|CDS+3'UTR				Os03g0598800|mRNA|AK104774|CDS+3'UTR	Os08g0130500|mRNA|D21130|CDS+3'UTR						Os05g0573700|mRNA|AK065295|CDS+3'UTR	Os03g0284400|mRNA|AK061592|CDS+3'UTR			Os05g0590000|mRNA|AK070159|CDS+3'UTR
																																		Os04g0605900|mRNA|AK073472|CDS+3'UTR				Os03g0815400|mRNA|AK104198|CDS+3'UTR	Os01g0769200|mRNA|AK070376|CDS+3'UTR						Os08g0512600|mRNA|D64036|CDS+3'UTR	Os03g0598800|mRNA|AK066806|CDS+3'UTR			Os01g0896800|mRNA|AK104693|CDS+3'UTR
																																		Os05g0540100|mRNA|AB021666|CDS+3'UTR				Os01g0268300|mRNA|AK102391|CDS+3'UTR	Os01g0133900|COMBINER_EST|CI191168|6						Os01g0679700|mRNA|AK059643|CDS+3'UTR	Os06g0367100|mRNA|AK066930|CDS+3'UTR			Os01g0191800|mRNA|AK102360|CDS+3'UTR
																																		Os10g0493600|mRNA|AF251064|5'UTR+CDS				Os03g0577000|mRNA|AK061051|CDS+3'UTR	Os09g0246200|mRNA|AK059162|5'UTR+CDS						Os01g0317800|mRNA|AK105905|CDS+3'UTR	Os01g0842600|mRNA|AK100245|CDS+3'UTR			Os12g0560700|mRNA|AK073411|CDS+3'UTR
																																		Os03g0717000|mRNA|Y07748|CDS+3'UTR				Os02g0135700|mRNA|AK100570|CDS+3'UTR	Os03g0824100|mRNA|AK065308|CDS+3'UTR						Os05g0353400|mRNA|AB011270|CDS+3'UTR	Os10g0580800|mRNA|AK104666|CDS+3'UTR			Os05g0207300|mRNA|AF022736|CDS+3'UTR
																																		Os01g0749200|mRNA|AK104146|CDS+3'UTR				Os05g0477300|mRNA|AK119683|CDS+3'UTR	Os08g0175300|mRNA|AB047689|CDS+3'UTR						Os02g0794400|mRNA|AK065845|CDS+3'UTR	Os02g0590800|COMBINER_EST|CI394854|0			Os03g0343500|mRNA|AB117995|CDS+3'UTR
																																		Os06g0636600|mRNA|AK119586|CDS+3'UTR				Os08g0175300|mRNA|AK064462|CDS+3'UTR	Os03g0294800|mRNA|AK061955|CDS+3'UTR						Os11g0580800|mRNA|AK059555|CDS+3'UTR	Os02g0771700|mRNA|AK058571|CDS+3'UTR			Os05g0557800|mRNA|AK068460|CDS+3'UTR
																																		Os05g0355500|mRNA|AK105054|CDS+3'UTR				Os05g0346300|mRNA|AK103081|CDS+3'UTR	Os07g0622100|mRNA|AK069465|CDS+3'UTR						Os04g0501000|COMBINER_EST|AU092760|6	Os08g0116500|mRNA|AK058240|CDS+3'UTR			Os03g0337800|mRNA|D29721|CDS+3'UTR
																																		Os04g0253000|mRNA|AK073668|CDS+3'UTR				Os12g0415800|COMBINER_EST|Os12g0415800|8	Os04g0637400|mRNA|AK065360|CDS+3'UTR						Os08g0116500|mRNA|D29689|CDS+3'UTR	Os10g0483500|mRNA|AK103272|CDS+3'UTR			Os04g0528300|mRNA|AK058387|CDS+3'UTR
																																		Os09g0464400|COMBINER_EST|Os09g0464400|8				Os01g0286900|mRNA|AK103865|CDS+3'UTR	Os07g0616200|mRNA|AK067275|CDS+3'UTR						Os02g0323000|mRNA|AK064221|CDS+3'UTR	Os01g0769700|mRNA|AK105465|CDS+3'UTR			Os11g0216900|mRNA|AK100869|CDS+3'UTR
																																		Os05g0346300|mRNA|AK061627|CDS+3'UTR				Os03g0792600|mRNA|AK103751|CDS+3'UTR	Os01g0357100|mRNA|AK103604|CDS+3'UTR						Os11g0607200|mRNA|AK111536|CDS+3'UTR	Os02g0754300|mRNA|AK068621|CDS+3'UTR			Os08g0490900|COMBINER_EST|AU097672|6
																																		Os05g0443800|mRNA|AK106590|CDS+3'UTR				Os02g0714600|mRNA|AK104867|CDS+3'UTR	Os03g0811100|mRNA|AK061963|CDS+3'UTR						Os08g0156800|mRNA|AK103424|CDS+3'UTR	Os03g0579000|mRNA|AK072995|CDS+3'UTR			Os08g0565700|mRNA|AK067640|CDS+3'UTR
																																		Os04g0610500|mRNA|AK066289|CDS+3'UTR				Os05g0477300|mRNA|AK119693|CDS+3'UTR	Os07g0660400|mRNA|AK065105|CDS+3'UTR						Os06g0556200|mRNA|AK071510|CDS+3'UTR	Os08g0473600|mRNA|AK106526|CDS+3'UTR			Os03g0349000|mRNA|AK099999|CDS+3'UTR
																																		Os01g0739700|mRNA|AK063960|CDS+3'UTR				Os01g0282800|mRNA|AK122127|CDS+3'UTR	Os11g0136800|mRNA|AK063731|CDS+3'UTR						Os05g0509300|mRNA|AK066384|CDS+3'UTR	Os01g0749200|mRNA|AK099041|CDS+3'UTR			Os02g0440000|mRNA|AK062153|CDS+3'UTR
																																		Os08g0116500|mRNA|AK060433|UTR				Os02g0699600|mRNA|AK121709|CDS+3'UTR	Os02g0830100|mRNA|AK103668|CDS+3'UTR						Os06g0562600|mRNA|AK067114|CDS+3'UTR	Os09g0294000|mRNA|D78573|CDS+3'UTR			Os08g0547900|mRNA|AK103567|CDS+3'UTR
																																		Os02g0595700|mRNA|AK066858|CDS+3'UTR				Os05g0212300|mRNA|AK063458|CDS+3'UTR	Os05g0346300|mRNA|AK104191|CDS+3'UTR						Os01g0749200|mRNA|AK119189|CDS+3'UTR	Os04g0550500|mRNA|AK099143|CDS+3'UTR			Os02g0128800|mRNA|AK111954|CDS+3'UTR
																																		Os11g0186400|mRNA|AB037899|CDS+3'UTR				Os12g0567700|mRNA|AK104806|CDS+3'UTR	Os09g0433600|mRNA|AK058686|CDS+3'UTR						Os05g0590000|mRNA|AK070159|CDS+3'UTR	Os06g0679500|mRNA|AK063283|CDS+3'UTR			Os11g0602600|mRNA|AK104660|CDS+3'UTR
																																		Os10g0574500|COMBINER_EST|CI279708|6				Os02g0128800|mRNA|AK104468|CDS+3'UTR	Os09g0548200|mRNA|AK060664|CDS+3'UTR						Os01g0896800|mRNA|AK104693|CDS+3'UTR	Os03g0345100|mRNA|AK065579|CDS+3'UTR			Os03g0347200|mRNA|AK058969|CDS+3'UTR
																																		Os07g0619800|mRNA|AK119196|CDS+3'UTR				Os02g0105900|mRNA|AK103949|CDS+3'UTR	Os02g0302700|mRNA|AK060537|CDS+3'UTR						Os01g0191800|mRNA|AK102360|CDS+3'UTR	Os05g0141400|mRNA|AK106875|CDS+3'UTR			Os03g0726100|mRNA|AK102194|CDS+3'UTR
																																		Os01g0815800|mRNA|AB118010|CDS+3'UTR				Os02g0595700|mRNA|AF145053|CDS+3'UTR	Os03g0619400|COMBINER_EST|CI044273|3						Os12g0560700|mRNA|AK073411|CDS+3'UTR	Os03g0214100|mRNA|AF009179|CDS+3'UTR			Os02g0489400|mRNA|AK102402|CDS+3'UTR
																																		Os04g0605900|mRNA|D29720|CDS+3'UTR				Os12g0638100|mRNA|AK059245|CDS+3'UTR	Os08g0452100|COMBINER_EST|CI043104|0						Os05g0207300|mRNA|AF022736|CDS+3'UTR	Os08g0559600|mRNA|AK058527|CDS+3'UTR			Os11g0127900|mRNA|AK059550|CDS+3'UTR
																																		Os02g0105900|mRNA|AK061776|CDS+3'UTR				Os05g0141400|mRNA|AK071339|CDS+3'UTR	Os01g0815800|mRNA|AK058612|CDS+3'UTR						Os03g0343500|mRNA|AB117995|CDS+3'UTR	Os03g0758100|mRNA|AF327055|CDS+3'UTR			Os04g0528300|mRNA|AK070486|CDS+3'UTR
																																		Os06g0131500|mRNA|AK105303|CDS+3'UTR				Os05g0350500|mRNA|AF020787|CDS+3'UTR	Os02g0105900|mRNA|D21302|CDS						Os05g0557800|mRNA|AK068460|CDS+3'UTR	Os07g0661000|mRNA|AK072514|CDS+3'UTR			Os03g0579300|COMBINER_EST|AU092603|6
																																		Os03g0125000|mRNA|AK104137|CDS+3'UTR				Os03g0165400|mRNA|AK102192|CDS+3'UTR	Os08g0442700|mRNA|AK111772|CDS+3'UTR						Os03g0337800|mRNA|D29721|CDS+3'UTR	Os11g0143200|COMBINER_EST|CI415395|0			Os05g0345100|COMBINER_EST|CI442664|4
																																		Os08g0114200|mRNA|AK106851|CDS+3'UTR				Os08g0504800|mRNA|AK069460|CDS+3'UTR	Os08g0564700|COMBINER_EST|CI191303|6						Os04g0528300|mRNA|AK058387|CDS+3'UTR	Os05g0270000|mRNA|AK072793|CDS+3'UTR			Os04g0685100|mRNA|AK065262|CDS+3'UTR
																																		Os10g0104900|mRNA|AK112062|CDS+3'UTR				Os01g0130400|mRNA|AK063966|CDS+3'UTR	Os07g0229700|mRNA|AK103353|CDS+3'UTR						Os11g0216900|mRNA|AK100869|CDS+3'UTR	Os09g0294000|mRNA|AK066685|CDS+3'UTR			Os10g0389800|mRNA|AK111516|CDS+3'UTR
																																		Os06g0367100|mRNA|AK061965|CDS+3'UTR				Os08g0538000|mRNA|AK119836|CDS+3'UTR	Os12g0541500|mRNA|AK069200|CDS+3'UTR						Os08g0490900|COMBINER_EST|AU097672|6	Os03g0125000|mRNA|AK059557|CDS+3'UTR			Os10g0471700|mRNA|AK073804|CDS+3'UTR
																																		Os05g0235800|mRNA|AK102937|CDS+3'UTR				Os01g0966300|mRNA|AK073175|CDS+3'UTR	Os03g0726100|mRNA|AK119520|CDS+3'UTR						Os08g0565700|mRNA|AK067640|CDS+3'UTR	Os03g0125000|mRNA|AF095708|CDS+3'UTR			Os07g0477000|mRNA|AK059952|CDS+3'UTR
																																		Os07g0109500|mRNA|AK063806|CDS+3'UTR				Os01g0102600|mRNA|AK064812|CDS+3'UTR	Os03g0598800|mRNA|AK104774|CDS+3'UTR						Os03g0349000|mRNA|AK099999|CDS+3'UTR	Os07g0639900|COMBINER_EST|CI513920|0			Os06g0543400|mRNA|AK065374|CDS+3'UTR
																																		Os03g0219900|mRNA|AK066527|CDS+3'UTR				Os01g0152900|mRNA|AB075378|CDS+3'UTR	Os03g0815400|mRNA|AK104198|CDS+3'UTR						Os02g0440000|mRNA|AK062153|CDS+3'UTR	Os08g0207000|mRNA|AK058705|CDS+3'UTR			Os01g0191100|mRNA|AK058815|CDS+3'UTR
																																		Os05g0388500|mRNA|AK104689|CDS+3'UTR				Os02g0121300|mRNA|AK061894|CDS+3'UTR	Os01g0268300|mRNA|AK102391|CDS+3'UTR						Os08g0547900|mRNA|AK103567|CDS+3'UTR	Os08g0206600|mRNA|AK064336|CDS+3'UTR			Os01g0951200|mRNA|AF210324|CDS+3'UTR
																																		Os03g0154700|mRNA|AK061350|CDS+3'UTR				Os03g0315800|mRNA|AK065115|CDS+3'UTR	Os03g0577000|mRNA|AK061051|CDS+3'UTR						Os02g0128800|mRNA|AK111954|CDS+3'UTR	Os04g0649700|mRNA|AK119579|CDS+3'UTR			Os09g0294000|mRNA|AK068391|CDS+3'UTR
																																						Os03g0452300|mRNA|AK060924|CDS+3'UTR	Os02g0135700|mRNA|AK100570|CDS+3'UTR						Os11g0602600|mRNA|AK104660|CDS+3'UTR	Os08g0345800|mRNA|AK103906|CDS+3'UTR			Os01g0229400|mRNA|AB029508|CDS+3'UTR
																																						Os03g0200500|mRNA|AK104243|CDS+3'UTR	Os05g0477300|mRNA|AK119683|CDS+3'UTR						Os03g0347200|mRNA|AK058969|CDS+3'UTR	Os04g0442000|mRNA|AK064925|CDS+3'UTR			Os08g0450100|mRNA|AK058651|CDS+3'UTR
																																						Os04g0649700|mRNA|AK059352|CDS+3'UTR	Os08g0175300|mRNA|AK064462|CDS+3'UTR						Os03g0726100|mRNA|AK102194|CDS+3'UTR	Os05g0566300|mRNA|AK099641|CDS+3'UTR			Os07g0109500|mRNA|AK103048|CDS+3'UTR
																																						Os02g0817600|mRNA|AK069892|CDS+3'UTR	Os05g0346300|mRNA|AK103081|CDS+3'UTR						Os02g0489400|mRNA|AK102402|CDS+3'UTR	Os02g0769200|mRNA|AK106777|CDS+3'UTR			Os03g0746800|mRNA|AK101718|CDS+3'UTR
																																						Os08g0345800|mRNA|AK058551|CDS+3'UTR	Os12g0415800|COMBINER_EST|Os12g0415800|8						Os11g0127900|mRNA|AK059550|CDS+3'UTR	Os08g0524600|COMBINER_EST|CI430950|0			Os07g0180900|mRNA|AK060963|CDS+3'UTR
																																						Os01g0927000|mRNA|AK106700|CDS+3'UTR	Os01g0286900|mRNA|AK103865|CDS+3'UTR						Os04g0528300|mRNA|AK070486|CDS+3'UTR	Os04g0459700|mRNA|AK102874|CDS+3'UTR			Os03g0825300|mRNA|BT014687|CDS
																																						Os11g0168200|mRNA|AK101469|CDS+3'UTR	Os03g0792600|mRNA|AK103751|CDS+3'UTR						Os03g0579300|COMBINER_EST|AU092603|6	Os02g0830100|mRNA|AK065077|CDS+3'UTR			Os03g0349200|mRNA|AK101089|CDS+3'UTR
																																						Os01g0749200|mRNA|AK072760|CDS+3'UTR	Os02g0714600|mRNA|AK104867|CDS+3'UTR						Os05g0555100|mRNA|AK069462|CDS+3'UTR	Os07g0613200|COMBINER_EST|CI374209|0			Os10g0497600|mRNA|AK073182|CDS+3'UTR
																																						Os05g0540100|mRNA|AK103819|CDS+3'UTR	Os05g0477300|mRNA|AK119693|CDS+3'UTR						Os05g0345100|COMBINER_EST|CI442664|4	Os02g0102700|mRNA|AK061558|CDS+3'UTR			Os02g0328300|mRNA|AK104780|CDS+3'UTR
																																						Os11g0311300|mRNA|AK073252|CDS+3'UTR	Os01g0282800|mRNA|AK122127|CDS+3'UTR						Os04g0685100|mRNA|AK065262|CDS+3'UTR	Os01g0100700|mRNA|AK121523|CDS+3'UTR			Os03g0669100|mRNA|AK063742|CDS+3'UTR
																																						Os03g0265400|mRNA|AK061468|CDS+3'UTR	Os05g0150800|mRNA|AK060882|CDS+3'UTR						Os10g0389800|mRNA|AK111516|CDS+3'UTR	Os02g0606900|mRNA|AK100561|CDS+3'UTR			Os05g0346300|mRNA|AF529175|CDS+3'UTR
																																						Os02g0121300|mRNA|L29470|CDS+3'UTR	Os02g0699600|mRNA|AK121709|CDS+3'UTR						Os10g0471700|mRNA|AK073804|CDS+3'UTR	Os01g0231000|mRNA|AK072001|CDS+3'UTR			Os03g0408300|COMBINER_EST|CI056327|0
																																						Os02g0771700|mRNA|AK102185|CDS+3'UTR	Os12g0567700|mRNA|AK104806|CDS+3'UTR						Os07g0477000|mRNA|AK059952|CDS+3'UTR	Os03g0238700|mRNA|AK073387|CDS+3'UTR			Os01g0919900|mRNA|AK060087|CDS+3'UTR
																																						Os04g0497600|mRNA|AK059415|CDS+3'UTR	Os03g0758500|mRNA|AK102002|CDS+3'UTR						Os06g0543400|mRNA|AK065374|CDS+3'UTR	Os09g0474300|mRNA|AK073817|CDS+3'UTR			Os10g0465800|mRNA|AF093630|CDS+3'UTR
																																						Os12g0176500|mRNA|AK103718|CDS+3'UTR	Os03g0563300|mRNA|AK060389|CDS+3'UTR						Os01g0191100|mRNA|AK058815|CDS+3'UTR	Os03g0726100|mRNA|X91806|CDS+3'UTR			Os12g0409000|mRNA|AK101088|CDS+3'UTR
																																						Os03g0833800|mRNA|AK066209|CDS+3'UTR	Os02g0128800|mRNA|AK104468|CDS+3'UTR						Os01g0951200|mRNA|AF210324|CDS+3'UTR	Os05g0176000|COMBINER_EST|CI552743|0			Os03g0284400|mRNA|AK061592|CDS+3'UTR
																																						Os01g0684800|mRNA|AK073525|CDS+3'UTR	Os02g0105900|mRNA|AK103949|CDS+3'UTR						Os09g0294000|mRNA|AK068391|CDS+3'UTR	Os03g0646100|mRNA|AK100526|CDS+3'UTR			Os03g0598800|mRNA|AK066806|CDS+3'UTR
																																						Os03g0815400|mRNA|AK067057|CDS+3'UTR	Os02g0595700|mRNA|AF145053|CDS+3'UTR						Os01g0229400|mRNA|AB029508|CDS+3'UTR	Os09g0567300|mRNA|AK060775|CDS+3'UTR			Os03g0213800|mRNA|AY224505|CDS
																																						Os02g0287000|mRNA|AK099131|CDS+3'UTR	Os12g0638100|mRNA|AK059245|CDS+3'UTR						Os08g0450100|mRNA|AK058651|CDS+3'UTR	Os10g0564300|mRNA|AK066340|CDS+3'UTR			Os01g0842600|mRNA|AK100245|CDS+3'UTR
																																						Os01g0901200|mRNA|AK103365|CDS+3'UTR	Os05g0141400|mRNA|AK071339|CDS+3'UTR						Os07g0109500|mRNA|AK103048|CDS+3'UTR	Os01g0577600|COMBINER_EST|CI195026|6			Os10g0580800|mRNA|AK104666|CDS+3'UTR
																																						Os03g0174500|mRNA|AK066881|CDS+3'UTR	Os05g0350500|mRNA|AF020787|CDS+3'UTR						Os03g0746800|mRNA|AK101718|CDS+3'UTR	Os11g0602500|COMBINER_EST|CI379617|0			Os02g0590800|COMBINER_EST|CI394854|0
																																						Os02g0121300|mRNA|AF263544|CDS+3'UTR	Os08g0504800|mRNA|AK069460|CDS+3'UTR						Os07g0180900|mRNA|AK060963|CDS+3'UTR	Os01g0268300|mRNA|AK058666|CDS+3'UTR			Os08g0116500|mRNA|AK058240|CDS+3'UTR
																																						Os07g0647900|mRNA|AK063527|CDS+3'UTR	Os08g0538000|mRNA|AK119836|CDS+3'UTR						Os01g0151200|mRNA|AK120558|CDS+3'UTR	Os10g0563500|mRNA|AK101930|5'UTR+CDS			Os10g0483500|mRNA|AK103272|CDS+3'UTR
																																						Os07g0180900|mRNA|AK104504|CDS+3'UTR	Os03g0121300|mRNA|AK064633|CDS+3'UTR						Os03g0825300|mRNA|BT014687|CDS	Os11g0150700|COMBINER_EST|CI198681|6			Os01g0769700|mRNA|AK105465|CDS+3'UTR
																																						Os03g0265400|mRNA|AK120527|CDS+3'UTR	Os01g0966300|mRNA|AK073175|CDS+3'UTR						Os03g0349200|mRNA|AK101089|CDS+3'UTR	Os01g0618900|mRNA|AK099329|CDS+3'UTR			Os02g0754300|mRNA|AK068621|CDS+3'UTR
																																						Os10g0568200|mRNA|AK106739|CDS+3'UTR	Os01g0102600|mRNA|AK064812|CDS+3'UTR						Os10g0497600|mRNA|AK073182|CDS+3'UTR	Os03g0162800|mRNA|AK064127|CDS+3'UTR			Os03g0579000|mRNA|AK072995|CDS+3'UTR
																																						Os04g0689400|mRNA|AK102046|CDS+3'UTR	Os01g0225400|COMBINER_EST|CI136669|6						Os02g0328300|mRNA|AK104780|CDS+3'UTR	Os01g0199900|mRNA|AK068172|CDS+3'UTR			Os01g0749200|mRNA|AK099041|CDS+3'UTR
																																						Os06g0683200|mRNA|AK060024|CDS+3'UTR	Os01g0152900|mRNA|AB075378|CDS+3'UTR						Os03g0669100|mRNA|AK063742|CDS+3'UTR	Os09g0497700|mRNA|AK101485|CDS+3'UTR			Os09g0294000|mRNA|D78573|CDS+3'UTR
																																						Os05g0194600|mRNA|AK059566|CDS+3'UTR	Os02g0121300|mRNA|AK061894|CDS+3'UTR						Os05g0346300|mRNA|AF529175|CDS+3'UTR	Os10g0466200|mRNA|AK063749|CDS+3'UTR			Os04g0550500|mRNA|AK099143|CDS+3'UTR
[truncated: 235 more rows]
[truncated: 5 more columns]
