# Supplementary material for: A rice fungal MAMP-responsive MAPK cascade regulates metabolic flow to antimicrobial metabolite synthesis
Source: Plant J. 2010 Jun 21;63(4):599–612. doi: 10.1111/j.1365-313X.2010.04264.x (PMC2988419; doi:10.1111/j.1365-313X.2010.04264.x)
Supplement: Supplementary file 4 [file tpj0063-0599-SD4.xls]

## Sheet: Table S3
Table S3: List of genes related to sugar metabolism (corresponding to Figure S12)
All data shown are from three biological replicates.
Signal ratios are average of the ratio of expression levels.
Red characters indicate the up-regulated genes (DD vs vec at 12 h after DEX treatment, p < 0.05).
Blue characters indicate the repressed genes (DD vs vec at 12 h after DEX treatment, p < 0.05).											Expression in osmpk6 and osmpk6/OsMPK6 cells expressing OsMKK4DD
			Experiment Type		DD vs vec (0 h)		DD vs vec (12 h)		WT vs vec (12 h)		osmpk6 DEX vs. osmpk6 ethanol		osmpk6 DEX vs. osmpk6/OsMPK6 ethanol		osmpk6 ethanol vs. osmpk6/OsMPK6 ethanol		osmpk6/OsMPK6 DEX vs. osmpk6/OsMPK6 ethanol
abbreviation	function	Genbank	probe name	reference	signal ratio	t-test P-value	signal ratio	t-test P-value	signal ratio	t-test P-value	signal ratio	p-value	signal ratio	p-value	signal ratio	p-value	signal ratio	p-value
UDP-glucose 4-epimerase	UDP-glucose 4-epimerase	AK104977	Os09g0526700|mRNA|AK104977|CDS+3'UTR	KEGG	0.529934	0.0865909	1.08515	0.750733	0.400293	0.0410999	0.852715	0.239494	0.966295	0.593581	1.1332	0.334517	1.4874	0.0129504
UDP-glucose 4-epimerase	UDP-glucose 4-epimerase	AK073610	Os09g0526700|mRNA|AK073610|CDS+3'UTR	KEGG	0.518213	0.0952545	1.08628	0.742015	0.389393	0.0429058	0.745167	0.265058	0.835872	0.435441	1.12172	0.315846	1.46486	0.0108881
UDP-glucose 4-epimerase	UDP-glucose 4-epimerase	AB097460	Os09g0526700|mRNA|AB097460|CDS+3'UTR	KEGG	0.553121	0.102783	0.964593	0.887938	0.439408	0.0444829	0.966588	0.721853	1.03895	0.587276	1.07487	0.298808	1.38172	0.00705648
UDP-glucose 4-epimerase	UDP-glucose 4-epimerase	AK121426	Os09g0323000|mRNA|AK121426|CDS+3'UTR	salad database	0.863146	0.365753	2.43598	0.00201711	0.706155	0.144757	1.82612	0.000302889	1.80507	0.000435212	0.988478	0.860559	1.35887	0.0129435
UDP-glucose 4-epimerase	UDP-glucose 4-epimerase	AK063871	Os09g0323000|mRNA|AK063871|CDS+3'UTR	salad database	0.864164	0.371339	3.34379	0.0016277	0.753925	0.192039	1.87534	0.000233532	1.76785	0.00716039	0.942684	0.474408	1.56657	0.00439535
UDP-glucose 4-epimerase	UDP-glucose 4-epimerase	AK066269	Os08g0374800|mRNA|AK066269|CDS+3'UTR	salad database	1.02862	0.88003	0.794518	0.406297	1.09051	0.536741	0.835901	0.074145	0.810694	0.0349883	0.969845	0.746348	0.650095	0.00495399
UDP-glucose 4-epimerase	UDP-glucose 4-epimerase	AB096863	Os08g0374800|mRNA|AB096863|CDS+3'UTR	salad database	1.03541	0.863244	0.700861	0.243699	1.21681	0.161558	0.808062	0.0460676	0.808809	0.0275874	1.00092	0.989383	0.629988	0.00404308
UDP-glucose 4-epimerase	UDP-glucose 4-epimerase	AK099222	Os08g0129700|mRNA|AK099222|CDS+3'UTR	salad database	0.771491	0.240568	3.34984	0.0114999	0.950074	0.733146	1.95291	0.00012125	1.95343	0.000256832	1.00027	0.996578	2.21911	0.0185581
UDP-glucose 4-epimerase	UDP-glucose 4-epimerase	AK065715	Os08g0129700|mRNA|AK065715|CDS+3'UTR	salad database	0.778647	0.205226	3.08405	0.00989543	1.00348	0.979754	1.99277	0.000146032	1.95411	0.0019206	0.980599	0.869211	2.2144	0.0166867
UDP-glucose 4-epimerase	UDP-glucose 4-epimerase	AB099292	Os08g0129700|mRNA|AB099292|CDS+3'UTR	salad database	0.724701	0.133631	2.88622	0.0138473	0.901317	0.506833	2.03847	6.48593e-05	1.93143	0.000507525	0.947493	0.661532	2.19439	0.0125137
UDP-glucose 4-epimerase	UDP-glucose 4-epimerase	AK099183	Os07g0139400|mRNA|AK099183|CDS+3'UTR	KEGG	1.37247	0.293571	1.76284	0.140906	1.56035	0.0795866	0.9515	0.835023	0.909666	0.662714	0.956034	0.889028	1.50882	0.00570003
UDP-glucose 4-epimerase	UDP-glucose 4-epimerase	AK099140	Os07g0139400|mRNA|AK099140|CDS+3'UTR	KEGG	1.30583	0.338669	1.64781	0.185674	1.63795	0.0755252	1.21155	0.0351431	0.948424	0.785147	0.782816	0.370632	1.46838	0.00677164
UDP-glucose 4-epimerase	UDP-glucose 4-epimerase	AK065558	Os07g0139400|mRNA|AK065558|CDS+3'UTR	KEGG	1.11754	0.671875	1.59321	0.220936	1.22213	0.356647	1.09534	0.567166	0.983589	0.943737	0.89798	0.72232	1.53737	0.00215788
UDP-glucose 4-epimerase	UDP-glucose 4-epimerase	AK059685	Os07g0139400|mRNA|AK059685|CDS+3'UTR	KEGG	1.3638	0.313403	1.75653	0.139194	1.64435	0.0814111	0.966536	0.931232	0.770788	0.479686	0.797475	0.494122	1.55192	0.00471367
UDP-glucose 4-epimerase	UDP-glucose 4-epimerase	AB096864	Os07g0139400|mRNA|AB096864|CDS+3'UTR	KEGG	1.32649	0.320639	1.51646	0.226947	1.70657	0.0759068	1.21434	0.0430018	0.913607	0.659957	0.75235	0.353689	1.44735	0.00765983
UDP-glucose 4-epimerase	UDP-glucose 4-epimerase	D21120	Os05g0595100|mRNA|D21120|5'UTR+CDS	KEGG	1.11674	0.469368	3.72695	0.00422518	0.922162	0.706817	3.48981	2.57797e-06	2.17664	0.0757442	0.623712	0.027851	5.56616	0.00732012
UDP-glucose 4-epimerase	UDP-glucose 4-epimerase	AK066249	Os05g0595100|mRNA|AK066249|CDS+3'UTR	KEGG	1.07825	0.94719	2.07939	0.0950754			0.168289	0.269693
UDP-glucose 4-epimerase	UDP-glucose 4-epimerase	AB087745	Os05g0595100|mRNA|AB087745|CDS+3'UTR	KEGG	1.06461	0.760249	3.65592	0.00103982	1.11432	0.564976	3.59765	0.000160702	2.46211	0.0470858	0.684368	0.0063335	5.80356	0.0100891
SUS	sucrose synthase	AK100306	Os07g0616800|mRNA|AK100306|CDS+3'UTR	salad database	9.72061	0.0320016	1.36566	0.230882	4.46476	0.00262281	0.72814	0.194982	1.10078	0.767614	1.51177	0.160676	0.910723	0.630448
SUS	sucrose synthase	Z15028	Os06g0194900|mRNA|Z15028|CDS+3'UTR	KEGG	1.10378	0.839094	7.99684	0.0176593	1.81468	0.13903	1.37363	0.00538855	1.12595	0.695041	0.819692	0.476182	7.44108	1.21533e-05
SUS	sucrose synthase	D29732	Os06g0194900|mRNA|D29732|CDS+3'UTR	KEGG	1.02283	0.961875	7.93054	0.0179925	1.75889	0.150661	1.29623	0.0127835	1.04467	0.886979	0.805927	0.451259	7.33061	2.94828e-06
SUS	sucrose synthase	D21308	Os06g0194900|mRNA|D21308|CDS	KEGG	1.32211	0.557967	6.92695	0.0211523	1.52728	0.296151	1.4115	0.00486457	0.965624	0.922122	0.68411	0.371195	10.9855	0.00210164
SUS	sucrose synthase	AK119193	Os06g0194900|mRNA|AK119193|CDS+3'UTR	KEGG	1.09739	0.844489	7.93802	0.0163924	1.77526	0.130667	1.30693	0.0187785	1.10477	0.728863	0.845311	0.560346	7.6264	1.76124e-06
SUS	sucrose synthase	AK100546	Os06g0194900|mRNA|AK100546|CDS+3'UTR	KEGG	1.11239	0.824802	7.77426	0.0174485	1.78412	0.127021	1.36874	0.00512413	1.14647	0.689586	0.83761	0.56871	7.54886	8.83176e-06
SUS	sucrose synthase	AK098923	Os06g0194900|mRNA|AK098923|CDS+3'UTR	KEGG	1.05795	0.905092	7.68045	0.0195573	1.74024	0.148967	1.25153	0.0231279	1.07284	0.829796	0.857225	0.606333	7.42856	1.40424e-06
SUS	sucrose synthase	AK072074	Os06g0194900|mRNA|AK072074|CDS+3'UTR	KEGG	1.08263	0.863367	7.68371	0.0230391	1.65743	0.131936	1.26783	0.0256917	1.04545	0.882859	0.824599	0.518527	8.88137	0.00477855
SUS	sucrose synthase	AK063304	Os04g0309600|mRNA|AK063304|CDS+3'UTR	salad database			1.05284	0.93356
SUS	sucrose synthase	CI042550	Os04g0249500|COMBINER_EST|CI042550|6	salad database	0.98988	0.9931	1.03384	0.957702
SUS	sucrose synthase	D29733	Os03g0401300|mRNA|D29733|5'UTR+CDS	KEGG	1.18398	0.43638	1.98576	0.0252578	1.01386	0.926667	1.32209	0.00938288	0.950863	0.466977	0.719212	0.0339085	2.99838	0.000316133
SUS	sucrose synthase	D17781	Os03g0401300|mRNA|D17781|5'UTR+CDS	KEGG	1.19822	0.415548	2.00311	0.0279056	1.02684	0.854885	1.22456	0.0858861	0.923402	0.310699	0.754066	0.176918	3.01941	0.00021007
SUS	sucrose synthase	D10418	Os03g0401300|mRNA|D10418|CDS	KEGG	1.32117	0.260363	1.62	0.0387601	1.02862	0.860101	1.1586	0.0770073	0.846653	0.227411	0.730753	0.0129397	3.70626	0.000186078
SUS	sucrose synthase	AK119198	Os03g0401300|mRNA|AK119198|CDS+3'UTR	KEGG	1.21907	0.380887	1.76282	0.0288514	1.13625	0.317635	1.02979	0.745815	0.967104	0.868054	0.939127	0.786984	3.54514	0.000206278
SUS	sucrose synthase	AK108396	Os03g0401300|mRNA|AK108396|UTR	KEGG	1.00798	0.969499	3.90788	0.010611	0.766745	0.199988	2.16173	0.00144281	2.94038	0.0276447	1.3602	0.250947	6.06309	2.2094e-06
SUS	sucrose synthase	AK100334	Os03g0401300|mRNA|AK100334|CDS+3'UTR	KEGG	1.18337	0.346691	2.37267	0.0277238	1.07926	0.624175	1.09562	0.35075	0.923219	0.679324	0.842643	0.355032	4.10538	0.00173746
SUS	sucrose synthase	AK061713	Os03g0401300|mRNA|AK061713|CDS+3'UTR	KEGG	1.14991	0.514903	1.79135	0.0167772	1.13245	0.331883	1.0883	0.255617	0.951413	0.751488	0.874216	0.340968	3.07788	0.000293683
SUS	sucrose synthase	AF378187	Os03g0401300|mRNA|AF378187|CDS	KEGG	1.37418	0.211662	1.57028	0.0582553	0.964127	0.825862	1.19171	0.0661988	0.844446	0.318178	0.708598	0.00660432	3.56565	0.000203497
SUS	sucrose synthase	AK102158	Os03g0340500|mRNA|AK102158|CDS+3'UTR	salad database	0.901593	0.442284	1.53954	0.0882682	1.59176	0.0591272	1.16718	0.0895201	1.24378	0.0354233	1.06563	0.677133	2.4637	0.0162157
SUS	sucrose synthase	AK099406	Os03g0340500|mRNA|AK099406|CDS+3'UTR	salad database	0.898531	0.441316	1.53407	0.091047	1.5798	0.0655064	1.21885	0.0349624	1.2797	0.0178567	1.04992	0.57251	2.52606	0.0158397
SUS	sucrose synthase	AK060797	Os03g0340500|mRNA|AK060797|CDS+3'UTR	salad database	0.906599	0.462522	1.54181	0.091085	1.58022	0.056306	1.19105	0.0908143	1.27426	0.0175372	1.06986	0.635411	2.45838	0.0172836
SUS	sucrose synthase	AK065549	Os02g0831500|mRNA|AK065549|CDS+3'UTR	salad database			1.06149	0.923147
SUS	sucrose synthase	AK061268	Os02g0831500|mRNA|AK061268|CDS+3'UTR	salad database	1.15844	0.350754	4.993	0.0109568	2.13463	0.0290425	2.4696	0.0172285	4.10142	0.0387999	1.66076	0.0471836	1.92652	0.0646205
OsVIN1	vacuolar invertase	AK099312	Os04g0535600|mRNA|AK099312|CDS+3'UTR	Ji et al. 2005	0.0432733	0.0175591	21.8207	0.00920611	1.31504	0.132526	32.1664	0.0182947	146.567	0.00775524	0.775536	0.595259	167.438	0.0161873
OsVIN1	vacuolar invertase	AK099126	Os04g0535600|mRNA|AK099126|5'UTR+CDS	Ji et al. 2005	0.109448	0.022173	10.1204	0.00360485	1.21113	0.31505	80.8854	0.00447585	87.7296	0.0114571	0.727948	0.262681	105.103	0.0262395
OsVIN1	vacuolar invertase	AK065130	Os04g0535600|mRNA|AK065130|CDS+3'UTR	Ji et al. 2005	0.0765807	0.028154	20.8399	0.00619962	1.31192	0.174433	32.1708	0.0183079	76.6384	no replicates	0.46615	no replicates	20.2191	no replicates
OsVIN2	vacuolar invertase	AK072245	Os02g0106100|mRNA|AK072245|CDS+3'UTR	Ji et al. 2005	0.838187	0.823682	0.376289	0.353179	16.9477	0.0288936	0.537665	0.238076	0.124153	0.167797	0.209568	0.232184	0.183962	0.0447261
OsCIN8	cell wall invertase	AK069080	Os09g0255000|mRNA|AK069080|CDS+3'UTR	Ji et al. 2005	0.347269	0.0563883	4.20334	0.00212802	0.6588	0.137591	2.48153	0.000924801	2.41335	0.00488975	0.972524	0.877472	7.37123	0.014133
OsCIN6	cell wall invertase	CI550916	Os04g0664900|COMBINER_EST|CI550916|3	Ji et al. 2005	0.331271	0.0439603	0.587073	0.354138	0.475479	0.0502622	1.39352	0.0103963	1.03604	0.91243	0.743469	0.348864	6.75407	0.0117399
OsCIN7	cell wall invertase	Os04g0664800	Os04g0664800|COMBINER_EST|Os04g0664800|8	Ji et al. 2005	0.689249	0.349556	1.01983	0.958898	1.13153	0.684956	1.31615	0.392414	0.991176	0.970242	0.808095	0.447479	1.97083	0.255857
OsCIN2	cell wall invertase	AY340072	Os04g0413500|mRNA|AY340072|CDS	Ji et al. 2005	0.640079	0.600974	5.27132	0.289124	6.60194	0.0313461			18.3959	no replicates	0.51293	no replicates	2.45192	no replicates
OsCIN2	cell wall invertase	AK072276	Os04g0413500|mRNA|AK072276|CDS+3'UTR	Ji et al. 2005	0.988945	0.988944	5.77233	0.292826	6.73246	0.0342423			8.85037	no replicates	0.550331	no replicates	3.58761	no replicates
OsCIN3	cell wall invertase	AY342320	Os04g0413200|mRNA|AY342320|CDS	Ji et al. 2005	0.527826	0.643016	1.36247	0.313487
OsCIN3	cell wall invertase	AK120779	Os04g0413200|mRNA|AK120779|CDS+3'UTR	Ji et al. 2005			1.06169	0.922041
OsCIN1	cell wall invertase	AY342319	Os02g0534400|mRNA|AY342319|CDS	Ji et al. 2005	0.186748	0.0254463	3.61103	0.0299598	0.726416	0.195737	17.1499	1.41373e-08	5.50183	0.0585505	0.320809	0.072552	28.1332	0.00626045
OsCIN1	cell wall invertase	AK121403	Os02g0534400|mRNA|AK121403|CDS+3'UTR	Ji et al. 2005	0.14785	0.0239877	3.90116	0.0447671	0.65465	0.138545	18.364	3.03518e-07	5.87324	0.0497427	0.319823	0.0488863	28.4044	0.00494878
OsCIN1	cell wall invertase	AB073749	Os02g0534400|mRNA|AB073749|CDS+3'UTR	Ji et al. 2005	0.133137	0.0241394	4.19938	0.050335	0.668021	0.145063	18.4918	3.37078e-07	5.69777	0.0491816	0.308125	0.0473907	29.4893	0.00687485
OsCIN5	cell wall invertase	AK067444	Os01g0966700|mRNA|AK067444|CDS+3'UTR	Ji et al. 2005	0.0427423	0.25151	0.944752	0.920908	0.476512	0.255328
OsCIN5	cell wall invertase	AK061744	Os01g0966700|mRNA|AK061744|CDS+3'UTR	Ji et al. 2005	0.0334223	0.245355	0.993371	0.990737	0.662305	0.410182			0.222208	no replicates	0.20085	no replicates	1.12427	no replicates
OsCIN5	cell wall invertase	AB154521	Os01g0966700|mRNA|AB154521|CDS+3'UTR	Ji et al. 2005	0.0453723	0.253024	0.881592	0.838007	0.575365	0.427932
OsNIN6	neutral/alkaline invertase	AK070884	Os11g0175400|mRNA|AK070884|CDS+3'UTR	Ji et al. 2005	0.82346	0.258484	1.74721	0.0389685	0.953017	0.80125	1.70755	0.0059211	1.38429	0.219221	0.81069	0.0293628	2.35108	0.0115048
OsNIN7	neutral/alkaline invertase	AK065562	Os04g0432400|mRNA|AK065562|CDS+3'UTR	Ji et al. 2005			8.83927	0.0151123
OsNIN7	neutral/alkaline invertase	AK061496	Os04g0432400|mRNA|AK061496|CDS+3'UTR	Ji et al. 2005			4.16607	0.0633545
OsNIN4	neutral/alkaline invertase	CI479575	Os04g0409900|COMBINER_EST|CI479575|6	Ji et al. 2005	1.47527	0.0250194	1.19207	0.310256	1.22927	0.272884	0.950952	0.688618	0.914779	0.790341	0.961961	0.888676	1.09702	0.52436
OsNIN1	neutral/alkaline invertase	Os03g0735800	Os03g0735800|COMBINER_EST|Os03g0735800|8	Ji et al. 2005	1.38776	0.731809	1.00597	0.99267
	neutral/alkaline invertase	AK103334	Os03g0314800|mRNA|AK103334|CDS+3'UTR	Salad database	0.838315	0.259694	1.34074	0.278266	1.15521	0.39774	1.34796	0.00656797	1.43521	0.0113762	1.06472	0.355862	1.38513	0.0892283
OsNIN8	neutral/alkaline invertase	AK102741	Os02g0550600|mRNA|AK102741|CDS+3'UTR	Ji et al. 2005	1.06645	0.591585	1.81777	0.00432526	0.962095	0.818025	1.36145	0.00544809	1.47848	0.0321899	1.08596	0.247602	2.02814	0.00383252
OsNIN3	neutral/alkaline invertase	AK121301	Os02g0529400|mRNA|AK121301|CDS+3'UTR	Ji et al. 2005	0.823894	0.233984	3.79267	0.001333	0.916336	0.581973	1.7814	0.000402327	1.69613	0.0731892	0.952136	0.63133	1.91498	0.0525458
OsNIN3	neutral/alkaline invertase	AK100373	Os02g0529400|mRNA|AK100373|CDS+3'UTR	Ji et al. 2005	0.821647	0.230805	3.65195	0.00147698	0.919084	0.589581	1.72258	0.000287622	1.68867	0.071152	0.980319	0.854662	1.94892	0.0366849
OsNIN2	neutral/alkaline invertase	AY187621	Os01g0332100|mRNA|AY187621|CDS+3'UTR	Ji et al. 2005	0.712102	0.138183	2.02985	0.00814984	0.704994	0.124541	1.77713	0.000608953	1.63421	0.137508	0.919577	0.617543	2.87411	0.0588697
OsNIN2	neutral/alkaline invertase	AK120720	Os01g0332100|mRNA|AK120720|CDS+3'UTR	Ji et al. 2005	0.708744	0.124717	2.4358	0.00461098	0.705283	0.139554	1.68647	0.00446348	1.55354	0.204276	0.921179	0.461577	2.6331	0.0575847
OsNIN2	neutral/alkaline invertase	AK061240	Os01g0332100|mRNA|AK061240|CDS+3'UTR	Ji et al. 2005	0.770153	0.186169	2.47306	0.00508487	0.785035	0.210461	1.76324	0.0028631	1.67656	0.130008	0.95084	0.505911	2.77454	0.0613235
OsTPS13	trehalose-phosphatase/synthase	CI047349	Os12g0505800|COMBINER|CI047349|6	Ge et al. 2008	1.05307	0.699492	0.5418	0.167951	0.997446	0.988829	0.850615	0.106585	0.798061	0.159947	0.938217	0.452802	0.768635	0.0785485
OsTPS5	trehalose-phosphatase/synthase	CI525494	Os09g0427800|COMBINER|CI525494|x	Ge et al. 2008			0.395797	0.447591	0.242559	0.445034	0.732849	0.747442
OsTPS6	trehalose-phosphatase/synthase	AK105382	Os09g0397300|mRNA|AK105382|CDS+3'UTR	Ge et al. 2008	1.35114	0.0479889	0.459737	0.139326	1.2102	0.170986	0.699405	0.0225206	0.833487	0.457398	1.19171	0.432239	0.566773	0.0107893
OsTPS8	trehalose-phosphatase/synthase	AK067023	Os09g0376800|mRNA|AK067023|5'UTR+CDS	Ge et al. 2008	1.15745	0.331557	0.856127	0.491911	1.11281	0.496032	0.843189	0.101964	0.884794	0.123756	1.04934	0.465514	1.16355	0.164693
OsTPS10	trehalose-phosphatase/synthase	AK072132	Os08g0445700|mRNA|AK072132|CDS+3'UTR	Ge et al. 2008	0.888944	0.559822	1.88493	0.0262396	0.64899	0.158036	1.4683	0.00687272	1.53746	0.0049705	1.04711	0.583925	2.25137	0.10812
OsTPS9	trehalose-phosphatase/synthase	AK099398	Os08g0414700|mRNA|AK099398|CDS+3'UTR	Ge et al. 2008	1.08643	0.480345	0.599206	0.183348	1.01986	0.91258	0.820605	0.0622868	0.811182	0.285161	0.988517	0.946877	0.754896	0.0164464
OsTPS1	trehalose-phosphatase/synthase	AK067066	Os05g0518600|mRNA|AK067066|CDS+3'UTR	Ge et al. 2008	3.51118	0.031079	1.10009	0.684698	1.41571	0.0350341	0.67857	0.0108889	0.634397	0.0532733	0.934903	0.41533	0.493329	0.272515
OsTPS3	trehalose-phosphatase/synthase	AK072066	Os05g0517200|mRNA|AK072066|CDS+3'UTR	Ge et al. 2008	1.06519	0.676396	1.55332	0.0304271	0.838673	0.374208	0.900026	0.209358	0.929378	0.741553	1.03261	0.869881	1.09329	0.646717
OsTPS14	trehalose-phosphatase/synthase	CI082234	Os05g0153500|COMBINER|CI082234|6	Ge et al. 2008	0.979962	0.8715	0.597951	0.169716	1.01924	0.915915	0.883879	0.188085	0.823686	0.241086	0.931899	0.423011	0.811497	0.0290331
OsTPS12	trehalose-phosphatase/synthase	CI047349	Os05g0128900|COMBINER_EST|CI047349|6	Ge et al. 2008	1.00745	0.954289	0.555406	0.169717	0.995714	0.980549	0.865541	0.14232	0.772725	0.153881	0.892765	0.428907	0.727209	0.0359782
OsTPS11	trehalose-phosphatase/synthase	AK100541	Os03g0224300|mRNA|AK100541|CDS+3'UTR	Ge et al. 2008	1.11643	0.593279	0.863974	0.533652	0.842284	0.416638	0.621285	0.00400847	0.612027	0.0033944	0.985099	0.8113	0.485285	0.00134928
OsTPS4	trehalose-phosphatase/synthase	AK100050	Os02g0790500|mRNA|AK100050|CDS+3'UTR	Ge et al. 2008	0.927923	0.702646	2.17612	0.0147069	0.97609	0.920699	1.46362	0.0539107	1.92086	0.00550091	1.3124	0.351842	3.91799	0.103305
OsTPS4	trehalose-phosphatase/synthase	AK066691	Os02g0790500|mRNA|AK066691|CDS+3'UTR	Ge et al. 2008	1.00783	0.962234	2.65622	0.000222866	1.05656	0.771097	1.38494	0.0136247	1.72572	0.000882507	1.24607	0.363665	2.85035	0.103494
OsTPS4	trehalose-phosphatase/synthase	AK065160	Os02g0790500|mRNA|AK065160|UTR	Ge et al. 2008	1.01902	0.904517	2.58194	0.000308042	1.06482	0.742856	1.39964	0.0135184	1.64036	0.000961403	1.17199	0.484832	2.82048	0.106115
OsTPS2	trehalose-phosphatase/synthase	AK103775	Os01g0749400|mRNA|AK103775|CDS+3'UTR	Ge et al. 2008	0.974248	0.880087	4.8682	0.000738345	1.21905	0.226229	1.86253	0.00024653	2.19018	0.000857542	1.17591	0.152246	2.03899	0.137815
OsTPS2	trehalose-phosphatase/synthase	AK067731	Os01g0749400|mRNA|AK067731|CDS+3'UTR	Ge et al. 2008	1.07158	0.669948	6.16467	0.0004724	1.25283	0.15007	2.09053	0.00102791	2.423	0.000598581	1.15904	0.0830176	2.27753	0.0976779
OsTPS2	trehalose-phosphatase/synthase	AK064990	Os01g0749400|mRNA|AK064990|CDS+3'UTR	Ge et al. 2008	1.05266	0.764814	5.64679	0.000519824	1.32701	0.103325	1.6918	0.000843947	2.04255	0.00112982	1.20733	0.0705002	2.10699	0.143151
OsTPS7	trehalose-phosphatase/synthase	AK109542	Os01g0730300|mRNA|AK109542|5'UTR+CDS	Ge et al. 2008	1.46665	0.0129501	0.853094	0.530887	1.033	0.819344	0.75199	0.0356186	0.709411	0.0727872	0.943378	0.595786	0.648431	0.00487831
OsTPS7	trehalose-phosphatase/synthase	AK105417	Os01g0730300|mRNA|AK105417|CDS+3'UTR	Ge et al. 2008	1.21085	0.138209	0.87439	0.546807	0.949027	0.737623	0.794989	0.0357224	0.781289	0.0174063	0.982766	0.80039	0.725286	0.0113808
OsTPS7	trehalose-phosphatase/synthase	AK101207	Os01g0730300|mRNA|AK101207|CDS+3'UTR	Ge et al. 2008	1.20605	0.14555	0.856549	0.505543	1.00658	0.962063	0.819329	0.0934095	0.832805	0.105422	1.01645	0.83746	0.73219	0.0123687
OsTPP3	Trehalose-6-phosphate phosphatase.	AK069361	Os10g0553300|mRNA|AK069361|CDS+3'UTR	Ge et al. 2008	1.03877	0.797901	3.80617	0.0188753	0.930209	0.676236	0.905974	0.363044	0.790271	0.34897	0.872289	0.649884	2.54783	0.117711
OsTPP11	Trehalose-6-phosphate phosphatase.	Os09g0369400	Os09g0369400|COMBINER_EST|Os09g0369400|8	Ge et al. 2008			1.8424	0.0924066	1.52878	0.414977			0.567442	no replicates	0.209467	no replicates	0.417044	no replicates
OsTPP6	Trehalose-6-phosphate phosphatase.	CI550038	Os08g0409100|COMBINER_EST|CI550038|0	Ge et al. 2008	2.53902	0.0775452	5.65732	0.0868392	2.91327	0.115334	2.72545	6.62373e-06	3.04145	0.000304268	1.11594	0.53168	2.27979	0.0261104
OsTPP8	Trehalose-6-phosphate phosphatase.	AK109902	Os07g0624600|mRNA|AK109902|CDS+3'UTR	Ge et al. 2008	1.36748	0.339607	0.798445	0.42451	1.7185	0.0400737	0.415217	0.023192	0.431645	0.0827252	1.03956	0.749035	0.428251	0.0770466
OsTPP10	Trehalose-6-phosphate phosphatase.	AK070085	Os07g0485000|mRNA|AK070085|CDS+3'UTR	Ge et al. 2008	0.305261	0.0180828	4.00572	0.0432355	0.295415	0.0389852	3.85913	0.000170031	1.44591	0.18781	0.374673	0.050229	9.25651	0.0108923
OsTPP2	Trehalose-6-phosphate phosphatase.	CI248373	Os06g0222100|COMBINER_EST|CI248373|6	Ge et al. 2008	0.239807	0.101287	0.215529	0.178037	0.206727	0.0660123	1.11766	0.816531	1.0418	0.791252	0.682741	0.39463	0.685716	0.140839
OsTPP5	Trehalose-6-phosphate phosphatase.	AK106316	Os03g0386500|mRNA|AK106316|CDS+3'UTR	Ge et al. 2008	0.89586	0.834292	3.85131	0.0620155	1.67988	0.277499	2.07992	0.0168328	1.19972	0.327241	0.523461	0.00772392	17.8051	9.41639e-05
OsTPP7	Trehalose-6-phosphate phosphatase.	AK121015	Os02g0753000|mRNA|AK121015|CDS+3'UTR	Ge et al. 2008	1.09266	0.81304	2.6034	0.00476014	0.873874	0.523581	0.760531	0.0303887	1.91855	0.0277705	2.52264	0.0220109	1.0733	0.851748
OsTPP7	Trehalose-6-phosphate phosphatase.	AF140488	Os02g0753000|mRNA|AF140488|5'UTR+CDS	Ge et al. 2008	1.23396	0.162048	1.97374	0.0137388	1.10505	0.660092	0.913743	0.468999	1.41422	0.0486697	1.54772	0.162426	1.30467	0.092382
OsTPP1	Trehalose-6-phosphate phosphatase.	AK103391	Os02g0661100|mRNA|AK103391|CDS+3'UTR	Ge et al. 2008	0.973423	0.918466	1.5984	0.212099	0.914028	0.806495	0.49822	0.0296073	0.474822	0.00732496	0.953036	0.874272	0.606081	0.0398011
OsTPP1	Trehalose-6-phosphate phosphatase.	AK059390	Os02g0661100|mRNA|AK059390|CDS+3'UTR	Ge et al. 2008	0.956182	0.854169	1.61285	0.200296	0.910487	0.800385	0.504201	0.0358508	0.467182	0.0104665	0.926578	0.80277	0.588202	0.029235
OsTPP1	Trehalose-6-phosphate phosphatase.	AB120515	Os02g0661100|mRNA|AB120515|CDS+3'UTR	Ge et al. 2008	0.953128	0.846396	1.59807	0.209756	0.905268	0.792425	0.508784	0.0317399	0.475505	0.0144548	0.934591	0.803581	0.597006	0.0297096
OsTPP9	Trehalose-6-phosphate phosphatase.			Ge et al. 2008
OsTPP4	Trehalose-6-phosphate phosphatase.			Ge et al. 2008
OsTPP12	Trehalose-6-phosphate phosphatase.			Ge et al. 2008
TRE	Trehalase	AK108163	Os10g0521000|mRNA|AK108163|CDS+3'UTR	Ge et al. 2008	0.986392	0.95439	6.21306	0.0179724	1.41253	0.34256	2.13808	0.000359802	1.76008	0.0869659	0.823205	0.237019	3.58553	0.013062
PGM	phosphoglucomutase	AK064893	Os10g0189100|mRNA|AK064893|CDS+3'UTR	KEGG	1.01459	0.907673	0.378634	0.105589	1.10662	0.506098	0.610262	0.00652281	0.721132	0.00758111	1.18168	0.0625832	0.36744	0.0514929
PGM	phosphoglucomutase	AK121196	Os03g0712700|mRNA|AK121196|CDS+3'UTR	KEGG	0.86297	0.572468	0.93154	0.779439	0.814948	0.4149	0.969467	0.897547	1.1273	0.200394	1.12819	0.368129	0.849713	0.291882
PGM	phosphoglucomutase	AK099746	Os03g0712700|mRNA|AK099746|CDS+3'UTR	KEGG	0.922418	0.539073	0.904113	0.641534	1.1461	0.420957	1.00368	0.968093	1.02884	0.655413	1.02506	0.810661	0.71765	0.0128497
PGM	phosphoglucomutase	AK072313	Os03g0712700|mRNA|AK072313|CDS+3'UTR	KEGG	0.931134	0.571809	0.897592	0.619481	1.16109	0.372264	1.03654	0.670819	1.04893	0.467684	1.01195	0.906963	0.729256	0.0200198
PGM	phosphoglucomutase	AK062105	Os03g0712700|mRNA|AK062105|CDS+3'UTR	KEGG	0.877128	0.335915	0.894484	0.607947	1.15691	0.395465	0.999743	0.997799	0.999413	0.992512	0.99967	0.996766	0.735115	0.0135119
PGM	phosphoglucomutase	AJ417522	Os03g0712700|mRNA|AJ417522|CDS	KEGG	0.964305	0.756087	1.02258	0.910556	1.17917	0.327287	1.0602	0.523406	1.04512	0.499308	0.985777	0.821628	0.71601	0.0594584
PGM	phosphoglucomutase	AF455812	Os03g0712700|mRNA|AF455812|CDS+3'UTR	KEGG	0.911204	0.482091	0.900721	0.630652	1.17883	0.331583	1.01	0.900306	1.02381	0.710228	1.01367	0.887751	0.708713	0.00846718
UDPGP	UTP--glucose-1-phosphate uridylyltransferase	AK119232	Os09g0553200|mRNA|AK119232|CDS+3'UTR	KEGG	0.930916	0.594254	0.323817	0.105972	0.706412	0.16178	0.590053	0.0105949	0.499626	0.0682721	0.846748	0.210652	0.363357	0.0484669
UDPGP	UTP--glucose-1-phosphate uridylyltransferase	AK119197	Os09g0553200|mRNA|AK119197|CDS+3'UTR	KEGG	0.99382	0.957796	0.366596	0.105792	0.818573	0.325939	0.607499	0.014288	0.482825	0.0861778	0.794775	0.217352	0.372672	0.0380612
UDPGP	UTP--glucose-1-phosphate uridylyltransferase	AK104344	Os09g0553200|mRNA|AK104344|CDS+3'UTR	KEGG	0.933496	0.609889	0.316583	0.103082	0.70708	0.165294	0.592445	0.0114235	0.495797	0.0549978	0.836865	0.105722	0.359169	0.0495538
UDPGP	UTP--glucose-1-phosphate uridylyltransferase	AK103930	Os09g0553200|mRNA|AK103930|CDS+3'UTR	KEGG	0.948039	0.690786	0.324699	0.108461	0.704078	0.162418	0.582318	0.00968126	0.494206	0.0532348	0.848689	0.116797	0.368702	0.0467762
UDPGP	UTP--glucose-1-phosphate uridylyltransferase	AK065780	Os09g0553200|mRNA|AK065780|CDS+3'UTR	KEGG	0.996976	0.978512	0.363115	0.101883	0.84645	0.383839	0.585833	0.00722012	0.488659	0.092229	0.834127	0.431029	0.361926	0.0315907
UDPGP	UTP--glucose-1-phosphate uridylyltransferase	AB062606	Os09g0553200|mRNA|AB062606|CDS+3'UTR	KEGG	0.95788	0.754649	0.327513	0.105871	0.722845	0.175917	0.5827	0.0183731	0.475883	0.0608044	0.816686	0.0749455	0.336797	0.042778
UDPGP	UTP--glucose-1-phosphate uridylyltransferase	AK071248	Os02g0117700|mRNA|AK071248|CDS+3'UTR	salad database	1.1978	0.347229	1.54392	0.0831608	1.12325	0.644309	0.937018	0.516692	0.762321	0.372189	0.813561	0.491753	1.30833	0.0131628
UDPGP	UTP--glucose-1-phosphate uridylyltransferase	AF249880	Os02g0117700|mRNA|AF249880|CDS+3'UTR	salad database	1.12035	0.541339	1.63207	0.0445685	1.22528	0.391218	0.892647	0.308459	0.736187	0.209565	0.824723	0.461121	1.24977	0.0311644
UDPGP	UTP--glucose-1-phosphate uridylyltransferase	Os01g0264100	Os01g0264100|COMBINER_EST|Os01g0264100|8	salad database			1.06423	0.919757
	Aldose 1-epimerase	AK121800	Os10g0155500|mRNA|AK121800|CDS+3'UTR	KEGG	0.538008	0.0830304	0.6416	0.204061	0.712358	0.201396	1.063	0.439931	0.774535	0.0212901	0.728634	0.00959558	1.04737	0.491691
	Aldose 1-epimerase	AK063547	Os09g0108600|mRNA|AK063547|CDS+3'UTR	salad database	1.04937	0.724943	0.917009	0.674701	1.44854	0.127948	0.940446	0.506987	0.75774	0.294431	0.805724	0.422468	0.696067	0.177272
	Aldose 1-epimerase	AK071255	Os04g0658000|mRNA|AK071255|CDS+3'UTR	salad database	1.06121	0.597718	0.8437	0.459467	0.980238	0.892072	0.9667	0.674924	0.895018	0.458544	0.925849	0.401109	0.750908	0.0636373
	Aldose 1-epimerase	AK068928	Os04g0658000|mRNA|AK068928|CDS+3'UTR	salad database	1.22038	0.259796	1.44458	0.189669	1.1417	0.528807	1.1257	0.260197	0.844042	0.229944	0.74979	0.0161402	1.16238	0.123691
	Aldose 1-epimerase	AK106058	Os04g0458600|mRNA|AK106058|CDS+3'UTR	KEGG	0.100493	0.0839448	39.8532	0.00471191	2.84073	0.255265			667.329	no replicates	0.782736	no replicates	6375.9	no replicates
	Aldose 1-epimerase	AK104444	Os04g0458300|mRNA|AK104444|CDS+3'UTR	KEGG	0.500672	0.105225	2.07686	0.0208596	0.955123	0.819443	2.12532	0.019205	1.47275	0.0290816	0.692954	0.322218	1.23946	0.0641109
	Aldose 1-epimerase	AK059553	Os04g0458300|mRNA|AK059553|CDS+3'UTR	KEGG	0.506783	0.107492	2.00029	0.0253135	0.915615	0.677757	2.06375	0.0246894	1.42164	0.0704476	0.688861	0.305033	1.20026	0.216331
	Aldose 1-epimerase	AK069332	Os03g0381000|mRNA|AK069332|CDS+3'UTR	KEGG			0.778447	0.613922
	Aldose 1-epimerase	AK109600	Os02g0575800|mRNA|AK109600|CDS+3'UTR	KEGG	1.4086	0.15484	0.206212	0.156966	0.646967	0.516212	0.280694	0.0086023	0.281743	0.21238	1.00374	0.994597	0.199668	0.0485274
	Aldose 1-epimerase	Os02g0176900	Os02g0176900|COMBINER_EST|Os02g0176900|8	salad database	0.797501	0.434337	4.33978	0.00187793	0.564067	0.111425	1.58588	0.00407473	1.19707	0.672084	0.754826	0.493572	4.17763	0.109261
	Aldose 1-epimerase	AK106555	Os01g0658700|mRNA|AK106555|CDS+3'UTR	salad database	1.64822	0.136775	0.673763	0.367914	2.69287	0.00840203	0.747535	0.02843	1.20869	0.536066	1.6169	0.102716	0.294694	0.12543
	Aldose 1-epimerase	AK101948	Os01g0658700|mRNA|AK101948|CDS+3'UTR	salad database	1.71201	0.138357	0.677877	0.362567	2.69829	0.00862257	0.755643	0.0287289	1.24248	0.457475	1.64427	0.0891847	0.300523	0.119265
HK	hexokinase	Os07g0446800	Os07g0446800|COMBINER_EST|Os07g0446800|8	KEGG	0.968592	0.889019	1.33221	0.261007	0.925562	0.651697	0.527741	0.0151366	0.711742	0.543255	1.34866	0.626651	1.16371	0.818065
HK	hexokinase	AK059853	Os07g0197100|mRNA|AK059853|CDS+3'UTR	KEGG	0.70886	0.402472	0.297142	0.131638	0.291293	0.130196	0.453134	0.00866876	0.393629	0.000201397	0.868682	0.205776	0.390376	0.135663
HK	hexokinase	AF372832	Os07g0197100|mRNA|AF372832|CDS+3'UTR	KEGG	0.697697	0.378746	0.296512	0.130097	0.294306	0.126311	0.433015	0.00692701	0.371845	0.00010754	0.858735	0.0966801	0.398468	0.135352
HK	hexokinase	AK106711	Os05g0532600|mRNA|AK106711|CDS+3'UTR	KEGG	1.1014	0.415773	0.63052	0.192397	0.989581	0.939682	0.828094	0.0554349	0.697213	0.00821765	0.841949	0.0582645	0.684906	0.0412989
HK	hexokinase (AtHXK1/GIN2, AtHXK2 like) chloroplast	AK065207	Os05g0522500|mRNA|AK065207|CDS+3'UTR	KEGG	0.760316	0.138632	1.75037	0.026663	1.12782	0.38266	1.91099	0.00853718	1.25806	0.183716	0.658329	0.020856	1.48302	0.00638809
HK	hexokinase (AtHXK1/GIN2, AtHXK2 like) chloroplast	AF372831	Os05g0522500|mRNA|AF372831|CDS+3'UTR	KEGG	0.750248	0.133853	2.07096	0.0154459	1.18034	0.220313	1.71607	0.0178383	1.07849	0.587304	0.628464	0.0737918	1.28208	0.0205928
HK	hexokinase	Os05g0375100	Os05g0375100|COMBINER_EST|Os05g0375100|8	salad database			0.871057	0.718418	0.559065	0.449252	0.976926	0.883236	0.716469	0.00759631	0.733391	0.0877475	1.13995	0.118413
HK	hexokinase	AK067988	Os05g0187100|mRNA|AK067988|CDS+3'UTR	salad database	0.970544	0.876615	2.7977	0.000401727	0.49	0.132578	0.728124	0.150978	0.678706	0.0496494	0.932129	0.688693	1.64204	0.0171101
HK	hexokinase	AK107602	Os01g0940100|mRNA|AK107602|CDS+3'UTR	salad database	1.51222	0.00713897	0.664214	0.292373	0.998645	0.994997	0.62052	0.0512917	0.882108	0.343761	1.42156	0.0875357	0.506574	0.0479264
HK	hexokinase	AK064590	Os01g0940100|mRNA|AK064590|CDS+3'UTR	salad database	1.16818	0.384382	0.279158	0.111375	0.726307	0.360932	0.440038	0.605172
HK	hexokinase (AtHXK1/GIN2, AtHXK2 like) chloroplast	AK065656	Os01g0742500|mRNA|AK065656|CDS+3'UTR	KEGG	0.887292	0.536516	0.967395	0.900168	0.820369	0.298108	0.665226	0.0195419	0.537658	0.00171284	0.808234	0.111756	0.453965	0.00123959
HK	hexokinase	AK069917	Os01g0722700|mRNA|AK069917|CDS+3'UTR	salad database	1.04571	0.698222	2.02154	0.0110319	0.876662	0.510928	1.22872	0.0434864	1.14204	0.10443	0.92946	0.339045	1.31536	0.0176151
HK	hexokinase	AK099119	Os01g0190400|mRNA|AK099119|CDS+3'UTR	KEGG	0.966054	0.846974	0.78286	0.355973	1.05602	0.789852	0.639059	0.00569397	0.572226	0.00132441	0.895419	0.151388	0.606886	0.0079628
HK	hexokinase	AK064011	Os01g0190400|mRNA|AK064011|CDS+3'UTR	KEGG	0.95975	0.814624	0.782763	0.343995	1.01705	0.934604	0.616193	0.00556795	0.553517	0.00192315	0.898285	0.17499	0.603875	0.0301671
PFKB	fructokinase	AK099353	Os08g0113100|mRNA|AK099353|CDS+3'UTR	KEGG	0.6471	0.163406	0.929917	0.81668	1.42856	0.341052	1.42286	0.0430972	1.10965	0.557258	0.779873	0.0228981	0.884921	0.547906
PFKB	fructokinase	AK070120	Os08g0113100|mRNA|AK070120|CDS+3'UTR	KEGG	0.658567	0.134705	1.16079	0.631941	1.37242	0.33994	1.44478	0.0366029	1.09352	0.512823	0.756876	0.0226535	0.84326	0.546949
PFKB	fructokinase	AK061391	Os08g0113100|mRNA|AK061391|CDS+3'UTR	KEGG	0.649412	0.131747	1.21618	0.541723	1.33865	0.360325	1.48395	0.019536	1.13621	0.411319	0.765666	0.0189129	0.855993	0.607154
PFKB	fructokinase	AF429947	Os08g0113100|mRNA|AF429947|CDS+3'UTR	KEGG	0.759796	0.246367	1.04726	0.864724	1.42725	0.274122	1.39589	0.0138602	1.0961	0.516645	0.785237	0.0193449	0.885891	0.585255
PFKB	fructokinase	AB110164	Os08g0113100|mRNA|AB110164|CDS+3'UTR	KEGG	0.656594	0.168272	1.04516	0.885861	1.41707	0.338217	1.28121	0.103086	1.0985	0.633815	0.857395	0.0755987	0.903957	0.634269
PFKB	fructokinase	CI276999	Os06g0232200|COMBINER_EST|CI276999|6	KEGG	1.19109	0.284857	0.948457	0.812461	1.35477	0.166804	0.917165	0.304047	0.862809	0.383752	0.940735	0.712019	0.729601	0.121713
PFKB	fructokinase	AK120887	Os01g0894300|mRNA|AK120887|CDS+3'UTR	KEGG	0.843877	0.374621	5.35017	0.0100218	1.06766	0.685008	2.07056	0.0010685	1.88548	0.0888114	0.910613	0.606474	4.34377	7.8621e-06
PFKB	fructokinase	AK060500	Os01g0894300|mRNA|AK060500|CDS+3'UTR	KEGG	0.954855	0.800294	3.34327	0.0056415	1.15379	0.387356	1.95361	0.00101025	1.9783	0.119858	1.01263	0.956708	4.12231	0.000147366
PFKB	fructokinase	AF429948	Os01g0894300|mRNA|AF429948|CDS+3'UTR	KEGG	0.954796	0.804838	4.67898	0.00550916	1.17927	0.34248	2.0401	0.00113547	1.87281	0.11698	0.918002	0.699272	4.0953	0.000149428
GPI	glucose-6-phosphate isomerase	AY224509	Os09g0465600|mRNA|AY224509|CDS	KEGG	1.15177	0.199341	1.41502	0.0627755	1.18554	0.272365	1.3653	0.00516814	1.0457	0.494345	0.765916	0.0142942	1.41256	0.00490814
GPI	glucose-6-phosphate isomerase	AK068061	Os09g0465600|mRNA|AK068061|CDS+3'UTR	KEGG	0.871205	0.316485	1.27483	0.209249	1.02192	0.878666	1.05338	0.762444	0.875363	0.552978	0.831004	0.0487951	1.37168	0.0882563
GPI	glucose-6-phosphate isomerase	AB107218	Os09g0465600|mRNA|AB107218|CDS+3'UTR	KEGG	0.953134	0.68919	1.2413	0.219877	1.09515	0.52902	1.26396	0.0177839	1.06804	0.336002	0.844995	0.0612742	1.39352	0.00581891
GPI	glucose-6-phosphate isomerase	AK107494	Os08g0478800|mRNA|AK107494|CDS+3'UTR	KEGG	0.898207	0.429694	0.539886	0.130192	1.18489	0.32904	0.770221	0.0222086	0.762852	0.0182507	0.990433	0.878201	0.611676	0.00764301
GPI	glucose-6-phosphate isomerase	D45218	Os06g0256500|mRNA|D45218|CDS+3'UTR	KEGG	1.52472	0.0418542	2.56495	0.0345988	1.66856	0.122638	0.918149	0.615027	0.945927	0.643249	1.03025	0.919651	1.08271	0.261609
GPI	glucose-6-phosphate isomerase	AK068236	Os06g0256500|mRNA|AK068236|CDS+3'UTR	KEGG	1.57168	0.0396167	2.4136	0.0355791	1.92282	0.0639783	1.03797	0.910561	1.12938	0.541155	1.08806	0.842973	0.963786	0.567444
GPI	glucose-6-phosphate isomerase	D45217	Os03g0776000|mRNA|D45217|CDS+3'UTR	KEGG	0.852474	0.362562	1.05649	0.769414	1.18223	0.218917	0.948447	0.523416	1.0561	0.459131	1.1135	0.171651	1.09321	0.380887
GPI	glucose-6-phosphate isomerase	AK103010	Os03g0776000|mRNA|AK103010|CDS+3'UTR	KEGG	0.85168	0.361797	1.04405	0.819871	1.18329	0.22947	0.917616	0.387777	1.00619	0.921424	1.09653	0.207902	1.10346	0.282259
PFK	6-phosphofructokinase	AK065250	Os10g0405600|mRNA|AK065250|CDS+3'UTR	KEGG	0.498757	0.112734	1.94976	0.0255837	0.573772	0.104596	1.37304	0.00563543	1.50039	0.00587867	1.09275	0.221303	3.90113	0.100953
PFK	6-phosphofructokinase	AK109585	Os09g0479800|mRNA|AK109585|CDS+3'UTR	salad database	2.68844	0.072844	1.00165	0.997912	1.74487	0.0902125
PFK	6-phosphofructokinase	AK071371	Os09g0415800|mRNA|AK071371|CDS+3'UTR	KEGG	0.930972	0.619318	1.06994	0.708005	0.934957	0.657831	0.952462	0.567577	0.962526	0.588078	1.01057	0.883212	1.15788	0.084565
PFK	6-phosphofructokinase	CI438672	Os08g0439000|COMBINER_EST|CI438672|6	salad database	0.534207	0.343947	0.297875	0.136873	0.739986	0.50592	0.753147	0.0400791	0.563512	0.0585967	0.748211	0.160522	0.598396	0.05773
PFK	6-phosphofructokinase	AK072857	Os05g0524400|mRNA|AK072857|CDS+3'UTR	KEGG	0.821064	0.358353	2.50449	0.0410656	0.955972	0.80649	0.889229	0.298323	0.77921	0.0764259	0.876276	0.10565	1.40679	0.00564041
PFK	6-phosphofructokinase	AK063963	Os05g0524400|mRNA|AK063963|CDS+3'UTR	KEGG	0.81183	0.36394	2.37043	0.0404759	1.03996	0.841285	0.999988	0.99987	0.880207	0.11351	0.880217	0.113532	1.38854	0.00689424
PFK	6-phosphofructokinase	AK071798	Os05g0194900|mRNA|AK071798|CDS+3'UTR	salad database	0.977608	0.919244	7.48461	0.00503312	0.894049	0.613979	2.24034	0.000788176	2.28839	0.0115972	1.02145	0.875556	7.89734	4.76004e-05
PFK	6-phosphofructokinase	AK071065	Os04g0469500|mRNA|AK071065|CDS+3'UTR	salad database	1.09457	0.531699	0.663964	0.223223	1.14125	0.328518	0.719238	0.0265952	0.785415	0.263061	1.09201	0.342307	0.844138	0.0604091
PFK	6-phosphofructokinase	AK121093	Os01g0191700|mRNA|AK121093|CDS+3'UTR	KEGG	0.826718	0.377701	4.14719	0.00922488	1.03716	0.825874	1.53024	0.00359656	1.18495	0.410477	0.774354	0.172258	5.18495	0.0050587
FBPase	fructose-1,6-bisphosphatase	AY035554	Os05g0438600|mRNA|AY035554|5'UTR+CDS	KEGG	0.913294	0.86365	1.7327	0.0102266	0.74201	0.363419	0.962553	0.7469	0.625857	0.233746	0.650206	0.344753	2.7436	0.266255
FBPase	fructose-1,6-bisphosphatase	AF378182	Os05g0438600|mRNA|AF378182|5'UTR+CDS	KEGG	0.904444	0.853699	1.75916	0.00918035	0.748762	0.375174	0.951745	0.67808	0.622019	0.228766	0.653557	0.347589	2.73021	0.271247
FBPase	fructose-1,6-bisphosphatase	AK065201	Os03g0267300|mRNA|AK065201|CDS+3'UTR	KEGG
FBPase	fructose-1,6-bisphosphatase	AK062233	Os03g0267300|mRNA|AK062233|CDS+3'UTR	KEGG							0.01	0.191096
FBPase	fructose-1,6-bisphosphatase	AB007194	Os03g0267300|mRNA|AB007194|CDS+3'UTR	KEGG
FBPase	fructose-1,6-bisphosphatase	AK119536	Os01g0866400|mRNA|AK119536|CDS+3'UTR	KEGG	1.0988	0.840175	0.525629	0.260623	0.622965	0.222022	0.746432	0.107974	0.650402	0.0190133	0.871348	0.621285	0.74827	0.0165601
FBPase	fructose-1,6-bisphosphatase	AK070516	Os01g0866400|mRNA|AK070516|CDS+3'UTR	KEGG	0.895588	0.85236	0.709306	0.424522	0.613865	0.224438	0.756075	0.0817788	0.674912	0.0292221	0.892652	0.632062	0.802687	0.0336183
FBPase	fructose-1,6-bisphosphatase	AF378183	Os01g0866400|mRNA|AF378183|CDS	KEGG	0.938525	0.880651	1.60453	0.0192679	0.669741	0.236275	0.832127	0.0735554	0.59484	0.0808672	0.714843	0.0994174	2.21647	0.281715
FBPase	fructose-1,6-bisphosphatase	AB007193	Os01g0866400|mRNA|AB007193|CDS+3'UTR	KEGG			0.995673	0.994703
ALDP	fructose-bisphosphate aldolase, class I	AK104899	Os11g0171300|mRNA|AK104899|CDS+3'UTR	salad database	0.86942	0.705101	0.482543	0.232857	0.607648	0.267255	0.772726	0.213877	0.787984	0.344132	1.01975	0.926771	1.11886	0.58697
ALDP	fructose-bisphosphate aldolase, class I	AK073758	Os11g0171300|mRNA|AK073758|CDS+3'UTR	salad database	0.819283	0.467455	0.652283	0.410189	0.490594	0.139338	0.942411	0.736579	0.826062	0.524085	0.876541	0.430507	1.18429	0.184506
ALDP	fructose-bisphosphate aldolase, class I	AF017362	Os11g0171300|mRNA|AF017362|CDS+3'UTR	salad database	1.00176	0.988568	0.825981	0.421652	0.938773	0.669463	0.711887	0.211269	0.77425	0.198229	1.0876	0.613486	0.821494	0.0633495
ALDP	fructose-bisphosphate aldolase, class I	AK104952	Os08g0120600|mRNA|AK104952|CDS+3'UTR	salad database	0.508495	0.0463041	4.74583	0.0212548	0.942223	0.852556	4.35959	3.26539e-06	4.19419	0.0632036	0.96206	0.904131	10.8732	0.0190016
ALDP	fructose-bisphosphate aldolase, class I	AK069887	Os08g0120600|mRNA|AK069887|CDS+3'UTR	salad database	0.555493	0.0475967	4.75264	0.0131319	1.01991	0.950318	3.52917	0.000213947	3.88234	0.0617602	1.10007	0.751992	9.16165	0.0234757
ALDP	fructose-bisphosphate aldolase, class I	AK104381	Os06g0608700|mRNA|AK104381|CDS+3'UTR	salad database	0.971056	0.883614	1.24152	0.277346	0.764434	0.283361	0.548741	0.00620641	0.646155	0.00526843	1.17752	0.158004	0.746959	0.0991477
ALDP	fructose-bisphosphate aldolase, class I	AK064989	Os06g0608700|mRNA|AK064989|CDS+3'UTR	salad database	1.11753	0.588022	1.12771	0.563131	0.611445	0.101185	0.634533	0.00956047	0.668588	0.0209808	1.05367	0.742938	0.785451	0.0766688
ALDP	fructose-bisphosphate aldolase, class I	AK058302	Os06g0608700|mRNA|AK058302|CDS+3'UTR	salad database	1.00513	0.977509	1.1921	0.355501	0.694268	0.157586	0.602314	0.0057008	0.60597	0.0195846	1.00607	0.956873	0.757797	0.0794987
ALDP	fructose-bisphosphate aldolase, class I	AK058288	Os06g0608700|mRNA|AK058288|CDS+3'UTR	salad database	1.04299	0.817005	1.28237	0.199415	0.747597	0.232689	0.648557	0.0159666	0.711157	0.0119783	1.09652	0.600356	0.821429	0.0633977
ALDP	fructose-bisphosphate aldolase, class I	X53130	Os05g0402700|mRNA|X53130|CDS+3'UTR	KEGG	0.702134	0.07638	1.31868	0.217994	0.688925	0.115977	1.1673	0.0731425	0.904674	0.180325	0.775014	0.0214285	1.12794	0.126167
ALDP	fructose-bisphosphate aldolase, class I	AY522925	Os05g0402700|mRNA|AY522925|CDS	KEGG	0.90828	0.543516	1.45578	0.088145	0.917447	0.597871	1.24417	0.032149	0.926633	0.277617	0.744782	0.0144493	1.32584	0.0162908
ALDP	fructose-bisphosphate aldolase, class I	AK061050	Os05g0402700|mRNA|AK061050|CDS+3'UTR	KEGG	0.98077	0.873981	1.896	0.0126419	0.883238	0.468592	1.18613	0.441931	0.882789	0.119046	0.744259	0.347167	1.05311	0.569048
ALDP	fructose-bisphosphate aldolase, class I	D50301	Os01g0905800|mRNA|D50301|CDS+3'UTR	salad database	0.911355	0.634623	1.09774	0.661594	1.2513	0.314369	0.793133	0.462047	0.705056	0.512745	0.888951	0.264486	1.06991	0.325314
ALDP	fructose-bisphosphate aldolase, class I	D21279	Os01g0905800|mRNA|D21279|5'UTR+CDS	salad database	1.14718	0.410254	1.40175	0.173264	1.06675	0.711312	1.19919	0.043278	0.910877	0.203498	0.759576	0.0174561	1.26657	0.026197
ALDP	fructose-bisphosphate aldolase, class I	AK104719	Os01g0905800|mRNA|AK104719|CDS+3'UTR	salad database	1.03895	0.868616	1.21735	0.377371	1.3031	0.227636	1.15433	0.0853334	1.03858	0.723423	0.89972	0.163877	1.08683	0.31597
ALDP	fructose-bisphosphate aldolase, class I	AK073770	Os01g0905800|mRNA|AK073770|CDS+3'UTR	salad database	0.894915	0.648589	1.08298	0.739171	1.18969	0.4612	1.15637	0.08192	1.01811	0.849485	0.880438	0.113992	1.1	0.234411
ALDP	fructose-bisphosphate aldolase, class I	AK062270	Os01g0905800|mRNA|AK062270|CDS+3'UTR	salad database	0.916672	0.685659	1.14743	0.534943	1.23322	0.347589	1.06901	0.365634	0.976921	0.787399	0.913856	0.255582	1.07795	0.283456
ALDP	fructose-bisphosphate aldolase, class I	D10419	Os01g0118000|mRNA|D10419|5'UTR+CDS	KEGG	0.972106	0.820474	1.00058	0.99764	0.873663	0.426597	1.02741	0.697539	0.693939	0.155306	0.675426	0.130309	1.08204	0.264486
ALDP	fructose-bisphosphate aldolase, class I	AK099387	Os01g0118000|mRNA|AK099387|CDS+3'UTR	KEGG	0.90832	0.529439	1.04411	0.834936	0.922055	0.615932	0.950629	0.515091	0.732051	0.0610424	0.77007	0.110561	1.0791	0.277965
ALDP	fructose-bisphosphate aldolase, class I	AK059097	Os01g0118000|mRNA|AK059097|CDS+3'UTR	KEGG	0.753978	0.148665	0.854057	0.53161	0.847505	0.34568	1.03998	0.592505	0.811782	0.23179	0.780576	0.0914619	1.13562	0.114278
TIM	Triosephosphate isomerase	AK069832	Os09g0535000|mRNA|AK069832|CDS+3'UTR	KEGG	1.14529	0.382027	0.986534	0.958945	1.04736	0.81592	0.906128	0.363585	1.08973	0.416495	1.20262	0.168827	1.02296	0.745695
TIM	Triosephosphate isomerase	AK069488	Os09g0535000|mRNA|AK069488|CDS+3'UTR	KEGG	1.02315	0.848645	1.02525	0.900241	1.02223	0.896734	1.18514	0.0598011	0.955969	0.736427	0.80663	0.0382	1.03149	0.627736
TIM	Triosephosphate isomerase	AK058712	Os09g0535000|mRNA|AK058712|CDS+3'UTR	KEGG	1.06487	0.627351	1.04555	0.82521	1.07163	0.675961	1.17528	0.0973966	0.972095	0.74974	0.827119	0.0495957	1.06667	0.344052
TIM	Triosephosphate isomerase	AK103031	Os03g0754200|mRNA|AK103031|CDS+3'UTR	KEGG	0.935858	0.598314	0.583594	0.131378	1.12576	0.355676	0.64521	0.00908316	0.855805	0.369075	1.3264	0.152644	0.675119	0.0108417
TIM	Triosephosphate isomerase	AK067890	Os03g0754200|mRNA|AK067890|CDS+3'UTR	KEGG	1.1465	0.708464	0.506754	0.19572	1.18179	0.561727	0.708755	0.450852	0.849307	0.255227	1.03216	0.88681	0.693417	0.0638451
TIM	Triosephosphate isomerase	AK065954	Os03g0754200|mRNA|AK065954|CDS+3'UTR	KEGG	0.881832	0.689281	0.529793	0.205347	0.6072	0.314636	0.451282	0.162118	0.900265	0.358538	1.3972	0.535736	0.827586	0.392199
TIM	Triosephosphate isomerase	AK104461	Os01g0841600|mRNA|AK104461|CDS+3'UTR	KEGG	0.770408	0.179948	0.892721	0.655659	0.739833	0.243441	1.26146	0.0295628	0.922685	0.453835	0.731439	0.00667657	0.898801	0.220031
TIM	Triosephosphate isomerase	AK104017	Os01g0841600|mRNA|AK104017|CDS+3'UTR	KEGG	0.763803	0.163598	0.871182	0.580455	0.715992	0.207741	1.32814	0.0173808	1.0156	0.824953	0.764678	0.0186619	0.90141	0.175546
TIM	Triosephosphate isomerase	AK100708	Os01g0841600|mRNA|AK100708|CDS+3'UTR	KEGG	0.76702	0.184174	0.88254	0.617168	0.717637	0.203161	1.258	0.0269672	0.949732	0.546554	0.754952	0.0159069	0.895775	0.151387
TIM	Triosephosphate isomerase	AK099310	Os01g0841600|mRNA|AK099310|CDS+3'UTR	KEGG	0.775078	0.173173	1.00915	0.965794	0.706858	0.203177	1.47807	0.030119	1.01546	0.872171	0.68702	0.0171239	0.933105	0.437984
TIM	Triosephosphate isomerase	AK059805	Os01g0841600|mRNA|AK059805|CDS+3'UTR	KEGG	0.7865	0.176934	1.00852	0.967417	0.70227	0.194285	1.5046	0.0110886	1.04543	0.512999	0.69482	0.0157754	0.916964	0.277404
TIM	Triosephosphate isomerase	M87064	Os01g0147900|mRNA|M87064|CDS+3'UTR	KEGG	0.930627	0.740757	0.959649	0.864639	1.45219	0.197593	1.44409	0.0132359	1.18448	0.0605249	0.820223	0.334124	0.954723	0.479946
TIM	Triosephosphate isomerase	AK060920	Os01g0147900|mRNA|AK060920|CDS+3'UTR	KEGG	0.985893	0.947416	1.01266	0.956728	1.44478	0.183642	1.40483	0.0174316	1.15018	0.0933735	0.818729	0.335389	0.939124	0.355222
GAPDH	glyceraldehyde 3-phosphate dehydrogenase	U31676	Os08g0126300|mRNA|U31676|CDS+3'UTR	KEGG	0.884099	0.524959	0.753371	0.309604	1.05379	0.737713	1.02362	0.745375	0.888851	0.363446	0.868341	0.388691	0.92153	0.250964
GAPDH	glyceraldehyde 3-phosphate dehydrogenase	AK105038	Os08g0126300|mRNA|AK105038|CDS+3'UTR	KEGG	0.933974	0.682499	0.750763	0.292863	1.07996	0.61303	1.01941	0.803575	0.871069	0.0961532	0.85448	0.141449	0.93354	0.318239
GAPDH	glyceraldehyde 3-phosphate dehydrogenase	AK103777	Os08g0126300|mRNA|AK103777|CDS+3'UTR	KEGG	0.980829	0.914115	0.81481	0.432349	1.12691	0.410371	1.00984	0.909028	0.864932	0.268034	0.856506	0.462653	0.877209	0.107447
GAPDH	glyceraldehyde 3-phosphate dehydrogenase	AK071097	Os08g0126300|mRNA|AK071097|CDS+3'UTR	KEGG	0.94848	0.766082	0.909717	0.703922	1.07079	0.62367	1.01056	0.911333	0.779024	0.0814452	0.770886	0.232386	0.933542	0.318265
GAPDH	glyceraldehyde 3-phosphate dehydrogenase	AK106824	Os06g0666600|mRNA|AK106824|CDS+3'UTR	KEGG	1.24647	0.251658	0.835542	0.597843	1.14371	0.346842	0.852177	0.0914741	0.864622	0.496692	1.0146	0.942629	0.970863	0.643086
GAPDH	glyceraldehyde 3-phosphate dehydrogenase	AK064960	Os04g0486600|mRNA|AK064960|CDS+3'UTR	KEGG	1.274	0.125155	0.606472	0.2514	1.07631	0.566532	0.806205	0.420526	0.755153	0.20149	0.936676	0.6937	0.941013	0.368615
GAPDH	glyceraldehyde 3-phosphate dehydrogenase	AK062122	Os04g0486600|mRNA|AK062122|CDS+3'UTR	KEGG	1.26042	0.135222	0.612103	0.250413	1.09001	0.505909	0.954924	0.742361	0.879095	0.111216	0.920591	0.544068	0.952171	0.457302
GAPDH	glyceraldehyde 3-phosphate dehydrogenase	AK119522	Os04g0459500|mRNA|AK119522|CDS+3'UTR	KEGG			1.06743	0.915596
GAPDH	glyceraldehyde 3-phosphate dehydrogenase	AK119220	Os04g0459500|mRNA|AK119220|CDS+3'UTR	KEGG	1.04497	0.884988	2.42009	0.0106504	0.918218	0.795579	1.59751	0.163774	1.67626	0.00630325	1.00693	0.97371	2.13805	0.0270472
GAPDH	glyceraldehyde 3-phosphate dehydrogenase	AK104690	Os04g0459500|mRNA|AK104690|CDS+3'UTR	KEGG			1.04503	0.944012
GAPDH	glyceraldehyde 3-phosphate dehydrogenase	AK103994	Os04g0459500|mRNA|AK103994|CDS+3'UTR	KEGG	1.04905	0.964204	1.32658	0.612719
GAPDH	glyceraldehyde 3-phosphate dehydrogenase	AK103932	Os04g0459500|mRNA|AK103932|CDS+3'UTR	KEGG			1.0148	0.981767
GAPDH	glyceraldehyde 3-phosphate dehydrogenase	AK103922	Os04g0459500|mRNA|AK103922|CDS+3'UTR	KEGG
GAPDH	glyceraldehyde 3-phosphate dehydrogenase	AK071685	Os04g0459500|mRNA|AK071685|CDS+3'UTR	KEGG
GAPDH	glyceraldehyde 3-phosphate dehydrogenase	AK067817	Os04g0459500|mRNA|AK067817|CDS+3'UTR	KEGG			1.00601	0.992615
GAPDH	glyceraldehyde 3-phosphate dehydrogenase	AF022730	Os04g0459500|mRNA|AF022730|5'UTR+CDS	KEGG			1.14206	0.703383			1.03573	0.97003	0.771475	0.553329	0.537948	0.290491	0.916926	0.885932
GAPDH	glyceraldehyde 3-phosphate dehydrogenase	AF010582	Os04g0459500|mRNA|AF010582|5'UTR+CDS	KEGG			0.782328	0.615499	0.912116	0.821939
GAPDH	glyceraldehyde 3-phosphate dehydrogenase	AK067755	Os03g0129300|mRNA|AK067755|CDS+3'UTR	salad database	1.22501	0.744836	2.44399	0.0368152	0.561369	0.384513	0.950325	0.757889	0.97366	0.956355	1.02456	0.964269	1.07415	0.81755
GAPDH	glyceraldehyde 3-phosphate dehydrogenase	AK059014	Os03g0129300|mRNA|AK059014|CDS+3'UTR	salad database	0.567701	0.233096	1.38522	0.240548	0.488971	0.120418	0.942359	0.801098	0.860462	0.707465	0.809197	0.490652	0.944849	0.857
GAPDH	glyceraldehyde 3-phosphate dehydrogenase	D10409	Os02g0601300|mRNA|D10409|5'UTR+CDS	KEGG	0.922695	0.531782	0.60322	0.160216	0.851088	0.349717	0.773948	0.0362255	0.717297	0.0103515	0.926803	0.27855	0.62001	0.0142489
GAPDH	glyceraldehyde 3-phosphate dehydrogenase	AK099086	Os02g0601300|mRNA|AK099086|CDS+3'UTR	KEGG	0.879527	0.368669	0.480347	0.118745	0.828449	0.284711	0.914108	0.418415	0.788591	0.0839745	0.862689	0.0865897	0.945407	0.401558
GAPDH	glyceraldehyde 3-phosphate dehydrogenase	AK062215	Os02g0601300|mRNA|AK062215|CDS+3'UTR	KEGG	0.71242	0.126835	0.343551	0.0774455	0.636536	0.0823975	1.16295	0.0719346	0.95088	0.446182	0.817648	0.0396032	0.958504	0.515107
GAPDH	glyceraldehyde 3-phosphate dehydrogenase	AF546879	Os02g0601300|mRNA|AF546879|5'UTR+CDS	KEGG	0.886777	0.39589	0.514984	0.127092	0.819622	0.269172	0.881174	0.221738	0.786591	0.0514642	0.892662	0.143224	0.619784	0.00225908
GAPDH	glyceraldehyde 3-phosphate dehydrogenase	AK070032	Os02g0171100|mRNA|AK070032|CDS+3'UTR	KEGG	1.1458	0.333221	1.36391	0.228442	1.21092	0.22843	0.961722	0.62535	0.858054	0.0767275	0.892206	0.14339	0.759867	0.0127296
GAPDH	glyceraldehyde 3-phosphate dehydrogenase	AK059005	Os02g0171100|mRNA|AK059005|CDS+3'UTR	KEGG	1.01326	0.905733	0.882401	0.609438	1.08928	0.5089	0.953658	0.546728	0.90845	0.194068	0.952595	0.460999	0.714701	0.00977513
PGK	phosphoglycerate kinase	D10408	Os06g0668200|mRNA|D10408|CDS	KEGG	1.53364	0.11096	1.45537	0.144954	1.62238	0.0715295	0.824886	0.135106	0.722595	0.0315401	0.875994	0.105096	0.81406	0.104807
PGK	phosphoglycerate kinase	AK101622	Os06g0668200|mRNA|AK101622|CDS+3'UTR	KEGG	1.23403	0.371265	1.26233	0.373888	1.43659	0.176294	0.811184	0.0552344	0.788575	0.025844	0.972129	0.657215	0.905901	0.203889
PGK	phosphoglycerate kinase	AK070705	Os06g0668200|mRNA|AK070705|CDS+3'UTR	KEGG	1.19835	0.454714	1.23725	0.399454	1.42741	0.183053	0.817751	0.0587488	0.78898	0.0259919	0.964818	0.578071	0.904549	0.248033
PGK	phosphoglycerate kinase	AK066594	Os05g0496200|mRNA|AK066594|CDS+3'UTR	salad database	1.15595	0.196598	0.679849	0.231354	1.07364	0.608971	0.733607	0.0179826	0.614327	0.00205111	0.837406	0.048306	0.534636	0.00688774
PGK	phosphoglycerate kinase	AK062214	Os05g0496200|mRNA|AK062214|CDS+3'UTR	salad database	1.30009	0.036032	0.68381	0.252185	1.16254	0.260937	0.703373	0.0240489	0.586708	0.0064949	0.834135	0.0513603	0.498628	0.0161983
PGK	phosphoglycerate kinase	AK070041	Os02g0169300|mRNA|AK070041|CDS+3'UTR	KEGG	0.751144	0.112047	0.977531	0.909609	0.841846	0.3224	1.14458	0.107414	0.939701	0.359262	0.821004	0.0417026	1.07325	0.307194
PGK	phosphoglycerate kinase	Os01g0800200	Os01g0800200|COMBINER_EST|Os01g0800200|8	KEGG	0.920118	0.690936	0.314749	0.114738	0.782031	0.362268	0.556563	0.0403584	0.770504	0.118262	1.3844	0.0163401	0.666625	0.110122
PGAM	phosphoglycerate mutase	Os11g0138600	Os11g0138600|COMBINER_EST|Os11g0138600|8	KEGG	2.26101	0.109238	1.64346	0.0138699	1.56289	0.0384736	0.717785	0.198049	0.765319	0.685609	1.06622	0.88929	0.671468	0.243714
PGAM	phosphoglycerate mutase	AK065541	Os05g0482700|mRNA|AK065541|CDS+3'UTR	KEGG	0.979066	0.884994	0.827335	0.491105	1.04195	0.791759	1.13754	0.167315	0.901816	0.170626	0.792774	0.0274273	0.729603	0.0192069
PGAM	phosphoglycerate mutase	Os03g0330200	Os03g0330200|COMBINER_EST|Os03g0330200|8	KEGG	0.32527	0.560817	1.59826	0.691986	2.56519	0.0703117
PGAM	phosphoglycerate mutase	AK101802	Os02g0751800|mRNA|AK101802|CDS+3'UTR	KEGG	0.895523	0.60272	1.21961	0.402844	0.811432	0.341838	1.07615	0.451307	1.18216	0.226303	1.09851	0.21009	1.28909	0.0795707
PGAM	phosphoglycerate mutase	AK065059	Os01g0817700|mRNA|AK065059|CDS+3'UTR	KEGG	0.793444	0.193071	2.51231	0.029414	1.09976	0.594063	1.28597	0.0164423	1.10733	0.439506	0.861083	0.0805861	1.86514	0.00328289
PGAM	phosphoglycerate mutase	AK060836	Os01g0817700|mRNA|AK060836|CDS+3'UTR	KEGG	0.782377	0.173681	2.54485	0.0381399	1.10768	0.587575	1.32999	0.00790093	1.095	0.519716	0.823309	0.0358327	1.80813	0.00167276
PGAM	phosphoglycerate mutase	AK068739	Os01g0237100|mRNA|AK068739|CDS+3'UTR	Salad database	0.993738	0.977145	0.720034	0.434183	0.761235	0.344471	0.74916	0.0628266	0.703341	0.506661	0.93884	0.878885	0.846649	0.208777
PGAM	phosphoglycerate mutase	AK060943	Os01g0237100|mRNA|AK060943|CDS+3'UTR	Salad database	0.967935	0.886409	0.679025	0.379555	0.758982	0.291815	0.772869	0.0926912	0.71548	0.533128	0.925746	0.851024	0.679414	0.408877
EN	enolase	D17767	Os10g0167300|mRNA|D17767|5'UTR+CDS	Salad database	1.09815	0.52229	0.655407	0.192704	1.23427	0.123881	0.70471	0.0239674	0.538008	0.00171509	0.763446	0.166896	0.617292	0.025133
EN	enolase	AY335488	Os10g0167300|mRNA|AY335488|CDS+3'UTR	Salad database	0.721078	0.156368	0.443517	0.0893465	1.0289	0.857532	0.910683	0.265147	0.747097	0.014876	0.820369	0.0412956	0.797754	0.0294584
EN	enolase	AK099292	Os10g0167300|mRNA|AK099292|CDS+3'UTR	Salad database	0.737193	0.141895	0.464832	0.0982196	1.14264	0.370169	0.876081	0.130565	0.711966	0.00972657	0.812671	0.0367174	0.773729	0.0210591
EN	enolase	AK073662	Os10g0167300|mRNA|AK073662|CDS+3'UTR	Salad database	0.667945	0.102234	0.416103	0.0822839	1.01802	0.917079	0.892821	0.197568	0.742136	0.0139793	0.831226	0.0489659	0.819559	0.0407829
EN	enolase	CI551937	Os09g0375000|COMBINER_EST|CI551937|0	KEGG	1.08666	0.455608	1.78871	0.0227387	1.22995	0.157683	1.42617	0.00357274	1.16878	0.165615	0.81952	0.0407606	1.42693	0.070104
EN	enolase	AK104904	Os06g0136600|mRNA|AK104904|CDS+3'UTR	KEGG	0.784313	0.561175	0.876591	0.72275	0.603995	0.220657	0.871303	0.134638	0.501009	0.0241476	0.575011	0.0356227	0.811085	0.0619833
EN	enolase	AK069316	Os06g0136600|mRNA|AK069316|CDS+3'UTR	KEGG	0.793779	0.571136	0.888295	0.742498	0.594112	0.213244	0.869043	0.132846	0.503329	0.0137497	0.579176	0.0295683	0.824234	0.10517
EN	enolase	AK058348	Os03g0266200|mRNA|AK058348|CDS+3'UTR	Salad database	0.938577	0.642438	0.825544	0.418498	0.883497	0.436143	0.90967	0.247995	0.821689	0.115296	0.903282	0.424905	0.82583	0.0619066
EN	enolase	AK104877	Os03g0248600|mRNA|AK104877|CDS+3'UTR	KEGG	0.834137	0.280765	0.927308	0.71443	0.872178	0.395926	1.02299	0.805552	0.825982	0.461509	0.807424	0.354002	0.659263	0.0242013
EN	enolase	AK099342	Os03g0248600|mRNA|AK099342|CDS+3'UTR	KEGG	0.936118	0.630448	1.05006	0.796471	0.909912	0.533861	0.796244	0.253605	0.742948	0.307847	0.933066	0.851044	0.753115	0.0160599
EN	enolase	AK073611	Os03g0248600|mRNA|AK073611|CDS+3'UTR	KEGG	0.87149	0.388445	0.941404	0.765171	0.861336	0.363266	0.699944	0.367968	0.671911	0.0755624	0.95995	0.927967	0.818396	0.0400619
PKc	Pyruvate kinase	AK071391	Os12g0145700|mRNA|AK071391|CDS+3'UTR	Salad database	0.994981	0.96742	1.19495	0.365757	1.00353	0.981008	1.12452	0.133667	1.11284	0.160405	0.98961	0.867651	1.23413	0.0319134
PKc	Pyruvate kinase	AK101789	Os11g0216000|mRNA|AK101789|CDS+3'UTR	Salad database	0.686299	0.299138	1.19227	0.429961	0.721525	0.196128	1.29195	0.0119856	0.951843	0.719831	0.736751	0.0182393	1.34801	0.00822377
PKc	Pyruvate kinase	AK060466	Os11g0216000|mRNA|AK060466|CDS+3'UTR	Salad database	0.681596	0.273108	1.40044	0.0914868	0.73078	0.178169	1.41634	0.00567914	1.03787	0.833254	0.732785	0.0546038	1.46102	0.00324349
PKc	Pyruvate kinase	AK099650	Os11g0148500|mRNA|AK099650|CDS+3'UTR	Salad database	0.90624	0.573181	2.84035	0.021413	1.03788	0.825379	1.2135	0.047816	1.19306	0.314223	0.98316	0.815995	1.64128	0.0397202
PKc	Pyruvate kinase	AK061668	Os11g0148500|mRNA|AK061668|CDS+3'UTR	Salad database	0.937631	0.71252	3.05117	0.0162148	1.13473	0.448017	1.24125	0.0236133	1.13251	0.200769	0.912393	0.20963	1.57188	0.00592466
PKp	Pyruvate kinase	AK120979	Os10g0571200|mRNA|AK120979|CDS+3'UTR	KEGG	0.604118	0.0737605	2.24317	0.0255046	0.561431	0.0800052	0.739255	0.0483615	0.877496	0.460555	1.187	0.199605	2.03083	0.218044
PKp	Pyruvate kinase	AK103375	Os10g0571200|mRNA|AK103375|CDS+3'UTR	KEGG	1.11083	0.377757	0.995764	0.984094	0.910757	0.598008	0.837561	0.0840099	0.81118	0.189062	0.968503	0.850061	0.66756	0.00596268
PKp	Pyruvate kinase	AK070512	Os07g0181000|mRNA|AK070512|CDS+3'UTR	Salad database	1.16784	0.293732	1.68775	0.0152929	1.12303	0.4189	1.32547	0.0141001	1.30319	0.0536885	0.983184	0.842746	1.82018	0.0286144
PKp	Pyruvate kinase	AK066918	Os07g0181000|mRNA|AK066918|CDS+3'UTR	Salad database	1.04016	0.808276	1.33551	0.111742	1.12518	0.379337	1.2558	0.0288504	1.21665	0.0482854	0.968825	0.620658	1.76897	0.0369833
PKp	Pyruvate kinase	AK062119	Os07g0181000|mRNA|AK062119|CDS+3'UTR	Salad database	1.05319	0.740819	1.32721	0.117232	1.13228	0.352322	1.32866	0.00776983	1.27648	0.0299447	0.96073	0.554872	1.76163	0.0175693
PKp	Pyruvate kinase	AK060932	Os07g0181000|mRNA|AK060932|CDS+3'UTR	Salad database	1.03663	0.81742	1.29966	0.146552	1.08685	0.538049	1.36186	0.0126891	1.25519	0.0232844	0.921672	0.40251	1.75162	0.0325655
PKc	Pyruvate kinase	D17768	Os04g0677500|mRNA|D17768|UTR	KEGG	0.774059	0.140166	0.934975	0.751998	0.698428	0.11848	0.933356	0.458061	0.888876	0.158027	0.952344	0.753197	1.32795	0.0160424
PKc	Pyruvate kinase	AK100393	Os04g0677500|mRNA|AK100393|CDS+3'UTR	KEGG	0.792419	0.158845	1.21476	0.298889	0.720402	0.142175	1.0173	0.817242	0.907445	0.267208	0.892017	0.216774	1.35877	0.0129512
PKc	Pyruvate kinase	AK068805	Os04g0677500|mRNA|AK068805|CDS+3'UTR	KEGG	0.872219	0.347601	1.3597	0.12399	0.754357	0.209163	1.06175	0.407388	0.957266	0.503381	0.901594	0.219766	1.39272	0.0104399
PKp	Pyruvate kinase	AK109881	Os03g0672300|mRNA|AK109881|CDS+3'UTR	Salad database	0.794836	0.275524	1.25639	0.193739	0.783972	0.308189	1.07511	0.331172	0.998032	0.974868	0.928309	0.287346	1.65345	0.110221
PKp	Pyruvate kinase	AK103388	Os03g0672300|mRNA|AK103388|CDS+3'UTR	Salad database	0.79351	0.24995	1.22019	0.260228	0.832482	0.42725	1.08525	0.282946	1.02693	0.675898	0.946263	0.408334	1.75782	0.0902454
PKc	Pyruvate kinase	Os03g0325000	Os03g0325000|COMBINER_EST|Os03g0325000|8	Salad database
PKc	Pyruvate kinase	AK106457	Os01g0660300|mRNA|AK106457|CDS+3'UTR	Salad database	1.08216	0.698847	1.04247	0.839761	1.01245	0.954812	0.74827	0.044418	0.863289	0.0798825	1.15371	0.0890527	1.48903	0.302089
PKc	Pyruvate kinase	AK103465	Os01g0276700|mRNA|AK103465|CDS+3'UTR	KEGG	0.859046	0.298649	2.04874	0.0534012	0.478841	0.134805	1.44639	0.00770829	1.11045	0.681285	0.767743	0.280783	2.0698	0.00107049
PKc	Pyruvate kinase	AK103164	Os01g0276700|mRNA|AK103164|CDS+3'UTR	KEGG	0.719199	0.0949252	1.05458	0.863097	0.631219	0.156233	1.14359	0.0985823	0.889037	0.566933	0.777413	0.246028	1.25967	0.0278555
PKc	Pyruvate kinase	AK100799	Os01g0276700|mRNA|AK100799|CDS+3'UTR	KEGG	0.695522	0.0913667	1.0809	0.794792	0.617682	0.160592	1.12957	0.134265	0.865362	0.557689	0.766098	0.212393	1.32656	0.0247366
PKc	Pyruvate kinase	AK059579	Os01g0276700|mRNA|AK059579|CDS+3'UTR	KEGG	0.772963	0.129117	1.21845	0.40664	0.622292	0.151495	1.21065	0.0450817	0.936543	0.76686	0.773587	0.325187	1.38238	0.0097921
	glucose-1-phosphate adenylyltransferase [EC:2.7.7.27]	AY028315	Os09g0298200|mRNA|AY028315|CDS+3'UTR	KEGG	1.24367	0.290411	0.587308	0.14699	1.84328	0.0444009	0.862789	0.145177	0.93693	0.340256	1.08593	0.247775	0.503741	0.0498424
	glucose-1-phosphate adenylyltransferase [EC:2.7.7.27]	AK073146	Os09g0298200|mRNA|AK073146|CDS+3'UTR	KEGG	1.13405	0.533467	0.587709	0.133635	1.89858	0.0398503	0.929868	0.402639	0.912277	0.226499	0.981082	0.823327	0.542342	0.0824097
	glucose-1-phosphate adenylyltransferase [EC:2.7.7.27]	AK060270	Os09g0298200|mRNA|AK060270|CDS+3'UTR	KEGG	1.29798	0.232588	0.590275	0.149504	1.98236	0.0303781	0.841586	0.0699427	0.931108	0.303326	1.10637	0.177523	0.501519	0.0526202
	glucose-1-phosphate adenylyltransferase [EC:2.7.7.27]	J04960	Os08g0345800|mRNA|J04960|CDS+3'UTR	KEGG	0.839899	0.248405	0.316436	0.0951754	0.801163	0.367987	0.40354	0.0111337	0.335383	0.00506311	0.831102	0.306649	0.358806	0.0379576
	glucose-1-phosphate adenylyltransferase [EC:2.7.7.27]	AK103906	Os08g0345800|mRNA|AK103906|CDS+3'UTR	KEGG	0.837937	0.252041	0.31488	0.0967629	0.815805	0.399113	0.392641	0.0130073	0.320211	0.00734771	0.815531	0.332108	0.363626	0.0464535
	glucose-1-phosphate adenylyltransferase [EC:2.7.7.27]	AK071826	Os08g0345800|mRNA|AK071826|CDS+3'UTR	KEGG	0.900853	0.453352	0.351779	0.100191	0.912202	0.651035	0.388253	0.00999847	0.332884	0.0160684	0.85739	0.324148	0.366415	0.0234215
	glucose-1-phosphate adenylyltransferase [EC:2.7.7.27]	AK058551	Os08g0345800|mRNA|AK058551|CDS+3'UTR	KEGG	0.827655	0.215871	0.328691	0.0999371	0.79665	0.351696	0.388681	0.0124408	0.33201	0.00607416	0.854196	0.369063	0.361228	0.0454482
	glucose-1-phosphate adenylyltransferase [EC:2.7.7.27]	AK058246	Os08g0345800|mRNA|AK058246|CDS+3'UTR	KEGG	0.910316	0.495346	0.342082	0.0959848	0.926966	0.711025	0.379065	0.00945076	0.331625	0.0149058	0.874849	0.399493	0.371234	0.0290361
	glucose-1-phosphate adenylyltransferase [EC:2.7.7.27]	AF378188	Os08g0345800|mRNA|AF378188|CDS	KEGG	0.923498	0.580727	0.401304	0.105755	0.931006	0.677104	0.457006	0.00984925	0.378319	0.000683286	0.82782	0.173013	0.376856	0.0376425
	glucose-1-phosphate adenylyltransferase [EC:2.7.7.27]	D21272	Os07g0243200|mRNA|D21272|5'UTR+CDS	KEGG	1.15496	0.433765	1.09106	0.701403	1.5102	0.0812458	1.45425	0.00249142	0.825879	0.356195	0.567907	0.110983	1.07868	0.543525
	glucose-1-phosphate adenylyltransferase [EC:2.7.7.27]	AK121036	Os07g0243200|mRNA|AK121036|CDS+3'UTR	KEGG	0.925653	0.6391	0.988174	0.959112	1.45158	0.0719682	1.26471	0.017461	0.805066	0.354249	0.636562	0.204755	1.16039	0.33964
	glucose-1-phosphate adenylyltransferase [EC:2.7.7.27]	D50317	Os05g0580000|mRNA|D50317|CDS+3'UTR	KEGG	1.03381	0.783318	0.845634	0.501723	2.95039	0.022843	5.10888	0.0121842	4.11476	0.160586	0.805414	0.212693	0.890599	0.137751
	glucose-1-phosphate adenylyltransferase [EC:2.7.7.27]	AK100910	Os05g0580000|mRNA|AK100910|CDS+3'UTR	KEGG	1.05765	0.640312	0.838112	0.497531	2.96117	0.0201398	4.94489	0.0144602	4.08446	0.166379	0.825996	0.202851	0.928734	0.289406
	glucose-1-phosphate adenylyltransferase [EC:2.7.7.27]	AK105092	Os03g0735000|mRNA|AK105092|CDS+3'UTR	KEGG	1.57966	0.333131	0.22311	0.0502587	2.09013	0.0246191	0.47811	0.319961
	glucose-1-phosphate adenylyltransferase [EC:2.7.7.27]	AK069296	Os03g0735000|mRNA|AK069296|CDS+3'UTR	KEGG	1.63839	0.276492	0.221718	0.0522373	2.26292	0.0267682	0.398254	0.331379	0.315652	0.373896	0.900521	0.916707	0.211458	0.0772198
	glucose-1-phosphate adenylyltransferase [EC:2.7.7.27]	U66041	Os01g0633100|mRNA|U66041|CDS+3'UTR	KEGG	0.835717	0.684782	0.977748	0.934547	1.00897	0.962367
	glucose-1-phosphate adenylyltransferase [EC:2.7.7.27]	AY028314	Os01g0633100|mRNA|AY028314|5'UTR+CDS	KEGG	0.984963	0.924026	1.07581	0.688615	1.14619	0.362667	0.974554	0.812251	1.10409	0.751083	1.13292	0.537268	0.994158	0.968502
	glucose-1-phosphate adenylyltransferase [EC:2.7.7.27]	AK071497	Os01g0633100|mRNA|AK071497|CDS+3'UTR	KEGG	0.976936	0.881118	1.17757	0.363672	1.2245	0.166703	0.984093	0.904421	1.13863	0.666916	1.15704	0.299825	1.06311	0.740196
	starch synthase [EC:2.4.1.21]	AF383878	Os10g0437600|mRNA|AF383878|CDS+3'UTR	salad database	1.26597	0.123192	0.453182	0.142804	1.13086	0.436897	0.611502	0.00891213	0.697466	0.0285068	1.14058	0.106558	0.558908	0.0383944
	starch synthase [EC:2.4.1.21]	AY069940	Os07g0412100|mRNA|AY069940|CDS+3'UTR	salad database	1.27564	0.150132	0.487061	0.161293	1.76225	0.142251	0.632121	0.0135532	0.833736	0.343764	1.31895	0.14307	1.1227	0.625952
	starch synthase [EC:2.4.1.21]	AK102058	Os07g0412100|mRNA|AK102058|CDS+3'UTR	salad database			1.06977	0.912725	2.19503	0.179904
	starch synthase [EC:2.4.1.21]	AK067654	Os07g0412100|mRNA|AK067654|CDS+3'UTR	salad database	1.08111	0.573331	0.652864	0.313238	1.57497	0.211955	0.751927	0.0208482	0.896773	0.53864	1.19263	0.370019	1.20459	0.377101
	starch synthase [EC:2.4.1.21]	AK101978	Os06g0229800|mRNA|AK101978|CDS+3'UTR	KEGG	1.47807	0.381501	0.746382	0.54112	1.68863	0.0743966	0.447247	0.00996238	0.496676	0.367331	1.11052	0.904889	0.575916	0.0234566
	starch synthase [EC:2.4.1.21]	AF419099	Os06g0229800|mRNA|AF419099|CDS+3'UTR	KEGG	1.51409	0.370009	0.695593	0.457427	1.6437	0.0892646	0.46301	0.00946373	0.521743	0.392547	1.12685	0.889558	0.563796	0.0290193
	starch synthase [EC:2.4.1.21]	D16202	Os06g0160700|mRNA|D16202|CDS+3'UTR	salad database	2.16311	0.0543584	0.767375	0.434085	1.89155	0.103587	0.698108	0.0574847	0.665196	0.00471182	0.952855	0.632069	0.448929	0.0711666
	starch synthase [EC:2.4.1.21]	AY299404	Os06g0160700|mRNA|AY299404|CDS+3'UTR	salad database	2.23297	0.0560546	0.813142	0.544389	1.95823	0.0988673	0.672936	0.0172619	0.696474	0.00468727	1.03498	0.592607	0.454701	0.0722973
	starch synthase [EC:2.4.1.21]	AK109458	Os06g0160700|mRNA|AK109458|CDS+3'UTR	salad database	2.23388	0.0585747	0.791932	0.497938	1.88115	0.116441	0.68582	0.0182454	0.706715	0.0047186	1.03047	0.638335	0.450909	0.0709692
	starch synthase [EC:2.4.1.21]	AF165890	Os06g0160700|mRNA|AF165890|CDS+3'UTR	salad database	2.20751	0.0545176	0.789548	0.480669	1.8524	0.113096	0.671135	0.0208647	0.702405	0.00675158	1.04659	0.486869	0.445125	0.0669074
	starch synthase [EC:2.4.1.21]	X62134	Os06g0133000|mRNA|X62134|CDS+3'UTR	KEGG	3.99847	0.0573228	4.40883	0.0490055	1.91661	0.0664763
	starch synthase [EC:2.4.1.21]	AK070431	Os06g0133000|mRNA|AK070431|CDS+3'UTR	KEGG	2.43142	0.136197	3.63342	0.0197575	2.75601	0.00307522	0.0709702	0.223327
	starch synthase [EC:2.4.1.21]	AF515483	Os06g0133000|mRNA|AF515483|CDS+3'UTR	KEGG	2.57859	0.20885	6.2904	0.00303876	1.3643	0.420688
	starch synthase [EC:2.4.1.21]	AF515482	Os06g0133000|mRNA|AF515482|CDS+3'UTR	KEGG	1.60726	0.430469	5.80683	0.00661808	1.38611	0.405784
	starch synthase [EC:2.4.1.21]	AF515481	Os06g0133000|mRNA|AF515481|CDS+3'UTR	KEGG	2.27479	0.290391	6.34981	0.00344189	1.28107	0.387122
	starch synthase [EC:2.4.1.21]	AF515480	Os06g0133000|mRNA|AF515480|CDS+3'UTR	KEGG	2.60407	0.203285	4.10606	0.0154901	1.50374	0.154075	0.0266572	0.18937
	starch synthase [EC:2.4.1.21]	AB066094	Os06g0133000|mRNA|AB066094|CDS+3'UTR	KEGG			2.74844	0.0463802
	starch synthase [EC:2.4.1.21]	AB066093	Os06g0133000|mRNA|AB066093|CDS+3'UTR	KEGG	1.84374	0.466727	3.31611	0.0498294
	starch synthase [EC:2.4.1.21]	AK066446	Os02g0744700|mRNA|AK066446|CDS+3'UTR	salad database	0.743875	0.438948	0.773434	0.576387	0.578019	0.220196	0.638841	0.00493289	0.89474	0.753752	1.40057	0.349712	0.574707	0.00110081
	starch synthase [EC:2.4.1.21]	AK061803	Os02g0744700|mRNA|AK061803|CDS+3'UTR	salad database	0.5998	0.0708879	0.711355	0.269055	0.542303	0.0736416	0.81715	0.18999	1.11617	0.485686	1.36593	0.0315672	0.780747	0.0244349
	starch synthase [EC:2.4.1.21]	AJ308110	Os02g0744700|mRNA|AJ308110|CDS+3'UTR	salad database	0.600578	0.0721012	0.732253	0.288028	0.55582	0.0777573	0.620607	0.0475109	0.928911	0.72405	1.49678	0.026106	0.720702	0.0108105
	starch synthase [EC:2.4.1.21]	AF395537	Os02g0744700|mRNA|AF395537|CDS+3'UTR	salad database	0.671519	0.357174	0.69004	0.488053	0.519989	0.219407	0.701854	0.0121653	1.04544	0.893417	1.48955	0.226523	0.631661	0.0128278
	1,4-alpha-glucan branching enzyme [EC:2.4.1.18]	D11082	Os06g0726400|mRNA|D11082|CDS+3'UTR	KEGG	1.21627	0.54678	1.01894	0.964343	1.59736	0.071006	0.879468	0.154612	0.685713	0.00724557	0.779691	0.0170775	1.06609	0.347624
	1,4-alpha-glucan branching enzyme [EC:2.4.1.18]	D10752	Os06g0726400|mRNA|D10752|CDS+3'UTR	KEGG	1.19053	0.587185	1.04547	0.912992	1.58942	0.0795215	0.84014	0.0979259	0.655479	0.00524447	0.780202	0.0311474	0.997667	0.970203
	1,4-alpha-glucan branching enzyme [EC:2.4.1.18]	AY302112	Os06g0726400|mRNA|AY302112|CDS+3'UTR	KEGG	1.13889	0.686803	1.00212	0.995798	1.56599	0.0770635	0.905445	0.252858	0.565845	0.0527355	0.624936	0.0376889	0.901252	0.506513
	1,4-alpha-glucan branching enzyme [EC:2.4.1.18]	AK119436	Os06g0726400|mRNA|AK119436|CDS+3'UTR	KEGG			1.04537	0.89136	0.904577	0.902195			0.806966	no replicates	1.61223	no replicates	0.768526	no replicates
	1,4-alpha-glucan branching enzyme [EC:2.4.1.18]	AK068920	Os06g0726400|mRNA|AK068920|CDS+3'UTR	KEGG	1.18117	0.622714	1.03498	0.931795	1.58321	0.0708219	0.807967	0.082225	0.635745	0.00204058	0.786844	0.0415217	1.04126	0.533319
	1,4-alpha-glucan branching enzyme [EC:2.4.1.18]	AK065121	Os06g0726400|mRNA|AK065121|CDS+3'UTR	KEGG	0.900902	0.714203	0.930896	0.858255	1.32674	0.151522	0.931651	0.451587	0.6845	0.010997	0.734717	0.0111707	1.11182	0.163078
	1,4-alpha-glucan branching enzyme [EC:2.4.1.18]	AF136268	Os06g0726400|mRNA|AF136268|CDS+3'UTR	KEGG	1.19927	0.584419	1.01555	0.970294	1.62597	0.0722977	0.86723	0.142509	0.65546	0.00524367	0.755809	0.0288109	1.01031	0.870003
	1,4-alpha-glucan branching enzyme [EC:2.4.1.18]	AK066930	Os06g0367100|mRNA|AK066930|CDS+3'UTR	salad database	1.61323	0.0206356	0.432147	0.168153	1.19907	0.205553	0.545351	0.00672695	0.566456	0.00221272	1.0387	0.801711	0.359387	0.0247688
	1,4-alpha-glucan branching enzyme [EC:2.4.1.18]	AK061965	Os06g0367100|mRNA|AK061965|CDS+3'UTR	salad database	1.54661	0.0290552	0.415243	0.145985	1.1627	0.32088	0.613534	0.0133809	0.577941	0.00245873	0.941987	0.719782	0.350428	0.021506
	1,4-alpha-glucan branching enzyme [EC:2.4.1.18]	D16201	Os02g0528200|mRNA|D16201|CDS+3'UTR	KEGG	0.784446	0.164901	0.547083	0.148381	0.925202	0.687441	0.729486	0.0161697	0.935908	0.333476	1.28297	0.0227688	0.724487	0.011275
	1,4-alpha-glucan branching enzyme [EC:2.4.1.18]	AK108535	Os02g0528200|mRNA|AK108535|CDS+3'UTR	KEGG	0.800429	0.196779	0.530286	0.148418	0.93083	0.715838	0.71597	0.0135627	0.904851	0.180957	1.26381	0.0268473	0.706001	0.00908185
	starch phosphorylase	AK063766	Os03g0758100|mRNA|AK063766|CDS+3'UTR	KEGG	1.09053	0.453338	0.284018	0.0884646	0.912504	0.680968	0.397708	0.00969122	0.423462	0.0281932	1.06476	0.355634	0.399683	0.00620627
	starch phosphorylase	AF327055	Os03g0758100|mRNA|AF327055|CDS+3'UTR	KEGG	1.08685	0.462249	0.338261	0.0992959	0.944722	0.80284	0.393676	0.0139281	0.434347	0.0434688	1.10331	0.186354	0.382498	0.00385322
	starch phosphorylase	AK105410	Os01g0851700|mRNA|AK105410|CDS+3'UTR	KEGG	1.79478	0.113806	2.45631	0.095371	2.03889	0.0781591	1.23565	0.090253	1.31419	0.139873	1.06356	0.363056	1.00854	0.891998
	starch phosphorylase	AK103367	Os01g0851700|mRNA|AK103367|CDS+3'UTR	KEGG	1.76378	0.126222	2.4386	0.0943715	2.05022	0.0771831	1.20815	0.0939001	1.29432	0.130462	1.07132	0.31752	0.996219	0.95169
	starch phosphorylase	AF326977	Os01g0851700|mRNA|AF326977|CDS+3'UTR	KEGG	1.80441	0.121816	2.40631	0.0996274	2.06041	0.076041	1.21822	0.0652455	1.30362	0.0729242	1.0701	0.324277	0.982022	0.773393
	alpha-amylase [EC:3.2.1.1]	AK101358	Os09g0457800|mRNA|AK101358|CDS+3'UTR	salad database	0.299248	0.538052	0.594712	0.351715	0.539123	0.56363	0.794832	0.532926	1.41811	0.655133	1.78416	0.518065	0.532309	0.0130787
	alpha-amylase [EC:3.2.1.1]	AK099392	Os09g0457400|mRNA|AK099392|CDS+3'UTR	salad database			1.00319	0.99609
	alpha-amylase [EC:3.2.1.1]	AK099330	Os09g0457400|mRNA|AK099330|CDS+3'UTR	salad database			1.01667	0.979452
	alpha-amylase [EC:3.2.1.1]	AK063988	Os09g0457400|mRNA|AK063988|CDS+3'UTR	salad database			1.04568	0.943201
	alpha-amylase [EC:3.2.1.1]	M24287	Os08g0473900|mRNA|M24287|CDS+3'UTR	salad database	0.253015	0.155322	1.50013	0.305969	0.079949	0.0649522	1.60861	0.0599189	1.50138	0.00232547	0.933341	0.852943	1.92952	0.218849
	alpha-amylase [EC:3.2.1.1]	AK119761	Os08g0473900|mRNA|AK119761|CDS+3'UTR	salad database	0.262418	0.164603	1.50835	0.295575	0.0811539	0.0633988	1.71963	0.0632191	1.60211	0.00757043	0.931661	0.859098	1.9336	0.244723
	alpha-amylase [EC:3.2.1.1]	AK119561	Os08g0473900|mRNA|AK119561|CDS+3'UTR	salad database	0.189684	0.135675	1.22468	0.613929	0.0656902	0.0583712	1.84286	0.00586797	1.65438	0.0010525	0.897725	0.717247	1.89454	0.193773
	alpha-amylase [EC:3.2.1.1]	AK073487	Os08g0473900|mRNA|AK073487|CDS+3'UTR	salad database	0.259839	0.158038	1.52117	0.281896	0.0796422	0.0650255	1.67844	0.0278462	1.61198	0.0115391	0.960404	0.911782	1.9524	0.214038
	alpha-amylase [EC:3.2.1.1]	AK106526	Os08g0473600|mRNA|AK106526|CDS+3'UTR	KEGG	0.220172	0.0561217	0.0999644	0.0566318	0.216742	0.163123	0.754197	0.12957	0.922229	0.795428	1.2228	0.698993	0.198941	0.000494606
	alpha-amylase [EC:3.2.1.1]	AK103413	Os08g0473600|mRNA|AK103413|CDS+3'UTR	KEGG	0.183174	0.0544471	0.0832823	0.0529283	0.190966	0.147291	0.847633	0.215142	0.981702	0.931865	1.15817	0.671506	0.268393	0.00706379
	alpha-amylase [EC:3.2.1.1]	AK064300	Os08g0473600|mRNA|AK064300|CDS+3'UTR	KEGG	0.223107	0.0633185	0.104724	0.058755	0.215988	0.164168	0.756185	0.0776171	0.972857	0.9276	1.28653	0.591479	0.198209	0.000885657
	alpha-amylase [EC:3.2.1.1]	AK064071	Os08g0473600|mRNA|AK064071|CDS+3'UTR	KEGG	0.267454	0.0547446	0.140982	0.0570097	0.26311	0.157453	0.694141	0.105287	0.87461	0.678408	1.25999	0.676605	0.177479	0.000238178
	alpha-amylase [EC:3.2.1.1]	X64619	Os06g0713800|mRNA|X64619|CDS+3'UTR	KEGG	1.22695	0.594765	0.6691	0.345228	2.00203	0.0313717	0.60962	0.689033
	alpha-amylase [EC:3.2.1.1]	AK101018	Os06g0713800|mRNA|AK101018|CDS+3'UTR	KEGG	1.1344	0.707638	1.1647	0.455012	2.09379	0.0401438	1.49159	0.58638
	alpha-amylase [EC:3.2.1.1]	AK059671	Os06g0713800|mRNA|AK059671|CDS+3'UTR	KEGG	0.707179	0.588721	0.895658	0.681901	1.70747	0.0656394
	alpha-amylase [EC:3.2.1.1]	AU100676	Os04g0403300|COMBINER_EST|AU100676|7	salad database	0.901213	0.48275	1.17836	0.491295	0.97589	0.902322	0.892859	0.194285	0.876768	0.106624	0.981978	0.772975	0.931226	0.304083
	alpha-amylase [EC:3.2.1.1]	M24286	Os02g0765600|mRNA|M24286|CDS+3'UTR	KEGG	0.287489	0.148567	0.178152	0.122875	0.157347	0.030546	0.916099	0.639976	0.750572	0.0134661	0.819313	0.277599	1.02622	0.683666
	alpha-amylase [EC:3.2.1.1]	AK101744	Os02g0765600|mRNA|AK101744|CDS+3'UTR	KEGG	0.317745	0.153442	0.196357	0.129519	0.169338	0.0313175	0.887172	0.488103	0.768077	0.0195217	0.865759	0.453695	0.960777	0.59291
	alpha-amylase [EC:3.2.1.1]	AK120130	Os01g0715400|mRNA|AK120130|CDS+3'UTR	salad database	0.891304	0.424434	0.784415	0.34962	1.49216	0.0678735	0.873223	0.166977	1.02862	0.792793	1.17796	0.344917	0.909084	0.324182
	alpha-amylase [EC:3.2.1.1]	AK070307	Os01g0715400|mRNA|AK070307|CDS+3'UTR	salad database
	alpha-amylase [EC:3.2.1.1]	AK065152	Os01g0715400|mRNA|AK065152|CDS+3'UTR	salad database	0.837148	0.299568	0.800095	0.364875	1.15009	0.387265	0.934672	0.390035	0.938705	0.353766	1.00431	0.945119	0.974305	0.681971
	alpha-amylase [EC:3.2.1.1]			salad database
	beta-amylase [EC:3.2.1.2]	CI411567	Os10g0565200|COMBINER_EST|CI411567|6	KEGG	1.28563	0.0461934	1.39317	0.12177	0.495201	0.124015	0.502494	0.0134624	0.525246	0.0397373	1.04528	0.891041	1.63685	0.283587
	beta-amylase [EC:3.2.1.2]	AK067249	Os10g0465700|mRNA|AK067249|CDS+3'UTR	salad database	0.72574	0.750013	0.215448	0.182564	2.02206	0.449422	0.430054	0.00765457	0.29825	0.126101	0.693519	0.467024	0.418078	0.0718614
	beta-amylase [EC:3.2.1.2]	AK070300	Os09g0569200|mRNA|AK070300|CDS+3'UTR	salad database	0.893374	0.451473	0.417192	0.0815375	1.28994	0.127367	0.656282	0.0179911	0.648433	0.0271682	0.98804	0.934337	0.661547	0.0120468
	beta-amylase [EC:3.2.1.2]	CI278377	Os07g0667100|COMBINER_EST|CI278377|6	salad database			1.94746	0.138637
	beta-amylase [EC:3.2.1.2]	Os07g0543100	Os07g0543100|COMBINER_EST|Os07g0543100|8	salad database	1.05683	0.820285	1.27977	0.234047	1.05351	0.785353	1.85925	0.00854978	1.37229	0.25953	0.726675	0.163067	1.18761	0.454156
	beta-amylase [EC:3.2.1.2]	Os03g0351300	Os03g0351300|COMBINER_EST|Os03g0351300|8	salad database	0.99927	0.995712	1.61427	0.0297539	0.720641	0.130136	0.936759	0.430796	1.02329	0.904973	1.09237	0.547227	1.72609	0.0811205
	beta-amylase [EC:3.2.1.2]	AK100092	Os03g0141200|mRNA|AK100092|CDS+3'UTR	salad database	1.76117	0.282796	1.36193	0.542244	2.38328	0.126885	1.10828	0.613922	1.62856	0.0651838	1.46946	0.438808	0.795574	0.140017
	beta-amylase [EC:3.2.1.2]	AK068968	Os03g0141200|mRNA|AK068968|CDS+3'UTR	salad database	1.75404	0.286245	1.35057	0.557789	2.42784	0.130531	1.07266	0.731286	1.63371	0.0804703	1.52304	0.420449	0.706266	0.254002
	beta-amylase [EC:3.2.1.2]	CI165105	Os01g0236800|COMBINER_EST|CI165105|6	salad database	0.993747	0.961899	0.665445	0.20193	1.05229	0.721115	0.790753	0.042252	0.706744	0.148667	0.893761	0.6093	0.783622	0.0241167
	beta-amylase [EC:3.2.1.2]			salad database
	4-alpha-glucanotransferase [EC:2.4.1.25]	AK121043	Os08g0323600|mRNA|AK121043|CDS+3'UTR	salad database	0.887513	0.410598	0.310062	0.0835395	0.923574	0.696738	0.531363	0.00285619	0.678002	0.0484636	1.27597	0.152918	0.468509	0.00288556
	4-alpha-glucanotransferase [EC:2.4.1.25]	AK067514	Os08g0323600|mRNA|AK067514|CDS+3'UTR	salad database	1.09548	0.437056	0.42413	0.108945	0.907253	0.619402	0.662594	0.00931136	0.640782	0.0337075	0.96708	0.726846	0.511905	0.00587553
	4-alpha-glucanotransferase [EC:2.4.1.25]	AK062193	Os08g0323600|mRNA|AK062193|CDS+3'UTR	salad database	1.07281	0.562154	0.418549	0.107882	0.861896	0.488366	0.689559	0.0190639	0.620201	0.00946515	0.899417	0.276664	0.502979	0.00484533
	4-alpha-glucanotransferase [EC:2.4.1.25]	AK067082	Os07g0662900|mRNA|AK067082|CDS+3'UTR	KEGG	1.31015	0.325842	3.17853	0.0398684	2.39655	0.0481125	1.10507	0.209664	1.20518	0.371528	1.09059	0.726636	2.56631	0.0383817
	4-alpha-glucanotransferase [EC:2.4.1.25]	CI467546	Os07g0627000|COMBINER_EST|CI467546|0	KEGG	1.04012	0.830921	0.512287	0.130265	1.1239	0.50586	0.594329	0.00825463	0.757717	0.0478821	1.27491	0.0243774	0.44149	9.74609e-05
	4-alpha-glucanotransferase [EC:2.4.1.25]	AK072591	Os06g0649500|mRNA|AK072591|CDS+3'UTR	salad database	1.46453	0.129335	1.18126	0.52617	1.41326	0.199893	0.860646	0.0987871	0.894168	0.147381	1.03895	0.554477	0.687713	0.00411078
	4-alpha-glucanotransferase [EC:2.4.1.25]	AK107570	Os01g0856900|mRNA|AK107570|CDS+3'UTR	salad database	1.78786	0.383869	23.3955	0.0231858	9.38675	0.0570074	135.603	2.12908e-05	173.192	0.000724978	1.27719	0.226549	76.2704	0.00364358
	alpha-glucosidase	AK121588	Os06g0676700|mRNA|AK121588|CDS+3'UTR	KEGG	0.944825	0.916658	3.18689	0.0798646	1.16309	0.659809	1.64758	0.00864725	1.26273	0.412727	0.766415	0.0189954	2.59705	0.000478413
	alpha-glucosidase	AK105449	Os06g0676700|mRNA|AK105449|CDS+3'UTR	KEGG	0.945719	0.919961	3.23848	0.0792736	1.20263	0.608615	1.64664	0.0626963	1.30612	0.42373	0.7932	0.0282099	2.61088	0.000470644
	alpha-glucosidase	AK063175	Os06g0676700|mRNA|AK063175|CDS+3'UTR	KEGG	0.989301	0.989842	1.5957	0.0809476	0.831757	0.765476	0.720041	0.783349
	alpha-glucosidase	AK119824	Os06g0675700|mRNA|AK119824|CDS+3'UTR	KEGG	0.899223	0.786948	0.86034	0.746939	1.3323	0.359856	0.614302	0.013495	0.46475	0.00127621	0.75655	0.014484	0.886252	0.127025
	alpha-glucosidase	AK102309	Os01g0130400|mRNA|AK102309|CDS+3'UTR	KEGG	1.3945	0.386045	0.523548	0.285891	1.54759	0.171893	0.233622	0.0222879	0.224268	0.0274769	0.959959	0.570835	0.471224	0.277972
	alpha-glucosidase	AK063966	Os01g0130400|mRNA|AK063966|CDS+3'UTR	KEGG	1.53636	0.0831166	0.297777	0.0971181	1.19517	0.183509	0.425172	0.0279419	0.358019	0.0568664	0.842055	0.0583639	0.5618	0.234414
PDH E1	pyruvate dehydrogenase	AK101464	Os12g0616900|mRNA|AK101464|CDS+3'UTR	KEGG	0.749727	0.195652	0.536901	0.172913	0.652998	0.181699	0.638664	0.0269792	0.695719	0.00808141	1.08934	0.577999	1.01237	0.914678
PDH E1	pyruvate dehydrogenase	AK063753	Os12g0616900|mRNA|AK063753|CDS+3'UTR	KEGG	0.716244	0.149205	0.516773	0.168269	0.664927	0.187722	0.655949	0.028131	0.689575	0.00754649	1.05126	0.705928	0.970045	0.817716
PDH E1	pyruvate dehydrogenase	AK069525	Os09g0509200|mRNA|AK069525|CDS+3'UTR	KEGG	0.87998	0.350629	1.45955	0.143574	1.07299	0.678593	1.34272	0.00673083	1.11504	0.312407	0.830436	0.0483539	1.2995	0.0691963
PDH E1	pyruvate dehydrogenase	AK061863	Os09g0509200|mRNA|AK061863|CDS+3'UTR	KEGG	0.90268	0.44184	1.44609	0.158085	1.05993	0.749009	1.265	0.0200001	1.06021	0.462728	0.838112	0.0547133	1.30466	0.0665616
PDH E1	pyruvate dehydrogenase	AK104686	Os08g0536000|mRNA|AK104686|CDS+3'UTR	KEGG	0.922679	0.61306	1.15964	0.510179	1.07338	0.630908	1.17111	0.0663591	0.952148	0.696765	0.813032	0.0299273	1.30039	0.019764
PDH E1	pyruvate dehydrogenase	AK071782	Os08g0536000|mRNA|AK071782|CDS+3'UTR	KEGG	1.01072	0.936798	1.70868	0.0414319	1.12979	0.367405	1.30326	0.011085	0.989233	0.928671	0.759045	0.0173474	1.5277	0.00518881
PDH E1	pyruvate dehydrogenase	AK105105	Os06g0246500|mRNA|AK105105|CDS+3'UTR	KEGG	3.93729	0.0290975	1.07481	0.863261	4.76825	0.012502	0.521152	0.0219201	0.700462	0.0956584	1.34407	0.0515645	0.40633	0.0412704
PDH E1	pyruvate dehydrogenase	AK069299	Os04g0119400|mRNA|AK069299|CDS+3'UTR	KEGG	1.07969	0.529579	0.756573	0.299997	0.890545	0.496325	0.75632	0.026383	0.700587	0.00590728	0.92631	0.275847	1.12959	0.195262
PDH E1	pyruvate dehydrogenase	AF358778	Os04g0119400|mRNA|AF358778|5'UTR+CDS	KEGG	1.09491	0.444796	0.6774	0.202216	0.830422	0.290496	0.740381	0.0535447	0.618756	0.00362	0.835726	0.0468412	1.18252	0.0619485
PDH E1	pyruvate dehydrogenase	AK104972	Os03g0645100|mRNA|AK104972|CDS+3'UTR	Salad database	0.993194	0.956437	1.64915	0.0422614	0.87981	0.467925	0.851729	0.116261	0.863737	0.0878803	1.0141	0.83496	2.14607	0.0402245
PDH E1	pyruvate dehydrogenase	AK103256	Os03g0645100|mRNA|AK103256|CDS+3'UTR	Salad database	0.997326	0.981987	1.66695	0.0358801	0.893019	0.509558	0.838455	0.109001	0.859471	0.0870523	1.02507	0.696301	2.19184	0.0367355
PDH E1	pyruvate dehydrogenase	AK069197	Os03g0645100|mRNA|AK069197|CDS+3'UTR	Salad database	0.98586	0.910297	1.614	0.0517369	0.873962	0.441384	0.848415	0.103072	0.840844	0.050617	0.991076	0.886198	2.0972	0.04453
PDH E1	pyruvate dehydrogenase	AK098950	Os02g0739600|mRNA|AK098950|CDS+3'UTR	KEGG	0.958945	0.79773	1.93135	0.00257532	1.11605	0.490895	1.35356	0.0176589	1.12911	0.44157	0.834174	0.0513344	1.29327	0.0299917
PDH E1	pyruvate dehydrogenase	AK062242	Os02g0739600|mRNA|AK062242|CDS+3'UTR	KEGG	0.994542	0.970077	1.91844	0.00558091	1.09331	0.551905	1.37251	0.00474766	1.15214	0.197991	0.839445	0.0559166	1.26927	0.0336976
PDH E2	pyruvate dehydrogenase	AK099737	Os12g0182200|mRNA|AK099737|CDS+3'UTR	KEGG	0.934669	0.635367	1.42375	0.101385	0.920418	0.618376	0.890691	0.216559	0.898101	0.158864	1.00832	0.894738	1.45777	0.0973865
PDH E2	pyruvate dehydrogenase	AK069414	Os12g0182200|mRNA|AK069414|CDS+3'UTR	KEGG	0.952036	0.728335	1.48021	0.0777612	0.912009	0.571442	0.875328	0.154426	0.857805	0.07613	0.979982	0.748713	1.40909	0.101476
PDH E2	pyruvate dehydrogenase	AK060606	Os09g0408600|mRNA|AK060606|CDS+3'UTR	Salad database	0.903201	0.535979	1.98703	0.00591817	0.977237	0.87077	1.20999	0.0367012	1.13493	0.115424	0.937969	0.3474	2.36177	0.0236303
PDH E2	pyruvate dehydrogenase	AK070015	Os08g0431300|mRNA|AK070015|CDS+3'UTR	Salad database	0.917547	0.645958	0.868851	0.552562	1.02662	0.874381	0.892165	0.199878	0.75013	0.0154585	0.840797	0.0571697	1.67976	0.157006
PDH E2	pyruvate dehydrogenase	AK070846	Os07g0410100|mRNA|AK070846|CDS+3'UTR	KEGG	1.23897	0.272171	1.92095	0.0756691	1.30267	0.204256	1.159	0.167883	1.04674	0.593272	0.903135	0.175058	1.15458	0.0880371
PDH E2	pyruvate dehydrogenase	D21068	Os06g0499900|mRNA|D21068|5'UTR+CDS	KEGG	1.52729	0.0614715	2.3524	0.0374943	1.25278	0.427697	1.40721	0.0101856	1.19558	0.379615	0.849616	0.465188	1.32026	0.0204315
PDH E2	pyruvate dehydrogenase	AK072554	Os06g0499900|mRNA|AK072554|CDS+3'UTR	KEGG	1.47103	0.0859425	2.52402	0.0469529	1.64751	0.13305	1.55448	0.0110347	1.36002	0.173648	0.874903	0.103037	1.4673	0.0364949
PDH E2	pyruvate dehydrogenase	AK103793	Os06g0105400|mRNA|AK103793|CDS+3'UTR	KEGG	1.27387	0.192293	3.02991	0.0104099	1.45162	0.19025	1.90471	0.00295036	1.43589	0.255045	0.753864	0.0109125	1.62034	0.0291205
PDH E2	pyruvate dehydrogenase	AK071985	Os06g0105400|mRNA|AK071985|CDS+3'UTR	KEGG	1.1416	0.382285	2.1012	0.0265969	1.40165	0.222065	1.69044	0.00160398	1.39385	0.253704	0.82455	0.0863577	1.54608	0.0308442
PDH E2	pyruvate dehydrogenase	AK063525	Os02g0105200|mRNA|AK063525|CDS+3'UTR	KEGG	1.05507	0.657803	1.18165	0.43124	1.00521	0.974087	1.15649	0.0795523	1.06415	0.641996	0.920159	0.47024	1.22748	0.0378511
	acetyl-CoA synthetase	AK069375	Os09g0380000|mRNA|AK069375|5'UTR+CDS	Salad database	0.895797	0.627387	0.826606	0.441625	0.925341	0.641076	0.94932	0.597449	0.702428	0.00985566	0.739928	0.00794357	0.866163	0.107527
	acetyl-CoA synthetase	AK068230	Os09g0380000|mRNA|AK068230|CDS+3'UTR	Salad database			1.02769	0.965738
	acetyl-CoA synthetase	CI544770	Os04g0404800|COMBINER_EST|CI544770|0	KEGG	1.07965	0.779532	2.86172	0.0624517	2.12163	0.127293	2.66194	0.00118932	2.49562	0.000542974	0.937517	0.789602	2.21274	0.00146983
	acetyl-CoA synthetase	AK067857	Os03g0805500|mRNA|AK067857|CDS+3'UTR	KEGG	1.23887	0.07985	1.65312	0.0385248	1.26559	0.126708	1.26982	0.0191509	0.987077	0.900179	0.777338	0.266961	2.20275	0.0315918
	acetyl-CoA synthetase	AK067696	Os02g0525900|mRNA|AK067696|CDS+3'UTR	KEGG	0.761943	0.156484	1.08983	0.679595	0.995614	0.982424	1.07543	0.353889	0.992181	0.939952	0.922591	0.256283	1.25611	0.0287672
	acetyl-CoA synthetase	AK066073	Os02g0525900|mRNA|AK066073|CDS+3'UTR	KEGG	0.771267	0.162211	1.054	0.80804	0.982793	0.931161	1.18651	0.13554	0.965732	0.685577	0.813928	0.0352649	1.08656	0.245131
	acetyl-CoA synthetase	AK060822	Os02g0525900|mRNA|AK060822|CDS+3'UTR	KEGG	0.753915	0.146933	1.09209	0.676935	0.983965	0.938041	1.08182	0.288208	0.996712	0.961703	0.921327	0.249957	1.22532	0.0386834
PDC	pyruvate decarboxylase	AK100433	Os07g0693100|mRNA|AK100433|CDS+3'UTR	KEGG
PDC	pyruvate decarboxylase	AB111050	Os07g0693100|mRNA|AB111050|CDS+3'UTR	KEGG
PDC	pyruvate decarboxylase	X92743	Os05g0469800|mRNA|X92743|CDS+3'UTR	KEGG	1.3843	0.498188	1.54413	0.365824	2.36952	0.149415	1.04193	0.567213	1.31497	0.0176606	1.26205	0.0262117	0.767454	0.386417
PDC	pyruvate decarboxylase	U07339	Os05g0469600|mRNA|U07339|CDS+3'UTR	KEGG	0.956202	0.923971	1.52994	0.260636	1.45998	0.204874	0.873846	0.234321	1.05582	0.44258	1.20824	0.119395	1.26768	0.212822
PDC	pyruvate decarboxylase	D10413	Os05g0469600|mRNA|D10413|CDS	Salad database	1.14326	0.746659	1.48417	0.285082	1.62018	0.237705	0.943759	0.521989	1.20805	0.0463602	1.28004	0.108713	1.0661	0.806536
PDC	pyruvate decarboxylase	AK101272	Os05g0469600|mRNA|AK101272|CDS+3'UTR	Salad database	1.17915	0.702414	2.0565	0.0880925	1.64124	0.0962091	0.715631	0.118522	0.96991	0.804992	1.35532	0.100096	1.28817	0.246754
PDC	pyruvate decarboxylase	AK100678	Os05g0469600|mRNA|AK100678|CDS+3'UTR	KEGG	1.21102	0.653145	2.10037	0.0837597	1.62943	0.101004	0.701278	0.0206527	0.947235	0.501238	1.35073	0.0592833	1.26434	0.298902
PDC	pyruvate decarboxylase	U27350	Os03g0293500|mRNA|U27350|CDS+3'UTR	KEGG	1.20424	0.360122	1.97472	0.015256	1.25564	0.266414	0.879914	0.17666	0.947056	0.4731	1.07631	0.29153	1.31853	0.0135653
PDC	pyruvate decarboxylase	AK119500	Os03g0293500|mRNA|AK119500|5'UTR+CDS	KEGG	1.48018	0.0553803	2.10854	0.0113502	1.28065	0.265464	0.877821	0.202212	0.903018	0.201876	1.0287	0.656849	1.437	0.0225443
PDC	pyruvate decarboxylase	AK101594	Os03g0293500|mRNA|AK101594|CDS+3'UTR	KEGG	1.19459	0.376035	2.15776	0.00775248	1.34271	0.202092	0.827285	0.0513289	0.882787	0.119041	1.06709	0.341565	1.28871	0.0217082
PDC	pyruvate decarboxylase	AK069905	Os01g0160100|mRNA|AK069905|CDS+3'UTR	KEGG	0.633365	0.0847138	1.98827	0.0544737	0.78433	0.267008	1.42578	0.010823	1.0641	0.789299	0.746325	0.0258801	2.29438	0.125363
ALDH	aldehyde dehydrogenase (NAD+)	AK120296	Os06g0270900|mRNA|AK120296|CDS+3'UTR	KEGG	0.787541	0.221967	1.0032	0.989667	1.13502	0.607206	1.10224	0.191787	0.850588	0.432292	0.771687	0.242475	1.60366	0.0230429
ALDH	aldehyde dehydrogenase (NAD+)	AK099248	Os06g0270900|mRNA|AK099248|CDS+3'UTR	KEGG	0.804595	0.247631	1.02688	0.910925	1.18937	0.457258	1.13579	0.125498	0.860735	0.513491	0.757832	0.176218	1.65247	0.0293022
ALDH	aldehyde dehydrogenase (NAD+)	AK073079	Os06g0270900|mRNA|AK073079|CDS+3'UTR	KEGG	0.782356	0.22761	1.00249	0.991898	1.14221	0.588706	1.11575	0.153411	0.831143	0.388813	0.744915	0.189292	1.57315	0.0424136
ALDH	aldehyde dehydrogenase (NAD+)	AK061794	Os06g0270900|mRNA|AK061794|CDS+3'UTR	KEGG	0.7748	0.21493	1.05318	0.825012	1.15587	0.539126	1.095	0.235015	0.844059	0.418615	0.770833	0.183305	1.60257	0.0318657
ALDH	aldehyde dehydrogenase (NAD+)	AF162665	Os06g0270900|mRNA|AF162665|CDS+3'UTR	KEGG	0.765399	0.205349	0.984084	0.946957	1.12791	0.614811	1.08679	0.252363	0.812028	0.312111	0.747178	0.17423	1.58191	0.027699
ALDH	aldehyde dehydrogenase (NAD+)	AB044537	Os06g0270900|mRNA|AB044537|CDS+3'UTR	KEGG	0.797625	0.262675	1.05816	0.818994	1.15386	0.545411	1.09482	0.250397	0.830368	0.408208	0.758451	0.206431	1.54319	0.0605539
ALDH	aldehyde dehydrogenase (NAD+)	AK121610	Os02g0730000|mRNA|AK121610|CDS+3'UTR	KEGG	1.58376	0.297949	1.01064	0.974333	1.76616	0.118162	0.60213	0.00845683	0.671407	0.19218	1.11505	0.649859	0.387859	0.0828511
ALDH	aldehyde dehydrogenase (NAD+)	AK119320	Os02g0730000|mRNA|AK119320|CDS+3'UTR	KEGG	1.98647	0.0218295	0.945939	0.881695	0.784064	0.531749	0.513877	0.0331184	0.454343	0.109938	0.884147	0.451442	1.41022	0.711111
ALDH	aldehyde dehydrogenase (NAD+)	AB030939	Os02g0730000|mRNA|AB030939|CDS+3'UTR	KEGG	1.44511	0.335676	0.919773	0.795579	2.03523	0.0611465	0.716028	0.0208968	0.825864	0.513424	1.1534	0.532544	0.450559	0.1152
ALDH	aldehyde dehydrogenase (NAD+)	AK101427	Os01g0591300|mRNA|AK101427|CDS+3'UTR	Salad database	0.216789	0.0189944	1.22709	0.610539	0.689847	0.234321	1.28285	0.0269693	0.645629	0.362878	0.503275	0.28443	5.90398	0.0464806
ALDH	aldehyde dehydrogenase (NAD+)	AK121462	Os01g0591000|mRNA|AK121462|CDS+3'UTR	Salad database	0.605622	0.645524	8.1106	0.0432396	2.09014	0.250306	0.896996	0.916256	0.685205	no replicates	0.487056	no replicates	2.048	no replicates
ALDH	aldehyde dehydrogenase (NAD+)	AK119571	Os01g0591000|mRNA|AK119571|CDS+3'UTR	Salad database			1.00977	0.987988
ALDH	aldehyde dehydrogenase (NAD+)	AK105638	Os01g0591000|mRNA|AK105638|CDS+3'UTR	Salad database	0.487125	0.481921	8.09889	0.031062	2.11764	0.213653			0.747347	no replicates	0.486392	no replicates	1.8596	no replicates
ALDH	aldehyde dehydrogenase (NAD+)	AB037421	Os01g0591000|mRNA|AB037421|CDS+3'UTR	Salad database	0.880129	0.762262	8.29819	0.0379715	1.47856	0.573365			0.986718	no replicates	0.490008	no replicates	2.91912	no replicates
ADH	alcohol dehydrogenase	AK101288	Os11g0210600|mRNA|AK101288|CDS+3'UTR	KEGG
ADH	alcohol dehydrogenase	X16297	Os11g0210500|mRNA|X16297|CDS+3'UTR	KEGG	0.601348	0.058993	2.77664	0.0598458	1.24093	0.429718	2.04349	0.00102104	1.44353	0.245125	0.706403	0.0375009	1.76711	0.00220121
ADH	alcohol dehydrogenase	AK102799	Os11g0210500|mRNA|AK102799|CDS+3'UTR	KEGG	0.598004	0.0555885	2.7445	0.0591773	1.25276	0.407507	1.96727	0.000267167	1.43446	0.235079	0.729167	0.0763159	1.82038	0.00189638
ADH	alcohol dehydrogenase	AK070886	Os11g0210500|mRNA|AK070886|CDS+3'UTR	KEGG	0.772239	0.308146	2.83831	0.0669412	1.60679	0.212416	1.86076	0.000311059	1.47738	0.197536	0.793966	0.302307	2.06209	0.00108648
ADH	alcohol dehydrogenase	X16296	Os11g0210300|mRNA|X16296|CDS+3'UTR	KEGG	0.666034	0.0701585	0.553906	0.162453	0.596975	0.0782149	0.946648	0.563049	0.838217	0.0548064	0.885458	0.152192	0.955006	0.482511
ADH	alcohol dehydrogenase	D10412	Os11g0210300|mRNA|D10412|CDS	KEGG	0.79599	0.196215	0.681845	0.265745	0.78899	0.217343	0.659655	0.0132435	0.560775	0.000474753	0.850104	0.066749	0.6058	0.0244369
ADH	alcohol dehydrogenase	AK069330	Os11g0210300|mRNA|AK069330|CDS+3'UTR	KEGG	0.749785	0.127405	0.977171	0.916506	0.709691	0.172993	0.594128	0.00440579	0.520065	0.0248223	0.875342	0.518258	0.570833	0.056613
ADH	alcohol dehydrogenase	AK061267	Os11g0210300|mRNA|AK061267|CDS+3'UTR	KEGG	0.650137	0.0709255	0.537674	0.16781	0.613755	0.0919076	0.906999	0.426777	0.771743	0.0205028	0.850875	0.291639	0.879182	0.111395
ADH	alcohol dehydrogenase	AK104537	Os10g0159800|mRNA|AK104537|CDS+3'UTR	KEGG	2.00443	0.00540607	0.446171	0.201863	0.924123	0.859148			0.089744	no replicates	0.374037	no replicates	0.103665	no replicates
ADH	alcohol dehydrogenase	AK065882	Os10g0159800|mRNA|AK065882|CDS+3'UTR	KEGG	1.22981	0.112076	0.27219	0.0786064	0.676851	0.38242	0.569962	0.248726	0.189828	0.0831526	0.223949	0.0285525	0.372579	0.292613
ADH	alcohol dehydrogenase	AK061577	Os10g0159800|mRNA|AK061577|CDS+3'UTR	KEGG	2.08278	0.00386227	0.406584	0.245636	0.952427	0.915687	0.448026	0.494263	0.147356	0.0516798	0.303979	0.118315	0.258494	0.119669
ADH	alcohol dehydrogenase	AK061007	Os10g0159800|mRNA|AK061007|CDS+3'UTR	KEGG	1.78118	0.00800199	0.189922	0.0558787	0.79875	0.72138
ADH	alcohol dehydrogenase	AK060781	Os10g0159800|mRNA|AK060781|CDS+3'UTR	KEGG	1.1804	0.197721	0.252903	0.0734647	0.659025	0.366432	0.453825	0.208558	0.135678	0.11927	0.26727	0.0414254	0.436885	0.388053
ADH	alcohol dehydrogenase	AK101912	Os08g0109200|mRNA|AK101912|CDS+3'UTR	KEGG	0.764925	0.122933	0.861211	0.541521	1.27519	0.243531	1.24805	0.021307	1.25069	0.0278763	1.00211	0.987323	1.0435	0.74101
ADH	alcohol dehydrogenase	AK071704	Os07g0621800|mRNA|AK071704|CDS+3'UTR	KEGG	1.04326	0.934467	0.83317	0.505146	1.20915	0.515376	0.555008	0.619638	0.639214	0.147589	0.847479	0.714627	0.787333	0.331029
ADH	alcohol dehydrogenase	AK066331	Os03g0189600|mRNA|AK066331|CDS+3'UTR	KEGG	2.79829	0.0369945	3.00074	0.0350961	1.77942	0.0691909
ADH	alcohol dehydrogenase	AK061930	Os03g0189600|mRNA|AK061930|CDS+3'UTR	KEGG	1.62273	0.438725	4.0659	0.00147252	1.62037	0.0311384
ADH	alcohol dehydrogenase	AK067720	Os03g0189400|mRNA|AK067720|CDS+3'UTR	KEGG	0.657826	0.157185	3.06813	0.0512361	1.3097	0.450404	2.71917	0.00143114	1.62751	0.0777952	0.598532	0.303003	2.45905	0.000237582
ADH	alcohol dehydrogenase	AK099733	Os02g0815500|mRNA|AK099733|CDS+3'UTR	KEGG	1.10539	0.470053	0.623493	0.229513	1.25949	0.250886	0.944957	0.489452	0.87603	0.105166	0.927059	0.279965	0.666784	0.00258756
ADH	alcohol dehydrogenase	AK073849	Os02g0637700|mRNA|AK073849|CDS+3'UTR	KEGG	0.834447	0.261184	2.65803	0.00384843	1.37819	0.150765	3.54329	0.000110428	2.57833	0.0635802	0.727666	0.0147007	2.57068	6.19599e-05
ADH	alcohol dehydrogenase	AK061291	Os02g0637700|mRNA|AK061291|CDS+3'UTR	KEGG	0.840078	0.26692	2.62884	0.00357278	1.3866	0.143002	3.46834	0.000463653	2.52302	0.0771249	0.727443	0.00628742	2.47816	0.000555569
ADH	alcohol dehydrogenase (NADP+)	AK107446	Os05g0456300|mRNA|AK107446|CDS+3'UTR	KEGG			1.05873	0.925434
ADH	alcohol dehydrogenase (NADP+)	AK106126	Os05g0456300|mRNA|AK106126|CDS+3'UTR	KEGG	1.27159	0.539451	1.51935	0.331091	2.0628	0.0717704	1.09948	0.313815	0.961934	0.556774	0.874897	0.126805	0.958011	0.52176
ADH	alcohol dehydrogenase (NADP+)	AK061843	Os05g0456300|mRNA|AK061843|CDS+3'UTR	KEGG	1.42966	0.367271	1.6564	0.252561	2.17765	0.0264516	0.967306	0.909952	0.82517	0.0745478	0.85306	0.603055	0.924745	0.358337
ADH	alcohol dehydrogenase (NADP+)	AK103729	Os01g0847700|mRNA|AK103729|CDS+3'UTR	KEGG	1.68591	0.311066	7.12078	0.0104679	4.99651	0.0526934	4.11715	0.00100239	3.28466	0.0177112	0.797801	0.0332409	0.866364	0.18287
