# Supplementary material for: A rice fungal MAMP-responsive MAPK cascade regulates metabolic flow to antimicrobial metabolite synthesis
Source: Plant J. 2010 Jun 21;63(4):599–612. doi: 10.1111/j.1365-313X.2010.04264.x (PMC2988419; doi:10.1111/j.1365-313X.2010.04264.x)
Supplement: Supplementary file 5 [file tpj0063-0599-SD5.xls]

## Sheet: Table S4
Table S4: Ribosomal protein genes
All data shown are from three biological replicates.
Signal ratios are average of the ratio of expression levels.
Red characters indicate the up-regulated genes (DD vs vec at 12 h after DEX treatment).
Blue characters indicate the down-regulated genes (DD vs vec at 12 h after DEX treatment).												Expression in osmpk6 and osmpk6/OsMPK6 cells expressing OsMKK4DD
		DD vs vec (0 h)		DD vs vec (2 h)		DD vs vec (6 h)		DD vs vec (12 h)		WT vs vec (12 h)		osmpk6 DEX vs. osmpk6 ethanol		osmpk6 DEX vs. osmpk6/OsMPK6 ethanol		osmpk6 ethanol vs. osmpk6/OsMPK6 ethanol		osmpk6/OsMPK6 DEX vs. osmpk6/OsMPK6 ethanol
Probe name	Description (RAPDB build 3)	signal ratio	p-value	signal ratio	p-value	signal ratio	p-value	signal ratio	p-value	signal ratio	p-value	signal ratio	p-value	signal ratio	p-value	signal ratio	p-value	signal ratio	p-value
Os01g0678600|mRNA|AK071536|CDS+3'UTR	Ribosomal protein S20 family protein.	0.768143	0.189694	0.541239	0.0607665	0.433463	0.102313	0.13815	0.0920483	0.935789	0.7734	0.503005	0.0101515	0.696253	0.00500305	1.38419	0.00755372	0.410169	0.00344139
Os03g0815400|mRNA|AK104198|CDS+3'UTR	Ribosomal protein L17 family protein.	0.918244	0.526828	0.784651	0.172414	0.483711	0.126615	0.145335	0.0703466	0.700041	0.296912	0.487537	0.00274025	0.490821	0.000185659	1.00674	0.958881	0.221203	0.0230044
Os03g0815400|mRNA|AK067057|CDS+3'UTR	Ribosomal protein L17 family protein.	0.913392	0.512921	0.801755	0.205169	0.499227	0.133312	0.149282	0.0702603	0.713478	0.30281	0.499274	0.00505164	0.50795	0.00132193	1.01738	0.898925	0.218387	0.0254859
Os05g0457400|COMBINER_EST|Os05g0457400|8	Ribosomal protein L40e family protein.	0.287233	0.29759	0.27723	0.252944	0.184951	0.229788	0.169632	0.193727	0.139839	0.0532022
Os04g0500200|mRNA|AK105358|CDS+3'UTR	Ribosomal protein L1 family protein.	0.974838	0.85702	1.10775	0.462143	0.572382	0.158606	0.182079	0.0693077	0.78954	0.348416	0.531499	0.01337	0.544578	0.0883121	1.02461	0.702383	0.224579	0.0315488
Os02g0137200|mRNA|AK099849|CDS+3'UTR	50S ribosomal protein L3-1, chloroplast precursor.	1.16352	0.284096	1.02858	0.803815	0.543832	0.15868	0.184873	0.0685031	1.15201	0.426976	0.500288	0.0144572	0.509018	0.113625	1.01745	0.858242	0.317768	0.0156454
Os02g0259600|mRNA|AK062182|CDS+3'UTR	50S ribosomal protein L21, chloroplast precursor (CL21) (CS-L7).	0.983136	0.913739	0.867927	0.49799	0.597213	0.239886	0.190042	0.0787306	0.861614	0.465395	0.747606	0.0467763	0.725217	0.0115449	0.970053	0.695523	0.411529	0.00498004
Os02g0137200|mRNA|AK060290|CDS+3'UTR	50S ribosomal protein L3-1, chloroplast precursor.	1.15944	0.291753	1.00156	0.989137	0.547116	0.159649	0.191023	0.0702468	1.152	0.41605	0.498509	0.0107132	0.492624	0.0904563	0.988194	0.907194	0.313342	0.0093515
Os11g0135400|COMBINER_EST|CI018278|6	60S acidic ribosomal protein P0.	1.00906	0.942612	1.07071	0.572937	0.616946	0.176517	0.191536	0.0748506	0.725304	0.292403	0.581498	0.0137361	0.609889	0.0183224	1.04882	0.862791	0.242129	0.0476289
Os01g0805000|COMBINER_EST|CI027916|0	50S ribosomal protein L34.	0.861838	0.393681	0.847866	0.337223	0.50831	0.131458	0.205989	0.076247	0.728725	0.211649	0.564928	0.00685879	0.590449	0.00110266	1.04518	0.498993	0.363367	0.000106183
Os02g0259600|mRNA|AK064863|CDS+3'UTR	50S ribosomal protein L21, chloroplast precursor (CL21) (CS-L7).	0.935485	0.645537	0.828979	0.349244	0.575137	0.196057	0.207221	0.0937959	0.863886	0.426841	0.645219	0.012375	0.685579	0.00722096	1.06255	0.436961	0.387591	0.0165256
Os03g0452300|mRNA|AK119178|CDS+3'UTR	30S ribosomal protein S5.	0.411049	0.0220458	0.39876	0.024163	0.356222	0.0316425	0.208964	0.0465656	0.759588	0.395371	0.814558	0.0534608	0.959683	0.544608	1.17816	0.179128	0.441934	0.00413636
Os02g0259600|mRNA|AK104384|CDS+3'UTR	50S ribosomal protein L21, chloroplast precursor (CL21) (CS-L7).	0.941602	0.666549	0.820422	0.329063	0.567198	0.185902	0.209234	0.0940817	0.856467	0.40316	0.648694	0.0127234	0.686089	0.00377013	1.05765	0.630276	0.404684	0.0263986
Os03g0139100|COMBINER_EST|CI054604|0	60S ribosomal protein L23.	0.788995	0.174013	0.781123	0.127712	0.661146	0.166184	0.210628	0.0854161	0.68437	0.228942	0.816833	0.114593	0.739721	0.0135662	0.905597	0.297749	0.473869	0.0730818
Os03g0315800|mRNA|AK061971|CDS+3'UTR	30S ribosomal protein S1, chloroplast precursor (CS1).	1.23119	0.123153	1.38189	0.114123	0.784279	0.227426	0.210825	0.076275	1.09816	0.578964	0.467627	0.0100509	0.596597	0.00312123	1.2758	0.346823	0.313555	0.0206817
Os03g0452300|mRNA|AK060924|CDS+3'UTR	30S ribosomal protein S5.	0.484665	0.0242371	0.46378	0.0244654	0.38285	0.03201	0.212545	0.0522192	0.835699	0.568066	0.757572	0.0171494	0.948902	0.429624	1.25256	0.0290912	0.458897	0.0127296
Os01g0789400|COMBINER_EST|CI321280|1	Alpha subunit of RNA polymerase.	0.286451	0.401788	0.296466	0.415939	0.298828	0.422477	0.215639	0.293349	1.12896	0.329232	0.946867	0.772043	0.0398946	0.145149	0.0406273	0.149462	0.829159	0.0403776
Os03g0356300|mRNA|AK099034|CDS+3'UTR	Ribosomal protein L6 family protein.	0.866115	0.307155	0.799142	0.1988	0.544986	0.154262	0.215952	0.0864129	0.881099	0.500184	0.578946	0.00491771	0.520111	0.000283312	0.898376	0.473864	0.39902	0.00718898
Os04g0237300|COMBINER_EST|CI321280|1	DNA-directed RNA polymerase alpha chain (EC 2.7.7.6) (PEP) (Plastid- encoded RNA polymerase alpha subunit) (RNA polymerase alpha subunit).	0.283646	0.397317	0.300071	0.421376	0.298764	0.422345	0.216711	0.294982	1.13498	0.305183	0.939299	0.742229	0.0398749	0.145034	0.0407159	0.149998	0.814772	0.0357772
Os03g0356300|mRNA|AK061469|CDS+3'UTR	Ribosomal protein L6 family protein.	0.891771	0.392355	0.799489	0.199343	0.560727	0.160314	0.219181	0.0847843	0.865399	0.441491	0.587706	0.00395927	0.517629	0.000983253	0.880762	0.405349	0.385982	0.00249035
Os05g0292500|COMBINER_EST|Os05g0292500|8	Ribosomal protein S11 family protein.	0.274493	0.382565	0.287316	0.401799	0.255957	0.356004	0.220046	0.299367	1.09792	0.541556	0.996932	0.98621	0.0369307	0.12734	0.0369686	0.127483	0.845232	0.0693921
Os03g0452300|mRNA|AK065820|CDS+3'UTR	30S ribosomal protein S5.	0.399954	0.0203638	0.392676	0.0222313	0.348546	0.0289238	0.221478	0.0496823	0.750475	0.36271	0.796961	0.0354143	0.949592	0.435429	1.19152	0.0593974	0.436122	0.00704736
Os03g0843400|mRNA|AK061198|CDS+3'UTR	30S ribosomal protein S6, chloroplast precursor (Fragment).	1.12449	0.305568	0.972478	0.84905	0.552595	0.192576	0.228087	0.0969302	0.830622	0.436788	0.491385	0.00814034	0.531007	0.039119	1.08063	0.272668	0.374681	0.000455891
Os12g0207600|COMBINER_EST|Os12g0207600|8	RbcL protein (Fragment).	0.269866	0.374791	0.269189	0.374191	0.272728	0.382431	0.233211	0.322797	1.08634	0.574947	0.764757	0.300974	0.0400812	0.145354	0.0438294	0.164495	0.791269	0.0268635
Os03g0241200|COMBINER_EST|CI043342|0	NHP2-like protein 1 (High mobility group-like nuclear protein 2 homolog 1) ([U4/U6.U5] tri-snRNP 15.5 kDa protein) (OTK27).	1.12049	0.322883	1.1997	0.123525	0.757049	0.257268	0.235942	0.0778236	0.955431	0.800179	0.65092	0.0256092	0.661365	0.00556861	1.01605	0.858167	0.353323	0.0513004
Os01g0100700|mRNA|AK059844|CDS+3'UTR	40S ribosomal protein S5-1.	1.15881	0.232041	1.24844	0.080783	0.870264	0.51052	0.241328	0.099945	0.939057	0.775717	0.648839	0.00916504	0.526126	0.00494166	0.810873	0.345301	0.310315	0.0744948
Os01g0678600|mRNA|AK120629|CDS+3'UTR	Ribosomal protein S20 family protein.	1.11298	0.351144	1.01025	0.939572	0.619518	0.198653	0.246993	0.0918866	0.987349	0.932189	0.61488	0.00932322	0.633833	0.00420133	1.03082	0.634622	0.373198	0.0134183
Os01g0678600|mRNA|AK062194|CDS+3'UTR	Ribosomal protein S20 family protein.	1.09297	0.434026	1.01246	0.927809	0.612434	0.189227	0.248034	0.0931517	0.973251	0.856723	0.625114	0.0111533	0.646916	0.00479557	1.03488	0.593599	0.3785	0.011366
Os03g0284400|mRNA|AK069064|CDS+3'UTR	Ribosomal protein L10-like.	0.596677	0.0599416	0.590347	0.10668	0.461856	0.099215	0.255169	0.0664274	0.652549	0.110896	0.677769	0.00929825	0.690016	0.00787241	1.01807	0.830957	0.445499	0.0679478
Os03g0219900|mRNA|AK066527|CDS+3'UTR	50S ribosomal protein L15, chloroplast precursor (CL15) (Fragment).	0.863278	0.311568	0.873794	0.308618	0.576111	0.102385	0.257484	0.0739555	0.929246	0.66614	0.583012	0.00983529	0.523666	0.00151504	0.898207	0.503169	0.319825	0.00387692
Os03g0182600|mRNA|AK066899|CDS+3'UTR	Ribosomal protein S2 family protein.	0.820713	0.207691	0.803237	0.1577	0.728447	0.14861	0.258475	0.0893607	0.80137	0.270231	0.819591	0.0903837	0.705765	0.00568349	0.861118	0.287684	0.478714	0.0924642
Os03g0315800|mRNA|AK065115|CDS+3'UTR	30S ribosomal protein S1, chloroplast precursor (CS1).	1.26656	0.0767117	1.32877	0.118648	0.794986	0.243376	0.26119	0.0740697	1.09899	0.556175	0.551176	0.00546838	0.638059	0.00442262	1.15763	0.317269	0.301711	0.00911418
Os03g0781500|COMBINER_EST|CI006244|0	Ribosomal protein L41 family protein.	0.919472	0.581787	0.926718	0.542631	0.814952	0.368429	0.265534	0.109889	0.836302	0.394985	1.00017	0.998739	0.846833	0.0631801	0.846692	0.208517	0.641792	0.119193
Os05g0556900|mRNA|AK102775|CDS+3'UTR	Ribosomal protein L35A.	1.11901	0.30037	1.11629	0.312367	0.819673	0.36975	0.266677	0.097819	0.812052	0.46979	0.709148	0.0304899	0.625563	0.105626	0.882133	0.349606	0.376706	0.0919043
Os01g0789500|COMBINER_EST|AU163218|6	Ribosomal protein L14b/L23e family protein.	0.270234	0.375452	0.278913	0.388713	0.273962	0.384192	0.26682	0.375153	1.12951	0.345233	0.864308	0.496328	0.0369927	0.127464	0.0388353	0.137778	0.859174	0.0769933
Os05g0292600|mRNA|AK063122|CDS+3'UTR	Chloroplast 50S ribosomal protein L14.	0.256706	0.353636	0.282074	0.393648	0.270522	0.379141	0.267405	0.376068	1.1544	0.264648	1.0574	0.742508	0.0414136	0.154143	0.0406502	0.149399	0.920719	0.344469
Os01g0678600|mRNA|AK063019|CDS+3'UTR	Ribosomal protein S20 family protein.	1.18983	0.160523	1.0653	0.637277	0.649093	0.241072	0.270211	0.101715	1.01265	0.93012	0.594362	0.0131426	0.625781	0.00387868	1.05286	0.592837	0.361609	0.0159482
Os02g0321900|mRNA|AK062103|CDS+3'UTR	60S ribosomal protein L10a.	0.843763	0.361827	0.863512	0.34849	0.692729	0.244482	0.27064	0.0927503	0.792937	0.323668	0.791442	0.0643083	0.719781	0.0106591	0.909455	0.249443	0.389157	0.0643652
Os02g0321900|mRNA|AK102574|CDS+3'UTR	60S ribosomal protein L10a.	0.847083	0.365049	0.893504	0.448806	0.705582	0.250904	0.272747	0.0951824	0.843482	0.423088	0.777474	0.0996581	0.7451	0.0145071	0.95836	0.696913	0.395503	0.0784469
Os03g0182600|mRNA|AK104620|CDS+3'UTR	Ribosomal protein S2 family protein.	0.856335	0.27669	0.839256	0.219446	0.745684	0.170524	0.274957	0.0904907	0.822167	0.334342	0.818784	0.0577321	0.70573	0.00446725	0.861924	0.28906	0.449615	0.0856741
Os02g0489400|mRNA|AK102757|CDS+3'UTR	Ribosomal protein S8.	0.97394	0.86853	0.992385	0.951651	0.738745	0.309677	0.276825	0.103919	0.785261	0.36417	0.803158	0.0760027	0.766087	0.0190127	0.953844	0.548975	0.443365	0.0795089
Os07g0180900|mRNA|AK060711|CDS+3'UTR	Ribosomal protein L4/L1e family protein.	1.19125	0.251074	1.12181	0.448111	0.811639	0.318382	0.277716	0.0935057	0.870023	0.68187	0.735424	0.0331841	0.762043	0.0180265	1.0362	0.580674	0.399877	0.0906194
Os02g0489400|mRNA|AK102402|CDS+3'UTR	Ribosomal protein S8.	0.944434	0.726148	1.02872	0.823097	0.731732	0.298098	0.279051	0.106588	0.822349	0.429201	0.808242	0.127739	0.792266	0.0272297	0.980234	0.839867	0.449777	0.0814341
Os02g0489400|mRNA|D38010|CDS+3'UTR	Ribosomal protein S8.	0.918376	0.627374	0.983807	0.905276	0.723478	0.295533	0.279891	0.111628	0.816833	0.41228	0.790642	0.101068	0.744557	0.0138748	0.941712	0.373684	0.457722	0.090464
Os03g0265400|mRNA|AK120527|CDS+3'UTR	50S ribosomal protein L4, chloroplast precursor (R-protein L4).	0.858479	0.356551	1.00548	0.960788	0.610612	0.16977	0.28208	0.0775985	0.799268	0.294803	0.645414	0.00625781	0.672359	0.0215329	1.04175	0.803784	0.452077	0.00085097
Os03g0265400|mRNA|AK104424|CDS+3'UTR	50S ribosomal protein L4, chloroplast precursor (R-protein L4).	0.894541	0.517022	1.04624	0.693738	0.630876	0.147683	0.282874	0.0753651	0.773706	0.260999	0.476007	0.0231498	0.501127	0.128484	1.05277	0.599527	0.40671	0.000661177
Os01g0723200|mRNA|AK122140|CDS+3'UTR	40S ribosomal protein S19-like.	1.05773	0.606863	1.03786	0.737407	0.843551	0.383165	0.283362	0.0977025	0.795693	0.340098	0.825094	0.0703828	0.784622	0.0244526	0.950949	0.446775	0.37848	0.089406
Os03g0182600|mRNA|AK061289|CDS+3'UTR	Ribosomal protein S2 family protein.	0.911056	0.480161	0.893719	0.377538	0.829981	0.309785	0.287078	0.103899	0.874963	0.445025	0.832574	0.0688232	0.729159	0.00658041	0.87579	0.270208	0.472612	0.0785102
Os07g0180900|mRNA|AK104629|CDS+3'UTR	Ribosomal protein L4/L1e family protein.	1.17819	0.286906	1.04597	0.765945	0.843862	0.341982	0.287126	0.0934575	0.915512	0.721548	0.84847	0.126555	0.813039	0.0369219	0.958241	0.512601	0.538051	0.0596399
Os03g0200500|mRNA|AK104699|CDS+3'UTR	40S ribosomal protein S3a (CYC07 protein).	0.896699	0.415869	0.904	0.437619	0.81293	0.282692	0.287312	0.11528	0.830079	0.438108	0.964524	0.701909	0.83214	0.0460637	0.862746	0.09917	0.643288	0.170935
Os01g0723200|mRNA|AK063794|CDS+3'UTR	40S ribosomal protein S19-like.	1.04528	0.683406	1.07852	0.503415	0.83656	0.391107	0.288919	0.093054	0.755484	0.264522	0.76384	0.0306807	0.757322	0.0169518	0.991466	0.914883	0.371118	0.0913853
Os07g0180900|mRNA|AK104504|CDS+3'UTR	Ribosomal protein L4/L1e family protein.	1.16626	0.354744	1.1529	0.363478	0.842246	0.424158	0.291616	0.110439	0.95534	0.856508	0.887548	0.238466	0.838564	0.0551179	0.944811	0.396936	0.573026	0.072654
Os08g0117300|mRNA|AK058822|CDS+3'UTR	40S ribosomal protein S13.	0.932821	0.603304	0.798614	0.229089	0.725914	0.135861	0.294211	0.0900623	0.825074	0.405939	0.853392	0.244648	0.785802	0.0227288	0.920798	0.253393	0.602703	0.0748073
Os03g0265400|mRNA|AK104116|CDS+3'UTR	50S ribosomal protein L4, chloroplast precursor (R-protein L4).	0.873502	0.428157	1.04206	0.707513	0.623146	0.157395	0.296523	0.07285	0.795559	0.298007	0.636616	0.00517553	0.639311	0.00395918	1.00423	0.973804	0.410911	6.60793e-05
Os01g0812800|mRNA|AK062929|CDS+3'UTR	60S ribosomal protein L30.	1.0033	0.983853	1.17969	0.236567	0.821881	0.430394	0.296984	0.103742	0.669608	0.301082	0.621414	0.00915727	0.613946	0.00345401	0.987983	0.883114	0.284493	0.0657841
Os03g0598800|mRNA|AK066806|CDS+3'UTR	60S ribosomal protein L15.	0.97413	0.83272	0.992358	0.944537	0.759498	0.240852	0.297319	0.106316	0.902514	0.622816	0.801082	0.0354385	0.714097	0.00997089	0.891416	0.139888	0.537086	0.100317
Os10g0465800|mRNA|AF093630|CDS+3'UTR	60S ribosomal protein L21 [Oryza sativa (japonica cultivar-group)].	0.953558	0.723354	0.959347	0.755008	0.801557	0.254947	0.297518	0.11495	0.779613	0.266305	1.00329	0.96699	0.860166	0.0793083	0.857345	0.0755272	0.74063	0.101769
Os12g0567700|mRNA|AK104806|CDS+3'UTR	60S ribosomal protein L2 (Fragment).	0.900173	0.43062	0.944252	0.64157	0.768948	0.227555	0.29785	0.134539	0.75816	0.285552	0.992095	0.934774	0.83355	0.0462061	0.840191	0.0566032	0.906332	0.186226
Os03g0408300|COMBINER_EST|CI056327|0	60S ribosomal protein L27a (Fragment).	0.970184	0.792568	0.94824	0.650416	0.791944	0.256213	0.297893	0.105858	0.909465	0.640088	0.9264	0.438169	0.767826	0.0194565	0.828828	0.154633	0.724743	0.158181
Os03g0598800|mRNA|AK060928|CDS+3'UTR	60S ribosomal protein L15.	1.00752	0.947655	0.994576	0.960709	0.737921	0.221755	0.298062	0.0999648	0.878765	0.575343	0.802664	0.104484	0.693198	0.00664037	0.863622	0.0842465	0.470182	0.077682
Os03g0843400|mRNA|AK099076|CDS+3'UTR	30S ribosomal protein S6, chloroplast precursor (Fragment).	1.1534	0.205791	0.961754	0.789801	0.585925	0.201371	0.298641	0.090909	0.864311	0.490475	0.488154	0.00753009	0.562253	0.0250735	1.15179	0.0915987	0.399403	0.000671419
Os03g0337800|mRNA|D29721|CDS+3'UTR	60S ribosomal protein L19 (Fragment).	0.821016	0.210827	0.868179	0.306062	0.77699	0.229614	0.300905	0.116863	0.826859	0.345111	0.901651	0.297955	0.809018	0.0704609	0.897263	0.156334	0.777881	0.132618
Os08g0117300|mRNA|AJ417519|CDS+3'UTR	40S ribosomal protein S13.	0.917175	0.53965	0.863815	0.385324	0.731254	0.140542	0.301405	0.0909612	0.848574	0.457262	0.945624	0.546004	0.844854	0.0611307	0.893436	0.14534	0.671955	0.128972
Os03g0598800|mRNA|AK121762|CDS+3'UTR	60S ribosomal protein L15.	1.02873	0.798137	1.03194	0.77322	0.750745	0.215799	0.301891	0.096232	0.878672	0.592142	0.693755	0.0154412	0.647575	0.00191439	0.933434	0.317573	0.437131	0.0766103
Os03g0598800|mRNA|AK104774|CDS+3'UTR	60S ribosomal protein L15.	1.05478	0.638419	1.05015	0.649944	0.769477	0.253939	0.302565	0.0994321	0.918778	0.702523	0.824166	0.217904	0.697377	0.00540383	0.846161	0.156133	0.473142	0.0834313
Os01g0191100|mRNA|AK058815|CDS+3'UTR	60S acidic ribosomal protein P2A (P2).	0.986252	0.91228	1.04321	0.70712	0.924184	0.662076	0.303975	0.129529	0.934474	0.719156	0.836432	0.185799	0.693824	0.00368445	0.829504	0.2743	0.660287	0.0515498
Os03g0234200|mRNA|AK059011|CDS+3'UTR	Ubiquitin fused to ribosomal protein L40.	0.803713	0.144338	0.81391	0.130533	0.75705	0.123993	0.307366	0.0397757	0.789291	0.199704	0.908629	0.295448	0.798642	0.0336734	0.878954	0.254118	0.632707	0.0903436
Os06g0274200|mRNA|AK073155|CDS+3'UTR	High mobility group-like nuclear protein 2.	1.58739	0.0776906	1.82642	0.0126514	1.14991	0.560806	0.307993	0.103136	1.52883	0.00627255	0.693318	0.0232248	0.649062	0.00490144	0.936168	0.572862	0.285522	0.0575753
Os09g0485900|mRNA|D83527|CDS+3'UTR	60S ribosomal protein L9 (Gibberellin-regulated protein GA).	0.875231	0.32825	0.90312	0.429047	0.791647	0.246383	0.308811	0.107311	0.823514	0.33881	0.905855	0.332025	0.789813	0.0262991	0.871898	0.148311	0.641065	0.0724609
Os11g0105400|mRNA|AK067673|CDS+3'UTR	Ribosomal protein L10 family protein.	0.862269	0.355019	0.983609	0.880862	0.646263	0.139248	0.309541	0.0889036	0.827818	0.574118	0.753853	0.0427347	0.765865	0.0189573	1.01593	0.884724	0.400565	0.0657007
Os05g0477300|mRNA|AK098982|CDS+3'UTR	Ribosomal protein S26E family protein.	1.00965	0.947574	0.959708	0.74943	0.844966	0.432878	0.309984	0.12674	0.789067	0.407237	0.872429	0.163426	0.736779	0.0130824	0.844514	0.0607861	0.629956	0.0751678
Os03g0182600|mRNA|AK104286|CDS+3'UTR	Ribosomal protein S2 family protein.	0.989437	0.93229	0.937414	0.583896	0.88756	0.490309	0.310378	0.111756	0.927226	0.636189	0.826962	0.0712229	0.730122	0.00691155	0.882897	0.363685	0.461037	0.0741387
Os05g0270000|mRNA|AK072793|CDS+3'UTR	Ribosomal protein L25 family protein.	1.18536	0.147577	1.20631	0.150115	0.951857	0.734348	0.313343	0.0788631	1.05098	0.767078	0.691728	0.00909808	0.5652	0.0209282	0.817084	0.0687448	0.287475	0.0516849
Os01g0749200|mRNA|AK099041|CDS+3'UTR	50S ribosomal protein L13.	0.89018	0.405845	0.948722	0.690588	0.71452	0.167073	0.316181	0.0793844	0.827057	0.346492	0.723586	0.0186967	0.718072	0.0104473	0.992379	0.929508	0.410189	0.00656713
Os05g0477300|mRNA|AK119797|CDS+3'UTR	Ribosomal protein S26E family protein.	0.982114	0.894688	1.00018	0.998842	0.865956	0.453659	0.316262	0.13489	0.851927	0.523221	0.836044	0.109775	0.703963	0.00887062	0.842017	0.0583272	0.613741	0.0471048
Os07g0180900|mRNA|AK104447|CDS+3'UTR	Ribosomal protein L4/L1e family protein.	1.32872	0.082208	1.24028	0.163012	0.971199	0.859214	0.316956	0.120193	1.07555	0.757101	0.904967	0.380046	0.840144	0.0565597	0.92837	0.431825	0.528166	0.0614457
Os03g0125000|mRNA|AK098999|CDS+3'UTR	50S ribosomal protein L5, chloroplast precursor.	1.08608	0.475621	0.971593	0.79899	0.742088	0.214059	0.317194	0.0899993	0.860428	0.440646	0.635767	0.0222806	0.609077	0.00329644	0.95802	0.832373	0.390316	0.0076973
Os01g0749200|mRNA|AK072760|CDS+3'UTR	50S ribosomal protein L13.	0.877505	0.378849	0.926166	0.556264	0.726608	0.179278	0.317937	0.078647	0.860478	0.442829	0.699608	0.0139361	0.699501	0.00843372	0.999847	0.998713	0.411058	0.00704706
Os07g0207400|mRNA|AK063732|CDS+3'UTR	40S ribosomal protein S2 (Strings of pearls protein).	1.05978	0.642384	1.10202	0.500088	0.811309	0.304662	0.317977	0.0788589	0.841385	0.495544	0.72986	0.0233135	0.667602	0.00594721	0.914698	0.260127	0.35036	0.0938449
Os03g0125000|mRNA|AF095708|CDS+3'UTR	50S ribosomal protein L5, chloroplast precursor.	1.09348	0.449422	0.979743	0.855412	0.716532	0.184053	0.318679	0.0924676	0.871208	0.467632	0.57894	0.0112103	0.612268	0.00150567	1.05757	0.781099	0.427664	0.0130921
Os03g0122200|mRNA|AK065033|CDS+3'UTR	50S ribosomal protein L11.	1.01264	0.922954	0.983121	0.888441	0.633053	0.154357	0.318704	0.0831022	0.852709	0.421045	0.584358	0.0109839	0.57374	0.00156557	0.981831	0.933735	0.378476	0.00420386
Os01g0749200|mRNA|AK104146|CDS+3'UTR	50S ribosomal protein L13.	0.868858	0.34122	0.931225	0.608821	0.727677	0.188759	0.318862	0.077062	0.823959	0.353853	0.720142	0.0158611	0.727471	0.0116841	1.01018	0.908184	0.421159	0.00370136
Os03g0265400|mRNA|AK061468|CDS+3'UTR	50S ribosomal protein L4, chloroplast precursor (R-protein L4).	0.858459	0.399068	1.02191	0.846286	0.624351	0.147202	0.319847	0.0787299	0.840688	0.37533	0.610382	0.00459273	0.642815	0.00826194	1.05314	0.734848	0.457034	0.00088141
Os04g0598200|COMBINER_EST|CI551112|0	60S ribosomal protein L12.	1.12412	0.277338	1.12922	0.257194	0.971777	0.851421	0.32005	0.117426	0.957878	0.809515	0.840815	0.0894102	0.812984	0.0368912	0.9669	0.599956	0.433488	0.0520496
Os02g0103700|mRNA|AK102186|CDS+3'UTR	60S ribosomal protein L9 (Gibberellin-regulated protein GA).	0.902787	0.429122	0.927582	0.584887	0.775855	0.241151	0.320875	0.106597	0.811798	0.395017	0.8539	0.100066	0.760919	0.0177634	0.89111	0.225728	0.471828	0.0842313
Os01g0749200|mRNA|AK119189|CDS+3'UTR	50S ribosomal protein L13.	0.882951	0.377737	0.947417	0.671682	0.718343	0.161477	0.321092	0.0808674	0.843737	0.392898	0.695104	0.0104929	0.696355	0.0081397	1.0018	0.981815	0.424713	0.00380663
Os03g0125000|mRNA|AK104137|CDS+3'UTR	50S ribosomal protein L5, chloroplast precursor.	1.11289	0.366995	0.987097	0.910497	0.737926	0.202069	0.322667	0.0945699	0.885958	0.521054	0.581162	0.0123114	0.608549	0.00328003	1.04712	0.806332	0.425223	0.00701348
Os12g0563200|mRNA|AK060401|CDS+3'UTR	Ribosomal protein S6 family protein.	0.922163	0.587519	0.807836	0.295331	0.563664	0.158598	0.323595	0.0952293	0.705877	0.189871	0.599438	0.0199938	0.578461	0.00247032	0.965006	0.786733	0.471933	0.000974698
Os03g0200500|mRNA|AK104243|CDS+3'UTR	40S ribosomal protein S3a (CYC07 protein).	1.00608	0.962197	1.04019	0.721053	0.926655	0.642406	0.323734	0.137937	0.953866	0.821628	0.902568	0.249852	0.768527	0.0196389	0.851489	0.068332	0.585502	0.0975215
Os09g0507800|mRNA|AK061725|CDS+3'UTR	60S ribosomal protein L7a.	1.09864	0.431977	1.06235	0.622485	0.877828	0.499679	0.324748	0.133943	0.929473	0.726162	0.919378	0.594348	0.83473	0.105783	0.907929	0.352855	0.721501	0.180059
Os03g0343500|mRNA|AK058737|CDS+3'UTR	60S ribosomal protein L22-2.	0.912616	0.508715	0.937146	0.581379	0.796894	0.28882	0.325028	0.103939	0.826639	0.411415	0.811969	0.100309	0.75594	0.0166519	0.930996	0.302643	0.58492	0.0829083
Os03g0200500|mRNA|D26060|CDS+3'UTR	40S ribosomal protein S3a (CYC07 protein).	1.03529	0.770479	0.951742	0.697354	0.937816	0.692092	0.325554	0.127948	0.872837	0.555165	0.87722	0.1793	0.788902	0.0259633	0.899321	0.179126	0.559916	0.104341
Os02g0803200|mRNA|AK063404|CDS+3'UTR	30S ribosomal protein S15 (BS18).	0.894668	0.438092	0.888602	0.380408	0.713706	0.181103	0.325884	0.0831817	0.78934	0.229158	0.787258	0.0423458	0.726646	0.0115673	0.923009	0.347487	0.415662	0.0646156
Os01g0348700|mRNA|AK120842|CDS+3'UTR	60S ribosomal protein L23a (L25).	0.950156	0.684751	0.977894	0.845532	0.75929	0.231705	0.326068	0.087507	0.863082	0.44888	0.75717	0.041949	0.72093	0.0216799	0.952137	0.805388	0.469253	0.0532675
Os05g0556900|mRNA|AK058525|CDS+3'UTR	Ribosomal protein L35A.	1.30411	0.0410052	1.33467	0.0273889	0.987618	0.951764	0.326847	0.124566	0.956154	0.862287	0.765987	0.0374281	0.661023	0.0373475	0.862969	0.0819572	0.415062	0.0988849
Os12g0105200|COMBINER_EST|CI408226|6	Ribosomal protein L10 family protein.	1.00962	0.936706	1.17465	0.155667	0.726867	0.212678	0.327023	0.0964516	0.842708	0.495325	0.69328	0.0252034	0.701432	0.00861876	1.01176	0.895657	0.339644	0.0584224
Os03g0756000|mRNA|AK103893|CDS+3'UTR	60S ribosomal protein L13a.	0.990548	0.934083	1.01288	0.906126	0.807359	0.346283	0.328903	0.116177	0.827235	0.40862	0.860317	0.120566	0.74998	0.015429	0.871749	0.117532	0.489263	0.0430118
Os04g0613600|COMBINER_EST|CI562427|0	40S ribosomal protein S11.	0.932106	0.576633	0.927114	0.552631	0.864423	0.421867	0.329631	0.147125	0.770578	0.278551	1.00734	0.917508	0.829549	0.0417877	0.823506	0.043251	0.681653	0.0977327
Os03g0125000|mRNA|AK059557|CDS+3'UTR	50S ribosomal protein L5, chloroplast precursor.	1.13169	0.29663	0.994708	0.961741	0.748091	0.216536	0.329637	0.0925418	0.906297	0.599417	0.583607	0.0126166	0.609887	0.00158581	1.04503	0.833106	0.444265	0.00979618
Os02g0814700|mRNA|AK121994|CDS+3'UTR	60S ribosomal protein L17 [Oryza sativa (japonica cultivar-group)].	0.961484	0.808144	0.95451	0.749805	0.900116	0.614664	0.329971	0.142636	0.934441	0.69628	0.938532	0.49378	0.849936	0.0665606	0.905602	0.183603	0.629853	0.0743908
Os12g0167900|mRNA|D12630|CDS+3'UTR	60S ribosomal protein L3.	0.983866	0.893185	1.03481	0.745881	0.792863	0.296763	0.331152	0.108238	0.909162	0.655606	0.812977	0.138304	0.759487	0.0159687	0.934205	0.322443	0.545467	0.071569
Os07g0180900|mRNA|AK060963|CDS+3'UTR	Ribosomal protein L4/L1e family protein.	1.28936	0.14657	1.28234	0.10304	0.989339	0.949511	0.331736	0.125307	1.08825	0.71096	0.860606	0.134064	0.806517	0.0334888	0.93715	0.341707	0.544281	0.0731599
Os03g0284400|mRNA|AF095709|CDS+3'UTR	Ribosomal protein L10-like.	0.839838	0.237572	0.787937	0.173083	0.612917	0.109012	0.332459	0.0796893	1.06005	0.67773	0.56573	0.00477507	0.632806	0.00416367	1.11857	0.145861	0.407592	0.0159242
Os02g0717800|mRNA|AJ417520|UTR	Ribosomal protein L31e domain containing protein.	0.816449	0.324063	0.987689	0.93037	0.801759	0.378821	0.333012	0.150497	0.850685	0.418884	0.895922	0.231215	0.810016	0.0352807	0.904114	0.188519	0.597524	0.0998828
Os03g0154700|mRNA|AK104265|CDS+3'UTR	40S ribosomal protein S9.	0.949556	0.723607	0.946312	0.653087	0.877597	0.484587	0.333325	0.0982673	0.970077	0.843683	0.91924	0.369615	0.803848	0.0378255	0.87447	0.17368	0.663288	0.0393596
Os08g0156800|mRNA|AK103424|CDS+3'UTR	60S ribosomal protein L34.	0.876221	0.331141	0.955637	0.714659	0.751945	0.178851	0.33466	0.106551	0.798207	0.317006	0.847798	0.133513	0.771657	0.10311	0.91019	0.206954	0.547333	0.0656751
Os02g0284600|mRNA|AK121593|CDS+3'UTR	60S ribosomal protein L27.	0.90812	0.47805	0.954931	0.703719	0.829841	0.384933	0.335525	0.125115	0.920527	0.630929	0.910269	0.38363	0.822876	0.0429315	0.903993	0.182559	0.6268	0.0847141
Os03g0284400|mRNA|AK061592|CDS+3'UTR	Ribosomal protein L10-like.	0.829889	0.212744	0.754758	0.114998	0.603788	0.109469	0.335597	0.0811034	1.05092	0.721639	0.555124	0.00398669	0.613264	0.00343496	1.10473	0.182295	0.404863	0.00667104
Os02g0754300|mRNA|AK059012|CDS+3'UTR	50S ribosomal protein L29, chloroplast precursor.	1.02506	0.839564	0.883994	0.467495	0.73446	0.304063	0.33583	0.131537	0.985547	0.927164	0.694481	0.0131333	0.808529	0.0345067	1.16422	0.0752668	0.495661	0.00159981
Os01g0328400|mRNA|AK061988|CDS+3'UTR	Ubiquitin.	0.93822	0.632629	0.929796	0.541631	0.844009	0.381894	0.336178	0.111574	0.984611	0.919918	0.98511	0.87903	0.793138	0.0275697	0.805126	0.247828	0.693619	0.0105088
Os02g0822600|mRNA|AK104610|CDS+3'UTR	50S ribosomal protein L9, chloroplast precursor (CL13).	0.955147	0.794274	0.88845	0.538923	0.680849	0.290854	0.337213	0.128734	0.824657	0.373714	0.653541	0.0105557	0.675116	0.00644522	1.03301	0.755576	0.520139	0.000272525
Os01g0100700|mRNA|AK121523|CDS+3'UTR	40S ribosomal protein S5-1.	1.27068	0.0598897	1.31854	0.061722	0.97559	0.883783	0.337712	0.114234	1.02382	0.904179	0.635349	0.0132853	0.509108	0.0029371	0.801304	0.375699	0.283083	0.0666914
Os02g0105900|mRNA|Y15009|CDS+3'UTR	40S ribosomal protein S4.	0.940638	0.611309	0.994623	0.960731	0.871499	0.415377	0.337853	0.117667	0.949062	0.769765	0.908599	0.326368	0.814383	0.0376808	0.896307	0.162663	0.588808	0.0865397
Os05g0155100|mRNA|AK061929|CDS+3'UTR	60S ribosomal protein L18.	1.05646	0.619071	1.04427	0.684622	0.946767	0.721351	0.338233	0.124901	0.932517	0.713114	0.936193	0.459441	0.777231	0.0220845	0.830204	0.0481753	0.670315	0.110086
Os03g0122200|mRNA|AB042934|CDS+3'UTR	50S ribosomal protein L11.	1.01849	0.883887	0.974031	0.840627	0.629657	0.167795	0.338287	0.0992152	0.84084	0.421361	0.541713	0.0152455	0.573191	0.00057627	1.05811	0.819708	0.365447	0.00605982
Os10g0411800|mRNA|AK059434|CDS+3'UTR	Ribosomal protein S17.	1.03399	0.772832	0.976726	0.833342	0.83317	0.368078	0.33832	0.117788	0.832304	0.347446	0.89393	0.204384	0.812495	0.0366197	0.908902	0.195789	0.655599	0.0218552
Os08g0359600|mRNA|AK070753|CDS+3'UTR	30S ribosomal protein S17.	0.952825	0.703036	0.918465	0.555671	0.829441	0.277424	0.338528	0.0738476	0.888716	0.455636	0.825489	0.0506865	0.692034	0.00775488	0.838332	0.0549103	0.512757	0.051352
Os05g0556900|mRNA|AK058689|CDS+3'UTR	Ribosomal protein L35A.	1.37293	0.0154933	1.40711	0.0110661	1.02645	0.890739	0.338738	0.125026	0.983174	0.944413	0.730652	0.0391494	0.642661	0.0678465	0.879571	0.14709	0.394699	0.0942992
Os02g0699600|mRNA|AK121709|CDS+3'UTR	60S ribosomal protein L12.	0.968569	0.836813	1.02194	0.863616	0.821903	0.414573	0.339235	0.131294	0.842254	0.435937	0.79212	0.0275978	0.726574	0.0115572	0.917252	0.230642	0.522012	0.0751868
Os01g0666900|COMBINER_EST|CI319319|3	Ribosomal L18ae protein family protein.	1.09973	0.433634	1.10567	0.393458	0.862573	0.458813	0.339387	0.0893851	0.955738	0.761682	0.777669	0.039142	0.74999	0.0154309	0.964408	0.581175	0.425055	0.0667279
Os03g0807800|mRNA|AK064984|CDS+3'UTR	40S ribosomal protein S2.	0.957526	0.719766	0.956028	0.699246	0.928653	0.628148	0.339502	0.118991	0.924816	0.623788	0.94309	0.457786	0.832076	0.0496357	0.882288	0.117947	0.642797	0.108985
Os02g0728600|mRNA|AK063054|CDS+3'UTR	High mobility group-like nuclear protein 2.	0.825438	0.293776	0.875961	0.401367	0.650777	0.169383	0.339923	0.104372	0.725135	0.160379	0.692929	0.012383	0.748324	0.015109	1.07994	0.308854	0.487643	0.0154431
Os07g0173500|COMBINER_EST|CI025294|0	40S ribosomal protein S18.	0.996433	0.976155	1.02571	0.843378	0.817977	0.295367	0.340439	0.104488	0.790781	0.450329	0.786616	0.026558	0.795461	0.0285017	1.01124	0.858455	0.495709	0.0945549
Os08g0524600|COMBINER_EST|CI430950|0	60S ribosomal protein L32A.	0.918212	0.579885	0.874474	0.430593	0.771865	0.186956	0.340829	0.0955964	0.832263	0.401596	0.776367	0.0222198	0.665741	0.00398883	0.857508	0.0736943	0.565202	0.121167
Os07g0224000|COMBINER_EST|C98364|6	Ribosomal protein L24E family protein.	1.14896	0.305053	1.18115	0.27702	0.839747	0.396053	0.341384	0.108403	0.887327	0.66772	0.69525	0.0423251	0.742699	0.0352046	1.06825	0.334799	0.423652	0.0549854
Os03g0125000|mRNA|AK070779|CDS+3'UTR	50S ribosomal protein L5, chloroplast precursor.	1.14821	0.243851	1.05749	0.602317	0.769765	0.231809	0.342133	0.0976501	0.927577	0.688082	0.625181	0.00593835	0.600551	0.00996076	0.960604	0.819722	0.424161	0.00927314
Os03g0704000|COMBINER_EST|CI441502|0	30S ribosomal protein S13, chloroplast precursor (CS13).	1.10059	0.439788	1.05776	0.615047	0.838448	0.442772	0.342218	0.131338	1.04812	0.760417	0.615053	0.00482246	0.691507	0.00770983	1.1243	0.134776	0.368968	0.00215358
Os01g0593500|COMBINER_EST|CI479785|0	Ribosomal protein L25 family protein.	1.09454	0.426639	1.20798	0.110065	0.833564	0.382915	0.342565	0.0955305	0.900003	0.628279	0.689755	0.00887614	0.650976	0.00499902	0.943779	0.389066	0.342336	0.0732755
Os03g0234200|mRNA|D12629|CDS+3'UTR	Ubiquitin fused to ribosomal protein L40.	0.873349	0.377591	0.844013	0.232027	0.78529	0.235698	0.344245	0.114125	0.829888	0.36039	0.919452	0.366496	0.827392	0.0460773	0.899874	0.386377	0.68858	0.0563415
Os02g0111700|mRNA|AK058280|CDS+3'UTR	Ribosomal protein L37e family protein.	1.01165	0.927147	1.01486	0.902779	0.892472	0.576997	0.344508	0.133042	0.8225	0.457437	0.837668	0.0814036	0.773778	0.0210728	0.923729	0.37327	0.517087	0.0720943
Os05g0477300|mRNA|AK119683|CDS+3'UTR	Ribosomal protein S26E family protein.	1.11401	0.425188	1.10808	0.368565	0.928363	0.688578	0.344537	0.141139	0.917325	0.730626	0.908188	0.45544	0.693709	0.00496988	0.763839	0.0180226	0.59108	0.0781663
Os03g0579300|COMBINER_EST|AU092603|6	60S ribosomal protein L19.	0.953936	0.785969	1.02357	0.851836	0.85357	0.460743	0.344782	0.137423	0.843544	0.421336	0.856134	0.0965416	0.82396	0.0436626	0.96242	0.553547	0.513834	0.0659952
Os03g0109500|COMBINER_EST|CI426856|0	40S ribosomal protein S17-4.	1.06161	0.617162	1.1503	0.195315	0.843806	0.452702	0.34482	0.118584	0.789523	0.424188	0.765127	0.0271108	0.71004	0.00951201	0.928004	0.510649	0.397027	0.0907822
Os05g0477300|mRNA|AK119693|CDS+3'UTR	Ribosomal protein S26E family protein.	1.05828	0.660964	1.09706	0.422412	0.929975	0.674932	0.344934	0.144605	0.911252	0.693217	0.863037	0.142885	0.705376	0.00429585	0.817319	0.0394042	0.606704	0.0748329
Os03g0154700|mRNA|AK104761|CDS+3'UTR	40S ribosomal protein S9.	0.944855	0.666672	0.98736	0.912159	0.907449	0.586821	0.345522	0.0998593	1.00971	0.945189	0.926884	0.453571	0.833208	0.0670945	0.898934	0.320802	0.681685	0.0582677
Os02g0822600|mRNA|AK071751|CDS+3'UTR	50S ribosomal protein L9, chloroplast precursor (CL13).	0.961477	0.80133	0.863084	0.447561	0.682278	0.303512	0.345855	0.131524	0.816588	0.346525	0.680731	0.020933	0.664801	0.00577415	0.976599	0.883131	0.521291	0.000303827
Os05g0541900|mRNA|AK066599|CDS+3'UTR	Ribosomal L28e protein family protein.	0.99037	0.934121	1.03657	0.738893	0.810399	0.317809	0.347814	0.0912315	0.85272	0.50502	0.799901	0.0342165	0.671965	0.00623016	0.840061	0.0564826	0.484572	0.0750254
Os09g0485900|mRNA|AY323481|CDS+3'UTR	60S ribosomal protein L9 (Gibberellin-regulated protein GA).	0.974041	0.818514	1.01982	0.858514	0.857376	0.400936	0.347978	0.113481	0.916093	0.634457	0.935319	0.632822	0.826857	0.0456911	0.884038	0.405592	0.661473	0.062823
Os02g0822600|mRNA|AK058369|CDS+3'UTR	50S ribosomal protein L9, chloroplast precursor (CL13).	0.898615	0.553957	0.854673	0.426324	0.682603	0.26707	0.348061	0.131151	0.775005	0.266038	0.703614	0.0197162	0.7249	0.00596768	1.03025	0.780429	0.524611	0.000295768
Os10g0564300|mRNA|AK066340|CDS+3'UTR	60S ribosomal protein L27.	1.08807	0.486044	1.10575	0.359021	0.849499	0.3979	0.348855	0.0987147	0.886395	0.533378	0.75008	0.128578	0.708592	0.0062977	0.944689	0.631913	0.608717	0.0282822
Os07g0173700|COMBINER_EST|CI276662|6	40S ribosomal protein S18.	1.0238	0.836626	1.02263	0.864465	0.838787	0.331615	0.34964	0.102111	0.785945	0.432546	0.785138	0.0896548	0.786964	0.0462746	1.00233	0.970362	0.484902	0.0731545
Os05g0155100|mRNA|AK102810|CDS+3'UTR	60S ribosomal protein L18.	1.13247	0.285793	1.0992	0.377956	0.982785	0.908464	0.351916	0.133257	0.990525	0.961129	0.940207	0.516409	0.764941	0.0187267	0.813588	0.0372295	0.642725	0.111393
Os03g0341100|mRNA|AK121580|CDS+3'UTR	60S ribosomal protein L18.	1.00218	0.984498	1.05115	0.640829	0.814127	0.312633	0.352629	0.0995049	0.892111	0.584718	0.762846	0.0487982	0.764123	0.0185258	1.00167	0.983307	0.484309	0.0639638
Os04g0376000|mRNA|AK064842|CDS+3'UTR	60S ribosomal protein L35-1.	0.967585	0.793152	0.956817	0.738467	0.878359	0.500871	0.352836	0.134024	0.769679	0.294277	0.798726	0.0502425	0.685765	0.0261963	0.858574	0.0771481	0.501718	0.0787054
Os01g0205500|mRNA|AK067763|CDS+3'UTR	60S ribosomal protein L11-2 (L16). Splice isoform 2.	1.0908	0.423452	1.11639	0.364145	0.887203	0.530811	0.35488	0.0963539	0.893161	0.574967	0.771467	0.0351777	0.648774	0.0447723	0.840962	0.357275	0.473835	0.0704304
Os11g0168200|mRNA|D21299|5'UTR+CDS	60S ribosomal protein L3.	1.18363	0.130316	1.1336	0.301128	0.833281	0.34896	0.355703	0.109592	0.869303	0.500093	0.804443	0.0730863	0.662674	0.00564563	0.823767	0.10016	0.425615	0.0835764
Os02g0821200|mRNA|AK062099|CDS+3'UTR	Ribosomal L28e protein family protein.	1.1225	0.438529	1.08113	0.572998	0.933161	0.782215	0.357473	0.132253	0.875139	0.4617	0.852202	0.131952	0.773371	0.0209575	0.907498	0.190502	0.436383	0.0891419
Os03g0424500|mRNA|AK104954|CDS+3'UTR	40S ribosomal protein S19.	0.93631	0.642517	0.913895	0.475954	0.838031	0.376397	0.358471	0.119725	0.924358	0.629494	0.844612	0.0801242	0.761917	0.0179969	0.902091	0.171536	0.565701	0.041192
Os03g0337800|mRNA|D21304|CDS	60S ribosomal protein L19 (Fragment).	0.867487	0.343804	0.861443	0.324773	0.78763	0.255826	0.359219	0.121108	0.851727	0.398616	0.811331	0.0930177	0.732299	0.012385	0.90259	0.269234	0.510312	0.0899167
Os08g0130500|mRNA|AK064857|CDS+3'UTR	60S acidic ribosomal protein P0.	0.872004	0.312378	0.850364	0.304506	0.775479	0.126284	0.359401	0.0296619	0.812234	0.31052	0.859834	0.314049	0.834158	0.0522853	0.970138	0.783388	0.64236	0.127306
Os11g0168200|mRNA|AK101469|CDS+3'UTR	60S ribosomal protein L3.	1.16845	0.203933	1.23775	0.0740285	0.964273	0.834937	0.359432	0.153379	0.994707	0.977106	0.83511	0.0773439	0.735756	0.0129192	0.881029	0.11524	0.469469	0.0930921
Os12g0167900|mRNA|D38597|CDS	60S ribosomal protein L3.	1.03183	0.779226	0.996623	0.977419	0.766638	0.215706	0.359572	0.0928396	0.803505	0.344958	0.599354	0.0478129	0.620072	0.00366639	1.03457	0.858472	0.418474	0.0758761
Os03g0182600|mRNA|AK104842|CDS+3'UTR	Ribosomal protein S2 family protein.	1.08535	0.479993	1.07972	0.513305	0.886119	0.467887	0.359737	0.102977	0.886089	0.601024	0.740553	0.0330036	0.653982	0.00194709	0.8831	0.470832	0.395621	0.0898818
Os07g0674200|mRNA|AK058245|CDS+3'UTR	60S ribosomal protein L22-2.	1.06806	0.621152	1.02231	0.876114	0.924837	0.594009	0.361238	0.102612	0.967992	0.852432	0.800486	0.062237	0.780856	0.0232096	0.975477	0.695481	0.548513	0.0645416
Os08g0130500|mRNA|D21130|CDS+3'UTR	60S acidic ribosomal protein P0.	0.875177	0.383876	0.859178	0.363687	0.772179	0.195751	0.361467	0.0959808	0.830109	0.384979	0.811907	0.0948276	0.761531	0.011557	0.937953	0.347836	0.618198	0.0932582
Os11g0168200|mRNA|AK099225|CDS+3'UTR	60S ribosomal protein L3.	1.05748	0.655463	1.07649	0.54344	0.884886	0.513548	0.362341	0.144024	0.870529	0.538677	0.788966	0.0471178	0.717903	0.0104256	0.909929	0.199757	0.449095	0.0864983
Os11g0168200|mRNA|AY236158|CDS	60S ribosomal protein L3.	1.06618	0.547431	1.01114	0.92827	0.770895	0.208424	0.362732	0.0943435	0.753316	0.238233	0.764717	0.0721866	0.62837	0.00397851	0.821702	0.180312	0.371281	0.0774048
Os02g0105900|mRNA|AK061776|CDS+3'UTR	40S ribosomal protein S4.	1.00654	0.953362	1.09276	0.399518	0.951337	0.746997	0.364157	0.131219	1.01754	0.921448	0.938879	0.520452	0.803461	0.0320125	0.855766	0.115193	0.562062	0.0606379
Os09g0258600|mRNA|AK120273|CDS+3'UTR	60S ribosomal protein L17-1.	0.847823	0.287067	0.822879	0.18933	0.647902	0.134088	0.364848	0.0934594	0.728402	0.24599	0.805662	0.0438144	0.818508	0.0401292	1.01595	0.80139	0.535717	0.050416
Os01g0839300|mRNA|AK064685|CDS+3'UTR	50S ribosomal protein L17.	1.02877	0.813271	1.03067	0.80001	0.80353	0.282115	0.365505	0.0933968	0.76884	0.287172	0.672845	0.0208024	0.646335	0.0047666	0.960601	0.579715	0.372617	0.0542076
Os11g0127900|mRNA|AK059550|CDS+3'UTR	40S ribosomal protein S16.	0.947103	0.652363	0.956349	0.698402	0.847833	0.364896	0.365737	0.123956	0.961406	0.8026	0.968853	0.675955	0.81405	0.0374911	0.840221	0.0566306	0.755456	0.0101925
Os02g0103700|mRNA|AK062502|CDS+3'UTR	60S ribosomal protein L9 (Gibberellin-regulated protein GA).	1.06511	0.557118	1.05118	0.67167	0.8693	0.459528	0.366752	0.115445	0.892132	0.598825	0.782336	0.0720154	0.735784	0.0336453	0.940497	0.736743	0.476669	0.0927946
Os01g0358400|mRNA|AK061826|CDS+3'UTR	40S ribosomal protein S4.	0.99792	0.986076	1.06058	0.588724	0.844033	0.39189	0.367144	0.103988	0.876556	0.540334	0.774524	0.0259135	0.690463	0.0067595	0.891467	0.334483	0.498506	0.0510947
Os08g0130500|mRNA|AK062008|CDS+3'UTR	60S acidic ribosomal protein P0.	0.898738	0.445319	0.849754	0.356289	0.810817	0.24	0.367625	0.0912231	0.801742	0.344613	0.856906	0.258688	0.85577	0.0735081	0.998674	0.988875	0.611754	0.0955221
Os03g0182600|mRNA|AK070905|CDS+3'UTR	Ribosomal protein S2 family protein.	1.07285	0.534732	1.07327	0.555829	0.910157	0.547868	0.367682	0.105485	0.893208	0.611674	0.729138	0.0290356	0.635959	0.0042913	0.872206	0.393186	0.380769	0.0804013
Os05g0388500|mRNA|AK065313|CDS+3'UTR	50S ribosomal protein L1.	1.281	0.0513271	1.13876	0.245543	0.715347	0.229161	0.367966	0.0930184	1.15133	0.354135	0.529672	0.00520897	0.495106	0.00501804	0.934742	0.325921	0.394116	0.000515048
Os05g0557000|mRNA|AK059395|CDS+3'UTR	60S ribosomal protein L37a.	1.06938	0.568041	1.1077	0.420832	0.942634	0.767748	0.368384	0.144684	0.857962	0.549814	0.863455	0.204359	0.720369	0.0107334	0.834286	0.051427	0.513003	0.0939841
Os03g0424800|mRNA|D29730|5'UTR+CDS	40S ribosomal protein S19-3.	0.845104	0.269188	0.898833	0.403077	0.788967	0.241711	0.368484	0.100401	0.857638	0.377177	0.776205	0.0305009	0.701547	0.00863003	0.903817	0.231193	0.466869	0.0692855
Os04g0501000|COMBINER_EST|AU092760|6	60S ribosomal protein L23a (L25).	1.18231	0.159114	1.18393	0.133777	1.07161	0.618487	0.372456	0.142206	0.956234	0.83171	0.823081	0.0929907	0.745203	0.131789	0.905382	0.189268	0.518687	0.0753583
Os11g0602600|mRNA|AK072671|CDS+3'UTR	40S ribosomal protein S9.	1.03675	0.742779	1.12307	0.280186	0.96744	0.826262	0.373947	0.0986442	1.03819	0.771996	0.955808	0.544661	0.871652	0.22071	0.911953	0.390158	0.561589	0.0435639
Os02g0622300|COMBINER_EST|CI074123|0	Ribosomal protein L14 family protein.	0.860949	0.378679	0.905959	0.50301	0.851591	0.459069	0.374811	0.142885	0.882204	0.478248	0.892882	0.291727	0.799167	0.025371	0.895042	0.149847	0.598023	0.0804243
Os05g0477300|mRNA|AK061933|CDS+3'UTR	Ribosomal protein S26E family protein.	1.15998	0.207227	1.08582	0.435496	0.879739	0.507162	0.374899	0.114952	0.875599	0.627075	0.780447	0.0351154	0.6237	0.0175912	0.799157	0.0458854	0.535996	0.0668251
Os03g0337800|mRNA|AK102721|CDS+3'UTR	60S ribosomal protein L19 (Fragment).	0.949777	0.679519	0.895564	0.386906	0.868074	0.431388	0.375314	0.125227	0.888262	0.515653	0.836434	0.139834	0.788693	0.0258867	0.942923	0.603119	0.632351	0.059132
Os04g0413600|mRNA|AK121192|CDS+3'UTR	40S ribosomal protein S14 (Clone MCH2).	1.19957	0.140474	1.18808	0.141072	0.983482	0.919172	0.377901	0.1198	1.05235	0.746416	0.730026	0.0748912	0.661001	0.00758423	0.905448	0.231909	0.445821	0.0672742
Os03g0200500|mRNA|AK069251|CDS+3'UTR	40S ribosomal protein S3a (CYC07 protein).	1.17764	0.14347	1.09008	0.451744	0.934126	0.685555	0.377917	0.118685	0.971221	0.891909	0.823826	0.0532977	0.709323	0.00943351	0.861011	0.0933272	0.43344	0.0902767
Os05g0388500|mRNA|AK098990|CDS+3'UTR	50S ribosomal protein L1.	1.2814	0.0657992	1.10817	0.362512	0.719317	0.230275	0.379153	0.0906527	1.17325	0.302239	0.544025	0.00474693	0.517875	0.00309755	0.951932	0.455253	0.397721	0.000530197
Os12g0567700|mRNA|AK070647|CDS+3'UTR	60S ribosomal protein L2 (Fragment).	1.19094	0.122153	1.16864	0.20755	0.920129	0.627113	0.379538	0.138753	0.908744	0.690756	0.832537	0.10241	0.759629	0.017467	0.912426	0.209766	0.575924	0.0597494
Os05g0388500|mRNA|AK104689|CDS+3'UTR	50S ribosomal protein L1.	1.22976	0.138166	1.08091	0.475891	0.695837	0.189478	0.380725	0.0890839	1.18186	0.276111	0.582582	0.014087	0.553375	0.00157274	0.949865	0.437652	0.396463	0.000431769
Os06g0683200|mRNA|AK070432|CDS+3'UTR	50S ribosomal protein L24, chloroplast precursor (CL24).	1.45544	0.0283979	1.22119	0.214739	0.851399	0.625599	0.38151	0.144456	1.28746	0.153379	0.540382	0.0120676	0.581164	0.00253248	1.07547	0.509093	0.357139	0.00130515
Os11g0602600|mRNA|AK104660|CDS+3'UTR	40S ribosomal protein S9.	0.988625	0.923957	1.06435	0.559429	0.966899	0.833315	0.382104	0.109916	1.03773	0.777083	0.899002	0.216026	0.823322	0.227177	0.915818	0.467444	0.635739	0.0736549
Os01g0231700|mRNA|AK107453|CDS+3'UTR	60S acidic ribosomal protein P3 (P1/P2-like) (P3A).	0.980526	0.862485	0.951478	0.691636	0.767897	0.226516	0.382288	0.0990073	0.779338	0.32797	0.776991	0.0585658	0.584051	0.0476755	0.751683	0.295164	0.400578	0.0723563
Os03g0755700|COMBINER_EST|Os03g0755700|8	60S ribosomal protein L13a-2.	1.08118	0.462786	0.998403	0.988846	0.876399	0.460686	0.383976	0.118723	0.863304	0.459144	0.757409	0.0347935	0.734603	0.012738	0.969888	0.632291	0.433416	0.0450122
Os11g0127900|mRNA|L36313|CDS+3'UTR	40S ribosomal protein S16.	1.06124	0.614276	1.01	0.926874	0.915646	0.597579	0.385212	0.135159	0.970796	0.854878	0.898707	0.269853	0.780427	0.0230731	0.868388	0.218937	0.695774	0.00502428
Os05g0243200|mRNA|AK061317|CDS+3'UTR	Ribosomal protein L13.	1.2176	0.142728	1.25881	0.0851049	0.783629	0.316379	0.385296	0.0861952	0.950974	0.775936	0.578429	0.0109164	0.560787	0.00478884	0.9695	0.633716	0.383821	0.0525862
Os03g0379500|mRNA|AK064760|CDS+3'UTR	40S ribosomal protein S9.	0.928008	0.551802	1.02694	0.837789	0.698827	0.121173	0.38622	0.085071	0.880972	0.575972	0.656399	0.0075261	0.676563	0.00654842	1.03072	0.642253	0.465878	0.0260084
Os08g0117300|mRNA|AK059505|CDS+3'UTR	40S ribosomal protein S13.	1.03554	0.801925	0.930065	0.639885	0.772511	0.217851	0.386404	0.0827776	0.765185	0.304101	0.806716	0.101205	0.722128	0.0109598	0.895145	0.150143	0.434254	0.0816512
Os05g0169100|mRNA|X64621|CDS+3'UTR	60S ribosomal protein L10 (QM protein homolog).	0.739588	0.203031	0.716063	0.174712	0.761397	0.222063	0.387954	0.133187	0.706859	0.170304	0.94081	0.599697	0.809029	0.132603	0.859929	0.102484	1.03854	0.611564
Os03g0794700|mRNA|AK058881|CDS+3'UTR	40S ribosomal protein S18.	0.896376	0.491935	0.900176	0.439644	0.66094	0.180563	0.389571	0.0832695	0.760043	0.290721	0.692558	0.00805098	0.617526	0.00357751	0.89166	0.140596	0.46376	0.0633449
Os01g0304000|mRNA|AK121735|CDS+3'UTR	Ribosomal L29e protein family protein.	0.899612	0.432907	0.927751	0.536464	0.776335	0.26018	0.390527	0.112642	0.728201	0.27972	0.807629	0.0386584	0.613188	0.0122859	0.759245	0.11704	0.551511	0.0968888
Os08g0326400|mRNA|D12631|CDS+3'UTR	60S ribosomal protein L7a.	0.969915	0.835548	1.00685	0.96063	0.894903	0.471345	0.39064	0.113689	1.00071	0.996059	0.955116	0.612646	0.871091	0.0961898	0.912026	0.208127	0.809463	0.0349902
Os02g0105900|mRNA|D25237|5'UTR+CDS	40S ribosomal protein S4.	1.17401	0.154943	1.15258	0.225833	0.907244	0.541179	0.391411	0.112153	0.95297	0.81471	0.778746	0.0462769	0.69774	0.00826643	0.895979	0.168624	0.422646	0.0760628
Os08g0116500|mRNA|D29689|CDS+3'UTR	60S acidic ribosomal protein P1 (L12).	0.876951	0.407944	0.896068	0.489643	0.827887	0.291351	0.391703	0.105842	0.820077	0.371092	0.866113	0.201181	0.794636	0.0218191	0.917474	0.231654	0.627215	0.0406876
Os07g0622100|mRNA|AK069465|CDS+3'UTR	Ribosomal protein s6 RPS6-2.	1.07969	0.547852	1.03424	0.802048	0.862614	0.360831	0.391815	0.103315	0.935149	0.731072	0.806651	0.035706	0.734131	0.0126648	0.910098	0.200415	0.516376	0.0783719
Os02g0822600|mRNA|AK060728|UTR	50S ribosomal protein L9, chloroplast precursor (CL13).	0.949986	0.780922	0.867231	0.510336	0.706606	0.364849	0.392481	0.147798	0.717224	0.24189	0.732074	0.0185789	0.805527	0.0330073	1.10034	0.413683	0.643174	0.0046171
Os02g0105900|mRNA|AK102423|CDS+3'UTR	40S ribosomal protein S4.	1.11167	0.336477	1.07036	0.542392	0.92	0.598356	0.392489	0.106205	0.949319	0.804088	0.826932	0.0607704	0.739813	0.0135817	0.894649	0.148728	0.467365	0.0764795
Os03g0798600|mRNA|D29729|CDS+3'UTR	40S ribosomal protein S15 (Fragment).	1.04069	0.727658	1.02201	0.842233	0.927092	0.656366	0.392599	0.136668	0.912261	0.638842	0.813462	0.133431	0.738153	0.00753312	0.907421	0.280665	0.512874	0.0690533
Os08g0234000|mRNA|AK061680|CDS+3'UTR	60S ribosomal protein L7-1.	0.84541	0.40894	0.829148	0.327394	0.786843	0.247107	0.393201	0.0823135	0.967657	0.812235	0.942176	0.452122	0.835669	0.0663013	0.886956	0.138844	0.59993	0.0660606
Os08g0117300|mRNA|AK104147|CDS+3'UTR	40S ribosomal protein S13.	1.02516	0.857058	0.926089	0.630507	0.772247	0.215461	0.393498	0.0863058	0.762803	0.309145	0.708995	0.0257799	0.695204	0.00803444	0.980549	0.755546	0.442118	0.0887754
Os03g0154700|mRNA|AK104111|CDS+3'UTR	40S ribosomal protein S9.	0.934033	0.688821	0.983333	0.896255	0.855863	0.484112	0.393629	0.0944754	0.964176	0.810881	0.869363	0.144219	0.710014	0.121559	0.816707	0.412802	0.550979	0.0562548
Os08g0128500|COMBINER_EST|CI143648|6	60S ribosomal protein L37-A (L35) (YP55).	0.81919	0.200681	0.88161	0.354644	0.807327	0.244087	0.393991	0.121391	0.871004	0.482361	0.856824	0.112352	0.817291	0.0393876	0.953861	0.472195	0.642786	0.0483685
Os07g0450000|mRNA|AK121702|CDS+3'UTR	60S ribosomal protein L44.	1.09064	0.454778	1.11682	0.413182	0.960126	0.787223	0.394735	0.104965	1.03239	0.841752	0.786504	0.032554	0.719271	0.010595	0.914517	0.224542	0.408529	0.080385
Os11g0482000|mRNA|AK103918|CDS+3'UTR	Ribosomal protein S7 family protein.	1.01227	0.917018	1.03608	0.741777	0.89612	0.547819	0.395302	0.138229	0.911082	0.635499	0.814911	0.0903432	0.859904	0.234089	1.05521	0.771442	0.596518	0.0560326
Os05g0490100|mRNA|AK120984|CDS+3'UTR	60S ribosomal protein L30.	1.01847	0.900318	1.01807	0.907317	0.900021	0.612354	0.396568	0.163608	0.831255	0.540851	0.922335	0.506402	0.750539	0.0106472	0.813738	0.0373145	0.578919	0.15132
Os02g0797200|mRNA|AK120800|CDS+3'UTR	60S ribosomal protein L39.	1.0261	0.852836	1.05294	0.666687	0.969402	0.869216	0.396804	0.152669	0.862926	0.488261	0.82293	0.105552	0.804079	0.0323049	0.977093	0.74009	0.546487	0.0904223
Os08g0326400|mRNA|AK098843|CDS+3'UTR	60S ribosomal protein L7a.	1.06407	0.63193	1.0022	0.987152	0.932744	0.638045	0.397132	0.111823	1.01946	0.891532	0.895834	0.297352	0.845522	0.0618141	0.943838	0.389503	0.755324	0.0165202
Os07g0450000|mRNA|AK063789|CDS+3'UTR	60S ribosomal protein L44.	1.08669	0.479631	1.10802	0.433717	0.953764	0.753555	0.397421	0.10307	1.03995	0.808234	0.806918	0.05864	0.727069	0.0116261	0.901045	0.17055	0.398431	0.0656208
Os03g0154700|mRNA|AK061350|CDS+3'UTR	40S ribosomal protein S9.	0.953655	0.770164	1.0098	0.936774	0.869092	0.509276	0.397793	0.0986002	0.970541	0.842224	0.816616	0.0432282	0.735541	0.160654	0.900718	0.526904	0.525603	0.0188537
Os03g0577000|mRNA|AK061051|CDS+3'UTR	40S ribosomal protein S3.	1.0896	0.430555	1.11388	0.309503	0.931092	0.668226	0.397931	0.121163	1.00762	0.963268	0.832082	0.0561414	0.756597	0.0167936	0.909282	0.197248	0.510353	0.0821682
Os08g0558800|mRNA|AK122095|CDS+3'UTR	60S ribosomal protein L10a-3.	0.900691	0.482364	0.902003	0.51792	0.818789	0.30962	0.398502	0.106302	0.83924	0.396966	0.805572	0.0523887	0.714451	0.0100122	0.886887	0.25392	0.538671	0.0975411
Os02g0754300|mRNA|AK068621|CDS+3'UTR	50S ribosomal protein L29, chloroplast precursor.	0.973436	0.82578	0.849498	0.328171	0.756083	0.309915	0.399536	0.122294	0.91203	0.571765	0.707336	0.00908688	0.765365	0.0166399	1.08204	0.48028	0.558341	0.000616727
Os07g0109500|mRNA|AK063806|CDS+3'UTR	Ribosomal protein L13 family protein.	1.15508	0.226355	1.13215	0.343396	0.936142	0.695427	0.399669	0.123511	0.8722	0.627769	0.956448	0.784079	0.814084	0.0375104	0.851153	0.472397	0.527025	0.0453442
Os08g0207000|mRNA|AK058705|CDS+3'UTR	40S ribosomal protein S11 (S18) (YS12) (RP41).	0.980577	0.90472	0.975046	0.884983	0.813836	0.313416	0.399683	0.126272	0.823105	0.43206	0.779187	0.0513442	0.785636	0.338369	1.00828	0.954209	0.490997	0.0734029
Os01g0896800|mRNA|AK065268|CDS+3'UTR	60S ribosomal protein L5.	1.05405	0.663405	1.13259	0.240279	0.984447	0.917255	0.400139	0.141411	0.979276	0.896123	0.959296	0.638812	0.877247	0.107522	0.91447	0.480882	0.581732	0.0482609
Os08g0116500|mRNA|AK058240|CDS+3'UTR	60S acidic ribosomal protein P1 (L12).	0.895308	0.506387	0.88904	0.468428	0.833275	0.299946	0.401191	0.110628	0.837116	0.429754	0.853636	0.167949	0.803732	0.0246402	0.94154	0.372432	0.639899	0.0440024
Os09g0502000|mRNA|AK120524|CDS+3'UTR	60S ribosomal protein L32A.	1.1168	0.325601	1.17361	0.147146	0.962607	0.811493	0.401373	0.125313	1.06613	0.624957	0.708498	0.0326759	0.702429	0.020626	0.991435	0.890744	0.455996	0.0505164
Os05g0355500|mRNA|AK105054|CDS+3'UTR	Ribosomal L29e protein family protein.	0.960321	0.756412	1.10391	0.376241	1.02675	0.845165	0.402527	0.137506	1.0002	0.998906	0.872146	0.12587	0.712831	0.00982491	0.81733	0.039411	0.583283	0.0640855
Os02g0591700|mRNA|AK072777|CDS+3'UTR	Ribosomal protein L6 (Fragment).	0.938526	0.620224	0.931287	0.559445	0.780571	0.292659	0.403103	0.117211	0.804195	0.338011	0.730085	0.013879	0.68557	0.00722001	0.939028	0.354552	0.531914	0.0798539
Os11g0602500|COMBINER_EST|CI379617|0	40S ribosomal protein S9.	0.972354	0.809056	1.02358	0.834643	0.874827	0.40875	0.404165	0.0992997	0.94874	0.708613	0.803035	0.068576	0.812306	0.208052	1.01155	0.953388	0.529038	0.0666325
Os07g0184300|mRNA|D10962|CDS+3'UTR	40S ribosomal protein S15 (Fragment).	1.18213	0.214672	1.12102	0.385679	0.955884	0.748108	0.406633	0.111569	0.909555	0.675451	0.817457	0.0567441	0.754082	0.0162586	0.922473	0.255683	0.556574	0.0531905
Os08g0117200|COMBINER_EST|AU029246|7	40S ribosomal protein S13.	0.993904	0.961006	0.904926	0.464073	0.81235	0.244368	0.407038	0.0938708	0.940664	0.713733	0.751089	0.0886148	0.744278	0.0729803	0.990933	0.884376	0.575876	0.0605893
Os03g0343500|mRNA|AB117995|CDS+3'UTR	60S ribosomal protein L22-2.	0.921672	0.524744	0.958126	0.708349	0.825	0.327933	0.407041	0.101051	0.830764	0.372119	0.822811	0.0478161	0.73982	0.0135828	0.899138	0.162053	0.568743	0.111543
Os08g0558800|mRNA|AK071249|CDS+3'UTR	60S ribosomal protein L10a-3.	0.963446	0.777452	0.904792	0.526048	0.813523	0.277792	0.407145	0.102196	0.85865	0.456956	0.84249	0.179895	0.700317	0.00851048	0.831247	0.313859	0.536224	0.0956826
Os08g0116500|mRNA|AK060433|UTR	60S acidic ribosomal protein P1 (L12).	0.838986	0.316226	0.885437	0.432274	0.821674	0.33688	0.40755	0.135565	0.825679	0.361839	0.842336	0.104913	0.789852	0.0293881	0.937693	0.345375	0.558995	0.0479328
Os06g0683200|mRNA|AK060024|CDS+3'UTR	50S ribosomal protein L24, chloroplast precursor (CL24).	1.48087	0.0241634	1.26826	0.124951	0.868242	0.647904	0.407637	0.143448	1.27906	0.16094	0.585142	0.0205397	0.611433	0.00337242	1.04493	0.715569	0.380523	0.000106753
Os08g0530200|mRNA|AK062052|CDS+3'UTR	Ribosomal protein L22/L17 family protein.	0.837372	0.287865	0.776268	0.163977	0.787628	0.23037	0.408522	0.0934829	0.831914	0.297114	0.863682	0.116228	0.746092	0.0146891	0.863851	0.0877372	0.675098	0.0505209
Os09g0501700|COMBINER_EST|AU092669|6	Ribosomal protein L32e family protein.	1.1186	0.381428	1.2095	0.101129	0.997765	0.990106	0.409348	0.141625	0.796843	0.303005	0.67488	0.0086255	0.796343	0.339052	1.17998	0.381089	0.424755	0.053779
Os11g0139100|mRNA|AK121443|CDS+3'UTR	50S ribosomal protein L24.	1.03646	0.768408	1.07783	0.546983	0.874103	0.487589	0.40941	0.122698	0.938172	0.718559	0.799601	0.0457034	0.757718	0.0170389	0.94762	0.563034	0.472945	0.0492242
Os03g0577000|mRNA|AK099146|CDS+3'UTR	40S ribosomal protein S3.	1.09406	0.415099	1.12145	0.280567	0.939802	0.709221	0.410604	0.119373	1.01019	0.952407	0.846793	0.0993713	0.790016	0.0263746	0.93295	0.314555	0.540369	0.0651806
Os02g0105900|mRNA|AK103949|CDS+3'UTR	40S ribosomal protein S4.	1.04262	0.705933	1.14266	0.215829	0.965656	0.814856	0.411281	0.153645	1.05734	0.731391	0.874781	0.147599	0.765515	0.0188692	0.875093	0.10339	0.515936	0.0554073
Os12g0167900|mRNA|D10403|5'UTR+CDS	60S ribosomal protein L3.	0.950615	0.669486	0.907895	0.475323	0.729219	0.155396	0.41186	0.092368	0.745015	0.216547	0.735996	0.0402946	0.65381	0.00514729	0.888334	0.256763	0.390065	0.073693
Os01g0896800|mRNA|AK104693|CDS+3'UTR	60S ribosomal protein L5.	1.04529	0.703715	1.14511	0.20536	1.0165	0.908038	0.411963	0.146954	1.01466	0.919253	0.919444	0.345502	0.869626	0.0937006	0.945817	0.404759	0.560048	0.0458486
Os04g0605900|mRNA|D29720|CDS+3'UTR	60S ribosomal protein L7.	1.25974	0.0509316	1.29861	0.0296623	1.10972	0.515448	0.412029	0.157394	1.03619	0.834298	0.793536	0.0340729	0.797754	0.0294585	1.00532	0.932461	0.442659	0.101854
Os02g0321900|mRNA|AK058256|5'UTR+CDS	60S ribosomal protein L10a.	1.04039	0.743053	1.03224	0.787354	0.826155	0.37065	0.412411	0.105806	0.857884	0.44313	0.753692	0.0707301	0.69957	0.00843895	0.928191	0.607009	0.394686	0.0744332
Os07g0109500|mRNA|AK103048|CDS+3'UTR	Ribosomal protein L13 family protein.	1.15215	0.237648	1.10711	0.4356	0.932226	0.672228	0.412432	0.128908	0.88936	0.654087	0.792926	0.129386	0.767827	0.0194569	0.968346	0.749473	0.530531	0.0897892
Os07g0523300|mRNA|AK060727|UTR	60S ribosomal protein L44 (L41).	1.10239	0.448524	0.977762	0.879438	0.999196	0.995401	0.412501	0.157237	0.952318	0.81372	0.956029	0.615746	0.881744	0.11677	0.922298	0.254802	0.75058	0.132227
Os10g0466200|mRNA|AK063749|CDS+3'UTR	Ribosomal protein L11 family protein.	1.01759	0.887308	1.12038	0.292794	0.875465	0.513953	0.413137	0.112503	0.873957	0.460744	0.736303	0.0263197	0.764897	0.0187161	1.03883	0.621115	0.489972	0.0388363
Os01g0840700|COMBINER_EST|CI562569|1	60S ribosomal protein L36.	1.20395	0.130801	1.33467	0.0372096	0.955008	0.823183	0.413374	0.137661	0.999705	0.998977	0.711725	0.0388057	0.711894	0.00657561	1.00024	0.99727	0.37136	0.0707986
Os03g0424500|mRNA|AK067470|CDS+3'UTR	40S ribosomal protein S19.	1.04867	0.724814	1.0526	0.653162	0.920426	0.661269	0.413944	0.115846	1.04869	0.730774	0.85297	0.0925786	0.741287	0.0138324	0.869066	0.0927695	0.561376	0.0470557
Os03g0424500|mRNA|AK099047|CDS+3'UTR	40S ribosomal protein S19.	0.893012	0.402313	0.893868	0.381463	0.736583	0.189442	0.414057	0.0999649	0.753938	0.28233	0.793442	0.0452734	0.708157	0.00930806	0.892512	0.142832	0.435291	0.0520697
Os11g0433900|mRNA|AK059679|CDS+3'UTR	60S ribosomal protein L38.	1.04409	0.761547	1.08498	0.500393	1.00206	0.991559	0.415419	0.165575	0.959836	0.79734	0.931599	0.499093	0.850894	0.0991415	0.913369	0.536452	0.663297	0.0346181
Os12g0406200|mRNA|AK071037|CDS+3'UTR	40S ribosomal protein S3a (CYC07 protein).	1.02847	0.80876	1.09939	0.398433	0.86807	0.480171	0.416674	0.128943	0.968894	0.881409	0.832531	0.120007	0.762799	0.0182061	0.91624	0.432332	0.438505	0.0960142
Os11g0482000|mRNA|D29726|CDS+3'UTR	Ribosomal protein S7 family protein.	1.09142	0.45251	1.04241	0.697051	0.934647	0.694835	0.418107	0.139242	0.937932	0.71744	0.824946	0.0951689	0.872494	0.249171	1.05764	0.761865	0.573847	0.0400098
Os01g0706500|COMBINER_EST|Os01g0706500|8	Ribosomal L28e protein family protein.	1.02951	0.823398	1.09066	0.449594	0.904415	0.59308	0.418401	0.12295	0.827461	0.324399	0.808554	0.0643225	0.69342	0.00787559	0.857605	0.075868	0.392818	0.0796598
Os07g0613200|COMBINER_EST|CI374209|0	Ribosomal protein L15 family protein.	1.13446	0.384391	1.13561	0.38483	0.922633	0.584492	0.41844	0.0917975	1.10032	0.519579	0.815986	0.0744095	0.755884	0.0166399	0.926345	0.276037	0.579155	0.0474551
Os05g0346300|mRNA|AF529175|CDS+3'UTR	40S ribosomal protein S7.	1.02158	0.850179	1.03424	0.75467	0.931072	0.624914	0.41845	0.117783	1.04973	0.730283	0.788445	0.0258765	0.667072	0.0059139	0.84606	0.0623706	0.575242	0.0897129
Os10g0170200|mRNA|AK121628|CDS+3'UTR	Ribosomal protein S10 family protein.	0.925159	0.627295	0.89976	0.413863	0.889894	0.556104	0.418535	0.126961	0.888716	0.503176	1.01465	0.882936	0.861737	0.0815108	0.849299	0.0978987	0.770524	0.0201702
Os01g0815800|mRNA|AK058706|UTR	60S ribosomal protein L24.	0.993796	0.956438	0.938355	0.629907	0.874333	0.411493	0.418592	0.114378	0.972713	0.841969	0.859845	0.157624	0.776936	0.0219957	0.903577	0.176534	0.616266	0.0467354
Os05g0274900|COMBINER_EST|AU160938|7	60S ribosomal protein L15.	1.11973	0.321767	1.14821	0.217689	0.990596	0.954471	0.419147	0.149515	0.96389	0.849547	0.786669	0.0600997	0.699108	0.0047524	0.888695	0.132899	0.529726	0.0851813
Os03g0756000|mRNA|AK106078|CDS+3'UTR	60S ribosomal protein L13a.	1.01564	0.902515	0.990661	0.942767	0.783915	0.266352	0.419212	0.102031	0.817358	0.388969	0.770068	0.0216792	0.730887	0.0121755	0.949121	0.431429	0.438174	0.0866486
Os05g0346300|mRNA|AK104191|CDS+3'UTR	40S ribosomal protein S7.	1.02825	0.808461	1.07723	0.491474	0.95206	0.734954	0.420252	0.116164	1.09258	0.520955	0.873531	0.12774	0.705339	0.00901119	0.807457	0.0339593	0.56037	0.0596865
Os01g0860300|COMBINER_EST|CI006671|0	60S ribosomal protein L10a-1.	1.10677	0.457592	1.14429	0.281346	0.928333	0.717293	0.420879	0.152202	0.807129	0.432022	0.660472	0.0460425	0.717777	0.0104105	1.08676	0.589283	0.415673	0.0610819
Os05g0169100|mRNA|AK120033|CDS+3'UTR	60S ribosomal protein L10 (QM protein homolog).	0.799188	0.310367	0.762957	0.231897	0.792597	0.277848	0.421017	0.153026	0.769553	0.260989	1.00981	0.943414	0.857299	0.0754681	0.848967	0.334076	1.02145	0.749875
Os05g0460700|mRNA|AK103320|CDS+3'UTR	Ribosomal protein L17 family protein.	1.09509	0.444652	1.1052	0.42228	0.866439	0.488101	0.421286	0.119349	0.853449	0.473061	0.589801	0.0462361	0.515108	0.0240787	0.87336	0.127386	0.480601	0.0458612
Os05g0346300|mRNA|AK103081|CDS+3'UTR	40S ribosomal protein S7.	1.05253	0.656819	1.09023	0.424609	0.931785	0.636098	0.421845	0.118057	1.10201	0.476578	0.845829	0.079184	0.687311	0.0073596	0.812589	0.0366716	0.573109	0.0739391
Os03g0297300|mRNA|AK061276|CDS+3'UTR	40S ribosomal protein S7 (S8).	1.05555	0.683161	1.03708	0.751132	0.893122	0.585489	0.423137	0.114498	1.00275	0.985727	0.772697	0.0225181	0.734626	0.0103146	0.950729	0.651373	0.496609	0.0599769
Os03g0577000|mRNA|D38596|CDS+3'UTR	40S ribosomal protein S3.	1.12152	0.305136	1.12385	0.276294	0.899104	0.542967	0.423388	0.114445	0.947259	0.777781	0.79736	0.0683222	0.732814	0.0124628	0.91905	0.324508	0.437273	0.0802665
Os08g0326400|mRNA|AK062210|CDS+3'UTR	60S ribosomal protein L7a.	0.9617	0.789225	0.940683	0.69544	0.879589	0.429093	0.423455	0.0996746	1.01794	0.892943	0.929171	0.459234	0.859982	0.0790552	0.925536	0.276482	0.74183	0.0147848
Os05g0207300|mRNA|AF022736|CDS+3'UTR	60S ribosomal protein L11-2 (L16). Splice isoform 2.	1.17512	0.151541	1.16541	0.188055	0.967046	0.827418	0.424955	0.117191	0.897577	0.654511	0.748418	0.0167772	0.616915	0.00355507	0.824292	0.0438896	0.471763	0.104234
Os09g0568400|mRNA|AK059386|CDS+3'UTR	60S ribosomal protein L40 (CEP52).	1.26568	0.0476362	1.32677	0.0248528	1.02746	0.865057	0.42567	0.116872	1.09119	0.58158	0.75303	0.0284895	0.687615	0.00738437	0.913132	0.212723	0.32524	0.0765581
Os09g0568400|mRNA|AK060445|CDS+3'UTR	60S ribosomal protein L40 (CEP52).	1.28422	0.0388633	1.33426	0.0223978	1.02752	0.861659	0.425978	0.120743	1.09486	0.569763	0.75283	0.0376811	0.703885	0.00886279	0.934986	0.348434	0.343013	0.0806068
Os07g0229900|mRNA|AK071026|CDS+3'UTR	Ribosomal protein L7Ae/L30e/S12e/Gadd45 family protein.	1.15937	0.23307	1.1947	0.158801	0.951538	0.732607	0.426196	0.101541	1.07047	0.68408	0.788255	0.0488192	0.75323	0.0127265	0.955566	0.487617	0.40078	0.0770245
Os03g0576700|mRNA|AK104259|CDS+3'UTR	60S ribosomal protein L13 (BBC1 protein homolog).	0.928084	0.555642	0.841933	0.260498	0.696795	0.121807	0.426478	0.105563	0.795693	0.391294	0.754178	0.0254227	0.698411	0.00832934	0.926056	0.295298	0.523555	0.0524075
Os05g0169100|mRNA|AK066128|CDS+3'UTR	60S ribosomal protein L10 (QM protein homolog).	0.878313	0.512418	0.753806	0.207265	0.82001	0.326988	0.4285	0.152931	0.754533	0.259229	0.918375	0.535254	0.836956	0.0536949	0.911345	0.527696	0.964881	0.580776
Os11g0168200|mRNA|AK073392|CDS+3'UTR	60S ribosomal protein L3.	1.15231	0.257537	1.19718	0.137075	0.945959	0.745332	0.428948	0.16125	0.981344	0.926278	0.830258	0.120818	0.735193	0.0128303	0.885499	0.132034	0.463092	0.10096
Os07g0229900|mRNA|AK059090|CDS+3'UTR	Ribosomal protein L7Ae/L30e/S12e/Gadd45 family protein.	1.21213	0.132901	1.25789	0.0880219	1.02605	0.848815	0.429145	0.116559	1.2103	0.269449	0.813995	0.0583279	0.758701	0.0109989	0.932071	0.309137	0.465999	0.0751933
Os02g0503400|mRNA|D10407|CDS+3'UTR	Ribosomal protein L35 (Fragment).	0.848757	0.328214	0.866908	0.396902	0.768596	0.264897	0.430071	0.128651	1.003	0.983757	0.80101	0.141607	0.78008	0.022963	0.97387	0.819066	0.658189	0.00429884
Os04g0473400|mRNA|AK067896|CDS+3'UTR	60S ribosomal protein L6.	1.09713	0.41309	1.12647	0.293172	0.94055	0.731445	0.43014	0.1403	0.873344	0.539709	0.766678	0.0404707	0.695813	0.0259916	0.907569	0.190764	0.521133	0.0737407
Os05g0346300|mRNA|AK061627|CDS+3'UTR	40S ribosomal protein S7.	1.06247	0.597395	1.11492	0.311203	0.975523	0.861775	0.430939	0.124212	1.12674	0.389851	0.822516	0.050853	0.683095	0.00702685	0.830494	0.0483985	0.55361	0.080873
Os02g0105900|mRNA|D21302|CDS	40S ribosomal protein S4.	1.11321	0.316461	1.1184	0.320794	0.905925	0.535701	0.431742	0.122897	0.996811	0.986165	0.764276	0.102177	0.733842	0.0126201	0.960179	0.761955	0.468085	0.088153
Os02g0478700|mRNA|AK099723|CDS+3'UTR	Ribosomal protein S27 (AT3g61110/T27I15_200).	1.00251	0.984903	1.02719	0.814278	0.879322	0.561857	0.432977	0.15327	0.755673	0.282306	0.84925	0.0798246	0.783047	0.0239231	0.922045	0.25353	0.560779	0.0628723
Os01g0815800|mRNA|AK058612|CDS+3'UTR	60S ribosomal protein L24.	0.98067	0.866401	0.994135	0.959519	0.8714	0.42761	0.433055	0.126244	0.962269	0.808326	0.864692	0.363444	0.789071	0.0260253	0.912546	0.537642	0.651174	0.0570018
Os07g0229900|mRNA|AK121720|CDS+3'UTR	Ribosomal protein L7Ae/L30e/S12e/Gadd45 family protein.	1.25027	0.0844488	1.24146	0.0952458	1.0428	0.758546	0.433186	0.123359	1.22044	0.228245	0.827015	0.120884	0.735568	0.0146706	0.889425	0.134735	0.454384	0.0677872
Os09g0485900|mRNA|AK064936|CDS+3'UTR	60S ribosomal protein L9 (Gibberellin-regulated protein GA).	1.06987	0.530482	1.05381	0.621426	0.963302	0.810884	0.433626	0.143783	0.931967	0.681691	0.929888	0.48756	0.824659	0.0441421	0.886837	0.211046	0.723108	0.0507528
Os02g0785800|mRNA|AK121768|CDS+3'UTR	60S ribosomal protein L35a.	0.901457	0.505772	0.913427	0.562298	0.895782	0.585023	0.433688	0.174545	0.834982	0.368507	0.904356	0.267596	0.807299	0.03388	0.892679	0.14292	0.694421	0.041475
Os03g0794700|mRNA|AK059548|CDS+3'UTR	40S ribosomal protein S18.	1.10657	0.385934	1.04284	0.703487	0.933735	0.695041	0.434494	0.127676	1.04612	0.749409	0.759525	0.0256027	0.741274	0.0138301	0.97597	0.701213	0.557579	0.0147662
Os02g0689700|mRNA|AK063776|CDS+3'UTR	Ribosomal protein L18P/L5E family protein.	0.825695	0.42811	0.841783	0.479621	0.633932	0.228477	0.434987	0.143394	0.556231	0.160503	0.694702	0.0164993	0.633314	0.00420183	0.911635	0.22759	0.67954	0.00755702
Os12g0124200|mRNA|AK121503|CDS+3'UTR	Ribosomal protein S9 domain containing protein.	1.18188	0.18743	1.13346	0.287599	1.06756	0.705393	0.436454	0.190062	1.01332	0.94506	0.933707	0.533554	0.855136	0.0727133	0.915851	0.406021	0.733425	0.0119844
Os09g0258600|mRNA|AK105087|CDS+3'UTR	60S ribosomal protein L17-1.	0.989367	0.931005	0.955945	0.718781	0.880192	0.513511	0.437268	0.147328	0.914053	0.648953	0.895298	0.383624	0.83054	0.0448413	0.927669	0.688038	0.711654	0.00576975
Os02g0503400|mRNA|AK119704|CDS+3'UTR	Ribosomal protein L35 (Fragment).	0.893014	0.489962	0.857955	0.376629	0.804764	0.343337	0.438682	0.138438	1.07028	0.663512	0.864744	0.122775	0.786016	0.0249329	0.908959	0.243011	0.662527	0.00215083
Os08g0542100|mRNA|AK058490|CDS+3'UTR	Ribosomal protein L30 family protein.	1.10463	0.414434	1.18115	0.284754	0.794598	0.213679	0.438746	0.112752	0.843813	0.479407	0.624233	0.00852752	0.628965	0.00400225	1.00758	0.954895	0.443427	0.013345
Os05g0557800|mRNA|AK105327|5'UTR+CDS	Ribosomal protein L21 family protein.	1.20023	0.145979	1.15989	0.256752	0.929601	0.666814	0.440032	0.117284	0.979639	0.895364	0.843955	0.0875223	0.688462	0.0074537	0.815756	0.0315869	0.458393	0.0119216
Os11g0151300|mRNA|AK121546|CDS+3'UTR	60S ribosomal protein L26A.	1.21403	0.11323	1.21092	0.0904506	0.943229	0.757579	0.440254	0.140797	1.0265	0.886766	0.77101	0.0347401	0.671461	0.0061967	0.870885	0.0958368	0.419047	0.0986106
Os05g0554100|mRNA|AK101756|CDS+3'UTR	Ribosomal protein L7/L12 family protein.	1.40869	0.0134363	1.50073	0.0118717	0.981283	0.897067	0.44082	0.0972423	1.05544	0.745383	0.736878	0.0258878	0.619559	0.00641091	0.840789	0.0594873	0.392882	0.0283378
Os02g0534800|mRNA|AK101459|CDS+3'UTR	40S ribosomal protein S14 (Clone MCH2).	1.06129	0.627672	1.11009	0.351066	0.884854	0.558496	0.44086	0.137173	0.889442	0.602333	0.864632	0.136125	0.78236	0.0236968	0.904847	0.300455	0.535512	0.0728689
Os09g0258600|mRNA|AK072488|CDS+3'UTR	60S ribosomal protein L17-1.	1.18851	0.16651	1.17504	0.151346	0.854446	0.454927	0.441088	0.12595	0.862169	0.597506	0.783093	0.079961	0.798625	0.0298419	1.01983	0.844239	0.464857	0.0795989
Os08g0542100|mRNA|AK101416|CDS+3'UTR	Ribosomal protein L30 family protein.	1.10174	0.443244	1.16063	0.3491	0.79141	0.207368	0.441486	0.113626	0.835865	0.459229	0.612837	0.00482279	0.597901	0.00089106	0.975628	0.857138	0.457102	0.0127341
Os08g0326400|mRNA|AK121204|CDS+3'UTR	60S ribosomal protein L7a.	1.14623	0.335819	1.05337	0.759481	0.896717	0.481777	0.442275	0.0979376	0.995077	0.979733	0.747514	0.0199293	0.72505	0.0113481	0.969948	0.632947	0.499352	0.0427356
Os07g0415200|mRNA|AK061243|CDS+3'UTR	Ribosomal L23 protein family protein.	1.27447	0.0957656	1.17939	0.200155	1.02021	0.877828	0.443682	0.0967929	1.03937	0.782956	0.788882	0.0670711	0.695743	0.00808304	0.881935	0.203864	0.456288	0.0539807
Os05g0207300|mRNA|AK070605|CDS+3'UTR	60S ribosomal protein L11-2 (L16). Splice isoform 2.	1.1699	0.161782	1.14041	0.27476	0.97808	0.884986	0.443734	0.122433	0.903224	0.673313	0.774932	0.0618015	0.643722	0.00303456	0.830681	0.0485432	0.47928	0.110419
Os02g0772000|COMBINER_EST|Os02g0772000|8	Ribosomal protein L24/L26 family protein.	1.03836	0.757201	0.962023	0.776129	0.797082	0.321424	0.446257	0.145219	0.820601	0.48185	0.669002	0.00592776	0.939626	0.701904	1.40452	0.0559555	0.446403	0.000101103
Os01g0679700|mRNA|AK119801|CDS+3'UTR	60S ribosomal protein L37a.	1.04809	0.674757	1.05509	0.620936	0.963663	0.802343	0.447231	0.14135	1.00615	0.967158	0.90577	0.402219	0.842551	0.058843	0.930204	0.473378	0.724064	0.012978
Os01g0815800|mRNA|AB118010|CDS+3'UTR	60S ribosomal protein L24.	0.987665	0.9122	1.03172	0.775432	0.895883	0.500798	0.44782	0.129716	0.96299	0.803881	0.857391	0.163588	0.811649	0.0361562	0.94665	0.411337	0.669211	0.0225571
Os02g0229000|mRNA|AK058248|CDS+3'UTR	40S ribosomal protein S19-like.	1.14965	0.215867	1.14154	0.260833	0.96423	0.823695	0.448914	0.166562	0.95496	0.824792	0.775029	0.0453146	0.732869	0.0124712	0.945602	0.503616	0.47235	0.0753691
Os07g0415200|mRNA|AK101796|CDS+3'UTR	Ribosomal L23 protein family protein.	1.18262	0.223977	1.12359	0.338237	0.991386	0.948968	0.449372	0.0953536	1.00002	0.999899	0.808907	0.0479796	0.678577	0.00668979	0.83888	0.0509691	0.455272	0.0484571
Os07g0565100|COMBINER_EST|CI456645|0	40S ribosomal protein S11.	1.13357	0.292616	1.13258	0.339851	1.00871	0.959443	0.449737	0.184705	0.887644	0.590827	0.818256	0.0542049	0.761204	0.0178296	0.930276	0.456052	0.534006	0.111677
Os07g0139600|mRNA|AK103216|CDS+3'UTR	Ribosomal protein L41 family protein.	1.25017	0.0833736	1.31337	0.0492284	1.23189	0.112956	0.45027	0.147002	1.31903	0.0578223	0.934299	0.577766	0.795914	0.0286877	0.851884	0.141379	0.581296	0.0653664
Os05g0243200|mRNA|AK066379|CDS+3'UTR	Ribosomal protein L13.	1.11581	0.569563	1.2267	0.348994	0.893441	0.578957	0.450391	0.10199	1.0499	0.733672	0.533892	0.0365596	0.754949	0.232384	1.41405	0.0104826	0.433689	0.0439746
Os04g0605900|mRNA|AK073472|CDS+3'UTR	60S ribosomal protein L7.	1.228	0.0927368	1.17122	0.151321	0.997523	0.987604	0.450885	0.133746	0.926367	0.674175	0.75898	0.0335193	0.79343	0.0276852	1.04539	0.496977	0.448827	0.103419
Os05g0169100|mRNA|AK062208|CDS+3'UTR	60S ribosomal protein L10 (QM protein homolog).	0.805983	0.326158	0.793719	0.281808	0.793018	0.278161	0.451811	0.158995	0.779153	0.268254	1.05662	0.665857	0.840833	0.0572022	0.795779	0.193446	0.979406	0.764316
Os01g0823300|mRNA|D38011|CDS+3'UTR	Ribosomal protein S26.	1.07582	0.567825	1.12778	0.265308	1.02246	0.884775	0.452015	0.171	0.942859	0.752676	0.877778	0.166548	0.804931	0.0327128	0.91701	0.229547	0.531818	0.0837325
Os03g0390000|mRNA|AK121621|CDS+3'UTR	40S ribosomal protein S6.	1.05775	0.61299	1.06678	0.545767	0.897095	0.544991	0.452041	0.126011	0.935708	0.680496	0.847502	0.0784739	0.788665	0.0258767	0.930576	0.300141	0.538769	0.0644132
Os07g0415200|mRNA|AK104106|CDS+3'UTR	Ribosomal L23 protein family protein.	1.24504	0.118237	1.17717	0.215276	1.0149	0.909925	0.452394	0.0970479	1.03847	0.780053	0.783246	0.0518366	0.683676	0.00707175	0.872876	0.117467	0.449905	0.0471793
Os05g0565000|mRNA|D21301|CDS+3'UTR	60S ribosomal protein L18a-1.	1.11193	0.321386	1.07965	0.470128	0.894778	0.519282	0.452791	0.120303	0.878152	0.518658	0.721322	0.0461903	0.640931	0.00907635	0.88855	0.352906	0.447299	0.0711784
Os07g0565000|mRNA|AK121056|CDS+3'UTR	40S ribosomal protein S11.	1.23123	0.136251	1.30086	0.042391	1.09211	0.578026	0.453044	0.202589	1.05174	0.800217	0.66254	0.139761	0.60474	0.227419	0.91276	0.443682	0.697508	0.0572891
Os01g0679700|mRNA|AK119702|CDS+3'UTR	60S ribosomal protein L37a.	1.07622	0.520519	1.07798	0.485812	0.976234	0.868179	0.453571	0.136652	1.00188	0.99022	0.910732	0.503143	0.816128	0.038694	0.896123	0.363417	0.745022	0.00858374
Os03g0141000|mRNA|AK120267|CDS+3'UTR	60S ribosomal protein L21.	1.07614	0.531974	1.11871	0.312331	0.836539	0.380698	0.454742	0.147298	0.793209	0.479653	0.785387	0.0602611	0.718167	0.00545943	0.914411	0.554224	0.393927	0.110922
Os08g0310100|mRNA|AK073645|CDS+3'UTR	Ribosomal protein L15 family protein.	0.983205	0.895956	0.943458	0.654662	0.808903	0.239544	0.455299	0.0978683	0.902369	0.514648	0.811753	0.0476637	0.766651	0.0945698	0.944439	0.538838	0.572262	0.0567538
Os01g0679700|mRNA|AK059643|CDS+3'UTR	60S ribosomal protein L37a.	1.04083	0.71612	1.09079	0.419502	0.990924	0.948724	0.457368	0.139884	1.02769	0.850009	0.867037	0.202887	0.798165	0.0296341	0.920566	0.394584	0.73897	0.00865042
Os04g0349500|mRNA|AK068316|CDS+3'UTR	40S ribosomal protein S8.	0.98169	0.870762	0.941193	0.607163	0.87697	0.41203	0.457469	0.123927	0.889378	0.481393	0.817899	0.047428	0.691625	0.00771969	0.845612	0.0562332	0.607367	0.0288356
Os07g0544900|mRNA|AK070349|CDS+3'UTR	Ribosomal protein L28 family protein.	1.00813	0.948018	1.01205	0.933423	0.883284	0.441941	0.460339	0.085218	0.984186	0.918014	0.833139	0.0684568	0.766351	0.0190796	0.919836	0.242708	0.507227	0.0490692
Os01g0834500|mRNA|AK069399|CDS+3'UTR	40S ribosomal protein S23.	1.15489	0.217663	1.11263	0.315769	1.08465	0.597212	0.460956	0.171138	1.10578	0.460758	0.966387	0.642234	0.825098	0.068027	0.853796	0.165262	0.658604	0.00656277
Os03g0196800|mRNA|AK104108|CDS+3'UTR	Cyanelle 30S ribosomal protein S10.	0.955798	0.721761	0.927821	0.59052	0.733478	0.245291	0.461005	0.12936	0.899905	0.527558	0.624083	0.0297992	0.641771	0.00994558	1.02834	0.919536	0.533599	0.000825793
Os09g0485900|mRNA|AY072817|5'UTR+CDS	60S ribosomal protein L9 (Gibberellin-regulated protein GA).	1.10574	0.352092	1.0741	0.516664	0.897579	0.503645	0.461413	0.114341	0.901746	0.561009	0.762184	0.0324816	0.692019	0.00775358	0.907943	0.215086	0.422295	0.0644084
Os07g0616600|mRNA|AK103952|CDS+3'UTR	40S ribosomal protein SA (p40) (Laminin receptor homolog).	1.18101	0.188702	1.16292	0.282029	1.00107	0.993726	0.46271	0.115762	1.04802	0.799443	0.904547	0.283169	0.770445	0.0201486	0.851746	0.0686305	0.537633	0.0993468
Os03g0196800|mRNA|AK058535|CDS+3'UTR	Cyanelle 30S ribosomal protein S10.	0.936085	0.61628	0.931479	0.601007	0.741017	0.253125	0.465286	0.122911	0.907001	0.575263	0.613566	0.0277651	0.657222	0.0152823	1.07115	0.80393	0.548671	0.00382211
Os06g0546400|mRNA|AK067243|CDS+3'UTR	Ribosomal protein L1 family protein.	1.44274	0.0642606	1.47254	0.0407647	1.15681	0.471068	0.466981	0.102375	1.061	0.64202	0.780076	0.0255182	0.757652	0.0170248	0.971253	0.647415	0.319688	0.070107
Os03g0297100|mRNA|AK059192|CDS+3'UTR	40S ribosomal protein S7.	1.15534	0.252653	1.14432	0.223877	1.04665	0.775456	0.468048	0.158121	1.14117	0.337829	0.806204	0.0958705	0.728966	0.0071593	0.904194	0.283794	0.586464	0.040546
Os02g0689700|mRNA|AK072634|CDS+3'UTR	Ribosomal protein L18P/L5E family protein.	0.855194	0.542535	0.806982	0.438047	0.664117	0.303798	0.468246	0.17674	0.572907	0.171807	0.790947	0.0811445	0.640026	0.0044784	0.809189	0.110446	0.754426	0.0163537
Os03g0390000|mRNA|AK061827|CDS+3'UTR	40S ribosomal protein S6.	1.11093	0.355601	1.11127	0.325109	0.966137	0.84332	0.469729	0.128708	0.946267	0.722916	0.763368	0.0214274	0.73627	0.0130009	0.964501	0.62962	0.533251	0.0620867
Os02g0287000|mRNA|AK099131|CDS+3'UTR	40S ribosomal protein S3a (CYC07 protein).	1.03786	0.769403	1.08086	0.517447	0.920258	0.643983	0.470467	0.146955	1.03267	0.853496	0.845701	0.0743971	0.762504	0.0181358	0.901624	0.170607	0.625865	0.0113199
Os05g0160200|mRNA|AK119731|CDS+3'UTR	Ubiquitin.	1.04702	0.691001	1.0875	0.459563	0.964611	0.81899	0.470567	0.185035	1.09511	0.563167	1.10662	0.191593	0.816882	0.0391416	0.738177	0.0133098	0.773985	0.0150082
Os02g0478600|mRNA|AK119795|CDS+3'UTR	40S ribosomal protein S15a.	1.01632	0.896352	0.989857	0.933329	0.96787	0.848676	0.471382	0.171578	0.985262	0.913013	0.919456	0.305605	0.824952	0.0971341	0.897217	0.260967	0.706025	0.00749547
Os03g0798600|mRNA|AK121716|CDS+3'UTR	40S ribosomal protein S15 (Fragment).	1.1453	0.222596	1.09626	0.37863	0.973188	0.862952	0.471659	0.143629	0.942721	0.747813	0.772194	0.0673345	0.698096	0.00829973	0.904043	0.477192	0.50245	0.0486147
Os02g0503400|mRNA|AK059262|CDS+3'UTR	Ribosomal protein L35 (Fragment).	0.962351	0.802723	1.03957	0.792309	0.928839	0.668589	0.472136	0.169719	1.17267	0.261924	0.814024	0.0433398	0.754568	0.0102425	0.926961	0.358516	0.634577	0.00150364
Os03g0576700|mRNA|AB051074|CDS+3'UTR	60S ribosomal protein L13 (BBC1 protein homolog).	0.911762	0.465679	0.928527	0.551504	0.899842	0.519998	0.472454	0.146203	0.953256	0.722794	0.884493	0.159173	0.789988	0.0263643	0.893154	0.14331	0.728487	0.0118263
Os03g0576700|mRNA|AK070375|CDS+3'UTR	60S ribosomal protein L13 (BBC1 protein homolog).	0.934914	0.593938	0.918609	0.503099	0.850858	0.364695	0.473429	0.136764	0.980956	0.881734	0.943211	0.636617	0.786597	0.0221791	0.833956	0.198018	0.762091	0.0180378
Os12g0167900|mRNA|AK060925|CDS+3'UTR	60S ribosomal protein L3.	1.1356	0.292208	1.20794	0.100568	0.95181	0.785305	0.473742	0.133504	0.931277	0.747856	0.747073	0.0177219	0.702758	0.00874972	0.940682	0.517004	0.438155	0.0863256
Os06g0550000|COMBINER_EST|AU083369|7	60S ribosomal protein L11-2 (L16). Splice isoform 2.	1.57555	0.0601923	1.61086	0.0334742	1.2843	0.285833	0.473919	0.168101	1.17308	0.269347	0.662393	0.0253436	0.694729	0.00799169	1.04882	0.612199	0.415223	0.0283307
Os07g0208000|mRNA|AK062943|CDS+3'UTR	40S ribosomal protein S15a.	1.12059	0.437112	1.09826	0.524107	0.983701	0.90733	0.474058	0.145556	0.94805	0.83297	0.854841	0.119045	0.772589	0.0207375	0.903781	0.17966	0.558179	0.0714995
Os11g0482000|mRNA|AK059558|CDS+3'UTR	Ribosomal protein S7 family protein.	1.08989	0.428096	1.08937	0.412056	0.964535	0.814347	0.474419	0.152549	1.03342	0.813802	0.861619	0.116412	0.859813	0.272055	0.997904	0.989709	0.582437	0.0603274
Os05g0557000|mRNA|D29723|5'UTR+CDS	60S ribosomal protein L37a.	1.17234	0.154484	1.15946	0.208038	1.03596	0.806877	0.474663	0.157392	1.00328	0.984894	0.821	0.0850043	0.726832	0.011593	0.8853	0.124727	0.519838	0.0632875
Os10g0411700|mRNA|AK121099|CDS+3'UTR	Ribosomal protein S28.	1.02507	0.819938	1.05956	0.602012	1.01646	0.905504	0.474703	0.170214	0.916273	0.615192	0.931886	0.483027	0.807256	0.0285169	0.866261	0.0882582	0.665562	0.0842566
Os03g0828100|mRNA|AK099043|CDS+3'UTR	50S ribosomal protein L18.	1.23493	0.11144	1.16635	0.32827	0.994562	0.980006	0.476207	0.198377	1.01679	0.897505	0.719472	0.0115399	0.70918	0.00941874	0.985695	0.829433	0.457854	0.00442456
Os02g0175600|mRNA|AK121069|CDS+3'UTR	60S ribosomal protein L27a-3.	1.00536	0.961424	1.02877	0.799075	0.875773	0.446095	0.477606	0.121533	0.980712	0.899277	0.83445	0.0923883	0.73903	0.0134508	0.885649	0.125541	0.598707	0.0550477
Os02g0796900|mRNA|D29725|CDS+3'UTR	60S ribosomal protein L39.	1.02748	0.831801	1.09817	0.415441	0.984021	0.921613	0.479181	0.150658	0.92881	0.655563	0.819724	0.0632005	0.730495	0.0121167	0.891147	0.15153	0.493269	0.0772843
Os07g0523300|mRNA|AK058830|CDS+3'UTR	60S ribosomal protein L44 (L41).	1.20189	0.167803	1.03995	0.799094	1.11672	0.380015	0.479218	0.172746	1.03488	0.858963	0.880042	0.165444	0.828257	0.0467111	0.941156	0.369648	0.618993	0.087532
Os02g0785800|mRNA|AK063859|CDS+3'UTR	60S ribosomal protein L35a.	0.977264	0.852637	0.973922	0.832793	0.947654	0.762398	0.480131	0.17503	0.895518	0.526393	0.817043	0.0581917	0.78402	0.0242487	0.959583	0.548505	0.594526	0.0362832
Os02g0529700|mRNA|AK120980|CDS+3'UTR	60S acidic ribosomal protein P2A (P2).	1.24285	0.1583	1.26549	0.0505345	1.22663	0.246991	0.480655	0.178403	1.05405	0.738965	0.824604	0.102611	0.823812	0.043562	0.99904	0.993974	0.370517	0.0267755
Os07g0626100|mRNA|AK062899|CDS+3'UTR	50S ribosomal protein L7/L12.	1.15023	0.27945	1.20426	0.196203	1.0182	0.900826	0.481496	0.103129	1.18015	0.239726	0.873227	0.202309	0.812581	0.0366676	0.93055	0.329923	0.525159	0.0683341
Os02g0503400|mRNA|AK119701|CDS+3'UTR	Ribosomal protein L35 (Fragment).	0.967736	0.821778	1.01367	0.925338	0.900125	0.583783	0.482727	0.173216	1.13939	0.386478	0.877844	0.150419	0.816969	0.0391941	0.930654	0.300603	0.675203	0.0026893
Os02g0324500|COMBINER_EST|Os02g0324500|8	40S ribosomal protein S7.	0.976078	0.843196	0.961211	0.726946	0.875062	0.446004	0.483102	0.124036	0.934368	0.656572	0.831875	0.0645537	0.748964	0.0257884	0.900332	0.450575	0.506445	0.0466862
Os03g0828100|mRNA|AK062799|CDS+3'UTR	50S ribosomal protein L18.	1.28023	0.081593	1.21196	0.236497	1.00245	0.991048	0.483284	0.20278	1.04983	0.701857	0.695752	0.00810465	0.701886	0.00866429	1.00882	0.906681	0.471219	0.00771158
Os07g0616600|mRNA|AK058308|CDS+3'UTR	40S ribosomal protein SA (p40) (Laminin receptor homolog).	1.19012	0.195193	1.19327	0.21479	1.06051	0.651681	0.483462	0.127807	1.11575	0.553879	0.868491	0.135008	0.761982	0.0180122	0.877363	0.10775	0.506664	0.105391
Os12g0124200|mRNA|AK058697|CDS+3'UTR	Ribosomal protein S9 domain containing protein.	1.26076	0.0824567	1.19606	0.12865	1.07615	0.663956	0.483598	0.198728	1.04008	0.842362	0.829956	0.325656	0.803985	0.03226	0.968708	0.865382	0.711839	0.0336611
Os03g0576700|mRNA|AY323130|CDS+3'UTR	60S ribosomal protein L13 (BBC1 protein homolog).	0.979952	0.867914	0.959486	0.731156	0.928194	0.675093	0.484773	0.142828	0.956486	0.736518	0.838865	0.0651831	0.792328	0.0244671	0.944523	0.419488	0.69439	0.00401894
Os01g0815800|mRNA|AK101927|CDS+3'UTR	60S ribosomal protein L24.	1.03257	0.778699	0.991955	0.947421	0.903869	0.541895	0.48516	0.120522	0.941578	0.736026	0.828433	0.0687587	0.711467	0.00952183	0.858811	0.146141	0.538282	0.0610664
Os01g0251100|mRNA|AK101781|CDS+3'UTR	Ribosomal protein L3 family protein.	1.29941	0.0439096	1.32196	0.0307792	1.10781	0.469932	0.486733	0.126387	1.16037	0.26042	0.759141	0.0302154	0.582385	0.0590748	0.767163	0.362943	0.368326	0.0497271
Os01g0251100|mRNA|AK073778|CDS+3'UTR	Ribosomal protein L3 family protein.	1.31186	0.0350762	1.32667	0.0285122	1.10008	0.50761	0.487529	0.124272	1.15578	0.271675	0.796703	0.0447978	0.588185	0.0648169	0.738274	0.281115	0.383806	0.0568117
Os01g0276000|mRNA|AK119715|CDS+3'UTR	60S ribosomal protein L30.	1.11942	0.392414	1.1333	0.26872	1.01954	0.893841	0.487893	0.164892	1.05017	0.748162	0.891294	0.192975	0.734884	0.164037	0.824514	0.31663	0.703811	0.00852771
Os01g0834500|mRNA|AK058829|CDS+3'UTR	40S ribosomal protein S23.	1.20281	0.145218	1.16009	0.167823	1.13907	0.409128	0.488023	0.194855	1.11358	0.453386	0.877114	0.157222	0.810183	0.0353691	0.923692	0.366875	0.689475	0.00639161
Os07g0616600|mRNA|AK102735|CDS+3'UTR	40S ribosomal protein SA (p40) (Laminin receptor homolog).	1.1746	0.236445	1.16777	0.302311	1.0427	0.753432	0.488652	0.122636	1.09476	0.630092	0.817199	0.052369	0.735127	0.0128199	0.899569	0.163401	0.494851	0.1016
Os05g0155100|mRNA|AK120877|CDS+3'UTR	60S ribosomal protein L18.	1.25173	0.106015	1.21169	0.156071	0.967813	0.823921	0.488969	0.10875	1.0512	0.800376	0.749667	0.0202865	0.614394	0.00226619	0.819556	0.0747192	0.401599	0.0985699
Os05g0445500|mRNA|AK058730|CDS+3'UTR	60S acidic ribosomal protein P2B.	0.951917	0.69322	1.02442	0.828228	1.07571	0.580965	0.490681	0.181779	0.923759	0.642843	0.949274	0.544264	0.81522	0.0381625	0.858782	0.0774267	0.653558	0.138626
Os05g0555800|COMBINER_EST|CI032789|0	Ribosomal protein L35A.	1.22704	0.210142	1.52626	0.00948379	1.12395	0.585907	0.490968	0.206768	0.769546	0.357585	0.605739	0.0127647	0.598457	0.00862628	0.987978	0.881162	0.368032	0.0610453
Os01g0633000|mRNA|AK062051|CDS+3'UTR	Ribosomal protein L31 family protein.	0.976946	0.863068	0.906614	0.4543	0.805401	0.26131	0.491626	0.115005	1.14562	0.452053	0.75874	0.0195733	0.735067	0.0235871	0.9688	0.682778	0.561637	0.000779936
Os02g0815000|COMBINER_EST|CI031272|0	Ribosomal protein L37.	0.971943	0.872091	1.011	0.943572	0.963241	0.840428	0.493196	0.161124	1.03903	0.79066	0.894775	0.188597	0.793447	0.0276916	0.886756	0.127602	0.632234	0.0226847
Os01g0896700|COMBINER_EST|CI044984|1	60S ribosomal protein L5.	1.14287	0.227891	1.20181	0.0977046	1.10154	0.469516	0.49508	0.188483	1.10706	0.492733	1.07805	0.564938	0.916397	0.22679	0.850048	0.404131	0.711717	0.0273232
Os05g0557800|mRNA|AK068460|CDS+3'UTR	Ribosomal protein L21 family protein.	1.14465	0.243403	1.13575	0.239679	0.973383	0.859848	0.496459	0.113625	1.01452	0.909949	0.77738	0.0235344	0.677715	0.00662763	0.871794	0.0974126	0.50653	0.0288489
Os01g0276000|mRNA|AK122128|CDS+3'UTR	60S ribosomal protein L30.	1.16829	0.279197	1.16713	0.158275	1.05268	0.733342	0.497608	0.161345	1.06288	0.686293	0.903945	0.246323	0.725203	0.152211	0.802265	0.358428	0.68644	0.00340617
Os07g0523100|COMBINER_EST|AU095530|6	60S ribosomal protein L44 (60S ribosomal protein L41).	1.18779	0.187032	1.16105	0.312197	1.08308	0.613028	0.49879	0.191939	0.990265	0.966025	0.910278	0.501508	0.81622	0.038748	0.89667	0.555147	0.657377	0.0763792
Os12g0517200|mRNA|AK111605|CDS+3'UTR	Ribosomal protein S10 family protein.	1.09536	0.426107	1.09479	0.391192	0.943869	0.736424	0.49951	0.151011	0.962292	0.782841	0.80549	0.0434416	0.786382	0.0250609	0.976279	0.704818	0.567805	0.0316303
Os10g0407100|mRNA|AK070968|CDS+3'UTR	Ribosomal L32p protein family protein.	1.2266	0.112847	1.16352	0.171101	1.00384	0.97967	0.503153	0.155125	1.06711	0.669155	0.690096	0.0137983	0.672941	0.00342199	0.975142	0.6916	0.526723	0.042386
Os02g0287000|mRNA|AF052503|CDS+3'UTR	40S ribosomal protein S3a (CYC07 protein).	1.08754	0.53274	1.09303	0.449344	0.965981	0.851915	0.50422	0.159415	1.04682	0.803826	0.822118	0.0624775	0.763377	0.0131253	0.92855	0.448686	0.630118	0.0217803
Os07g0616600|mRNA|AK105968|CDS+3'UTR	40S ribosomal protein SA (p40) (Laminin receptor homolog).	1.25844	0.0985077	1.27431	0.126021	1.12189	0.36566	0.504735	0.142983	1.16404	0.420392	0.90718	0.376807	0.757078	0.0168985	0.83454	0.0972566	0.508549	0.105583
Os07g0523300|mRNA|AK058924|CDS+3'UTR	60S ribosomal protein L44 (L41).	1.20019	0.142831	1.14689	0.253428	1.01848	0.908179	0.505232	0.148513	0.951438	0.806601	0.775189	0.0464663	0.765382	0.0188366	0.987348	0.839222	0.454996	0.0627262
Os03g0385900|mRNA|AK066831|CDS+3'UTR	Mitochondrial ribosomal protein S11 (Nuclear encoded).	1.07558	0.51198	1.07318	0.50036	0.885405	0.479906	0.505692	0.126562	1.03143	0.81417	0.761732	0.0202783	0.729515	0.011974	0.957706	0.569975	0.52591	0.0179199
Os10g0484400|mRNA|AK107124|CDS+3'UTR	Ribosomal protein L18P/L5E family protein.	1.4424	0.0178687	1.50332	0.027127	1.17275	0.303692	0.506257	0.11718	0.855269	0.479594	0.74817	0.0667194	0.757731	0.0278071	1.01278	0.907949	0.448388	0.0198419
Os03g0576700|mRNA|AJ272394|CDS+3'UTR	60S ribosomal protein L13 (BBC1 protein homolog).	1.02025	0.864919	0.965908	0.764346	0.943488	0.742824	0.507359	0.150193	0.987551	0.922894	0.8764	0.157659	0.803798	0.0321714	0.917159	0.231016	0.714292	0.00999362
Os05g0477300|mRNA|AK121584|CDS+3'UTR	Ribosomal protein S26E family protein.	1.01571	0.90737	0.984166	0.923466	0.910681	0.599803	0.507667	0.125493	0.862512	0.560877	0.853108	0.0840696	0.582815	0.00443411	0.683166	0.0102645	0.551443	0.114684
Os08g0530200|mRNA|AK120448|CDS+3'UTR	Ribosomal protein L22/L17 family protein.	0.972274	0.840466	0.951649	0.731424	0.932466	0.669008	0.509094	0.1262	0.993575	0.964163	0.912937	0.40221	0.766956	0.019233	0.840098	0.204187	0.703777	0.0441053
Os03g0385900|mRNA|AK073780|CDS+3'UTR	Mitochondrial ribosomal protein S11 (Nuclear encoded).	0.972922	0.821231	0.985247	0.896003	0.847122	0.365153	0.510355	0.120599	0.921303	0.571591	0.805543	0.0491382	0.742863	0.0174933	0.922189	0.254256	0.5624	0.021081
Os03g0828100|mRNA|AK059132|CDS+3'UTR	50S ribosomal protein L18.	1.28202	0.0754219	1.19481	0.277879	1.01725	0.9367	0.510817	0.208146	1.02328	0.859037	0.709969	0.0101908	0.713512	0.00990478	1.00499	0.953816	0.452626	0.0104608
Os10g0407100|mRNA|AK066741|CDS+3'UTR	Ribosomal L32p protein family protein.	1.21909	0.102165	1.1649	0.169581	1.00407	0.978018	0.511043	0.157289	1.05803	0.714752	0.674753	0.022362	0.688051	0.016322	1.01971	0.757034	0.543134	0.0422699
Os03g0297100|mRNA|AK122143|CDS+3'UTR	40S ribosomal protein S7.	1.03984	0.771878	1.02147	0.849169	0.974107	0.898708	0.511107	0.132699	0.930957	0.671986	0.742403	0.0156778	0.680655	0.0101185	0.916827	0.490413	0.522738	0.0721482
Os07g0608500|mRNA|AK066905|CDS+3'UTR	Eukaryotic/archaeal ribosomal protein S3 family protein.	1.1041	0.411582	1.20651	0.173717	0.975934	0.875733	0.512137	0.154544	0.87552	0.564258	0.757866	0.148461	0.835878	0.0994453	1.10294	0.446431	0.568587	0.0881549
Os10g0411700|mRNA|AK058209|CDS+3'UTR	Ribosomal protein S28.	0.996437	0.976488	1.0828	0.471273	1.05724	0.670219	0.512333	0.195004	0.946675	0.724951	0.971256	0.709487	0.852418	0.069418	0.877646	0.108307	0.682909	0.0797212
Os05g0445500|mRNA|D21114|5'UTR+CDS	60S acidic ribosomal protein P2B.	0.97364	0.824496	1.05067	0.673389	1.07795	0.558467	0.512587	0.180559	0.93501	0.679896	0.946023	0.480757	0.777441	0.0221477	0.821799	0.0380488	0.547675	0.115401
Os03g0576700|mRNA|AK104895|CDS+3'UTR	60S ribosomal protein L13 (BBC1 protein homolog).	0.95816	0.715902	1.02872	0.794989	0.93284	0.639534	0.513694	0.170259	1.04165	0.746247	0.873543	0.123097	0.785529	0.0231844	0.899244	0.162385	0.698806	0.00836635
Os05g0459900|mRNA|AK058918|CDS+3'UTR	60S ribosomal protein L36-1.	1.08863	0.461685	1.1455	0.264531	1.12125	0.396923	0.514119	0.227937	1.16966	0.26436	1.01738	0.807529	0.829529	0.0476617	0.815359	0.0382435	0.803736	0.0321421
Os03g0249400|mRNA|AK062522|CDS+3'UTR	40S ribosomal protein S20 (S22) (Fragment).	1.00605	0.956687	1.06176	0.572172	0.9724	0.848917	0.51439	0.134734	0.910734	0.5694	0.81266	0.0674929	0.727627	0.147402	0.895365	0.608442	0.491538	0.0675968
Os02g0478600|mRNA|AK058347|CDS+3'UTR	40S ribosomal protein S15a.	1.06739	0.608408	1.09639	0.445042	1.04535	0.772699	0.515953	0.213291	1.04996	0.707267	0.916523	0.308601	0.848626	0.238074	0.925919	0.537117	0.733407	0.0125533
Os05g0160200|mRNA|L31941|CDS+3'UTR	Ubiquitin.	1.09404	0.481623	1.19944	0.129219	1.05624	0.726509	0.516951	0.224024	1.14166	0.380861	0.870567	0.208627	0.702085	0.00868293	0.806469	0.0334653	0.709535	0.0660336
Os11g0220800|mRNA|U55212|CDS+3'UTR	60S ribosomal protein L10 (QM protein homolog).	0.913772	0.510078	0.973946	0.812872	0.853728	0.385052	0.518878	0.15335	0.841459	0.40027	0.957168	0.642501	0.798382	0.0405642	0.834108	0.338825	0.815276	0.0381952
Os11g0220800|mRNA|AK103710|CDS+3'UTR	60S ribosomal protein L10 (QM protein homolog).	0.905603	0.463481	0.967291	0.767451	0.852011	0.382402	0.519516	0.151105	0.862503	0.443783	0.910257	0.319304	0.7987	0.0324643	0.877444	0.245965	0.844386	0.0606576
Os02g0102400|mRNA|AK059054|CDS+3'UTR	Ribosomal protein S5, C-terminal domain containing protein.	1.1927	0.129381	1.18889	0.113999	1.03006	0.841015	0.520667	0.144617	1.00877	0.952554	0.803851	0.0562519	0.76691	0.0192212	0.954045	0.607417	0.491409	0.0704208
Os02g0287000|mRNA|AK059647|CDS+3'UTR	40S ribosomal protein S3a (CYC07 protein).	0.98284	0.900201	1.0204	0.860542	0.900802	0.622335	0.522053	0.152938	0.75584	0.345835	0.778777	0.0260106	0.675585	0.00282567	0.867495	0.222879	0.557304	0.0186292
Os03g0337800|mRNA|AK059309|CDS+3'UTR	60S ribosomal protein L19 (Fragment).	1.14092	0.268	1.1365	0.37407	1.02507	0.876713	0.522698	0.127188	0.986421	0.942997	0.77499	0.0386593	0.710559	0.0179431	0.916862	0.53906	0.498376	0.091816
Os01g0276000|mRNA|AK058917|CDS+3'UTR	60S ribosomal protein L30.	1.30353	0.0521638	1.27718	0.061171	1.05706	0.705896	0.52398	0.138958	1.1858	0.230113	0.790292	0.0306116	0.654196	0.169975	0.82779	0.454885	0.613101	0.0289978
Os03g0343500|mRNA|AK121502|CDS+3'UTR	60S ribosomal protein L22-2.	0.951973	0.708019	0.97599	0.828712	0.888864	0.506361	0.526248	0.12343	0.862776	0.441502	0.849607	0.0813181	0.729769	0.0120107	0.858949	0.0776514	0.597916	0.104621
Os03g0345200|mRNA|AK104084|CDS+3'UTR	40S ribosomal protein S21.	1.03005	0.810648	0.979719	0.857693	1.04326	0.761921	0.527561	0.175268	1.0093	0.948407	0.941666	0.447483	0.848829	0.0653305	0.901412	0.169302	0.767639	0.0129289
Os03g0345200|mRNA|D12633|CDS+3'UTR	40S ribosomal protein S21.	1.01256	0.919603	0.957806	0.72777	1.01159	0.935096	0.529044	0.173848	1.02988	0.833569	1.02379	0.753351	0.857994	0.076379	0.838056	0.0537336	0.800118	0.0264
Os05g0368300|mRNA|AK071862|CDS+3'UTR	Ribosomal protein S4E family protein.	1.16706	0.160012	1.15122	0.209062	1.03466	0.80462	0.530134	0.160424	0.817694	0.38466	0.798431	0.0418827	0.635935	0.047987	0.79648	0.0649886	0.513887	0.0951777
Os08g0234000|mRNA|AK102873|CDS+3'UTR	60S ribosomal protein L7-1.	1.18219	0.227918	1.12969	0.431338	0.970609	0.832667	0.530933	0.130367	1.01001	0.960048	0.746496	0.0258867	0.782748	0.120902	1.04856	0.604544	0.462113	0.0589821
Os04g0515300|mRNA|AK119791|CDS+3'UTR	Ribosomal protein L14 domain containing protein.	1.06146	0.583295	1.18108	0.126412	1.09067	0.536837	0.531714	0.200075	1.03284	0.820757	0.912342	0.362901	0.775181	0.0214771	0.849661	0.0662529	0.721689	0.0446114
Os11g0585700|mRNA|AK069751|CDS+3'UTR	50S ribosomal protein L4.	0.988474	0.92077	0.98491	0.890656	0.888358	0.451957	0.532658	0.123734	0.91644	0.540584	0.854342	0.0869642	0.932306	0.634741	1.09126	0.597491	0.658616	0.0092361
Os05g0554100|mRNA|AK073023|CDS+3'UTR	Ribosomal protein L7/L12 family protein.	1.39905	0.0167799	1.48402	0.0177106	0.993031	0.959819	0.533768	0.119768	0.949586	0.795597	0.761502	0.02365	0.689273	0.00661297	0.90515	0.182232	0.473401	0.0314992
Os01g0616500|mRNA|AK073157|CDS+3'UTR	Ribosomal protein L22/L17 family protein.	1.07269	0.515312	1.08108	0.461526	0.924286	0.603019	0.53491	0.128953	1.12546	0.329814	0.837707	0.117173	0.809483	0.0350009	0.966308	0.692504	0.584307	0.0188849
Os11g0220800|mRNA|X81691|CDS+3'UTR	60S ribosomal protein L10 (QM protein homolog).	0.929176	0.569221	1.00731	0.946276	0.873698	0.448839	0.536001	0.16034	0.845971	0.360086	0.908052	0.301645	0.790236	0.0193407	0.870254	0.221553	0.821304	0.0418966
Os02g0205000|mRNA|AK060003|CDS+3'UTR	Ribosomal protein L19 family protein.	1.05038	0.671175	1.07881	0.481253	0.956098	0.772162	0.536639	0.140117	0.940518	0.676628	0.824547	0.0516978	0.765675	0.0431633	0.928601	0.350702	0.627383	0.00768946
Os07g0674700|mRNA|AK066329|CDS+3'UTR	60S ribosomal protein L18.	1.23966	0.0648207	1.2636	0.0482527	1.14838	0.327894	0.537717	0.201678	0.96012	0.822798	0.831567	0.0667212	0.827496	0.0461534	0.995105	0.937464	0.553838	0.0688784
Os04g0515300|mRNA|AK062092|CDS+3'UTR	Ribosomal protein L14 domain containing protein.	1.12211	0.293638	1.17112	0.148301	1.10479	0.480525	0.544874	0.192719	1.00525	0.972253	0.814698	0.139835	0.707837	0.0262188	0.868833	0.0923844	0.650908	0.00619538
Os02g0189000|mRNA|AK120425|CDS+3'UTR	Chloroplast 30S ribosomal protein S21 (Fragment).	0.905423	0.442566	0.814901	0.201497	0.666974	0.142275	0.547543	0.14516	0.911451	0.537635	0.700353	0.00980144	0.61037	0.0118382	0.871517	0.423071	0.752365	0.0159063
Os03g0345200|mRNA|AK119262|CDS+3'UTR	40S ribosomal protein S21.	1.04463	0.707117	0.987422	0.911287	1.04742	0.744786	0.550447	0.18859	1.02424	0.860965	1.02605	0.749973	0.857616	0.0758817	0.835846	0.0696333	0.754539	0.0163542
Os03g0769100|mRNA|AK060503|UTR	9S ribosomal protein.	0.881519	0.552361	0.855278	0.445476	0.75038	0.278057	0.550456	0.186239	0.775599	0.267366	0.720982	0.0226862	0.788712	0.0259124	1.09394	0.38218	0.71685	0.010309
Os03g0751400|mRNA|AK069033|CDS+3'UTR	50S ribosomal protein l6.	1.09431	0.799787	1.10983	0.745339	0.77647	0.618363	0.551679	0.290206	0.494695	0.19186	0.561986	0.0298865	0.53983	0.0839689	0.960574	0.925322	0.51181	0.00350707
Os07g0292800|mRNA|AJ417524|CDS+3'UTR	Ribosomal protein L24E family protein.	1.0975	0.427521	1.14808	0.286331	0.883799	0.429759	0.551923	0.126684	0.961387	0.793089	0.76609	0.0289885	0.782749	0.0238248	1.02175	0.830989	0.623834	0.0038042
Os07g0184300|mRNA|AK059157|UTR	40S ribosomal protein S15 (Fragment).	1.41215	0.0239199	1.31621	0.106468	1.14742	0.280735	0.553072	0.159999	0.962297	0.856241	0.75043	0.030036	0.687898	0.00333151	0.916672	0.228027	0.515249	0.0727752
Os03g0769100|mRNA|AK104434|CDS+3'UTR	9S ribosomal protein.	0.889216	0.569236	0.834353	0.362589	0.737835	0.260711	0.553783	0.184783	0.79982	0.331359	0.709252	0.0134259	0.799298	0.0301318	1.12696	0.129617	0.717708	0.0104055
Os03g0734400|mRNA|AK062628|CDS+3'UTR	Ribosomal protein L7/L12 family protein.	0.989704	0.940021	1.14219	0.229378	0.981457	0.897798	0.554222	0.138855	1.02286	0.883162	0.700074	0.0255435	0.71205	0.00974641	1.01711	0.843612	0.357022	0.0551583
Os05g0243300|mRNA|AK108395|CDS+3'UTR	50S ribosomal protein L13.	1.10598	0.4126	1.16873	0.242402	0.976131	0.889563	0.55448	0.179839	1.01235	0.939612	0.828325	0.0685368	0.695708	0.00807978	0.839898	0.109131	0.651405	0.0255148
Os03g0345200|mRNA|AK073724|CDS+3'UTR	40S ribosomal protein S21.	1.06791	0.591546	1.00465	0.966613	1.08397	0.599193	0.555063	0.201023	1.00646	0.963529	0.88192	0.151705	0.83148	0.0491645	0.942806	0.38175	0.750468	0.015525
Os03g0343500|mRNA|AK059599|CDS+3'UTR	60S ribosomal protein L22-2.	0.990593	0.945322	0.974875	0.821048	0.930305	0.676802	0.557889	0.133743	0.916957	0.608524	0.892734	0.197294	0.733029	0.0124956	0.821106	0.0417684	0.598045	0.080068
Os05g0565000|mRNA|AK102673|CDS+3'UTR	60S ribosomal protein L18a-1.	1.30763	0.0637157	1.21194	0.102417	1.04605	0.807553	0.559176	0.170795	0.848132	0.475874	0.795022	0.0374124	0.641143	0.00253441	0.806446	0.0272314	0.477028	0.0944603
Os02g0162500|mRNA|AK121223|CDS+3'UTR	40S ribosomal protein S14 (Clone MCH1).	1.10578	0.366667	1.15897	0.189491	1.09094	0.494048	0.559901	0.208977	1.10181	0.455625	0.908301	0.238777	0.808981	0.0275232	0.890653	0.137141	0.755383	0.0165327
Os05g0452600|mRNA|AK121541|CDS+3'UTR	Ribosomal protein L33-like (At5g18790).	1.09042	0.496807	1.29891	0.0382502	0.988568	0.942221	0.560334	0.150572	0.834283	0.29151	0.797302	0.0662087	0.61465	0.00276005	0.770912	0.111688	0.535238	0.0449129
Os12g0135900|COMBINER_EST|CI395219|6	50S ribosomal protein L24.	1.07072	0.568421	1.16083	0.18456	0.989756	0.948354	0.566052	0.181261	1.03575	0.825565	0.74679	0.0169791	0.764373	0.0185886	1.02354	0.791616	0.464414	0.0565413
Os05g0507200|COMBINER_EST|Os05g0507200|8	60S ribosomal protein L38.	1.02292	0.882499	1.03525	0.798251	0.895435	0.576957	0.568832	0.164782	0.882422	0.595013	0.536412	0.080961	1.03869	0.878799	1.93637	0.172323	0.502341	0.0812071
Os11g0425800|mRNA|AK066603|CDS+3'UTR	60S ribosomal protein L13a.	1.03708	0.742431	1.27995	0.119387	1.06204	0.643033	0.57075	0.146824	1.09447	0.475466	0.914761	0.328216	1.19077	0.428843	1.30173	0.190287	0.54926	0.0308013
Os10g0484400|mRNA|AK107329|CDS+3'UTR	Ribosomal protein L18P/L5E family protein.	1.20289	0.101922	1.37057	0.0413655	1.15343	0.356394	0.570834	0.137445	0.926179	0.6602	0.8204	0.0626381	0.850705	0.06744	1.03694	0.573549	0.455853	0.0418829
Os03g0694800|mRNA|AK071362|CDS+3'UTR	Ribosomal protein L18P/L5E family protein.	1.0418	0.703116	1.05838	0.607851	0.82503	0.315684	0.570891	0.157325	1.00004	0.999743	0.66557	0.00647215	0.715041	0.0100829	1.07433	0.30158	0.576762	0.00243193
Os07g0636400|mRNA|AK100630|CDS+3'UTR	Ribosomal protein L7Ae/L30e/S12e/Gadd45 family protein.	1.21435	0.155217	1.22292	0.14484	1.0134	0.919522	0.572266	0.135943	1.18328	0.237017	0.739173	0.0183492	0.738903	0.0134299	0.999635	0.995387	0.504065	0.0564156
Os04g0515300|mRNA|AK121631|CDS+3'UTR	Ribosomal protein L14 domain containing protein.	1.1389	0.235771	1.15237	0.184823	1.0805	0.580126	0.57254	0.198426	0.980598	0.898835	0.773335	0.0643037	0.695369	0.0343624	0.899182	0.162192	0.644823	0.0180613
Os01g0834500|mRNA|D29728|5'UTR+CDS	40S ribosomal protein S23.	1.22269	0.0787123	1.2285	0.0751437	1.13543	0.353077	0.572555	0.216494	1.13223	0.384481	0.81394	0.0420882	0.736397	0.0130213	0.904732	0.211166	0.560048	0.0355196
Os04g0502300|mRNA|AK120520|CDS+3'UTR	40S ribosomal protein S11.	1.06991	0.572708	1.12189	0.28753	0.994247	0.971003	0.575558	0.158068	0.934052	0.657806	0.769421	0.0257071	0.668646	0.0102318	0.869024	0.0914773	0.574289	0.00111299
Os01g0752300|mRNA|AK121755|CDS+3'UTR	60S ribosomal protein L18a-1.	1.09294	0.410885	1.09927	0.366816	1.00592	0.968628	0.575966	0.195188	1.05042	0.709859	0.836278	0.0751873	0.803499	0.0320303	0.960804	0.540983	0.681431	0.0150314
Os01g0571200|mRNA|AK121299|CDS+3'UTR	50S ribosomal protein L34.	0.953545	0.742113	0.995434	0.972817	0.920221	0.626755	0.576306	0.17663	0.961979	0.816555	0.884557	0.187565	0.821678	0.0421407	0.928915	0.29044	0.676498	0.00433559
Os05g0558000|mRNA|AK073857|CDS+3'UTR	Ribosomal protein L1 family protein.	1.29024	0.0700977	1.42761	0.0131455	0.88554	0.585715	0.57757	0.235826	0.820471	0.500021	0.609802	0.0136274	0.566506	0.0588434	0.929	0.461227	0.382168	0.028715
Os02g0162500|mRNA|AK058907|CDS+3'UTR	40S ribosomal protein S14 (Clone MCH1).	1.16217	0.184811	1.14162	0.244218	1.14512	0.304413	0.584495	0.214426	1.07621	0.549276	0.866545	0.168123	0.785188	0.0236584	0.906113	0.185437	0.74041	0.00819381
Os02g0524300|COMBINER_EST|Os02g0524300|8	Ribosomal protein L19 family protein.	1.10039	0.389519	1.11332	0.337774	0.992319	0.957962	0.58778	0.157798	0.983746	0.908698	0.869342	0.117578	0.757015	0.0363592	0.870791	0.12909	0.584404	0.0191447
Os11g0220800|mRNA|AK102971|CDS+3'UTR	60S ribosomal protein L10 (QM protein homolog).	1.01191	0.924405	1.05021	0.641656	0.91339	0.609613	0.592269	0.176002	0.895062	0.561444	0.98173	0.875068	0.796779	0.045741	0.811607	0.388675	0.816139	0.0387002
Os06g0115500|mRNA|AK070995|CDS+3'UTR	60S ribosomal protein L13 (BBC1 protein homolog).	1.5168	0.0633483	1.49397	0.057196	1.34638	0.172522	0.592461	0.253871	1.30557	0.0581479	0.888086	0.24082	0.764298	0.0185687	0.860613	0.108876	0.611226	0.0527022
Os01g0924800|COMBINER_EST|CI098756|6	60S ribosomal protein L7a.	0.903334	0.496458	1.11057	0.324591	0.853303	0.377988	0.594285	0.157962	1.03731	0.773131	0.732461	0.0196678	0.904219	0.179163	1.2345	0.107018	0.560761	0.00685179
Os02g0255200|mRNA|AK063840|CDS+3'UTR	40S ribosomal protein S15a (PPCB8).	0.877368	0.487428	0.907924	0.540138	0.939022	0.72812	0.59448	0.171462	0.770006	0.178082	1.00246	0.973854	0.828772	0.124605	0.826737	0.0395618	0.650749	0.0120108
Os07g0150200|mRNA|AK058680|CDS+3'UTR	40S ribosomal protein S12.	1.25155	0.0999987	1.24406	0.126392	1.20868	0.184352	0.594772	0.168055	1.30728	0.0568275	0.848383	0.149866	0.75124	0.0486783	0.885497	0.272889	0.770036	0.0151336
Os08g0517900|mRNA|AK064304|CDS+3'UTR	30S ribosomal protein S16.	1.10736	0.519849	1.07828	0.622272	0.98292	0.921556	0.595666	0.139882	1.1212	0.399568	0.848228	0.107783	0.638997	0.0822097	0.753332	0.15888	0.563759	0.00986118
Os10g0579500|mRNA|AK121742|CDS+3'UTR	Ribosomal protein L35 family protein.	1.10151	0.407876	1.11783	0.290655	1.09349	0.500102	0.595851	0.171609	0.998089	0.98846	0.906683	0.245156	0.770889	0.0134091	0.85023	0.0912714	0.563422	0.0358114
Os03g0385900|mRNA|AK072987|CDS+3'UTR	Mitochondrial ribosomal protein S11 (Nuclear encoded).	1.05657	0.810519	0.927085	0.740371	0.91754	0.756414	0.598981	0.280768	0.783338	0.466634	0.772646	0.175442	0.679342	0.0107915	0.879242	0.183562	0.665655	0.00995524
Os07g0150200|mRNA|AK121635|CDS+3'UTR	40S ribosomal protein S12.	1.27028	0.0703311	1.30515	0.0704709	1.2604	0.107839	0.599794	0.182618	1.34989	0.0443835	1.00126	0.991951	0.821557	0.0420612	0.820527	0.28443	0.712226	0.039066
Os02g0102400|mRNA|AK122073|CDS+3'UTR	Ribosomal protein S5, C-terminal domain containing protein.	0.973564	0.847798	0.977703	0.859752	0.923934	0.629266	0.599897	0.191859	0.72772	0.249788	0.941281	0.478255	0.8587	0.169113	0.912267	0.209177	0.496585	0.0594744
Os09g0498100|mRNA|AK064108|CDS+3'UTR	30S ribosomal protein S16.	1.03436	0.772201	1.07057	0.529759	1.03262	0.814124	0.60136	0.176014	1.0258	0.836349	0.829872	0.0625392	0.809264	0.0348867	0.975167	0.691897	0.601911	0.0377932
Os03g0769100|mRNA|AK068283|CDS+3'UTR	9S ribosomal protein.	0.895053	0.514135	0.876516	0.415637	0.783999	0.257958	0.607392	0.191668	0.830716	0.359759	0.696246	0.0118102	0.790577	0.0265946	1.13549	0.194706	0.67025	0.0061212
Os07g0673100|mRNA|AK104794|CDS+3'UTR	Ribosomal protein S8E family protein.	0.999592	0.99786	1.00731	0.957316	0.948962	0.742889	0.607482	0.138243	1.08482	0.513751	0.890396	0.173692	0.85569	0.141238	0.961021	0.596257	0.669005	0.00969939
Os10g0466700|mRNA|D21300|CDS+3'UTR	60S ribosomal protein L17 [Oryza sativa (japonica cultivar-group)].	1.16971	0.215209	1.21267	0.118896	1.19103	0.24676	0.607803	0.265681	1.14726	0.411775	0.99329	0.94186	0.850748	0.0674799	0.856496	0.0744307	0.834039	0.0512229
Os01g0734100|mRNA|AK064618|CDS+3'UTR	50S ribosomal protein L20.	0.938802	0.633811	0.97891	0.864343	0.857038	0.410198	0.608009	0.178983	1.02942	0.818161	0.829987	0.0888141	0.783869	0.0241985	0.944436	0.545267	0.637487	0.00220513
Os01g0612100|COMBINER_EST|Os01g0612100|8	Mitochondrial ribosomal protein S11 (Nuclear encoded).	1.13406	0.248907	1.15604	0.175961	0.964215	0.808824	0.608796	0.173216	1.01979	0.886569	0.811752	0.046289	0.71974	0.0193494	0.88665	0.383838	0.558583	0.0424091
Os02g0255200|mRNA|AK121591|CDS+3'UTR	40S ribosomal protein S15a (PPCB8).	0.990216	0.953425	1.00876	0.949477	1.01432	0.935849	0.608928	0.199471	0.900934	0.497818	0.91306	0.350703	0.81802	0.0347157	0.895911	0.462447	0.677421	0.0147669
Os06g0319700|mRNA|AK120884|CDS+3'UTR	60S ribosomal protein L31.	1.16542	0.547713	1.21282	0.383317	1.00898	0.973999	0.609225	0.139963	1.15156	0.261563	0.767201	0.0369695	0.693587	0.0109544	0.904049	0.53797	0.529975	0.0230052
Os08g0436800|mRNA|AK062479|CDS+3'UTR	60S ribosomal protein L34.	1.12665	0.426327	1.09614	0.484022	1.03768	0.780995	0.61001	0.192126	1.05128	0.708293	0.855094	0.146236	0.691191	0.00476623	0.808323	0.26032	0.617607	0.0376492
Os06g0701400|mRNA|AK121229|CDS+3'UTR	60S acidic ribosomal protein P3 (P1/P2-like) (P3A).	1.40648	0.0971436	1.39095	0.095976	1.29802	0.22168	0.614255	0.229748	1.27695	0.0712283	0.824239	0.0994414	0.750621	0.0155551	0.910683	0.223167	0.532784	0.101814
Os03g0769100|mRNA|AB022675|CDS+3'UTR	9S ribosomal protein.	0.903121	0.553377	0.852243	0.346168	0.77945	0.26399	0.615155	0.200313	0.838318	0.384695	0.744044	0.0203643	0.778188	0.022384	1.04589	0.607843	0.668105	0.0059831
Os04g0691600|mRNA|AK059422|CDS+3'UTR	30S ribosomal protein S17, chloroplast precursor (CS17).	0.824505	0.277542	0.721131	0.139517	0.68539	0.182937	0.615603	0.215754	0.654961	0.187835	0.716053	0.0378955	0.727031	0.0457334	1.01533	0.808904	0.916882	0.229069
Os06g0647100|mRNA|AK066837|CDS+3'UTR	50S ribosomal protein L35, chloroplast precursor (CL35).	1.44162	0.0280961	1.36148	0.0432426	1.07947	0.709104	0.616728	0.231188	1.0153	0.913889	0.665003	0.0293779	0.572989	0.00234881	0.861634	0.128992	0.468325	0.0192907
Os07g0673100|mRNA|AK060100|CDS+3'UTR	Ribosomal protein S8E family protein.	1.00889	0.953173	1.05146	0.713381	0.971958	0.856968	0.618401	0.144173	1.07725	0.548024	0.868595	0.122577	0.834839	0.0631128	0.961138	0.648423	0.659703	0.0105015
Os08g0558000|mRNA|AK061522|CDS+3'UTR	60S ribosomal protein L10a-3.	1.10033	0.467857	1.12783	0.374221	1.01617	0.907589	0.618736	0.16716	1.05297	0.700581	0.742276	0.0150637	0.65061	0.0407307	0.876507	0.472995	0.621689	0.0149747
Os12g0488600|COMBINER_EST|Os12g0488600|8	50S ribosomal protein L4.	1.20557	0.797554					0.619593	0.702265
Os10g0466700|mRNA|AK120324|CDS+3'UTR	60S ribosomal protein L17 [Oryza sativa (japonica cultivar-group)].	1.27913	0.103124	1.22303	0.103463	1.25395	0.196826	0.620399	0.289477	1.12164	0.498399	0.938154	0.495977	0.843657	0.0599286	0.899273	0.165608	0.789831	0.0263057
Os03g0667800|COMBINER_EST|Os03g0667800|8	40S ribosomal protein S21.	0.931598	0.610142	1.03763	0.733796	0.95355	0.761061	0.624352	0.2158	1.00723	0.959963	0.730511	0.0118021	0.743543	0.0142269	1.01784	0.778914	0.702218	0.00869607
Os05g0528900|mRNA|AK072642|CDS+3'UTR	Ribosomal protein L9 family protein.	1.14878	0.208782	1.09955	0.365681	1.07251	0.602853	0.626464	0.168766	1.00044	0.9974	0.931392	0.471311	0.724792	0.0113131	0.778181	0.0313835	0.580613	0.0316253
Os03g0811800|mRNA|AK063320|CDS+3'UTR	Ribosomal protein L36 family protein.	0.879439	0.393771	0.89938	0.437112	0.908474	0.543765	0.626507	0.197774	0.857049	0.374078	0.963243	0.62014	0.901942	0.171044	0.93636	0.392321	0.655653	0.0115138
Os11g0220800|mRNA|AK060902|CDS+3'UTR	60S ribosomal protein L10 (QM protein homolog).	1.0158	0.908209	1.03483	0.754129	0.918632	0.641645	0.627512	0.186626	0.871766	0.465823	0.905559	0.229782	0.739764	0.112039	0.816915	0.267242	0.710582	0.00902624
Os10g0124000|mRNA|AK121991|CDS+3'UTR	NHP2-like protein 1 (High mobility group-like nuclear protein 2 homolog 1) ([U4/U6.U5] tri-snRNP 15.5 kDa protein) (OTK27) (Fragment).	1.45835	0.0852207	1.53954	0.0388201	1.1947	0.361436	0.627964	0.21339	1.40425	0.0378434	0.638655	0.00983058	0.710122	0.00952102	1.1119	0.325084	0.471196	0.0104675
Os10g0559900|mRNA|AK070091|CDS+3'UTR	Ribosomal protein L18P/L5E family protein.	1.09107	0.478771	1.10148	0.381067	0.925097	0.682045	0.630741	0.215432	0.865615	0.425645	0.78422	0.0446833	0.784581	0.0244397	1.00046	0.994788	0.692306	0.00412591
Os04g0461100|mRNA|AK058660|CDS+3'UTR	Plastid and cyanobacterial ribosomal protein PSRP-3/Ycf65 family protein.	1.18663	0.301666	1.1618	0.190738	0.888654	0.542968	0.633988	0.19951	0.991	0.954452	0.636275	0.0104275	0.569427	0.00360084	0.894939	0.14957	0.625395	0.00279413
Os06g0134000|mRNA|AK062184|CDS+3'UTR	Ribosomal protein S10 family protein.	1.36259	0.0932466	1.40455	0.0444645	1.28932	0.170789	0.634161	0.208108	1.13464	0.353306	0.836133	0.197625	0.794596	0.0281505	0.950323	0.734586	0.640305	0.0159367
Os12g0150100|mRNA|AK105075|CDS+3'UTR	60S ribosomal protein L26A.	1.1009	0.435688	1.14678	0.208998	1.07438	0.63446	0.636939	0.254689	1.04721	0.797771	0.908428	0.23706	0.778211	0.0306452	0.856657	0.113003	0.704031	0.0237443
Os07g0658200|mRNA|AK100166|CDS+3'UTR	30S ribosomal protein S9.	1.19024	0.153437	1.22809	0.145688	1.0707	0.607767	0.638571	0.1854	1.02622	0.86279	0.901979	0.255033	0.852578	0.0696073	0.94523	0.400186	0.488062	0.0384354
Os03g0818400|mRNA|AK102675|CDS+3'UTR	40S ribosomal protein S23 (S12).	1.04624	0.689107	1.0382	0.721592	0.994137	0.969867	0.638586	0.217533	0.869644	0.402052	0.873899	0.128073	0.740706	0.0121762	0.847588	0.127073	0.64228	0.0613286
Os03g0818400|mRNA|AK120081|CDS+3'UTR	40S ribosomal protein S23 (S12).	1.05069	0.658021	1.05687	0.596943	1.01289	0.932282	0.640267	0.216177	0.880871	0.440547	0.873337	0.150822	0.73128	0.00665247	0.83734	0.0746023	0.629721	0.0496373
Os06g0134000|mRNA|AJ417525|CDS+3'UTR	Ribosomal protein S10 family protein.	1.3275	0.114263	1.40769	0.0416969	1.28692	0.185315	0.64434	0.218896	1.1502	0.297454	0.916162	0.503799	0.811651	0.0339223	0.885926	0.522871	0.632324	0.0283151
Os06g0172600|COMBINER_EST|CI061113|0	40S ribosomal protein S30.	1.53226	0.0590314	1.52199	0.0400363	1.35124	0.170156	0.647349	0.29305	1.3457	0.0335803	0.868526	0.125927	0.770281	0.0201045	0.886883	0.218089	0.601847	0.0235525
Os08g0110100|mRNA|AK063315|CDS+3'UTR	Ribosomal protein L30, bacterial family protein.	0.893634	0.55035	0.89248	0.560316	0.862389	0.428755	0.647571	0.19601	0.911339	0.606617	0.827748	0.0654619	0.808689	0.112904	0.976975	0.818966	0.789642	0.0262364
Os06g0134000|mRNA|AK120319|CDS+3'UTR	Ribosomal protein S10 family protein.	1.37055	0.0878024	1.41694	0.0330198	1.32358	0.145719	0.652374	0.225543	1.1241	0.380556	0.910994	0.278504	0.814561	0.0377828	0.894145	0.250678	0.600935	0.0242736
Os06g0134000|mRNA|D12632|CDS+3'UTR	Ribosomal protein S10 family protein.	1.33374	0.0866933	1.43817	0.0322144	1.31061	0.138967	0.65367	0.225516	1.1574	0.288245	0.842193	0.0891226	0.765687	0.0545472	0.909159	0.401296	0.617368	0.0211347
Os03g0167100|COMBINER_EST|CI208440|6	Ribosomal protein S28.	1.00442	0.974684	1.05277	0.691673	0.960799	0.81804	0.658093	0.207732	1.02663	0.856298	0.767291	0.0203718	0.653164	0.103773	0.851259	0.477893	0.71349	0.00990064
Os02g0205000|mRNA|AK073514|CDS+3'UTR	Ribosomal protein L19 family protein.	1.07302	0.537968	1.0999	0.363901	1.0259	0.861116	0.659219	0.188736	1.02659	0.846216	0.900563	0.216286	0.802379	0.0731589	0.890974	0.34845	0.655324	0.00656398
Os06g0134000|mRNA|D10402|5'UTR+CDS	Ribosomal protein S10 family protein.	1.3913	0.0339984	1.41487	0.0112284	1.24581	0.171588	0.660256	0.22361	1.10082	0.504025	0.880594	0.196673	0.744989	0.0127295	0.846007	0.326566	0.469967	0.0561312
Os01g0514000|mRNA|AK073707|CDS+3'UTR	50S ribosomal protein L24e.	1.04515	0.705544	1.17308	0.1725	0.978839	0.878977	0.663266	0.218148	1.09897	0.463421	0.752017	0.02283	0.808916	0.0294558	1.07566	0.59484	0.664509	0.00575579
Os04g0461100|mRNA|AK068022|CDS+3'UTR	Plastid and cyanobacterial ribosomal protein PSRP-3/Ycf65 family protein.	1.08598	0.650947	1.05775	0.675633	0.879645	0.489781	0.664601	0.207567	0.834223	0.407208	0.71819	0.0160597	0.614835	0.00169858	0.856089	0.0739789	0.674557	0.0064092
Os04g0691600|mRNA|AK099298|CDS+3'UTR	30S ribosomal protein S17, chloroplast precursor (CS17).	0.914829	0.573585	0.858253	0.360776	0.772818	0.291461	0.665309	0.280922	0.752289	0.330839	0.866817	0.164464	0.737857	0.0132689	0.851226	0.0635816	1.02814	0.662968
Os06g0555400|mRNA|AK059383|CDS+3'UTR	40S ribosomal protein S19-like.	1.65262	0.0827619	1.67233	0.0594564	1.52049	0.119561	0.667553	0.314245	1.40051	0.0716524	0.871212	0.13735	0.804837	0.0326674	0.923813	0.262549	0.555367	0.0533183
Os10g0500500|mRNA|AK101839|CDS+3'UTR	Ribosomal protein S18 family protein.	1.01758	0.905942	1.03083	0.814484	0.943424	0.74924	0.669081	0.200945	1.04243	0.804348	0.851719	0.104252	0.822503	0.035451	0.965698	0.650846	0.730768	0.0121569
Os09g0483400|mRNA|AK103890|CDS+3'UTR	Ubiquitin.	2.3996	0.201209	2.0914	0.214796	1.89103	0.175426	0.670068	0.647812	0.632937	0.567391	0.965448	0.745116	0.94651	0.579305	0.980384	0.83238	0.659753	0.124465
Os02g0677800|mRNA|AK064865|CDS+3'UTR	40S ribosomal protein S13-2.	0.854593	0.367103	0.976802	0.865809	0.929968	0.704399	0.670121	0.275456	0.857703	0.354717	0.7538	0.0346437	0.824262	0.0687315	1.09348	0.404209	0.5146	0.000779504
Os05g0528900|mRNA|AK099090|CDS+3'UTR	Ribosomal protein L9 family protein.	1.20654	0.126892	1.15084	0.23786	1.12851	0.418148	0.678708	0.228967	1.0177	0.900633	0.911214	0.318214	0.676438	0.00653683	0.742348	0.0207244	0.601618	0.0284154
Os08g0505300|mRNA|D29722|CDS+3'UTR	60S ribosomal protein L31.	0.959576	0.763752	1.00891	0.947575	0.944413	0.730006	0.688372	0.216519	1.12315	0.436061	0.833023	0.0613903	0.632039	0.155585	0.758729	0.361984	0.726866	0.0145258
Os07g0673100|mRNA|AK103678|CDS+3'UTR	Ribosomal protein S8E family protein.	0.910512	0.635199	0.936989	0.721971	0.875197	0.520044	0.689247	0.207975	0.929942	0.661147	0.958018	0.565138	0.953814	0.75883	0.995612	0.976542	0.738187	0.0386323
Os07g0572900|mRNA|AK063015|CDS+3'UTR	40S ribosomal protein S13.	1.2265	0.0762329	1.1265	0.262639	0.934672	0.687934	0.69424	0.28992	0.815882	0.412842	0.826807	0.0699267	0.754908	0.0164392	0.913039	0.212457	0.613633	0.0899718
Os07g0658200|mRNA|AK100864|CDS+3'UTR	30S ribosomal protein S9.	1.13649	0.323051	1.17104	0.240038	1.0709	0.604009	0.695975	0.228434	0.960839	0.818118	0.780748	0.029934	0.803855	0.0322094	1.0296	0.647494	0.491289	0.0322063
Os09g0501200|COMBINER_EST|Os09g0501200|8	60S ribosomal protein L32 (Ribosomal protein 49).	0.656784	0.786007	0.838023	0.787421	0.383147	0.358457	0.69829	0.503176	0.338388	0.282807	0.661827	0.490253	0.812421	0.332223	1.31136	0.340982	0.475606	0.108665
Os05g0528200|mRNA|AK062985|CDS+3'UTR	50S ribosomal protein L20.	1.01957	0.858992	1.14708	0.197695	1.10835	0.418453	0.701411	0.231099	1.01895	0.882538	0.932126	0.397665	0.648071	0.00485195	0.695261	0.00546819	0.699078	0.0236062
Os07g0489500|COMBINER_EST|Os07g0489500|8	Ubiquitin domain containing protein.	1.00262	0.981847	0.978102	0.844339	0.903791	0.521781	0.712587	0.231138	0.907753	0.511726	0.751909	0.175005	0.712166	0.0097498	0.947144	0.790806	0.479749	0.0288573
Os02g0235600|mRNA|AK120417|CDS+3'UTR	60S ribosomal protein L11 (L5).	1.02692	0.871135	1.07471	0.623752	1.00576	0.975943	0.715483	0.280281	1.21576	0.250991	0.886979	0.16609	0.786604	0.119012	0.886834	0.308326	0.716196	0.0102189
Os06g0128500|mRNA|AK122132|CDS+3'UTR	Mitochondrial 39-S ribosomal L47 family protein.	1.5	0.0801615	1.46945	0.0508274	1.2743	0.253233	0.716228	0.3076	1.31692	0.0720576	0.741573	0.0331694	0.659335	0.0364249	0.889102	0.6227	0.488011	0.0342061
Os07g0292800|mRNA|AK073670|CDS+3'UTR	Ribosomal protein L24E family protein.	1.16022	0.242049	1.17893	0.278871	0.965186	0.802512	0.723178	0.307357	0.875884	0.561878	0.727382	0.019077	0.757051	0.0168973	1.04079	0.690908	0.655539	0.00524286
Os03g0168900|mRNA|AK121913|CDS+3'UTR	Ribosomal L32p protein family protein.	1.08772	0.444922	1.07594	0.492752	1.06281	0.641194	0.725748	0.266323	1.0392	0.765443	0.88013	0.157509	0.813249	0.373783	0.924011	0.644691	0.795847	0.0286602
Os01g0256600|mRNA|AK099373|CDS+3'UTR	Ribosomal protein L18P/L5E family protein.	0.93714	0.625838	0.994124	0.957672	0.995956	0.975827	0.751039	0.287697	0.988832	0.932963	0.931274	0.431292	0.705833	0.299293	0.757922	0.286455	0.755267	0.016508
Os01g0256600|mRNA|AK063884|CDS+3'UTR	Ribosomal protein L18P/L5E family protein.	0.961739	0.752692	1.00939	0.931923	1.01377	0.917126	0.756233	0.287554	1.00332	0.979757	0.940797	0.437032	0.69984	0.264993	0.74388	0.374916	0.771389	0.0204054
Os05g0459900|mRNA|AK111268|CDS+3'UTR	60S ribosomal protein L36-1.	0.962334	0.917648	1.36413	0.248065	1.25373	0.506331	0.784021	0.637218	1.00215	0.993973	1.00579	0.983662	0.989898	0.934835	0.940571	0.729999	0.653974	0.0283119
Os03g0725000|mRNA|AK119694|CDS+3'UTR	Mitochondrial 60S ribosomal protein L6.	1.09631	0.41556	1.10976	0.321004	1.06063	0.657227	0.785078	0.343961	1.04504	0.724481	0.885592	0.176393	0.813519	0.0371921	0.918616	0.239647	0.622641	0.0225587
Os03g0725000|mRNA|AK059294|CDS+3'UTR	Mitochondrial 60S ribosomal protein L6.	1.06201	0.596317	1.11621	0.299634	1.05101	0.701854	0.791079	0.354805	1.03493	0.783261	0.877455	0.1783	0.828632	0.0518854	0.944358	0.393493	0.619557	0.0151292
Os02g0198900|mRNA|AK070231|CDS+3'UTR	50S ribosomal protein L7/L12.	0.930089	0.562318	1.06315	0.613343	1.01108	0.935103	0.817842	0.394834	1.06746	0.632758	0.926986	0.36956	0.885335	0.192961	0.955068	0.647119	0.704353	0.0138007
Os08g0404200|COMBINER_EST|CI453456|3	Ribosomal protein L27 family protein.	0.891987	0.424535	0.872871	0.359599	0.904518	0.574013	0.818925	0.443884	0.96432	0.791414	1.02356	0.755324	0.791883	0.135468	0.773656	0.0455999	0.720462	0.0107452
Os04g0321500|COMBINER_EST|CI453456|3	50S ribosomal protein L27.	0.882624	0.396224	0.871323	0.360899	0.923988	0.64846	0.838834	0.487442	0.971069	0.827522	0.997422	0.971679	0.78371	0.0982787	0.785735	0.0498497	0.736278	0.0130022
Os01g0924000|mRNA|AK120797|CDS+3'UTR	Chloroplast 50S ribosomal protein L27 (Fragment).	0.944692	0.679936	1.00379	0.97685	0.886808	0.493717	0.852194	0.493742	1.07496	0.599932	0.766959	0.0239166	0.737916	0.0132713	0.962132	0.62473	0.785954	0.0249194
Os08g0404300|mRNA|AK063072|CDS+3'UTR	Chloroplast 50S ribosomal protein L27 (Fragment).	0.983838	0.894212	0.958313	0.764815	1.01906	0.906541	0.871187	0.560439	1.02	0.874323	1.04668	0.647775	0.83172	0.0817662	0.794623	0.213527	0.752942	0.0160228
Os01g0924000|mRNA|AF050674|CDS+3'UTR	Chloroplast 50S ribosomal protein L27 (Fragment).	0.949794	0.739932	0.971232	0.826389	0.886512	0.512918	0.875049	0.556865	0.943227	0.724951	0.769417	0.0256005	0.813147	0.0634704	1.05683	0.702077	0.772078	0.0206251
Os09g0485900|mRNA|D29705|5'UTR+CDS	60S ribosomal protein L9 (Gibberellin-regulated protein GA).	1.05481	0.635595	1.03557	0.750812	0.989701	0.941021	0.877655	0.544791	0.983546	0.901252	1.05897	0.452118	0.862024	0.0819201	0.814023	0.0374761	0.805612	0.0330434
Os02g0717800|mRNA|AK105284|CDS+3'UTR	Ribosomal protein L31e domain containing protein.							0.885143	0.872582
Os01g0514000|mRNA|AK063801|CDS+3'UTR	50S ribosomal protein L24e.	1.08944	0.57156	1.29512	0.0517069	1.16581	0.364078	0.887729	0.666754	0.861734	0.496015	0.862976	0.143644	0.878629	0.110301	1.01814	0.84211	0.70211	0.00869192
Os05g0101400|mRNA|AK059567|CDS+3'UTR	50S ribosomal protein L28, chloroplast precursor.	0.770158	0.207694	0.778425	0.196906	0.779215	0.259607	0.901801	0.631617	0.666855	0.155433	0.959563	0.653265	0.755082	0.04822	0.786902	0.16132	1.04694	0.573258
Os01g0924000|mRNA|AK061690|CDS+3'UTR	Chloroplast 50S ribosomal protein L27 (Fragment).	0.937927	0.668738	0.991698	0.950059	0.921012	0.628649	0.911269	0.667351	0.931199	0.670485	0.798287	0.043213	0.813172	0.0662821	1.01865	0.901543	0.769938	0.0200398
Os05g0568300|COMBINER_EST|Os05g0568300|8	Ribosomal protein L12.	0.867278	0.334234	0.835714	0.253496	0.864421	0.427089	0.916303	0.675884	0.822302	0.278933	1.07398	0.671841	0.893016	0.460395	0.831502	0.376289	1.01246	0.843603
Os05g0486700|mRNA|AK059430|CDS+3'UTR	Ribosomal protein L24E family protein.	1.32231	0.0248914	1.32954	0.0237818	1.27492	0.0694206	0.916353	0.714198	1.45258	0.0252218	0.879276	0.324566	0.756206	0.0108313	0.860032	0.204033	0.808494	0.0344874
Os05g0101400|mRNA|AK067481|CDS+3'UTR	50S ribosomal protein L28, chloroplast precursor.	0.770658	0.209312	0.808186	0.258549	0.773825	0.243264	0.920625	0.694722	0.669005	0.163397	0.915381	0.427635	0.732638	0.00989224	0.800364	0.217339	1.01849	0.84044
Os12g0616200|mRNA|AK104805|CDS+3'UTR	HUELLENLOS-like protein.	0.984224	0.892091	0.976369	0.839839	1.02339	0.871936	0.922531	0.708656	1.25361	0.122737	1.01724	0.81936	0.968556	0.617744	0.952138	0.457014	0.904874	0.181026
Os12g0616200|mRNA|AK059735|CDS+3'UTR	HUELLENLOS-like protein.	1.00799	0.946712	1.00439	0.969955	1.02366	0.873132	0.941141	0.773462	1.27096	0.123791	1.06383	0.449215	0.996009	0.949015	0.93625	0.335705	0.947346	0.416906
Os04g0346100|mRNA|AK068012|CDS+3'UTR	40S ribosomal protein S27.	0.952057	0.683593	1.08428	0.578196	0.990618	0.948597	0.953888	0.852039	0.828305	0.313412	1.02814	0.712561	0.807001	0.240149	0.784915	0.271518	0.896543	0.289885
Os12g0616200|mRNA|AK098937|CDS+3'UTR	HUELLENLOS-like protein.	0.998999	0.993184	1.01348	0.911497	1.04355	0.768846	0.963326	0.853206	1.27086	0.104429	1.0481	0.566877	0.981359	0.765342	0.936324	0.336196	0.909304	0.197331
Os05g0445500|mRNA|AK121459|CDS+3'UTR	60S acidic ribosomal protein P2B.	0.9218	0.511279	1.1002	0.453109	1.1714	0.236626	0.96816	0.882497	1.05126	0.738507	1.09208	0.258978	0.746278	0.0147235	0.683355	0.00694483	0.748133	0.08044
Os06g0128500|mRNA|AK058563|CDS+3'UTR	Mitochondrial 39-S ribosomal L47 family protein.	1.49488	0.0896506	1.58173	0.0329697	1.49213	0.108937	0.977347	0.916006	1.36583	0.061584	0.830073	0.076187	0.701086	0.100717	0.844607	0.433876	0.54558	0.0344072
Os06g0339800|COMBINER_EST|Os06g0339800|8	Ribosomal protein L30, bacterial family protein.	1.19588	0.337457	1.6264	0.0130679	1.28749	0.194686	1.00017	0.999437	1.00026	0.998852	1.04885	0.827224	0.887148	0.183287	0.867668	0.242018	0.879065	0.272944
Os02g0754300|mRNA|AK099805|CDS+3'UTR	50S ribosomal protein L29, chloroplast precursor.							1.05231	0.965272	1.76161	0.492942
Os06g0732000|COMBINER_EST|Os06g0732000|8	Ribosomal protein L29 family protein.	1.28234	0.25878	1.3646	0.221636	1.2606	0.374379	1.05492	0.829399	1.14588	0.556757	0.920858	0.439999	0.974637	0.696689	1.0584	0.452525	0.940727	0.386102
Os10g0350400|COMBINER_EST|Os10g0350400|8	Ribosomal protein S12/S23 family protein.	0.221073	0.0733146	0.204571	0.0745134	0.438486	0.243716	1.07527	0.9248	0.110334	0.0489967	2.06635	0.00894103	1.26598	0.197161	0.612667	0.180108	6.74251	0.0120378
Os12g0524700|mRNA|AK063463|CDS+3'UTR	Mitochondrial 60S ribosomal protein L16.	1.28474	0.532146	0.978085	0.961331	1.04858	0.918557	1.16308	0.706149	1.03713	0.911539	0.943664	0.47077	1.39862	0.166885	1.48212	0.0824674	1.15254	0.445297
Os06g0134000|mRNA|AK106717|CDS+3'UTR	Ribosomal protein S10 family protein.							1.18704	0.830585			0.0605572	0.232491
Os01g0662300|mRNA|AF010581|5'UTR+CDS	Chloroplast 50S ribosomal protein L12.	0.978298	0.857659	1.01428	0.902899	1.03731	0.801361	1.19026	0.384825	0.959565	0.773007	1.1896	0.0612193	0.963021	0.634115	0.809532	0.0350327	0.950917	0.446508
Os03g0343900|mRNA|AK105813|CDS+3'UTR	Photosystem II protein PsbX family protein.	1.61863	0.158453	1.31356	0.425213	1.08782	0.852496	1.24405	0.576254	1.57165	0.211889	0.564138	0.311338	0.404088	no replicates	0.61363	no replicates	1.86229	no replicates
Os06g0134000|mRNA|AK102796|CDS+3'UTR	Ribosomal protein S10 family protein.	1.17748	0.365901	1.2855	0.195781	1.17442	0.44616	1.47525	0.116663	1.14494	0.395541	0.952398	0.591864	0.874261	0.519642	0.917958	0.740897	1.24037	0.0988662
Os04g0691600|mRNA|AF095707|CDS+3'UTR	30S ribosomal protein S17, chloroplast precursor (CS17).	1.24621	0.813722	1.10614	0.86556			1.49539	0.553548	0.465099	0.653739
Os03g0169400|mRNA|AK068500|CDS+3'UTR	Ribosomal protein L18P/L5E family protein.	0.690665	0.0875807	0.81168	0.175135	0.869962	0.431186	1.57816	0.118139	0.975025	0.847721	0.826778	0.0644647	1.01712	0.849435	1.23022	0.208531	1.26312	0.195245
Os12g0524700|mRNA|AK064438|5'UTR+CDS	Mitochondrial 60S ribosomal protein L16.	1.46699	0.133584	1.52054	0.139103	1.44533	0.226682	1.70479	0.130203	1.52669	0.073966	0.919979	0.322899	1.35072	0.215307	1.46821	0.0998768	1.1084	0.640893
Os03g0332500|COMBINER_EST|C97588|6	60S ribosomal protein L10 (QM protein homolog).							1.8655	0.351876
Os09g0483200|COMBINER_EST|CI260699|6	Ubiquitin domain containing protein.	2.72138	0.105079	2.58544	0.0325751	2.05704	0.11923	2.28812	0.0565645	0.742702	0.358387	0.425167	0.0539503	0.849339	0.937594	1.99766	0.686731	0.500838	0.38365
Os09g0452700|COMBINER_EST|C97117|6	Ubiquitin domain containing protein.	8.19901	0.0400948	7.65361	0.0215438	5.38123	0.0436125	2.65481	0.34017	1.25754	0.771134	0.27036	0.0688685	0.588757	0.804025	2.17768	0.608532	0.367491	0.318535
Os02g0676400|COMBINER_EST|CI279040|6	Multi antimicrobial extrusion protein MatE family protein.	0.94947	0.897476	1.35853	0.455481	6.86304	0.01537	20.4525	0.00165851	0.718348	0.616405
Os06g0538800|COMBINER_EST|Os06g0538800|8	Mitochondrial ribosomal protein S10.
Os05g0513500|COMBINER_EST|Os05g0513500|8	Ribosomal protein L33 family protein.	1.41071	0.692188
Os01g0153200|COMBINER_EST|Os01g0153200|8	Ribosomal protein S8 family protein.			0.346478	0.343968	0.547491	0.513631					0.613738	0.125663	0.544231	0.0192974	0.886747	0.252023	0.661699	0.0103779
