# Supplementary material for: A rice fungal MAMP-responsive MAPK cascade regulates metabolic flow to antimicrobial metabolite synthesis
Source: Plant J. 2010 Jun 21;63(4):599–612. doi: 10.1111/j.1365-313X.2010.04264.x (PMC2988419; doi:10.1111/j.1365-313X.2010.04264.x)
Supplement: Supplementary file 6 [file tpj0063-0599-SD6.xls]

## Sheet: Table S5
Table S5: List of genes related to isoprenoid metabolism (corresponding to figure 6)
All data shown are from three biological replicates.
Fold changes are average of the ratio of expression levels.
Red characters indicate the up-regulated genes (DD vs vec at 12 h after DEX treatment, p < 0.05).
Blue characters indicate the repressed genes (DD vs vec at 12 h after DEX treatment, p < 0.05).													Expression in osmpk6 and osmpk6/OsMPK6 cells expressing OsMKK4DD
			Experiment Type		DD vs vec (0 h)		DD vs vec (12 h)		WT vs vec (0 h)		WT vs vec (12 h)		osmpk6 DEX vs. osmpk6 ethanol		osmpk6 DEX vs. osmpk6/OsMPK6 ethanol		osmpk6 ethanol vs. osmpk6/OsMPK6 ethanol		osmpk6/OsMPK6 DEX vs. osmpk6/OsMPK6 ethanol
nomenclature	function	Genbank	probe name	reference	signal ratio	t-test P-value	signal ratio	t-test P-value	signal ratio	t-test P-value	signal ratio	t-test P-value	signal ratio	p-value	signal ratio	p-value	signal ratio	p-value	signal ratio	p-value
AACT	acetoacetyl-CoA thiolase	AK101017	Os01g0110400|mRNA|AK101017|CDS+3'UTR	Lange and Ghassemian 2003; Salad database	0.763073	0.109999	1.08015	0.544477	0.917209	0.673707	0.937112	0.618021	1.17044	0.0817369	0.972248	0.799438	0.830667	0.0967105	1.9506	0.00570941
AACT	acetoacetyl-CoA thiolase	AK103194	Os01g0110400|mRNA|AK103194|CDS+3'UTR	Lange and Ghassemian 2003; Salad database	0.800032	0.23614	1.21533	0.280543	0.988987	0.959316	1.01128	0.928266	1.20578	0.0462683	1.01198	0.918673	0.839279	0.265673	1.98381	0.0052714
AACT	acetoacetyl-CoA thiolase	AK059654	Os09g0252100|mRNA|AK059654|CDS+3'UTR	Lange and Ghassemian 2003; Salad database	0.834917	0.172338	1.17745	0.261666	0.844918	0.0912594	0.961536	0.67177	1.18107	0.058708	0.960072	0.759187	0.812886	0.0331517	1.24492	0.0375204
AACT	acetoacetyl-CoA thiolase	AK102536	Os09g0252100|mRNA|AK102536|CDS+3'UTR	Lange and Ghassemian 2003; Salad database	0.736179	0.0840719	0.911633	0.395725	0.764692	0.170686	0.847067	0.190714	1.03203	0.66743	0.899968	0.475759	0.87204	0.223258	1.14491	0.110007
HMGS	3-hydroxy-3-methylglutaryl-CoA synthase (HMGS)	AK071039	Os03g0118800|mRNA|AK071039|CDS+3'UTR	Okada et al. 2007	1.36918	0.10173	0.311407	0.0265175	1.49189	0.291012	1.09998	0.757762	0.43962	0.014451	0.550528	0.0487287	1.25228	0.379416	0.402088	0.0352675
HMGS	3-hydroxy-3-methylglutaryl-CoA synthase (HMGS)	AK102923	Os08g0544900|mRNA|AK102923|CDS+3'UTR	Lange and Ghassemian 2003; Salad database	0.769098	0.168455	1.7152	0.0242222	0.752247	0.0430963	0.875375	0.378375	1.29566	0.0118124	1.14914	0.314186	0.886913	0.154787	1.57219	0.0212841
HMGS	3-hydroxy-3-methylglutaryl-CoA synthase (HMGS)	AK063755	Os09g0521400|mRNA|AK063755|CDS+3'UTR	Lange and Ghassemian 2003; Salad database	1.79804	0.0589526	0.658602	0.0504163	1.9396	0.133669	1.78285	0.0177697	0.529554	0.0139511	0.867713	0.791567	1.63857	0.252308	0.846372	0.165324
HMGS	3-hydroxy-3-methylglutaryl-CoA synthase (HMGS)	AK101064	Os09g0521400|mRNA|AK101064|CDS+3'UTR	Lange and Ghassemian 2003; Salad database	1.81357	0.0578031	0.67033	0.0725419	1.9775	0.136699	1.79648	0.0224305	0.554201	0.0140377	0.918701	0.869351	1.6577	0.259587	0.897351	0.272762
HMGR	3-hydroxy-3-methylglutaryl-CoA reductase	AK069555	Os02g0713900|mRNA|AK069555|CDS+3'UTR	Okada et al. 2007	0.756885	0.136782	1.16814	0.223171	0.669134	0.25631	0.66316	0.159003	1.34839	0.0193018	1.2236	0.222202	0.907452	0.190763	1.30544	0.120126
HMGR	3-hydroxy-3-methylglutaryl-CoA reductase	AK060545	Os08g0512700|mRNA|AK060545|CDS+3'UTR	Okada et al. 2007	1.45508	0.253244	0.901675	0.646508	1.9154	0.142107	1.9147	0.0835934	0.370406	0.0130741	0.548236	0.18692	1.48009	0.0150418	0.194112	0.0562157
HMGR	3-hydroxy-3-methylglutaryl-CoA reductase	AK063890	Os09g0492700|mRNA|AK063890|CDS+3'UTR	Okada et al. 2007	1.16291	0.240877	0.733845	0.0599264	1.35913	0.201066	1.27782	0.111903	1.00063	0.993364	1.05713	0.565071	1.05646	0.421278	0.718851	0.00539391
HMGR	3-hydroxy-3-methylglutaryl-CoA reductase	AK101104	Os09g0492700|mRNA|AK101104|CDS+3'UTR	Okada et al. 2007	1.14916	0.300067	0.974773	0.779052	1.41197	0.0828529	1.31275	0.0787177	1.03942	0.591987	1.06451	0.357132	1.02414	0.706551	0.72798	0.0224191
HMGR	3-hydroxy-3-methylglutaryl-CoA reductase	U95816	Os09g0492700|mRNA|U95816|CDS+3'UTR	Okada et al. 2007	1.13575	0.318568	0.900452	0.376533	1.2817	0.183822	1.13208	0.211359	1.10428	0.238968	1.05487	0.422055	0.955259	0.484815	0.749096	0.057043
MK	Mevalonate kinase	AK060494	Os10g0329300|mRNA|AK060494|CDS+3'UTR	Okada et al. 2007	0.995438	0.958876	1.54774	0.0261223	1.03893	0.43758	1.05407	0.133781	0.992489	0.948283	0.970125	0.758237	0.977467	0.718905	1.42589	0.120957
MK	Mevalonate kinase	AK070755	Os10g0329300|mRNA|AK070755|CDS+3'UTR	Okada et al. 2007	1.00941	0.915886	1.34588	0.150522	1.10255	0.127316	1.11929	0.0901404	1.03556	0.657286	1.00691	0.914564	0.972334	0.659542	1.34035	0.141532
MK	Mevalonate kinase	AK072179	Os10g0329300|mRNA|AK072179|CDS+3'UTR	Okada et al. 2007	1.04951	0.618185	1.28559	0.174429	1.20199	0.0781702	1.2218	0.0521683	1.0186	0.796331	0.984997	0.809939	0.967009	0.601122	1.21726	0.278365
PMK	phosphomevalonate kinase	AK119618	Os03g0253100|mRNA|AK119618|CDS+3'UTR	Lange and Ghassemian 2003; Salad database	0.807437	0.205142	0.856144	0.271205	0.635536	0.0138628	0.67408	0.04921	0.991388	0.905811	0.85841	0.354955	0.865867	0.324962	1.10041	0.309145
MVD (MPDC)	mevalonate diphosphate decarboxylase	Os02g0107200	Os02g0107200|COMBINER_EST|Os02g0107200|8	Lange and Ghassemian 2003; Salad database	1.06109	0.720866	0.75192	0.142807	0.988982	0.925601	1.00958	0.89353	0.720866	0.0391157	0.714053	0.00997197	0.990549	0.951552	0.91318	0.212949
DXS1 (DXPS)	1-deoxyxylulose 5-phosphate synthase	AF024512	Os05g0408900|mRNA|AF024512|5'UTR+CDS	Kim et al. 2005; Okada et al. 2007	0.419839	0.0378243	2.35649	0.00386009	0.769801	0.533467	0.875415	0.545391	0.794876	0.329622	0.886838	0.54292	1.11569	0.796418	7.20301	0.0949052
DXS2 (DXPS)	1-deoxyxylulose 5-phosphate synthase	AK064944	Os05g0408900|mRNA|AK064944|CDS+3'UTR	Kim et al. 2005; Okada et al. 2007	0.836775	no replicates	0.204698	no replicates	3.87674	0.00221514	3.09181	0.068489	0.381317	0.304125	0.439884	no replicates	0.933994	no replicates	0.249343	no replicates
DXS1 (DXPS)	1-deoxyxylulose 5-phosphate synthase	AK104851	Os05g0408900|mRNA|AK104851|CDS+3'UTR	Kim et al. 2005; Okada et al. 2007			1.02847	0.977176	2.39125	0.0049984	2.22725	0.11871
DXS3 (DXPS)	1-deoxyxylulose 5-phosphate synthase	AK100909	Os07g0190000|mRNA|AK100909|CDS+3'UTR	Kim et al. 2005; Okada et al. 2007	0.0799888	0.000346427	8.33158	0.0348477	0.182413	0.0111133	0.219741	0.0127355	9.93042	0.0119344	5.79285	6.33978e-06	0.583343	0.583217	83.0459	0.0074401
DXR (DXP reductoisomerase)	1-deoxy-D-xylulose 5-phosphate reductoisomerase	AK059692	Os01g0106900|mRNA|AK059692|CDS+3'UTR	Okada et al. 2007	0.445099	0.0654621	11.3381	0.0254435	0.734558	0.507197	0.7784	0.477937	3.92937	0.00156737	2.73487	0.00132413	0.696008	0.170025	36.9454	0.0135759
DXR (DXP reductoisomerase)	1-deoxy-D-xylulose 5-phosphate reductoisomerase	AK099702	Os01g0106900|mRNA|AK099702|CDS+3'UTR	Okada et al. 2007	0.450733	0.0704056	11.2146	0.0250664	0.746173	0.534022	0.796802	0.513295	3.76155	0.00343851	2.79025	0.00975878	0.741783	0.214953	40.6038	0.0140229
CMS (CDP-ME synthase)	4-diphosphocytidyl-2C-methyl-D-erythritol synthase	CI409888	Os01g0887100|COMBINER_EST|CI409888|6	Okada et al. 2007	0.587643	0.190462	3.57468	0.0104052	0.536333	0.161932	0.7489	0.216661	1.45508	0.00413669	1.46058	0.00714915	1.00378	0.951921	6.39423	0.0363058
CMK (CDP-ME kinase)	4-diphosphocytidyl-2-C-methyl-D-erythritol kinase	AK067589	Os01g0802100|mRNA|AK067589|CDS+3'UTR	KEGG	0.481135	0.0427779	5.3382	0.00908191	0.614374	0.290265	0.756932	0.230725	1.99512	0.00124732	1.7628	0.0013834	0.883557	0.120946	10.4823	0.0268153
MCS (MECPS, MECDP synthase)	2C-methyl-D-erythritol 2,4-cyclodiphosphate synthase	AK060238	Os02g0680600|mRNA|AK060238|CDS+3'UTR	Okada et al. 2007	0.338082	0.0167613	6.65076	0.00886202	0.476427	0.154141	0.659489	0.0218438	2.16312	0.000627736	2.30296	0.000135968	1.06465	0.620913	10.4349	0.0264873
HDS (HMBDP synthase)	1-hydroxy-2-methyl-2-(E)-butenyl 4-diphosphate synthase	AK105762	Os02g0603800|mRNA|AK105762|CDS+3'UTR	Okada et al. 2007	0.395998	0.00712941	7.4501	0.00744382	0.416241	0.0859396	0.555856	0.0569801	2.21879	0.000769222	1.91062	0.00150928	0.861109	0.0771086	20.3699	0.0212114
HDS (HMBDP synthase)	1-hydroxy-2-methyl-2-(E)-butenyl 4-diphosphate synthase	AK120769	Os02g0603800|mRNA|AK120769|CDS+3'UTR	Okada et al. 2007	0.418025	0.0227626	8.80256	0.0114475	0.503698	0.128315	0.684593	0.121917	2.05912	0.00109292	1.80759	0.00196336	0.877845	0.105657	9.5918	0.00715865
HDS (HMBDP synthase)	1-hydroxy-2-methyl-2-(E)-butenyl 4-diphosphate synthase	AY224457	Os02g0603800|mRNA|AY224457|CDS	Okada et al. 2007	0.457923	0.0367642	7.72248	0.0106332	0.535178	0.145808	0.709459	0.160219	2.38842	4.36998e-05	1.91404	0.000756978	0.801383	0.0249812	21.3051	0.0230745
HDR (HMBDR reductase)	1-hydroxy-2-methyl-2-(E)-butenyl 4-diphosphate reductase	AK062113	Os03g0731900|mRNA|AK062113|CDS+3'UTR	Okada et al. 2007	0.447175	0.0147075	10.696	0.00872394	0.685087	0.156368	0.792832	0.305311	3.00068	2.13242e-05	3.08792	0.0230639	1.02907	0.685947	22.5143	0.0273278
HDR (HMBDR reductase)	1-hydroxy-2-methyl-2-(E)-butenyl 4-diphosphate reductase	AK064873	Os03g0731900|mRNA|AK064873|CDS+3'UTR	Okada et al. 2007	0.387254	0.00898201	8.62906	0.00639124	0.510108	0.0990268	0.620242	0.0674794	2.77988	1.29854e-05	3.00827	0.00650875	1.08216	0.264007	24.2974	0.0242711
HDR (HMBDR reductase)	1-hydroxy-2-methyl-2-(E)-butenyl 4-diphosphate reductase	AK121561	Os03g0731900|mRNA|AK121561|CDS+3'UTR	Okada et al. 2007	0.428267	0.0121301	12.4338	0.0176172	0.649599	0.128127	0.75472	0.227679	3.04786	1.50272e-05	3.33894	0.0202622	1.0955	0.382976	24.6965	0.0281055
HDR like		Os03g0732000	Os03g0732000|COMBINER_EST|Os03g0732000|8	Salad database	0.728376	0.632439	0.831686	0.804962	0.312952	no replicates	0.205299	no replicates
IPI (IPPI, IPP isomerase)	isopentenyl diphosphate isomerase	AK060336	Os05g0413400|mRNA|AK060336|CDS+3'UTR	Lange and Ghassemian 2003; Salad database	0.660501	0.108166	1.38427	0.0698894	0.783592	0.446245	0.917098	0.45494	1.00763	0.941501	0.844233	0.0605084	0.837841	0.0475783	1.55925	0.17094
IPI (IPPI, IPP isomerase)	isopentenyl diphosphate isomerase	AK099027	Os05g0413400|mRNA|AK099027|CDS+3'UTR	Lange and Ghassemian 2003; Salad database	0.65629	0.0525638	1.24903	0.121592	0.764747	0.390604	0.880967	0.193752	1.0434	0.560064	0.817683	0.0396245	0.783674	0.0227161	1.41972	0.182491
IPI (IPPI, IPP isomerase)	isopentenyl diphosphate isomerase	AF188065	Os07g0546000|mRNA|AF188065|CDS+3'UTR	Lange and Ghassemian 2003; Salad database	1.29769	0.0806064	0.64213	0.0326739	1.47688	0.108589	1.31939	0.0926277	0.796017	0.0364057	0.749536	0.0153423	0.941608	0.372927	0.605562	0.00898037
IPI (IPPI, IPP isomerase)	isopentenyl diphosphate isomerase	AK061800	Os07g0546000|mRNA|AK061800|CDS+3'UTR	Lange and Ghassemian 2003; Salad database	1.17267	0.206426	0.719008	0.137892	1.1682	0.291266	1.06291	0.607568	0.814408	0.0591968	0.772222	0.0206365	0.948201	0.42386	0.646829	0.00464845
IPI (IPPI, IPP isomerase)	isopentenyl diphosphate isomerase	AK065871	Os07g0546000|mRNA|AK065871|CDS+3'UTR	Lange and Ghassemian 2003; Salad database	1.15543	0.236059	0.70852	0.132577	1.13303	0.433257	1.06617	0.565771	0.777223	0.0265452	0.769911	0.0200068	0.990593	0.880081	0.659857	0.00855386
GPPS	geranyl diphosphate synthase	AK059456	Os06g0678200|mRNA|AK059456|CDS+3'UTR	Lange and Ghassemian 2003; Salad database	1.3237	0.181745	1.31952	0.162853	1.15619	0.364316	1.13962	0.257204	1.11932	0.154545	1.06245	0.385595	0.949193	0.432004	0.936138	0.334967
GPPS	geranyl diphosphate synthase	AK071299	Os06g0678200|mRNA|AK071299|CDS+3'UTR	Lange and Ghassemian 2003; Salad database	1.49419	0.140955	1.97817	0.011289	1.08027	0.178653	1.02811	0.665107	0.980785	0.819727	1.01909	0.862998	1.03906	0.556774	1.11759	0.191832
FPPS	farnesyl diphosphate synthase	AK099451	Os01g0695300|mRNA|AK099451|CDS+3'UTR	Lange and Ghassemian 2003; Salad database; KEGG database	0.754447	0.109979	1.52426	0.107842	0.96413	0.794015	1.07469	0.146487	0.857779	0.0968853	0.976811	0.71114	1.13877	0.109562	1.1784	0.473251
FPPS	farnesyl diphosphate synthase	AK061657	Os01g0703400|mRNA|AK061657|CDS+3'UTR	Lange and Ghassemian 2003; Salad database	1.48767	0.204154	6.24115	0.0494443	1.7024	0.223461	4.94113	0.203547	5.45508	4.02499e-05	5.8676	0.0241839	1.07562	0.564643	1.30617	0.0143721
FPPS	farnesyl diphosphate synthase	D85317	Os01g0703400|mRNA|D85317|CDS+3'UTR	Lange and Ghassemian 2003; Salad database	1.48518	0.200714	6.17628	0.0522725	1.73199	0.217143	4.84986	0.210217	5.37002	4.49633e-05	5.78767	0.0219483	1.07778	0.518259	1.26873	0.0389249
FPPS	farnesyl diphosphate synthase	AK072747	Os04g0657100|mRNA|AK072747|CDS+3'UTR	Lange and Ghassemian 2003; Salad database			0.537972	no replicates	2.84734	0.19784	1.69902	0.0529073	1.88806	0.377594
FPPS	farnesyl diphosphate synthase	Os04g0657300	Os04g0657300|COMBINER_EST|Os04g0657300|8	Lange and Ghassemian 2003; Salad database	0.277673	0.0447245	0.472649	0.00749386	0.662023	0.475458	0.637586	0.303042	0.588634	0.0779917	0.437414	0.00833714	0.743101	0.114359	0.594319	0.184176
FPPS	farnesyl diphosphate synthase	AB021979	Os05g0543400|mRNA|AB021979|CDS+3'UTR	Lange and Ghassemian 2003; Salad database; KEGG database	0.919702	0.445653	0.793795	0.17874	1.64476	0.0360206	1.43529	0.0909603	0.84537	0.0971597	0.690792	0.00764867	0.817148	0.0393023	0.843181	0.259748
FPPS	farnesyl diphosphate synthase	AK073822	Os05g0543400|mRNA|AK073822|CDS+3'UTR	Lange and Ghassemian 2003; Salad database; KEGG database	0.924983	0.468249	0.779966	0.178134	1.65622	0.0301359	1.45007	0.102424	0.920511	0.336988	0.707284	0.00921454	0.76836	0.020726	0.872251	0.289517
FPPS	farnesyl diphosphate synthase	AK100273	Os05g0543400|mRNA|AK100273|CDS+3'UTR	Lange and Ghassemian 2003; Salad database; KEGG database	0.905923	0.394549	0.732736	0.0787002	1.67433	0.0309342	1.43951	0.0893233	0.892594	0.204399	0.698221	0.00831131	0.782238	0.0213375	0.857052	0.226547
GGPS (GGPPS, GGDP synthase)	geranylgeranyl diphosphate synthase	AK100459	Os02g0668100|mRNA|AK100459|CDS+3'UTR	Lange and Ghassemian 2003; Salad database	1.03002	0.845185	0.597561	0.0690723	0.723344	0.0330826	0.680187	0.0670292	0.630986	0.00982619	0.545814	0.000385848	0.865018	0.431903	0.529233	0.0021549
GGPS (GGPPS, GGDP synthase)	geranylgeranyl diphosphate synthase	AK105878	Os02g0668100|mRNA|AK105878|CDS+3'UTR	Lange and Ghassemian 2003; Salad database	0.64845	0.502132	0.769195	0.559811	0.825721	0.243394	0.983555	0.960429	1.11215	0.784033	0.793826	0.0858177	0.63369	0.081065	1.17032	0.75883
GGPS (GGPPS, GGDP synthase)	geranylgeranyl diphosphate synthase	AK106165	Os02g0668100|mRNA|AK106165|CDS+3'UTR	Lange and Ghassemian 2003; Salad database	1.15262	0.308967	0.659066	0.0849414	0.799017	0.0163618	0.726447	0.086529	0.650671	0.0275433	0.563732	0.00215845	0.866385	0.471244	0.495021	0.0183761
GGPS (GGPPS, GGDP synthase)	geranylgeranyl diphosphate synthase	AK111401	Os02g0668100|mRNA|AK111401|CDS+3'UTR	Lange and Ghassemian 2003; Salad database	0.805083	0.738217	0.380355	0.220072	0.645223	0.0521346	0.516692	0.211603	0.851765	0.681735	0.782145	0.0753136	0.854244	0.336334	0.964865	0.844761
GGPS (GGPPS, GGDP synthase)	geranylgeranyl diphosphate synthase	AK120768	Os07g0580900|mRNA|AK120768|CDS+3'UTR	Lange and Ghassemian 2003; Salad database	0.328079	0.0468183	22.7551	0.0086091	0.617337	0.244399	0.818642	0.558121	6.22781	6.86026e-05	5.8501	7.61338e-05	0.939351	0.356897	53.6981	0.00687709
GGPS (GGPPS, GGDP synthase)	geranylgeranyl diphosphate synthase	AK121529	Os07g0580900|mRNA|AK121529|CDS+3'UTR	Lange and Ghassemian 2003; Salad database	0.512667	0.0862254	27.0855	0.015255	0.824804	0.473416	1.06279	0.871045	9.13349	2.51193e-06	10.2067	0.00854402	1.11751	0.223313	113.004	0.0136232
GGR	geranylgeranyl reductase	CI053516	Os01g0265000|COMBINER_EST|CI053516|0	Lange and Ghassemian 2003; Salad database	1.03143	0.740553	0.243949	0.00624676	1.15995	0.156344	1.00576	0.957728	0.522328	0.00546735	0.443347	0.0379141	0.84879	0.613562	0.291666	0.0146766
GGR	geranylgeranyl reductase	AK061968	Os02g0744900|mRNA|AK061968|CDS+3'UTR	Lange and Ghassemian 2003; Salad database	2.04872	0.0115454	0.418709	0.107136	2.05196	0.0286175	2.03241	0.2056	0.34576	0.00716248	0.695318	0.468506	2.01098	0.122337	0.136188	0.013397
GGR	geranylgeranyl reductase	AK098873	Os02g0744900|mRNA|AK098873|CDS+3'UTR	Lange and Ghassemian 2003; Salad database	1.78564	0.0875347	0.411562	0.0489213	1.71489	0.0275533	1.86263	0.220142	0.296634	0.00527929	0.63115	0.272556	2.12771	0.148556	0.157724	0.001127
TPS	monoterpene/sesquiterpene synthase-like	Os01g0337100	Os01g0337100|COMBINER_EST|Os01g0337100|8	Lange and Ghassemian 2003; Salad database
TPS	monoterpene/sesquiterpene synthase-like	AK070116	Os02g0458100|mRNA|AK070116|CDS+3'UTR	Lange and Ghassemian 2003; Salad database
TPS	monoterpene/sesquiterpene synthase-like	AK065109	Os03g0347900|mRNA|AK065109|CDS+3'UTR	Lange and Ghassemian 2003; Salad database	0.576924	no replicates	0.608304	0.571183	0.788003	no replicates
TPS	monoterpene/sesquiterpene synthase-like	AK068923	Os03g0347900|mRNA|AK068923|CDS+3'UTR	Lange and Ghassemian 2003; Salad database
TPS	monoterpene/sesquiterpene synthase-like	CB617712	Os03g0348200|COMBINER_EST|CB617712|7	Lange and Ghassemian 2003; Salad database			1.06616	0.948078
TPS	monoterpene/sesquiterpene synthase-like	Os03g0361100	Os03g0361100|COMBINER_EST|Os03g0361100|8	Lange and Ghassemian 2003; Salad database	1.0412	0.760562	1.54284	0.0734503	0.787402	0.142007	0.882838	0.283961	1.35744	0.0403374	0.998912	0.989358	0.735878	0.0238034	1.14366	0.353283
TPS	monoterpene/sesquiterpene synthase-like	AK071447	Os04g0340300|mRNA|AK071447|CDS+3'UTR	Lange and Ghassemian 2003; Salad database	0.793716	no replicates	0.423791	no replicates
TPS	monoterpene/sesquiterpene synthase-like	Os04g0341800	Os04g0341800|COMBINER_EST|Os04g0341800|8	Lange and Ghassemian 2003; Salad database	1.10521	0.682305	0.581738	0.225014	0.849031	0.527617	0.758119	0.205516	0.701641	0.132601	0.662671	0.203625	0.944459	0.678545	0.908353	0.199029
TPS	monoterpene/sesquiterpene synthase-like	AK062280	Os04g0345400|mRNA|AK062280|CDS+3'UTR	Lange and Ghassemian 2003; Salad database			1.06194	0.951282
TPS	monoterpene/sesquiterpene synthase-like	AK121131	Os04g0345400|mRNA|AK121131|CDS+3'UTR	Lange and Ghassemian 2003; Salad database			1.01194	no replicates
TPS	monoterpene/sesquiterpene synthase-like	CI163251	Os07g0218200|COMBINER|CI163251|6	Lange and Ghassemian 2003; Salad database
TPS	monoterpene/sesquiterpene synthase-like	AK108761	Os08g0168000|mRNA|AK108761|CDS+3'UTR	Lange and Ghassemian 2003; Salad database
TPS	monoterpene/sesquiterpene synthase-like	AK066759	Os09g0319800|mRNA|AK066759|CDS+3'UTR	Lange and Ghassemian 2003; Salad database			0.995123	no replicates
SQS	squalene synthase （farnesyl-diphosphate farnesyltransferase）	AB007501	Os03g0805100|mRNA|AB007501|CDS+3'UTR	Lange and Ghassemian 2003; Salad database	2.06705	0.0782939	1.06991	0.510055	1.74484	0.263347	1.29278	0.224307	0.818266	0.045808	0.938356	0.695613	1.14676	0.355837	0.624967	0.0285151
SQS	squalene synthase （farnesyl-diphosphate farnesyltransferase）	AK063341	Os07g0200700|mRNA|AK063341|CDS+3'UTR	Lange and Ghassemian 2003; Salad database; KEGG database	1.05274	0.59929	1.41391	0.0775525	1.03454	0.797605	1.03488	0.783405	1.19099	0.0720849	1.05767	0.402113	0.888054	0.390075	1.49707	0.0357896
SQLE	squalene monooxygenase; squalene epoxidase	AK068401	Os03g0231700|mRNA|AK068401|CDS+3'UTR	KEGG pathway; Salad database	1.50142	0.0606428	0.861778	0.295835	1.52768	0.0418308	1.21592	0.0871188	0.612748	0.0197766	0.782025	0.237606	1.27626	0.0243184	0.596775	0.0850651
SQLE	squalene monooxygenase; squalene epoxidase	AK073426	Os03g0231700|mRNA|AK073426|CDS+3'UTR	KEGG pathway; Salad database	1.48306	0.168548	0.749858	0.383215	1.19757	0.291836	0.551333	0.256765	0.617688	0.2971	0.734076	0.342455	1.18843	0.439989	0.610476	0.254074
SQLE	squalene monooxygenase; squalene epoxidase	AK061945	Os03g0231800|mRNA|AK061945|CDS+3'UTR	KEGG pathway; Salad database	1.04909	0.622614	0.38675	0.0187986	1.05668	0.767679	0.947096	0.72366	0.60718	0.00543054	0.675612	0.0507678	1.11271	0.415044	0.450493	0.0304298
SQLE	squalene monooxygenase; squalene epoxidase	AK065032	Os03g0231800|mRNA|AK065032|CDS+3'UTR	KEGG pathway; Salad database	1.06552	0.53513	0.378896	0.0166673	1.08337	0.69812	0.964907	0.835305	0.601094	0.00470735	0.687052	0.0818974	1.143	0.408854	0.448385	0.0392535
SQLE	squalene monooxygenase; squalene epoxidase	AK098895	Os03g0231800|mRNA|AK098895|CDS+3'UTR	KEGG pathway; Salad database	1.08322	0.46159	0.381271	0.0175585	1.10387	0.653022	0.985119	0.924056	0.6602	0.00873017	0.683422	0.064311	1.03517	0.732763	0.445421	0.029457
PS	phytoene synthase	AJ715786	Os06g0729000|mRNA|AJ715786|CDS	Lange and Ghassemian 2003; Salad database	3.35559	0.0225725	2.18982	0.00558944	2.10955	0.380308	2.60145	0.28241	0.761342	0.159406	0.953815	0.953317	1.25281	0.737595	1.17595	0.1549
PS	phytoene synthase	AK059535	Os06g0729000|mRNA|AK059535|CDS+3'UTR	Lange and Ghassemian 2003; Salad database	3.34202	0.0191038	2.29694	0.00502413	2.14293	0.357543	2.69627	0.26662	0.75143	0.0863568	0.949867	0.950132	1.26408	0.72675	1.19477	0.142175
PS	phytoene synthase	AK067762	Os06g0729000|mRNA|AK067762|CDS+3'UTR	Lange and Ghassemian 2003; Salad database	3.30277	0.0197438	2.2914	0.00566404	1.9718	0.407489	2.42284	0.298165	0.738775	0.0753025	0.936991	0.935536	1.2683	0.722328	1.18918	0.127122
PS	phytoene synthase	AK070716	Os06g0729000|mRNA|AK070716|CDS+3'UTR	Lange and Ghassemian 2003; Salad database	3.1582	0.0172325	2.26819	0.00595444	1.94643	0.409528	2.42326	0.303059	0.782622	0.15759	0.99322	0.993231	1.26909	0.718215	1.2141	0.149522
PS	phytoene synthase	AY445521	Os06g0729000|mRNA|AY445521|CDS	Lange and Ghassemian 2003; Salad database	3.46285	0.0173959	2.227	0.00558559	2.10882	0.376789	2.42024	0.29214	0.719844	0.09338	0.91383	0.910326	1.26948	0.710952	1.14505	0.110269
PS	phytoene synthase	AK108154	Os09g0555500|mRNA|AK108154|CDS+3'UTR	Lange and Ghassemian 2003; Salad database	1.81842	0.236908	0.681727	0.528284	1.83624	0.522137	0.929182	0.872549	0.70188	0.537872	0.31062	no replicates	0.51404	no replicates	0.877952	no replicates
PS	phytoene synthase	AY078162	Os09g0555500|mRNA|AY078162|CDS+3'UTR	Lange and Ghassemian 2003; Salad database	1.56303	0.161486	0.91514	0.441342	1.50379	0.508851	1.03257	0.90988	0.930522	0.489009	1.18543	0.652309	1.27394	0.60205	1.41556	0.127447
PS	phytoene synthase	AK063967	Os12g0626400|mRNA|AK063967|CDS+3'UTR	Lange and Ghassemian 2003; Salad database	0.76334	0.255483	2.55532	0.0637779	1.31761	0.455274	1.6013	0.424069	1.54948	0.0823728	1.54826	0.242004	0.999213	0.993132	0.773334	0.0209728
PS	phytoene synthase	AK073290	Os12g0626400|mRNA|AK073290|CDS+3'UTR	Lange and Ghassemian 2003; Salad database	0.779656	0.309692	2.59332	0.060839	1.35922	0.431561	1.72075	0.377894	1.43526	0.153486	1.55285	0.245657	1.08193	0.672914	0.772361	0.020749
PS	phytoene synthase	AY024350	Os12g0626400|mRNA|AY024350|CDS+3'UTR	Lange and Ghassemian 2003; Salad database	0.796345	0.347938	2.6136	0.0656217	1.36603	0.428929	1.67711	0.4061	1.4748	0.13766	1.51488	0.330663	1.02718	0.861134	0.775921	0.0217575
PS	phytoene synthase	AY452768	Os12g0626400|mRNA|AY452768|CDS+3'UTR	Lange and Ghassemian 2003; Salad database	0.773055	0.309396	2.58324	0.0623534	1.32246	0.471559	1.58735	0.424608	1.49118	0.10708	1.55781	0.236043	1.04468	0.540964	0.746403	0.0147668
PDS	phytoene desaturase	AF049356	Os03g0184000|mRNA|AF049356|CDS+3'UTR	Lange and Ghassemian 2003; Salad database	0.863506	0.234627	0.800006	0.196852	0.855793	0.216995	0.924424	0.158895	0.802895	0.036782	0.779866	0.190712	0.971318	0.869547	0.770968	0.0202989
PDS	phytoene desaturase	AK058668	Os03g0184000|mRNA|AK058668|UTR	Lange and Ghassemian 2003; Salad database	0.903867	0.468582	0.884829	0.295882	0.917369	0.477976	0.971307	0.3647	0.82582	0.0990554	0.728377	0.0853945	0.882005	0.526146	0.789901	0.0263432
ZDS	zeta-carotene desaturase	AF054629	Os07g0204900|mRNA|AF054629|CDS+3'UTR	Lange and Ghassemian 2003; Salad database	0.965516	0.748611	0.435901	0.00455811	1.10059	0.296448	1.03821	0.425705	0.600419	0.00531674	0.604902	0.00316639	1.00747	0.905404	0.548118	0.0018762
ZDS	zeta-carotene desaturase	AK062079	Os07g0204900|mRNA|AK062079|CDS+3'UTR	Lange and Ghassemian 2003; Salad database	0.9675	0.761079	0.469213	0.00889171	1.07188	0.465642	1.00003	0.999402	0.589533	0.00868249	0.591572	0.00279082	1.00346	0.955954	0.501416	0.00124964
ZDS	zeta-carotene desaturase	AK065213	Os07g0204900|mRNA|AK065213|CDS+3'UTR	Lange and Ghassemian 2003; Salad database	0.858546	0.226237	0.416996	0.00369324	0.885812	0.283462	0.851503	0.120046	0.687994	0.0228003	0.630951	0.00408454	0.917088	0.231909	0.572369	0.00233716
ZDS	zeta-carotene desaturase	AK066223	Os07g0204900|mRNA|AK066223|CDS+3'UTR	Lange and Ghassemian 2003; Salad database	0.979939	0.869403	0.414249	0.00375401	1.11877	0.300085	1.0392	0.184487	0.621451	0.00849584	0.593779	0.00284893	0.955472	0.495227	0.530543	0.00160645
CRTISO	carotenoid isomerase	Os03g0841900	Os03g0841900|COMBINER_EST|Os03g0841900|8	Lange and Ghassemian 2003; Salad database	0.967238	0.763441	0.702414	0.0517281	0.744852	0.00698969	0.792232	0.017677	0.786335	0.0426554	0.894357	0.150604	1.13737	0.117347	0.940093	0.474743
CRTISO	carotenoid isomerase	CI047926	Os11g0572700|COMBINER_EST|CI047926|6	Lange and Ghassemian 2003; Salad database	0.849398	0.25888	0.424302	0.00675532	0.870655	0.259126	0.915064	0.0318591	0.539758	0.0233544	0.741282	0.0140052	1.37336	0.136293	0.40377	0.0118264
OsCPS1	copalyl diphosphate synthase	AK100333	Os02g0278700|mRNA|AK100333|CDS+3'UTR	Prisic et al. 2004
OsCPS2/OsCyc2	copalyl diphosphate synthase	AK072928	Os02g0571100|mRNA|AK072928|CDS+3'UTR	Prisic et al. 2004	0.127748	0.0301978	5.39023	0.164316	0.205112	0.024955	0.173879	0.0875911
OsCPS4/OsCyc1	copalyl diphosphate synthase	AK100631	Os04g0178300|mRNA|AK100631|CDS+3'UTR	Xu et al. 2004	0.176475	0.022831	5.79647	0.0069042	0.50854	0.0533161	0.796217	0.551125	48.3724	0.00171481	29.2109	0.102907	0.603877	0.0483863	1404.34	0.00201811
OsCPS4/OsCyc1	copalyl diphosphate synthase	AK121319	Os04g0178300|mRNA|AK121319|CDS+3'UTR	Xu et al. 2004	0.106417	0.0251784	14.664	0.0214589	0.613024	0.121006	1.01676	0.968141			65.3076	0.0519444	0.287148	0.048076	2450.22	0.00234258
OsCPS4/OsCyc1	copalyl diphosphate synthase	AY530101	Os04g0178300|mRNA|AY530101|CDS+3'UTR	Xu et al. 2004	0.0971351	0.0252159	12.0812	0.0164717	0.502914	0.0713921	0.91524	0.838842			65.2712	0.0330336	0.172474	0.0608226	2870.61	0.00266055
OsCPS2/OsCyc2	copalyl diphosphate synthase			Prisic et al. 2004
OsKSL7/OsDTC1	ent-cassa-12, 15-diene synthase	AB089272	Os02g0570400|mRNA|AB089272|CDS+3'UTR	Cho et al. 2004; Sakamoto et al. 2004	0.0734597	0.0205235	18.0371	0.0311941	0.336052	0.0281167	0.463369	0.103849
OsKSL7/OsDTC1	ent-cassa-12, 15-diene synthase	AK068310	Os02g0570400|mRNA|AK068310|CDS+3'UTR	Cho et al. 2004; Sakamoto et al. 2004	0.177989	0.0610701	23.6687	0.0253425	0.393744	0.055049	0.315414	0.0973609
OsKSL5		AK121446	Os02g0571300|mRNA|AK121446|CDS+3'UTR	Sakamoto et al. 2004			1.0346	0.956275
OsKSL5		AY347882	Os02g0571300|mRNA|AY347882|5'UTR+CDS	Sakamoto et al. 2004							1.10343	0.834898
KSL		AY347881	Os02g0571800|mRNA|AY347881|5'UTR+CDS	salad database	1.31115	0.195919	1.14799	0.450051	0.999066	0.995842	0.940005	0.732821			0.621946	no replicates	0.781714	no replicates	0.89377	no replicates
OsKSL4	9βH-primara-7, 15-diene synthase	AK119327	Os04g0179700|mRNA|AK119327|CDS+3'UTR	Otomo et al. 2004; Sakamoto et al. 2004	0.108353	0.101505	27.3021	0.00524263	0.0932422	0.0991047	0.297162	0.175098
OsKSL4	9βH-primara-7, 15-diene synthase	AY347880	Os04g0179700|mRNA|AY347880|CDS	Otomo et al. 2004; Sakamoto et al. 2004	0.284119	0.0956062	56.1575	0.0124088	0.0536527	0.0750157	0.161578	0.131291
OsKSL3		AY347879	Os04g0611700|mRNA|AY347879|CDS	Sakamoto et al. 2004			1.03415	0.956289
OsKS1	ent-kaur-16-ene synthase	AY347876	Os04g0611800|mRNA|AY347876|CDS	Sakamoto et al. 2004	2.24473	0.0173608	1.67761	0.0606487	1.66874	0.167413	1.62201	0.167532	0.58606	0.00365755	0.824952	0.305824	1.40762	0.0640296	1.07662	0.810985
OsKS1	ent-kaur-16-ene synthase	AY347877	Os04g0611800|mRNA|AY347877|CDS+3'UTR	Sakamoto et al. 2004	2.34613	0.00832187	1.1444	0.647035	1.80656	0.0881266	1.72137	0.134086	0.579945	0.0034727	0.82064	0.339677	1.41503	0.184768	0.629885	0.00132801
OsKS1	ent-kaur-16-ene synthase	AY347878	Os04g0611800|mRNA|AY347878|CDS+3'UTR	Sakamoto et al. 2004	2.39094	0.00920265	1.11215	0.734175	1.8436	0.0788893	1.73031	0.118138	0.625612	0.00477	0.842264	0.374416	1.3463	0.21747	0.643512	0.0016868
OsKSL2		Os04g0612000	Os04g0612000|COMBINER_EST|Os04g0612000|8	Sakamoto et al. 2004			1.04839	0.939783
OsKSL8/OsDTC2	stemar-13-ene synthase	AB118056	Os11g0474800|mRNA|AB118056|CDS	Nemoto et al. 2004; Sakamoto et al. 2004	0.184003	0.0463859	6.41009	0.0347173	0.459795	0.124295	0.519781	0.158343
OsKSL8/OsDTC2	stemar-13-ene synthase	AK108710	Os11g0474800|mRNA|AK108710|CDS+3'UTR	Nemoto et al. 2004; Sakamoto et al. 2004	0.274891	0.408104	3.59138	0.00239671	0.40643	0.370978	0.71527	0.760132
OsKSL10	ent-sandaracopimaradiene synthase	AK072461	Os12g0491800|mRNA|AK072461|CDS+3'UTR	Otomo et al. 2004; Sakamoto et al. 2004
CYP99A3		AK071864	Os04g0178400|mRNA|AK071864|CDS+3'UTR	Shimura et al. 2007	0.0729206	0.0198114	5.51676	0.193132	0.846703	0.598207	1.02632	0.953833	264.141	3.45111e-05	59.8771	0.0779842	0.226686	0.349863	1376.9	0.0498408
OsMAS		AK103462	Os04g0179200|mRNA|AK103462|CDS+3'UTR	Shimura et al. 2007	0.156954	0.251812	22.8312	0.0155688	0.206924	0.269568	0.189681	0.110789
OsMAS		AK106087	Os04g0179200|mRNA|AK106087|CDS+3'UTR	Shimura et al. 2007	0.0645931	0.0205341	34.6127	0.0209725	0.184784	0.0297166	0.407637	0.210765	546.919	0.000321748	217.629	0.0041841	0.480288	0.388071	1589.8	0.00245013
OsMAS		AK120852	Os04g0179200|mRNA|AK120852|CDS+3'UTR	Shimura et al. 2007	0.0652258	0.0200996	33.4754	0.0195956	0.186424	0.0308849	0.381468	0.171065	405.204	6.16653e-05	141.512	0.000771173	0.29468	0.0235533	1162.32	0.000456
CYP99A2		AK071546	Os04g0180400|mRNA|AK071546|CDS+3'UTR	Shimura et al. 2007	0.131955	0.0215565	50.7051	0.0107963	0.253249	0.0700165	0.556152	0.377753	581.233	0.00028994	156.195	0.00875443	0.21674	0.0510278	1239.39	0.00412539
KOL5		AK071743	Os06g0568600|mRNA|AK071743|CDS+3'UTR	Itoh et al. 2004	0.199515	0.0510999	5.81953	0.305347	0.767037	no replicates	0.43585	0.536341
KOL5		AY660664	Os06g0568600|mRNA|AY660664|5'UTR+CDS	Itoh et al. 2004	0.23658	0.0976979	8.63808	0.0784012	0.624317	0.234724	0.837396	0.758975	29.5481	0.00165089	23.0133	0.0508051	0.778841	0.507288	861.571	0.014678
KOL4		AF088220	Os06g0569500|mRNA|AF088220|CDS+3'UTR	Itoh et al. 2004	0.182871	0.0441425	38.3429	0.0113941	0.369706	0.0569248	0.771441	0.666628	383.249	0.000187662	147.034	0.00373459	0.322541	0.0380087	1782.86	0.00015
KOL4		AY579214	Os06g0569500|mRNA|AY579214|CDS	Itoh et al. 2004	0.222485	0.0491123	9.53117	0.000799598	0.424347	0.0631821	0.776914	0.653454			99.9471	no replicates	0.0848602	no replicates	3745.22	no replicates
KO (KO2)	ent-kaurene oxidase	AK100964	Os06g0569900|mRNA|AK100964|CDS+3'UTR	Sakamoto et al. 2004; Ito et al. 2004; Yamaguchi 2008			1.04895	0.937878
KO (KO2)	ent-kaurene oxidase	AY660666	Os06g0569900|mRNA|AY660666|5'UTR+CDS	Sakamoto et al. 2004; Ito et al. 2004; Yamaguchi 2008			1.01841	0.977295
KAO (ent-kaurenoic acid oxidase, ent-kaurenoic acid hydroxylase)	ent-kaurenoic acid oxidase, ent-kaurenoic acid hydroxylase	AK069429	Os06g0110000|mRNA|AK069429|CDS+3'UTR	Sakamoto et al. 2004	1.89011	0.234596	1.26144	0.496393	1.34503	0.483039	1.41525	0.369916	0.373986	0.151565	0.587735	0.568534	1.6405	0.509722	0.252664	0.0348478
GA20ox2	gibberellin 20-oxidase	BD187781	Os01g0883800|COMBINER_EST|BD187781|3'UTR	Sakamoto et al. 2004	1.09976	0.631255	1.36269	0.200964	0.982274	0.939369	1.28653	0.287207	1.2174	0.174658	1.1197	0.246959	0.919751	0.287211	1.04838	0.479625
GA20ox2	gibberellin 20-oxidase	CI002357	Os01g0883800|COMBINER_EST|CI002357|3'UTR	Sakamoto et al. 2004			1.03425	0.956536
GA20ox2	gibberellin 20-oxidase	CI260266	Os01g0883800|COMBINER_EST|CI260266|3'UTR	Sakamoto et al. 2004	0.925599	0.754988	1.23361	0.349915	0.788416	0.353178	1.05238	0.774715	1.26424	0.0469312	1.04086	0.541098	0.823312	0.0528277	0.983015	0.78861
GA20ox2	gibberellin 20-oxidase	AB077025	Os01g0883800|mRNA|AB077025|CDS	Sakamoto et al. 2004			2.51462	0.0803181
GA20ox2	gibberellin 20-oxidase	AY114310	Os01g0883800|mRNA|AY114310|CDS	Sakamoto et al. 2004			2.2313	0.08123
GA20ox1	gibberellin 20-oxidase	AK061017	Os03g0856700|mRNA|AK061017|CDS+3'UTR	Sakamoto et al. 2004	0.926978	0.604963	1.02822	0.899511	1.09716	0.49748	1.07616	0.67629	1.07367	0.454144	0.908763	0.564726	0.846409	0.40497	1.33973	0.252417
GA20ox1	gibberellin 20-oxidase	AK099111	Os03g0856700|mRNA|AK099111|CDS+3'UTR	Sakamoto et al. 2004	0.946312	0.697337	1.00244	0.990536	1.04051	0.768788	1.07504	0.670054	0.852112	0.272012	0.917598	0.290704	1.07685	0.723107	1.2431	0.434737
GA20ox1	gibberellin 20-oxidase	U50333	Os03g0856700|mRNA|U50333|CDS+3'UTR	Sakamoto et al. 2004	0.470073	0.602171	0.336889	0.245105	3.82818	0.0450302	2.09845	0.168285
GA20ox4	gibberellin 20-oxidase	Os05g0421900	Os05g0421900|COMBINER_EST|Os05g0421900|8	Sakamoto et al. 2004	0.867624	0.892692	1.27639	0.558287	0.778122	0.65824	0.786815	0.641025
GA20ox3	gibberellin 20-oxidase	CI271638	Os07g0169700|COMBINER_EST|CI271638|6	Sakamoto et al. 2004			1.06716	0.915902
GA3ox2	gibberellin 3-beta-dioxygenase, gibberellin 3-hydroxylase	AB056517	Os01g0177400|mRNA|AB056517|CDS	Sakamoto et al. 2004			1.20731	0.567211	1.77188	0.0942093	2.57167	0.0105238			0.869037	no replicates	0.450028	no replicates	0.536592	no replicates
GA3ox2	gibberellin 3-beta-dioxygenase, gibberellin 3-hydroxylase	AB056518	Os01g0177400|mRNA|AB056518|CDS	Sakamoto et al. 2004			1.23585	0.588111	1.98673	0.0286028	2.44513	0.0139092			0.306487	no replicates	0.539506	no replicates	0.525328	no replicates
GA3ox2	gibberellin 3-beta-dioxygenase, gibberellin 3-hydroxylase	AB056519	Os01g0177400|mRNA|AB056519|CDS	Sakamoto et al. 2004	0.822259	0.878229	0.830149	0.537076	1.86833	0.0627811	2.65122	0.0124513			0.485793	no replicates	0.662873	no replicates	0.737961	no replicates
GA3ox1	gibberellin 3-beta-dioxygenase, gibberellin 3-hydroxylase	AK120915	Os05g0178100|mRNA|AK120915|CDS+3'UTR	Sakamoto et al. 2004			0.758674	0.743539
GA2ox7	gibberellin 2-oxidase	AK108802	Os01g0209700|mRNA|AK108802|CDS+3'UTR	Lo et al. 2008	0.609622	0.628995	6.74411	0.00230908	1.47848	0.405527	1.81309	0.145898			0.554292	no replicates	0.338143	no replicates	5.73824	no replicates
GA2ox3	gibberellin 2-oxidase, C19-GA	AB092485	Os01g0757200|mRNA|AB092485|CDS	Sakamoto et al. 2004; Yamaguchi 2008	1.71373	0.260487	13.2585	0.00213343	3.14065	0.0173626	3.41055	0.0385408	2.40324	0.00335102	4.9834	0.00869179	1.24005	0.592608	10.7805	1.17e-05
GA2ox3	gibberellin 2-oxidase, C19-GA	AK060666	Os01g0757200|mRNA|AK060666|CDS+3'UTR	Sakamoto et al. 2004; Yamaguchi 2008	1.20359	0.794363	23.8799	0.00320704	3.52682	0.0353953	3.18958	0.0860852	1.47091	0.501447
GA2ox3	gibberellin 2-oxidase, C19-GA	AK060714	Os01g0757200|mRNA|AK060714|CDS+3'UTR	Sakamoto et al. 2004; Yamaguchi 2008	1.57215	0.381221	19.2875	0.0045605	3.54952	0.0236059	3.85627	0.057308	3.03523	0.00278959	5.47093	0.00183173	1.80248	0.278692	14.5819	0.0007
GA2ox3	gibberellin 2-oxidase, C19-GA	AK099350	Os01g0757200|mRNA|AK099350|CDS+3'UTR	Sakamoto et al. 2004; Yamaguchi 2008	1.08635	0.90676	23.6949	0.00504715	3.18503	0.0440456	3.49666	0.0645682
GA2ox3	gibberellin 2-oxidase, C19-GA	AK101713	Os01g0757200|mRNA|AK101713|CDS+3'UTR	Sakamoto et al. 2004; Yamaguchi 2008	2.69697	0.184412	5.2179	0.00862973	3.25249	0.047956	1.66666	0.412978
GA2ox9	gibberellin 2-oxidase, C20-GA	AK108598	Os02g0630300|mRNA|AK108598|CDS+3'UTR	Lo et al. 2008	1.90933	0.21648	0.758251	0.70355	4.1167	0.0236567	3.68207	0.0260755
GA2ox6	gibberellin 2-oxidase, C20-GA	AK107142	Os04g0522500|mRNA|AK107142|CDS+3'UTR	Yamaguchi 2008	3.72929	0.0448427	3.39011	0.252106	3.89044	0.0310205	3.30461	0.113725	1.42556	0.428165	3.36857	no replicates	0.562172	no replicates	1.74953	no replicates
GA2ox1	gibberellin 2-oxidase, C19-GA	AB059416	Os05g0158600|mRNA|AB059416|CDS+3'UTR	Sakamoto et al. 2004	0.646882	0.595332	0.231229	0.147133	5.04654	0.00558798	7.19499	0.0263115	1.84225	0.182164	3.25236	no replicates	1.76543	no replicates	0.233549	no replicates
GA2ox1	gibberellin 2-oxidase, C19-GA	AK120967	Os05g0158600|mRNA|AK120967|CDS+3'UTR	Sakamoto et al. 2004
GA2ox10	gibberellin 2-oxidase	AK100789	Os05g0208500|mRNA|AK100789|CDS+3'UTR	Lo et al. 2008	1.22458	0.264037	0.761458	0.307274	1.4499	0.0411585	1.2691	0.123384	0.797097	0.0513595	0.695306	0.0385369	0.872297	0.0982997	0.728607	0.0779562
GA2ox10	gibberellin 2-oxidase	AK108343	Os05g0208500|mRNA|AK108343|CDS+3'UTR	Lo et al. 2008	1.10295	0.577839	0.605893	0.143523	1.33271	0.0858747	1.1528	0.286757	0.797523	0.115628	0.601102	0.0350625	0.753711	0.0183828	0.763884	0.0435266
GA2ox10	gibberellin 2-oxidase	AK119570	Os05g0208500|mRNA|AK119570|CDS+3'UTR	Lo et al. 2008	1.23201	0.255656	0.765725	0.32086	1.45862	0.0365662	1.28153	0.113224	0.790411	0.0403442	0.707309	0.0388632	0.894862	0.149335	0.736826	0.0541939
GA2ox4	gibberellin 2-oxidase	AK107211	Os05g0514600|mRNA|AK107211|CDS+3'UTR	Sakamoto et al. 2004; Yamaguchi 2008			1.04088	0.947377
GA2ox8	gibberellin 2-oxidase	AK063973	Os05g0560900|mRNA|AK063973|CDS+3'UTR	Lo et al. 2008	1.03183	0.951995	11.3542	0.0202865	2.83152	0.0462282	2.67186	0.146712	1.35023	0.0138352	1.54357	0.0164193	1.14319	0.127788	2.26873	0.066291
GA2ox8	gibberellin 2-oxidase	AK101758	Os05g0560900|mRNA|AK101758|CDS+3'UTR	Lo et al. 2008	1.10411	0.823224	4.938	0.0136846	2.30357	0.0379791	2.09449	0.140623	1.45222	0.00233628	1.67613	0.00418282	1.15419	0.102661	2.12335	0.0760925
GA2ox5	gibberellin 2-oxidase, C20-GA	AK106859	Os07g0103500|mRNA|AK106859|CDS+3'UTR	Yamaguchi 2008			1.01132	0.986072
GA2ox2	gibberellin 2-oxidase			Sakamoto et al. 2004; Yamaguchi 2008
GA16, 17ox		AK109526	Os05g0482400|mRNA|AK109526|CDS+3'UTR	Yamaguchi 2008	0.268273	0.134416	0.137614	0.0478398	3.74618	0.0600301	2.45062	0.120528	0.690591	0.466978	0.235162	0.0834867	0.260559	0.177198	0.443651	0.00796261
Os TGAP1	bZIP transcription factor	AK073715	Os04g0637000|mRNA|AK073715|CDS+3'UTR	Okada et al. 2009	0.965347	0.619841	1.19762	0.409469	0.871803	0.468043	1.6297	0.383186	0.813302	0.0670671	0.68314	0.0233891	0.83996	0.113132	0.629769	0.0041116
Os TGAP1	bZIP transcription factor	AK066906	Os04g0637000|mRNA|AK066906|CDS+3'UTR	Okada et al. 2009	0.934581	0.674018	1.06886	0.627938	0.891004	0.39928	1.68059	0.298873	0.849179	0.0822086	0.678499	0.0402047	0.799006	0.175598	0.670195	0.00616426
