# Supplementary material for: A rice fungal MAMP-responsive MAPK cascade regulates metabolic flow to antimicrobial metabolite synthesis
Source: Plant J. 2010 Jun 21;63(4):599–612. doi: 10.1111/j.1365-313X.2010.04264.x (PMC2988419; doi:10.1111/j.1365-313X.2010.04264.x)
Supplement: Supplementary file 7 [file tpj0063-0599-SD7.xls]

## Sheet: Table S6
Table S6: List of genes related to phenylpropanoid metabolism (corresponding to figure 7)
All data shown are from three biological replicates.
Fold changes are average of the ratio of expression levels.
Red characters indicate the up-regulated genes (DD vs vec at 12 h after DEX treatment, p < 0.05).
Blue characters indicate the repressed genes (DD vs vec at 12 h after DEX treatment, p < 0.05).														Expression in osmpk6 and osmpk6/OsMPK6 cells expressing OsMKK4DD
				Experiment Type		DD vs vec (0 h)		DD vs vec (12 h)		WT vs vec (0 h)		WT vs vec (12 h)		osmpk6 DEX vs. osmpk6 ethanol		osmpk6 DEX vs. osmpk6/OsMPK6 ethanol		osmpk6 ethanol vs. osmpk6/OsMPK6 ethanol		osmpk6/OsMPK6 DEX vs. osmpk6/OsMPK6 ethanol
nomenclature		function	Genbank	probe name	reference	signal ratio	t-test P-value	signal ratio	t-test P-value	signal ratio	t-test P-value	signal ratio	t-test P-value	signal ratio	p-value	signal ratio	p-value	signal ratio	p-value	signal ratio	p-value
DAHPS	1	Phospho-2-dehydro-10-deoxyheptonate aldolase	AK109667	Os10g0564400|mRNA|AK109667|CDS+3'UTR	Salad database	1.57422	0.128984	0.968443	0.922025	1.36888	0.0678327	1.53145	0.0319156	0.944948	0.594776	1.00586	0.925669	1.06446	0.59701	1.07633	0.412185
DAHPS	1	Phospho-2-dehydro-11-deoxyheptonate aldolase	AK106196	Os08g0484500|mRNA|AK106196|CDS+3'UTR	Salad database	0.797864	0.238708	0.677	0.196866	0.848585	0.322933	0.909639	0.545135	0.985062	0.839135	0.933805	0.441664	0.947966	0.421921	1.00597	0.962796
DAHPS	1	Phospho-2-dehydro-12-deoxyheptonate aldolase	AK070359	Os08g0484500|mRNA|AK070359|CDS+3'UTR	Salad database	0.809121	0.265384	0.683282	0.203894	0.837703	0.301339	0.914448	0.559232	1.04159	0.569036	0.96837	0.696685	0.9297	0.396876	1.03853	0.714056
OsDAHPS2	1	Phospho-2-dehydro-6-deoxyheptonate aldolase	D21108	Os07g0622200|mRNA|D21108|5'UTR+CDS	Sato et al. 2006	1.03553	0.861193	4.41926	0.00291548	1.23129	0.33782	1.5797	0.165559	6.96311	5.65566e-06	4.69373	0.033067	0.674086	0.105322	8.17128	6.46451e-05
OsDAHPS2	1	Phospho-2-dehydro-8-deoxyheptonate aldolase	AK105687	Os07g0622200|mRNA|AK105687|CDS+3'UTR	Sato et al. 2006	1.12597	0.570154	6.5329	0.000915672	1.43401	0.105903	1.9181	0.0485046	5.70872	4.41385e-05	4.40476	0.0280271	0.771585	0.0390708	6.80189	7.15302e-06
OsDAHPS2	1	Phospho-2-dehydro-7-deoxyheptonate aldolase	AK069968	Os07g0622200|mRNA|AK069968|CDS+3'UTR	Sato et al. 2006	1.10885	0.630476	6.49799	0.000886337	1.42519	0.114588	1.90658	0.0561181	5.51712	1.11913e-05	4.25209	0.0234726	0.770708	0.0283246	6.71874	1.60199e-06
OsDAHPS2	1	Phospho-2-dehydro-9-deoxyheptonate aldolase	AB122058	Os07g0622200|mRNA|AB122058|CDS+3'UTR	Sato et al. 2006	1.11585	0.606316	6.38616	0.0010404	1.44311	0.100097	1.90347	0.0608749	5.38679	4.2842e-05	4.26395	0.0281073	0.791558	0.0434269	6.56855	2.56524e-06
OsDAHPS1	1	Phospho-2-dehydro-4-deoxyheptonate aldolase	AK061085	Os03g0389700|mRNA|AK061085|CDS+3'UTR	Sato et al. 2006	1.10468	0.613641	3.29914	0.00913143	1.21731	0.29951	1.90944	0.0761852	5.17988	0.000179176	5.04151	0.0391284	0.973286	0.920222	9.23412	0.000181093
OsDAHPS1	1	Phospho-2-dehydro-3-deoxyheptonate aldolase	AK059247	Os03g0389700|mRNA|AK059247|CDS+3'UTR	Sato et al. 2006	1.1042	0.615322	3.27715	0.01069	1.21303	0.30115	1.90338	0.083317	4.70281	0.000433754	4.64844	0.0376278	0.98844	0.966739	8.47345	0.000222857
OsDAHPS1	1	Phospho-2-dehydro-5-deoxyheptonate aldolase	AB122057	Os03g0389700|mRNA|AB122057|CDS+3'UTR	Sato et al. 2006	1.10128	0.621754	3.23617	0.0102092	1.18787	0.360114	1.86828	0.0866443	4.16167	0.00518703	4.21702	0.0772288	1.0133	0.960017	8.94318	0.000254544
3-dehydroquinate synthase	2	3-dehydroquinate synthase	AK098959	Os09g0539100|mRNA|AK098959|CDS+3'UTR	KEGG	1.09511	0.44834	2.33688	0.00842642	1.07308	0.644863	1.35216	0.162575	1.70726	0.000981298	1.618	0.0132517	0.94772	0.419933	2.32921	0.000443584
3-dehydroquinate synthase	2	3-dehydroquinate synthase	AK071977	Os09g0539100|mRNA|AK071977|CDS+3'UTR	KEGG	1.08067	0.524358	2.34205	0.00874773	1.08159	0.599022	1.33938	0.156944	1.80702	0.000211876	1.64247	0.014838	0.908939	0.195934	2.36124	0.000653583
3-dehydroquinate synthase	2	3-dehydroquinate synthase	AK067530	Os03g0170300|mRNA|AK067530|CDS+3'UTR	Salad database	0.89454	0.434997	0.869238	0.521892	0.954982	0.757762	0.880331	0.448835	0.927706	0.359795	1.01286	0.970986	1.09179	0.79067	0.848114	0.0907238
3-dehydroquinate dehydratase	3	3-dehydroquinate dehydratase	AK058923	Os12g0534000|mRNA|AK058923|CDS+3'UTR	Salad database	0.845199	0.415781	0.926652	0.749143	0.789506	0.338842	0.817774	0.350511	0.762417	0.0376537	0.697725	0.0108536	0.915149	0.22572	1.086	0.466229
3-dehydroquinate dehydratase	3	3-dehydroquinate dehydratase	Os01g0375500	Os01g0375500|COMBINER_EST|Os01g0375500|8	Salad database	1.18623	0.338491	3.95376	0.0235962	1.07071	0.710762	1.42377	0.204239	2.97745	5.08928e-06	1.8443	0.0433125	0.619424	0.172122	2.15778	0.00108598
3-dehydroquinate dehydratase	3	3-dehydroquinate dehydratase	Os01g0375400	Os01g0375400|COMBINER_EST|Os01g0375400|8	Salad database			0.991786	0.989959
3-dehydroquinate dehydratase	3	3-dehydroquinate dehydratase	AK121501	Os01g0375200|mRNA|AK121501|CDS+3'UTR	KEGG	1.1674	0.35013	3.57864	0.0179749	1.04097	0.850618	1.40447	0.228189	1.87086	0.000210624	1.70001	0.000926725	0.908681	0.195008	2.60031	9.05587e-05
3-dehydroquinate dehydratase	3	3-dehydroquinate dehydratase	AK073323	Os01g0375200|mRNA|AK073323|CDS+3'UTR	KEGG	1.17066	0.359559	3.55124	0.0185426	1.01619	0.941127	1.37899	0.256797	1.92378	0.000146265	1.7664	0.000663725	0.918192	0.234994	2.5536	0.000291855
3-dehydroquinate dehydratase	3	3-dehydroquinate dehydratase	AK063767	Os01g0375200|mRNA|AK063767|CDS+3'UTR	KEGG	1.16078	0.452623	4.78149	0.0196763	0.977784	0.927391	1.42985	0.249312	2.73667	0.000672489	2.13467	0.0132463	0.780025	0.0161698	3.29103	0.000534937
SK2	4	shikimate kinase	AK109730	Os06g0225800|mRNA|AK109730|CDS+3'UTR	Kasai et al. 2005	1.07142	0.717404	4.95944	0.00195025	0.87627	0.46046	0.942378	0.799688	1.54579	0.0010547	1.33266	0.45103	0.862121	0.562018	4.30681	0.0227241
SK3	4	shikimate kinase	AK070318	Os04g0640600|mRNA|AK070318|CDS+3'UTR	Kasai et al. 2005	1.2386	0.254792	4.98788	0.0120422	1.4332	0.109638	2.81744	0.094148	5.25972	0.000634637	4.46033	0.000386246	0.848017	0.450266	3.90277	0.00290747
SK3	4	shikimate kinase	AK067948	Os04g0640600|mRNA|AK067948|CDS+3'UTR	Kasai et al. 2005	1.13839	0.476532	4.60871	0.0152027	1.31984	0.203378	2.60987	0.111195	4.97308	0.000559787	4.34826	5.62142e-06	0.874361	0.573561	3.72459	0.00631017
SK1	4	shikimate kinase	AK066687	Os02g0749300|mRNA|AK066687|CDS+3'UTR	Kasai et al. 2005	0.651852	0.0882264	9.71949	0.00538727	0.486635	0.0577593	1.50901	0.292344	5.41373	8.85661e-05	4.17213	0.0110899	0.770658	0.0186999	6.28188	0.00528056
SK like	4	shikimate kinase	AK064812	Os01g0102600|mRNA|AK064812|CDS+3'UTR	Salad database	1.17394	0.165645	0.186144	0.0733535	1.15962	0.467127	1.00613	0.98122	0.459088	0.0166732	0.638649	0.283263	1.39113	0.582017	0.283996	0.00368993
SK like	4	shikimate kinase	AK062086	Os01g0102600|mRNA|AK062086|CDS+3'UTR	Salad database	1.20147	0.110822	0.184821	0.0814448	1.15318	0.442929	0.979574	0.938175	0.467735	0.0137202	0.660498	0.296943	1.41212	0.540702	0.279649	0.00233626
EPSPS	5	5-Enolpyruvylshikimate-3-phosphate (EPSP) synthase	AY324880	Os06g0133900|mRNA|AY324880|CDS+3'UTR	Sato et al. 1999			2.24403	0.0179536					1.10132	0.918054
EPSPS	5	5-Enolpyruvylshikimate-3-phosphate (EPSP) synthase	AF413082	Os06g0133900|mRNA|AF413082|CDS+3'UTR	Sato et al. 1999	1.12353	0.566792	2.27848	0.0091252	1.15106	0.474247	1.27415	0.351783	2.47547	3.90316e-05	1.87079	0.15039	0.755734	0.183214	2.89586	0.000136674
EPSPS	5	5-Enolpyruvylshikimate-3-phosphate (EPSP) synthase	AB016765	Os06g0133900|mRNA|AB016765|CDS+3'UTR	Sato et al. 1999	1.17143	0.520783	4.33113	0.00513165	1.18117	0.474081	1.43343	0.247127	2.67274	0.00022538	1.96114	0.115853	0.733757	0.0435038	3.00329	3.93781e-05
CS	6	chorismate synthase	AK099850	Os03g0254800|mRNA|AK099850|CDS+3'UTR	KEGG	0.935297	0.612159	3.16751	0.00540927	0.949228	0.70916	1.12622	0.48147	2.29941	0.000306892	1.96538	0.0771904	0.854732	0.0756226	3.02648	2.31644e-05
CM	7	chorismate mutase	AK105512	Os12g0578200|mRNA|AK105512|CDS+3'UTR	Salad database	1.35012	0.625176	1.23277	0.628572					1.37407	0.681037
CM	7	chorismate mutase	AK069725	Os08g0441600|mRNA|AK069725|CDS+3'UTR	Salad database	0.149428	0.088674	3.65446	0.128234	1.14047	0.50036	1.43069	0.113676
CM	7	chorismate mutase	AK101220	Os02g0180500|mRNA|AK101220|CDS+3'UTR	KEGG	0.983335	0.88643	0.625836	0.160305	0.971633	0.832835	0.97891	0.891921	0.78805	0.0278416	0.824231	0.0428612	1.04591	0.649414	0.649817	0.0822194
CM	7	chorismate mutase	AK068983	Os01g0764400|mRNA|AK068983|CDS+3'UTR	KEGG	0.797409	0.303258	2.71858	0.00962247	0.753445	0.228822	1.05307	0.755246	1.48705	0.00225163	1.51022	0.00498496	1.01558	0.872535	2.17013	0.0567676
PDT/ADT	8	prephenate dehydratase/ arogenate dehydratase	AK099858	Os10g0523700|mRNA|AK099858|CDS+3'UTR	Salad database	0.959962	0.804795	1.24367	0.291361	0.967568	0.812062	0.862868	0.374304	0.840197	0.066929	1.02254	0.72461	1.21702	0.0421459	1.63629	0.00264049
PDT/ADT	8	prephenate dehydratase/ arogenate dehydratase	Os09g0566000	Os09g0566000|COMBINER_EST|Os09g0566000|8	Salad database	0.812342	0.234669	0.945453	0.782953	0.582637	0.103856	0.679175	0.142661	1.15631	0.0799094	0.917188	0.230406	0.793204	0.0205196	1.26926	0.0689558
PDT/ADT	8	prephenate dehydratase/ arogenate dehydratase	AK066427	Os09g0565700|mRNA|AK066427|CDS+3'UTR	Yamada et al. 2008	0.609354	0.131598	3.02832	0.000438858	0.553946	0.127856	0.740241	0.195804	2.38423	0.0001483	1.85257	0.00226982	0.777009	0.0150594	3.43637	1.31717e-05
PDT/ADT	8	prephenate dehydratase/ arogenate dehydratase	AK066428	Os07g0694600|mRNA|AK066428|CDS+3'UTR	Yamada et al. 2008	1.25609	0.0848738	0.856171	0.57827	1.04366	0.780437	0.970968	0.881485	0.773172	0.0230541	0.752135	0.0158597	0.972791	0.664714	0.783453	0.0757122
PDT/ADT	8	prephenate dehydratase/ arogenate dehydratase	AK108133	Os07g0512000|mRNA|AK108133|CDS+3'UTR	Salad database			1.05825	0.927251
PDT/ADT	8	prephenate dehydratase/ arogenate dehydratase	AK103609	Os04g0406600|mRNA|AK103609|CDS+3'UTR	Yamada et al. 2008	0.548926	0.1804	16.8874	0.00606928	0.694539	0.196729	1.56958	0.289014	50.0179	0.000890141	54.6656	0.00373499	0.714158	0.42	103.144	0.00118013
PDT/ADT	8	prephenate dehydratase/ arogenate dehydratase	AK105065	Os03g0286200|mRNA|AK105065|CDS+3'UTR	Yamada et al. 2008	1.06788	0.553752	0.956364	0.855962	0.923025	0.643317	0.852546	0.442688	1.04768	0.627698	0.95204	0.456184	0.908714	0.383382	1.10142	0.192083
PDT/ADT	8	prephenate dehydratase/ arogenate dehydratase	AK066644	Os03g0286200|mRNA|AK066644|CDS+3'UTR	Yamada et al. 2008	1.06554	0.562972	0.786456	0.390902	0.931373	0.66192	0.844216	0.388197	1.0703	0.373935	0.978623	0.732468	0.914346	0.217827	1.08628	0.246267
ASP	9	Aspartate aminotransferase	D67043	Os06g0548000|mRNA|D67043|CDS+3'UTR	KEGG	0.717177	0.229903	2.73114	0.053401	0.817375	0.293032	1.17113	0.664967	1.9544	0.000107744	1.39279	0.192292	0.712643	0.00729148	2.54792	0.00418145
ASP	9	Aspartate aminotransferase	AK101008	Os06g0548000|mRNA|AK101008|CDS+3'UTR	KEGG	0.682693	0.187387	2.79796	0.0481041	0.820227	0.291355	1.16978	0.658225	2.05124	5.12027e-05	1.40025	0.153347	0.682639	0.00490377	2.62552	0.00702828
ASP	9	Aspartate aminotransferase	AK108576	Os06g0345200|mRNA|AK108576|CDS+3'UTR	Salad database			1.06579	0.91777
ASP	9	Aspartate aminotransferase	AK107186	Os06g0345200|mRNA|AK107186|CDS+3'UTR	Salad database
ASP	9	Aspartate aminotransferase	AY157306	Os02g0797500|mRNA|AY157306|CDS+3'UTR	KEGG	0.834124	0.30959	1.19846	0.313919	0.825445	0.321589	0.951044	0.725702	1.072	0.334761	1.10738	0.189093	1.03301	0.612258	1.38521	0.107429
ASP	9	Aspartate aminotransferase	AK105059	Os02g0797500|mRNA|AK105059|CDS+3'UTR	KEGG	0.843159	0.313717	1.2167	0.293356	0.805118	0.290442	0.935102	0.644739	1.14135	0.244955	1.10552	0.304078	0.968608	0.618308	1.34178	0.139933
ASP	9	Aspartate aminotransferase	AK072426	Os02g0797500|mRNA|AK072426|CDS+3'UTR	KEGG	0.833341	0.281457	1.22263	0.277314	0.808427	0.296248	0.937674	0.65728	1.07401	0.37587	1.10363	0.192638	1.02757	0.668939	1.36745	0.118669
ASP	9	Aspartate aminotransferase	AK099074	Os02g0709200|mRNA|AK099074|CDS+3'UTR	KEGG pathway	1.0308	0.829268	0.836079	0.47206	1.02801	0.847488	0.988752	0.941887	0.999843	0.998594	0.887942	0.305087	0.888082	0.131381	0.852195	0.0686517
ASP	9	Aspartate aminotransferase	AK058999	Os02g0709200|mRNA|AK058999|CDS+3'UTR	KEGG pathway	1.03871	0.783257	0.832417	0.463177	1.02115	0.886768	1.01168	0.939777	0.940303	0.453832	0.887203	0.294212	0.94353	0.387173	0.834155	0.0513186
ASP	9	Aspartate aminotransferase	AK060537	Os02g0302700|mRNA|AK060537|CDS+3'UTR	Salad database	1.19847	0.131182	0.309495	0.122709	1.5865	0.0668541	1.16556	0.287297	0.595027	0.00334254	0.588457	0.00711307	0.988958	0.883537	0.412325	0.028965
ASP	9	Aspartate aminotransferase	CI220718	Os02g0302400|COMBINER_EST|CI220718|6	KEGG pathway	1.05678	0.664334	0.83867	0.538651	0.84817	0.460511	0.872843	0.663963	0.973564	0.799523	1.59087	0.132945	1.63407	0.241836	0.913172	0.212914
ASP	9	Aspartate aminotransferase	D67042	Os02g0236000|mRNA|D67042|CDS+3'UTR	KEGG	0.842843	0.268708	0.704422	0.219206	0.930322	0.608673	0.980913	0.897316	0.831258	0.0862259	0.763102	0.0182788	0.918009	0.424506	0.739959	0.0143548
ASP	9	Aspartate aminotransferase	AK070560	Os02g0236000|mRNA|AK070560|CDS+3'UTR	KEGG	0.836728	0.261613	0.691665	0.205996	0.90979	0.508623	0.975421	0.870759	0.864626	0.163931	0.770737	0.0202277	0.89141	0.325891	0.739674	0.0096906
ASP	9	Aspartate aminotransferase	D14673	Os01g0760600|mRNA|D14673|CDS+3'UTR	KEGG	0.681885	0.069347	0.7751	0.316103	1.0691	0.573286	1.07969	0.594736	1.03093	0.858402	0.842158	0.0584624	0.816894	0.415792	0.978687	0.733229
ASP	9	Aspartate aminotransferase	AK104829	Os01g0760600|mRNA|AK104829|CDS+3'UTR	KEGG	0.688834	0.0726379	0.772908	0.312393	1.06169	0.618946	1.06088	0.678833	0.945161	0.67855	0.845537	0.0618285	0.894595	0.479288	1.00155	0.980182
ASP	9	Aspartate aminotransferase	AK103586	Os01g0760600|mRNA|AK103586|CDS+3'UTR	KEGG	0.69027	0.0732946	0.808499	0.377092	1.0816	0.521431	1.07389	0.619469	1.05213	0.761846	0.851357	0.0681786	0.809174	0.385834	0.965931	0.589698
ASP	9	Aspartate aminotransferase	AK103133	Os01g0760600|mRNA|AK103133|CDS+3'UTR	KEGG	0.707551	0.0827001	0.820251	0.400408	1.09416	0.465178	1.08397	0.560658	0.866514	0.250023	0.807507	0.0339844	0.931902	0.491154	0.912187	0.208783
ASP	9	Aspartate aminotransferase	AK099338	Os01g0760600|mRNA|AK099338|CDS+3'UTR	KEGG	0.698477	0.0800492	0.822655	0.408581	1.13325	0.334384	1.10466	0.478826	0.906685	0.471195	0.852272	0.0692454	0.939987	0.656059	1.01356	0.830159
ASP	9	Aspartate aminotransferase	AK067557	Os01g0760600|mRNA|AK067557|CDS+3'UTR	KEGG	0.702588	0.080927	0.802592	0.3673	1.08856	0.496769	1.07375	0.621116	0.92148	0.494095	0.848309	0.0647626	0.920594	0.44097	0.972333	0.667994
ASP	9	Aspartate aminotransferase	AB110193	Os01g0760600|mRNA|AB110193|CDS+3'UTR	KEGG	0.719627	0.0977298	0.835692	0.437182	1.1516	0.256935	1.16191	0.274717	0.850133	0.298417	0.783817	0.0205341	0.921993	0.497043	0.950075	0.439364
OASB1	10	Anthranilate synthase beta subunit (EC 4.1.3.27) (At1g25220).	AK107879	Os04g0463500|mRNA|AK107879|CDS+3'UTR	Kanno et al. 2004	1.12598	0.516853	13.3207	0.00140542	1.02008	0.887972	1.44824	0.126351	3.93967	2.78616e-05	3.77222	0.00750906	0.957496	0.505542	7.86388	0.00445552
OASB1	10	Anthranilate synthase beta subunit (EC 4.1.3.27) (At1g25220).	AB116721	Os04g0463500|mRNA|AB116721|CDS	Kanno et al. 2004	1.30625	0.149923	12.2998	0.00225071	1.0577	0.69048	1.46303	0.127348	4.52447	2.45542e-06	4.11818	0.00646256	0.910201	0.200864	8.92872	0.00443326
OASA1	10	Anthranilate synthase alpha 1 subunit.	AK072053	Os03g0826500|mRNA|AK072053|CDS+3'UTR	Tozawa et al. 2001	1.18939	0.191144	0.627891	0.213246	1.20244	0.158357	1.13156	0.346717	0.774561	0.0539521	0.721105	0.010828	0.930985	0.503154	0.59541	0.0114314
OASA1	10	Anthranilate synthase alpha 1 subunit.	AB022602	Os03g0826500|mRNA|AB022602|CDS+3'UTR	Tozawa et al. 2001	1.19919	0.151721	0.642638	0.221696	1.20922	0.155506	1.1577	0.263877	0.779155	0.0723538	0.726804	0.01159	0.932811	0.516555	0.605471	0.00650619
OASB2	10	Anthranilate synthase beta subunit (EC 4.1.3.27) (At1g25220).	AK105178	Os03g0718000|mRNA|AK105178|CDS+3'UTR	Kanno et al. 2004	0.804925	0.310908	1.47406	0.036394	0.906563	0.50201	0.992639	0.968774	1.48623	0.00537717	1.29173	0.297151	0.869136	0.194146	1.28636	0.0221355
OASB2	10	Anthranilate synthase beta subunit (EC 4.1.3.27) (At1g25220).	AB116722	Os03g0718000|mRNA|AB116722|CDS+3'UTR	Kanno et al. 2004	0.939141	0.73477	1.72041	0.00806836	0.969705	0.82034	1.03481	0.838853	1.37844	0.00731345	1.21466	0.407237	0.88118	0.486139	1.25049	0.0303233
OASA2	10	Anthranilate synthase alpha 2 subunit.	AK105648	Os03g0264400|mRNA|AK105648|CDS+3'UTR	Tozawa et al. 2001	0.711177	0.0819603	7.49444	0.0012182	0.783649	0.202768	0.784103	0.215995	3.42761	2.48996e-05	2.94991	0.0209935	0.860632	0.258526	6.38399	0.0141637
OASA2	10	Anthranilate synthase alpha 2 subunit.	AK073501	Os03g0264400|mRNA|AK073501|CDS+3'UTR	Tozawa et al. 2001	0.784919	0.144613	14.0685	0.000451973	0.826126	0.275356	0.893026	0.491143	4.84046	3.05897e-07	4.61588	0.0177805	0.953604	0.735713	8.96206	0.00512758
OASA2	10	Anthranilate synthase alpha 2 subunit.	AK069180	Os03g0264400|mRNA|AK069180|CDS+3'UTR	Tozawa et al. 2001
OASA2	10	Anthranilate synthase alpha 2 subunit.	AB022603	Os03g0264400|mRNA|AB022603|CDS+3'UTR	Tozawa et al. 2001	0.816543	0.188409	11.9019	0.000726402	0.851833	0.343282	0.893773	0.490618	3.99629	9.18373e-07	3.77497	0.0194906	0.944617	0.631439	7.47862	0.00913066
PRT	11	Phosphoribosylanthranilate transferase	AY224452	Os03g0126000|mRNA|AY224452|CDS	Rose et al. 1997; Salad database	0.795823	0.269357	0.90157	0.667051	1.04754	0.739556	1.21038	0.187834	1.80681	0.000782705	1.57038	0.254664	0.869145	0.457115	1.05668	0.409061
PRT	11	Phosphoribosylanthranilate transferase	AK121680	Os03g0126000|mRNA|AK121680|CDS+3'UTR	Rose et al. 1997; Salad database	0.786386	0.270672	0.934321	0.760491	1.01825	0.899029	1.15775	0.279092	1.6738	0.00294907	1.53593	0.22118	0.917628	0.711712	0.938942	0.439591
IGPS	12	Indole-3-glycerol phosphate synthase	AK071383	Os09g0255400|mRNA|AK071383|CDS+3'UTR	Dubouzet et al. 2007; KEGG	0.413325	0.0598759	8.80887	0.00494692	0.264585	0.0834625	0.595551	0.348063	9.82386	0.000348034	6.69309	0.0223125	0.681309	0.00357684	20.2429	0.00236365
IGPS	12	Indole-3-glycerol phosphate synthase	AK059358	Os09g0255400|mRNA|AK059358|CDS+3'UTR	Dubouzet et al. 2007; KEGG			5.31359	0.00185641	0.574769	0.530567	0.421187	0.567135
IGPS	12	Indole-3-glycerol phosphate synthase	CI414107	Os08g0320400|COMBINER_EST|CI414107|0	KEGG	0.861482	0.502773	2.08373	0.0183696	0.813395	0.305891	0.999052	0.995041	1.24206	0.0328027	1.34624	0.130571	1.08388	0.617461	2.84439	0.0560535
IGPS	12	Indole-3-glycerol phosphate synthase	AK101835	Os04g0467700|mRNA|AK101835|CDS+3'UTR	KEGG	1.23394	0.122047	0.727171	0.301354	1.09813	0.42811	1.17968	0.209354	0.660577	0.0206344	0.658299	0.131865	0.996551	0.977378	0.627008	0.0039262
PRAI	13	Phosphoribosylanthranilate isomerase	CI459614	Os02g0266000|COMBINER_EST|CI459614|0	KEGG	0.538453	0.0672474	3.78696	0.000727438	0.683529	0.101079	0.822549	0.299046	3.67625	4.9695e-05	3.16468	0.0379007	0.860845	0.131485	6.82599	2.7175e-05
TSB	14	Tryptophan synthase	AK072535	Os08g0135900|mRNA|AK072535|CDS+3'UTR	KEGG	0.502558	0.0747184	4.76219	0.0154711	0.652527	0.183804	1.06308	0.780076	2.12946	0.0127384	2.12508	0.047641	0.997946	0.979017	3.0335	0.00504109
TSB	14	Tryptophan synthase	AK069187	Os08g0135900|mRNA|AK069187|CDS+3'UTR	KEGG	0.507632	0.0634465	5.20641	0.0178622	0.570029	0.0955154	0.932945	0.681566	6.35178	0.000566058	5.56591	0.00747588	0.876277	0.416127	8.07127	0.0332847
TSB	14	Tryptophan synthase	AK060205	Os08g0135900|mRNA|AK060205|CDS+3'UTR	KEGG	0.525292	0.0847675	4.88713	0.0167422	0.626309	0.155704	1.05059	0.827545	2.49797	1.90518e-05	2.51519	0.00019642	1.00689	0.924298	3.00167	0.0090389
TSA	14	Tryptophan synthase	AK104002	Os07g0182100|mRNA|AK104002|CDS+3'UTR	Dubouzet et al. 2007; KEGG	0.745778	0.156064	4.50538	0.00394859	0.801101	0.292985	1.12132	0.587436	2.11277	6.91973e-05	1.99313	0.00837827	0.943373	0.386011	2.51616	0.0263812
TSA	14	Tryptophan synthase	AK066734	Os07g0182100|mRNA|AK066734|CDS+3'UTR	Dubouzet et al. 2007; KEGG	0.740018	0.139098	4.40553	0.00430031	0.787196	0.270036	1.12066	0.587639	2.0179	0.000142856	1.9046	0.0261474	0.943853	0.389623	2.36182	0.0209202
TSA	14	Tryptophan synthase	AK072595	Os03g0797400|mRNA|AK072595|CDS+3'UTR	KEGG	5.39471	0.0230786	3.6457	0.158899	1.00234	0.997373	1.56296	0.244592
TSA	14	Tryptophan synthase	AK073440	Os03g0797000|mRNA|AK073440|CDS+3'UTR	KEGG	0.799147	0.183889	1.0437	0.854743	0.676447	0.126329	0.937039	0.709369	1.166	0.203553	0.983649	0.907181	0.84361	0.0622496	1.14867	0.143935
PAL	15	Phenylalanine ammonia-lyase.	CI442578	Os12g0520200|COMBINER_EST|CI442578|0	Salad database	0.978613	0.952364	1.29183	0.287814	1.04804	0.92527	0.773576	0.327084	0.328222	0.0165538	1.37286	0.754766	4.18272	0.191824	1.66524	0.0549126
PAL	15	Phenylalanine ammonia-lyase.	Os11g0708900	Os11g0708900|COMBINER_EST|Os11g0708900|8	Salad database					0.978148	0.922913			0.510478	0.4464
PAL	15	Phenylalanine ammonia-lyase.	CI551987	Os05g0427400|COMBINER_EST|CI551987|0	Salad database	0.256431	0.0579282	84.6776	0.0248512	0.918277	0.650792	2.28937	0.0997688	514.078	0.00363281	603.404	0.00526862	0.732995	0.540388	975.428	0.00117209
PAL	15	Phenylalanine ammonia-lyase.	AK067801	Os04g0518400|mRNA|AK067801|CDS+3'UTR	Salad database	0.170822	0.127574	8.17303	0.241058	0.304268	0.103979	0.711058	0.620872	30.9173	0.000913689	15.8275	0.105136	0.56758	0.516112	25.6876	0.017837
PAL	15	Phenylalanine ammonia-lyase.	AY224546	Os04g0518100|mRNA|AY224546|CDS	Salad database	0.81554	0.543142	2.72845	0.14473	1.84154	0.15107	2.19592	0.259205	3.48187	0.00077436	2.26006	0.00221972	0.649094	0.0534602	2.88171	0.0562066
PAL	15	Phenylalanine ammonia-lyase.	AK100346	Os04g0518100|mRNA|AK100346|CDS+3'UTR	Salad database	1.25424	0.203836	7.57665	0.0590345	1.08624	0.672594	1.95053	0.134472	3.98776	0.00199826	2.75759	7.13846e-05	0.691513	0.260029	1.26069	0.468255
PAL	15	Phenylalanine ammonia-lyase.	D21290	Os02g0627100|mRNA|D21290|5'UTR+CDS	Salad database	0.876999	0.487167	8.39249	0.0686518	1.09662	0.711651	1.52771	0.518655	12.8567	0.000119774	11.1817	0.00837033	0.789685	0.0795259	36.3505	0.00410531
PAL	15	Phenylalanine ammonia-lyase.	AK068993	Os02g0627100|mRNA|AK068993|CDS+3'UTR	Salad database	0.394973	0.298445	23.0155	0.0711692	0.864019	0.730207	1.54327	0.567674	94.0974	0.000457965	50.2583	0.0163757	0.534109	0.142439	194.696	0.00319314
PAL	15	Phenylalanine ammonia-lyase.	CI198223	Os02g0626600|COMBINER_EST|CI198223|6	Salad database	1.3731	0.876161	111.78	0.058145	1.53943	0.485783	7.82943	0.221729	205.947	0.0119185	290.45	0.0903406	0.431389	0.113221	320.64	0.000262316
PAL	15	Phenylalanine ammonia-lyase.	AK120127	Os02g0626400|mRNA|AK120127|CDS+3'UTR	Salad database	0.892196	0.504537	6.40762	0.0660769	1.52892	0.171372	2.46293	0.266188	2.61375	0.000174946	2.31049	0.0193308	0.883977	0.121696	2.73345	0.000409459
PAL	15	Phenylalanine ammonia-lyase.	AK065208	Os02g0626400|mRNA|AK065208|CDS+3'UTR	Salad database	0.901968	0.551141	6.79773	0.0546779	1.58187	0.143852	2.4771	0.259424	2.76983	1.71442e-05	2.34532	0.012297	0.846738	0.144404	2.87885	0.000352551
PAL	15	Phenylalanine ammonia-lyase.	AK061959	Os02g0626400|mRNA|AK061959|CDS+3'UTR	Salad database	1.11187	0.398745	6.33046	0.0628079	1.50709	0.118375	2.06593	0.180251	4.24063	0.00157924	3.61314	0.0453541	0.852029	0.0690036	4.74686	0.000523632
PAL	15	Phenylalanine ammonia-lyase.	AK102817	Os02g0626100|mRNA|AK102817|CDS+3'UTR	Lieberherr et al. 2005	0.536639	0.303947	2.00717	0.298137	1.92646	0.219963	2.60049	0.327774	1.8005	0.00224587	1.21539	0.0555421	0.67503	0.0198662	1.74124	0.00237684
PAL	15	Phenylalanine ammonia-lyase.	AK067923	Os02g0626100|mRNA|AK067923|CDS+3'UTR	Lieberherr et al. 2005	0.553425	0.307665	2.10513	0.270749	2.04654	0.158142	2.70488	0.314758	1.57915	0.0378467	1.09152	0.470457	0.69121	0.0586648	1.71912	0.00254455
PAL	15	Phenylalanine ammonia-lyase.	AK060724	Os02g0626100|mRNA|AK060724|UTR	Lieberherr et al. 2005	0.557636	0.334743	1.98111	0.31266	1.92505	0.221271	2.59577	0.331639	1.532	0.0261628	1.05136	0.471737	0.686271	0.0647965	1.59892	0.00386417
PAL	15	Phenylalanine ammonia-lyase.	AK058306	Os02g0626100|mRNA|AK058306|CDS+3'UTR	Lieberherr et al. 2005	0.533014	0.301041	1.95368	0.318258	1.92041	0.222672	2.60773	0.324994	1.81403	0.00316005	1.23043	0.0305167	0.678283	0.03303	1.74213	0.00237046
4CL	16	4-coumarate-CoA ligase	AK120964	Os08g0448000|mRNA|AK120964|CDS+3'UTR	salad database	1.07272	0.835406	10.6761	0.0502547	0.830372	0.571226	0.944239	0.822159	10.1465	1.15544e-05	7.91815	0.00268713	0.780383	0.0232553	10.9883	0.00456021
4CL	16	4-coumarate-CoA ligase	AK069932	Os08g0245200|mRNA|AK069932|CDS+3'UTR	salad database	0.202665	0.00644751	0.434679	0.0865165	1.50983	0.378134	1.47804	0.143785	0.662909	0.301904	0.348514	0.0562783	0.442052	0.193115	0.655692	0.255474
4CL	16	4-coumarate-CoA ligase	AK068985	Os06g0656500|mRNA|AK068985|CDS+3'UTR	KEGG	1.28178	0.26796	3.23563	0.0454375	1.35242	0.371315	1.34381	0.450903	2.51364	0.000255989	2.37794	0.000637931	0.946014	0.784763	2.15056	0.00113099
4CL	16	4-coumarate-CoA ligase	AK067261	Os06g0656500|mRNA|AK067261|CDS+3'UTR	KEGG	1.38921	0.0451353	1.14916	0.776826	1.11548	0.563727	0.95166	0.259861	0.88037	0.163553	0.963874	0.897729	1.09485	0.781363	1.03427	0.886014
4CL	16	4-coumarate-CoA ligase	AK119512	Os04g0683700|mRNA|AK119512|CDS+3'UTR	salad database	1.11984	0.583322	1.38327	0.474403	0.880442	0.387393	0.975942	0.868957	1.45594	0.0035704	1.12245	0.257443	0.770944	0.0202839	1.19686	0.0524611
4CL	16	4-coumarate-CoA ligase	Os04g0310700	Os04g0310700|COMBINER_EST|Os04g0310700|8	salad database	1.20352	no replicates	1.20777	0.0715535	1.04786	no replicates	1.01493	no replicates
4CL	16	4-coumarate-CoA ligase	AU058109	Os03g0152400|COMBINER_EST|AU058109|7	salad database	0.753299	0.00839715	1.1244	0.456274	0.874307	0.074248	0.94863	0.361461	1.10381	0.236871	1.02236	0.918122	0.926213	0.68033	1.37681	0.0334671
4CL	16	4-coumarate-CoA ligase	AK121384	Os03g0132000|mRNA|AK121384|CDS+3'UTR	salad database	0.723352	0.223162	16.6552	0.121687	1.0679	0.624345	3.16212	0.259267	53.5195	0.0131412	88.4581	0.039573	1.03473	0.863189	81.9245	0.00307452
4CL	16	4-coumarate-CoA ligase	AK105769	Os03g0132000|mRNA|AK105769|CDS+3'UTR	salad database	0.722326	0.20106	16.7854	0.120432	1.05801	0.724633	3.24471	0.262029	51.5747	0.0126175	87.4401	0.0362483	1.00859	0.94401	79.6005	0.00464947
4CL	16	4-coumarate-CoA ligase	L43362	Os02g0697400|mRNA|L43362|CDS+3'UTR	salad database			7.41275	0.0468006
4CL	16	4-coumarate-CoA ligase	AK105636	Os02g0697400|mRNA|AK105636|CDS+3'UTR	KEGG			1.91821	0.467921
4CL	16	4-coumarate-CoA ligase	AK060627	Os02g0697400|mRNA|AK060627|UTR	KEGG			2.72683	no replicates
C4H	17	Cinnamate 4-hydroxylase	AK104994	Os05g0320700|mRNA|AK104994|CDS+3'UTR	salad database	1.25407	0.0773271	3.27542	0.001006	1.40318	0.0769189	1.94511	0.0175675	2.80725	9.41224e-06	3.17844	0.0684827	1.13223	0.652057	1.46032	0.0236795
C4H	17	Cinnamate 4-hydroxylase	AK100598	Os05g0320700|mRNA|AK100598|CDS+3'UTR	salad database	1.37374	0.0290772	4.04845	0.00100214	1.47094	0.086692	1.95021	0.0183632	3.06906	4.93864e-06	3.23415	0.05128	1.05379	0.845212	1.42653	0.026725
C4H	17	Cinnamate 4-hydroxylase	AK072588	Os02g0467600|mRNA|AK072588|CDS+3'UTR	salad database	0.707479	0.148531	15.7453	0.00452922	0.718984	0.238073	1.89883	0.159956	19.1188	0.000217357	28.2288	0.0118284	1.4765	0.00665329	23.8218	1.47738e-06
C4H	17	Cinnamate 4-hydroxylase	CI046098	Os02g0467000|COMBINER_EST|CI046098|5	KEGG	0.741506	0.168769	3.12912	0.000587853	0.822098	0.305051	1.47986	0.271074	26.3173	0.000212318	30.8367	0.0117156	1.17173	0.164885	31.1493	2.93982e-05
C4H	17	Cinnamate 4-hydroxylase	Os01g0820000	Os01g0820000|COMBINER_EST|Os01g0820000|8	KEGG	1.7214	0.0590834	4.50035	0.00137857	1.56391	0.0750177	2.03306	0.0404559	3.04579	0.00414488	2.43574	0.0413241	0.656955	0.188657	1.26388	0.0790998
C3'H	18	p-coumaroyl shikimate/quinate 3 -hydroxylase	AK099695	Os05g0494000|mRNA|AK099695|CDS+3'UTR	Weng et al. 2008	1.13501	0.661381	2.43534	0.0357012	1.64193	0.0736382	1.61928	0.0747969	1.77303	0.000304535	1.32489	0.0164047	0.74725	0.0201463	1.70907	0.00764843
CCoAOMT	19	Caffeoyl-CoA O-methyltransferase	AK108479	Os09g0481400|mRNA|AK108479|CDS+3'UTR	Salad database	0.97566	0.841515	0.997317	0.988997	0.986553	0.913808	1.00848	0.950875	0.97664	0.79011	0.905594	0.376467	0.927255	0.281082	1.05599	0.413938
CCoAOMT	19	Caffeoyl-CoA O-methyltransferase	AK106735	Os08g0498600|mRNA|AK106735|CDS+3'UTR	Salad database	0.956329	0.818026	2.14904	0.174147	0.752605	0.15039	0.705275	0.141074	1.61373	0.000616983	1.74899	0.0208078	1.08382	0.644169	3.97397	0.0274665
CCoAOMT	19	Caffeoyl-CoA O-methyltransferase	AK065515	Os08g0498400|mRNA|AK065515|CDS+3'UTR	Salad database	1.76161	0.149085	1.56971	0.29859	1.60581	0.0854272	1.15913	0.466755	0.708342	0.0695917	1.49042	0.222426	2.1041	0.0542188	1.68267	0.00551012
CCoAOMT	19	Caffeoyl-CoA O-methyltransferase	AK061757	Os08g0498400|mRNA|AK061757|CDS+3'UTR	Salad database	1.85617	0.0589901	1.52522	0.229321	1.96535	0.00385519	1.65206	0.00783782	0.633417	0.00846904	1.50689	0.14987	2.37898	0.019842	1.32531	0.0111754
CCoAOMT	19	Caffeoyl-CoA O-methyltransferase	AK104801	Os08g0498100|mRNA|AK104801|CDS+3'UTR	Salad database	1.13603	0.696494	2.93465	0.0344966	1.75278	0.204454	2.62756	0.12478	4.20539	0.000979421	4.995	4.28063e-05	1.18776	0.624137	2.46473	0.0130834
CCoAOMT	19	Caffeoyl-CoA O-methyltransferase	AK104326	Os08g0498100|mRNA|AK104326|CDS+3'UTR	Salad database	1.17424	0.571299	2.80959	0.0226585	1.68081	0.181041	2.47672	0.1045	4.00561	0.00212426	4.83587	1.10171e-05	1.20727	0.55517	2.38378	0.00529706
CCoAOMT	19	Caffeoyl-CoA O-methyltransferase	AK071482	Os08g0498100|mRNA|AK071482|CDS+3'UTR	Salad database	1.13743	0.6932	2.93598	0.035026	1.72837	0.208731	2.66305	0.116295	4.03209	0.00178068	4.88089	1.21037e-05	1.21051	0.586294	2.45572	0.0125692
CCoAOMT	19	Caffeoyl-CoA O-methyltransferase	AB110168	Os08g0498100|mRNA|AB110168|CDS+3'UTR	Salad database	1.17412	0.580236	2.80139	0.0223169	1.70785	0.167327	2.47896	0.103168	4.09807	0.00120205	4.87231	4.75047e-06	1.18893	0.605037	2.40285	0.00338916
CCoAOMT	19	Caffeoyl-CoA O-methyltransferase	AK065744	Os06g0165800|mRNA|AK065744|CDS+3'UTR	KEGG	1.26909	0.282207	5.43804	0.00282938	1.02329	0.899432	1.17538	0.422543	1.96131	0.00017418	2.05447	0.139415	1.0475	0.872054	3.14477	0.000277627
CCR	20	Cinnamoyl-CoA reductase.	AK104860	Os09g0419200|mRNA|AK104860|CDS+3'UTR	salad database			4.54389	no replicates	1.16328	no replicates
CCR	20	Cinnamoyl-CoA reductase.	AK067949	Os09g0419200|mRNA|AK067949|CDS+3'UTR	salad database			7.1197	no replicates			1.12442	no replicates
CCR	20	Cinnamoyl-CoA reductase.	AB122055	Os09g0419200|mRNA|AB122055|CDS+3'UTR	salad database			3.14834	0.440241			1.48793	0.00730301
CCR	20	Cinnamoyl-CoA reductase.	AK100234	Os09g0127300|mRNA|AK100234|CDS+3'UTR	salad database	0.0230203	0.230038	98.22	0.000196115	0.0488128	0.120675	0.301242	0.192772	17.403	0.0222989
CCR	20	Cinnamoyl-CoA reductase.	AK105870	Os08g0441500|mRNA|AK105870|CDS+3'UTR	KEGG	0.339056	0.0102743	4.32343	0.163004	0.377403	0.0286461	0.518647	0.0813655	6.65722	6.16303e-05	4.85431	0.0844927	0.72918	0.530806	12.0434	0.00108702
CCR	20	Cinnamoyl-CoA reductase.	AK105802	Os08g0441500|mRNA|AK105802|CDS+3'UTR	KEGG	0.311259	0.00541285	4.65571	0.169272	0.360266	0.0316573	0.519513	0.0886333	7.01042	5.68612e-05	4.93343	0.0822424	0.703729	0.498249	12.2632	0.000520784
CCR	20	Cinnamoyl-CoA reductase.	AK102061	Os08g0441500|mRNA|AK102061|CDS+3'UTR	KEGG	0.476979	0.0167937	6.63507	0.0582173	0.479541	0.00779225	0.750453	0.202197	9.3924	2.21325e-07	7.67013	0.0597416	0.816631	0.650933	15.4423	0.00299054
CCR	20	Cinnamoyl-CoA reductase.	AK072872	Os08g0441500|mRNA|AK072872|CDS+3'UTR	KEGG	0.333988	0.00752995	4.23944	0.163179	0.380365	0.029009	0.50513	0.0870914	6.45301	6.47643e-05	4.81769	0.0826091	0.746581	0.562424	11.7557	0.000976672
CCR	20	Cinnamoyl-CoA reductase.	AK106439	Os08g0277200|mRNA|AK106439|CDS+3'UTR	salad database	1.20606	0.783036	0.629313	0.638949	0.12401	0.232785	0.108153	0.195593	0.221009	0.00855092	0.247426	0.0322308	1.11953	0.276031	0.275094	0.000194981
CCR	20	Cinnamoyl-CoA reductase.	AK073641	Os06g0623600|mRNA|AK073641|CDS+3'UTR	salad database	1.02824	0.885164	0.945509	0.780691	0.765481	0.099759	0.828389	0.317324	0.71373	0.00914516	0.688503	0.20352	0.964655	0.887881	0.900529	0.71479
CCR	20	Cinnamoyl-CoA reductase.	AK102436	Os06g0623300|mRNA|AK102436|CDS+3'UTR	salad database	1.29403	0.142162	0.769686	0.45129	1.12165	0.500894	1.17703	0.407773	0.786821	0.0265144	0.80823	0.0343526	1.02721	0.672881	0.642147	0.00456779
CCR	20	Cinnamoyl-CoA reductase.	AK058641	Os03g0818200|mRNA|AK058641|CDS+3'UTR	salad database	1.03893	0.761745	0.788729	0.364017	1.17231	0.306091	0.998843	0.994983	0.761116	0.0248184	0.699572	0.00844136	0.919139	0.42494	0.749936	0.0148458
CCR	20	Cinnamoyl-CoA reductase.	AK119257	Os02g0811800|mRNA|AK119257|CDS+3'UTR	salad database	1.08205	0.808558	1.27464	0.359954	0.996957	0.99406	0.891868	0.769905	0.922593	0.505432	0.968143	0.613278	1.04937	0.719569	1.14068	0.471465
CCR	20	Cinnamoyl-CoA reductase.	AK063935	Os02g0811800|mRNA|AK063935|CDS+3'UTR	salad database	1.74461	0.130673	2.71503	0.0336509	1.41912	0.437741	1.12485	0.773245	0.782139	0.137617	0.911393	0.446226	1.16526	0.57673	1.19463	0.504097
CCR	20	Cinnamoyl-CoA reductase.	Os02g0811400	Os02g0811400|COMBINER_EST|Os02g0811400|8	salad database			1.04059	0.947749
CCR	20	Cinnamoyl-CoA reductase.	AK064401	Os02g0808800|mRNA|AK064401|CDS+3'UTR	salad database	1.54012	0.444071	8.91397	0.0774339	1.58781	0.425646	1.65623	0.392544	1.35394	0.0285987	2.53873	0.00612868	1.87507	0.109432	2.42844	0.182876
CCR	20	Cinnamoyl-CoA reductase.	AK070746	Os02g0180700|mRNA|AK070746|CDS+3'UTR	salad database	1.15123	0.469641	2.47695	0.0305301	0.952997	0.498043	0.843982	0.014202	1.4948	0.00562245	1.73914	0.000740746	1.16345	0.354436	3.0424	0.00848857
CCR	20	Cinnamoyl-CoA reductase.	AK062411	Os01g0978400|mRNA|AK062411|CDS+3'UTR	salad database	1.29581	0.0735552	0.505278	0.169374	1.16754	0.40603	0.951249	0.783118	0.641004	0.0572889	0.801638	0.133781	1.2506	0.464302	0.366945	0.0913675
CCR	20	Cinnamoyl-CoA reductase.	AK068824	Os01g0528800|mRNA|AK068824|CDS+3'UTR	salad database	0.753293	0.210597	0.632041	0.214894	0.782381	0.257365	0.930232	0.640788	0.951476	0.633531	0.851734	0.0625555	0.895171	0.499732	0.903025	0.174657
CCR	20	Cinnamoyl-CoA reductase.	AK059305	Os01g0528800|mRNA|AK059305|CDS+3'UTR	salad database	0.662107	0.142585	0.594901	0.218166	0.784905	0.254058	0.962596	0.789874	0.934405	0.443153	0.895667	0.151641	0.958543	0.639467	0.936752	0.384772
CCR	20	Cinnamoyl-CoA reductase.	AK107149	Os01g0283700|mRNA|AK107149|CDS+3'UTR	salad database			1.05791	no replicates
CCR	20	Cinnamoyl-CoA reductase.	Os01g0283600	Os01g0283600|COMBINER_EST|Os01g0283600|8	salad database	1.10848	no replicates			1.20943	no replicates			0.392879	0.239009	0.507292	0.303475	0.630431	0.084016	0.782767	0.0889293
OsF5H	21	ferulate-5-hydroxylase (CYP84A1)	AK067847	Os10g0512400|mRNA|AK067847|CDS+3'UTR	Weng et al. 2008	0.197383	0.0658172	11.9129	0.128788	1.03971	0.914928	1.28811	0.495783	51.8643	0.0160832	20.7315	no replicates	0.399726	no replicates	495.346	no replicates
F5H like	21	ferulate-5-hydroxylase (CYP84A1)	Os03g0112900	Os03g0112900|COMBINER_EST|Os03g0112900|8	KEGG	1.1357	0.4488	2.2498	0.14168	1.11353	0.490338	1.14134	0.580328	1.28298	0.0164522	1.11001	0.174978	0.865181	0.120249	1.19373	0.057696
OsCAD1 like	22	Cinnamyl alcohol dehydrogenase.	Os11g0622800	Os11g0622800|COMBINER_EST|Os11g0622800|8	Zhang et al. 2006, Tobias and Chow 2005	0.918439	0.43024	1.42929	0.126911	0.904483	0.0530526	1.02007	0.896833	1.12433	0.262164	1.07662	0.581133	0.957565	0.806352	1.22557	0.031532
OsCAD3	22	Cinnamyl alcohol dehydrogenase.	AK104047	Os10g0430200|mRNA|AK104047|CDS+3'UTR	Zhang et al. 2006, Tobias and Chow 2005	4.42741	0.0124423	1.5895	0.0583125	7.51516	0.0461814	5.45868	0.110418	0.591744	0.100522	1.04534	0.96633	1.76655	0.611302	1.02216	0.73621
OsCAD3	22	Cinnamyl alcohol dehydrogenase.	AK099176	Os10g0430200|mRNA|AK099176|CDS+3'UTR	Zhang et al. 2006, Tobias and Chow 2005	4.34881	0.0103799	1.57988	0.0741898	8.1854	0.0522878	5.92825	0.100936	0.59704	0.137101	1.07699	0.941217	1.80387	0.592122	1.01768	0.789286
OsCAD3	22	Cinnamyl alcohol dehydrogenase.	AK069040	Os10g0430200|mRNA|AK069040|CDS+3'UTR	Zhang et al. 2006, Tobias and Chow 2005	4.30311	0.0117208	1.58383	0.0810202	7.94341	0.0464335	6.05279	0.0927322	0.59745	0.129291	1.07065	0.947886	1.79203	0.61226	1.02572	0.701075
OsCAD1	22	Cinnamyl alcohol dehydrogenase.	AK068221	Os10g0194200|mRNA|AK068221|CDS+3'UTR	Zhang et al. 2006, Tobias and Chow 2005	0.79762	0.144187	1.25456	0.216642	0.726311	0.00584035	0.809182	0.298708	1.25778	0.0200603	1.1184	0.343286	0.889187	0.218365	1.2901	0.049297
OsCAD8D	22	Cinnamyl alcohol dehydrogenase.	CI193640	Os09g0400400|COMBINER_EST|CI193640|6	Zhang et al. 2006, Tobias and Chow 2005	0.237991	0.168148	0.172269	0.0165813	0.493877	0.526824	0.663515	0.335869
OsCAD8C	22	Cinnamyl alcohol dehydrogenase.	AK067085	Os09g0400300|mRNA|AK067085|CDS+3'UTR	Zhang et al. 2006, Tobias and Chow 2005
OsCAD8B	22	Cinnamyl alcohol dehydrogenase.	CI419944	Os09g0400000|COMBINER_EST|CI419944|0	Zhang et al. 2006, Tobias and Chow 2005	0.880801	0.7832	0.955328	0.933331	1.35341	0.0924914	1.31878	0.33505	1.01821	0.956485	1.08843	0.650468	0.99211	0.952219	1.14843	0.172765
OsCAD8A	22	Cinnamyl alcohol dehydrogenase.	AK059858	Os09g0399800|mRNA|AK059858|CDS+3'UTR	Zhang et al. 2006, Tobias and Chow 2005	0.206413	0.0886616	0.103508	0.000651986	2.81983	0.382106	1.33018	0.753167	0.811361	0.608406	0.861658	0.485423	0.980128	0.948313	0.781434	0.326996
OsCAD6	22	Cinnamyl alcohol dehydrogenase.	AK099270	Os04g0229100|mRNA|AK099270|CDS+3'UTR	Tobias and Chow 2005	1.09293	0.88052	0.266363	0.0244419	0.728847	0.260184	0.644153	0.243496	0.355559	0.0129572	0.715531	0.226515	2.01242	0.213986	0.412048	0.0829737
OsCAD6	22	Cinnamyl alcohol dehydrogenase.	AK071484	Os04g0229100|mRNA|AK071484|CDS+3'UTR	Tobias and Chow 2005	1.1414	0.825385	0.253069	0.00618803	0.677247	0.136099	0.657703	0.242537	0.368481	0.0149544	0.733369	0.252602	1.99025	0.229253	0.488392	0.1166
OsCAD2 (GH2)	22	Cinnamyl alcohol dehydrogenase.	AK105011	Os02g0187800|mRNA|AK105011|CDS+3'UTR	Zhang et al. 2006, Tobias and Chow 2005	0.927496	0.469283	0.873377	0.514367	1.09829	0.72472	1.25366	0.44545	1.30052	0.0118131	1.22332	0.173859	0.94064	0.36593	1.13574	0.395997
OsCAD2 (GH2)	22	Cinnamyl alcohol dehydrogenase.	AK071794	Os02g0187800|mRNA|AK071794|CDS+3'UTR	Zhang et al. 2006, Tobias and Chow 2005	0.942883	0.557183	0.871663	0.424762	1.10157	0.711923	1.23393	0.457841	1.26969	0.0161159	1.21385	0.180795	0.956017	0.59796	1.19163	0.241395
OsCAD2 (GH2)	22	Cinnamyl alcohol dehydrogenase.	AK059804	Os02g0187800|mRNA|AK059804|CDS+3'UTR	Zhang et al. 2006, Tobias and Chow 2005	0.894182	0.335573	0.86847	0.480432	1.03298	0.909193	1.21742	0.54342	1.28358	0.0138392	1.21906	0.160206	0.949732	0.436491	1.17334	0.344149
OsCAD2 (GH2)	22	Cinnamyl alcohol dehydrogenase.	AB122054	Os02g0187800|mRNA|AB122054|CDS+3'UTR	Zhang et al. 2006, Tobias and Chow 2005	0.89887	0.371891	0.876586	0.519587	1.11726	0.639756	1.24999	0.473721	1.27333	0.0151516	1.2258	0.11924	0.962671	0.556078	1.17328	0.343335
POX	23	secretory peroxidase (classIII)	AK069456	Os12g0112000|mRNA|AK069456|CDS+3'UTR	Sasaki et al. 2004	0.899739	0.648229	2.24567	0.204977	1.85991	0.0810671	1.06994	0.874493	1.6862	0.00044322	2.28462	8.9602e-05	1.35489	0.0132925	3.11888	0.049099
POX	23	peroxidase	CI529944	Os11g0112400|COMBINER_EST|CI529944|0	KEGG	1.35151	0.132465	3.2019	0.0634067	1.18187	0.641096	0.665593	0.356045	1.11332	0.496287	1.45594	0.0530634	1.30775	0.0167615	3.12059	0.0434003
POX	23	secretory peroxidase (classIII)	AK104730	Os10g0109300|mRNA|AK104730|CDS+3'UTR	Sasaki et al. 2004	0.922272	0.934871
POX	23	secretory peroxidase (classIII)	AK104633	Os10g0109300|mRNA|AK104633|CDS+3'UTR	Sasaki et al. 2004			1.03494	0.955253
POX	23	peroxidase	AK069281	Os09g0471100|mRNA|AK069281|CDS+3'UTR	KEGG	0.642328	0.149226	1.99467	0.0302708	1.15723	0.479362	1.5002	0.0307279	4.02291	0.00127887	2.7033	0.00018974	0.671976	0.359876	1.30349	0.0192884
POX	23	peroxidase	AK106760	Os08g0302000|mRNA|AK106760|CDS+3'UTR	KEGG			1.06284	0.921516
POX	23	peroxidase	AK069503	Os08g0113000|mRNA|AK069503|CDS+3'UTR	KEGG			1.06428	0.919233
POX	23	secretory peroxidase (classIII)	AK073616	Os07g0677300|mRNA|AK073616|CDS+3'UTR	Sasaki et al. 2004			1.03471	0.955962
POX	23	peroxidase	AK108797	Os07g0499500|mRNA|AK108797|CDS+3'UTR	KEGG			1.04033	0.949801
POX	23	secretory peroxidase (classIII)	AK108824	Os07g0104500|mRNA|AK108824|CDS+3'UTR	Sasaki et al. 2004	0.239398	0.0818836	0.444744	0.244543	4.33957	0.0175183	3.51018	0.03463	1.19972	0.531749	0.635717	0.121659	0.517621	0.103073	0.782123	0.0610748
POX	23	secretory peroxidase (classIII)	AK104754	Os06g0695500|mRNA|AK104754|CDS+3'UTR	Sasaki et al. 2004	0.955678	0.732112	0.435215	0.110499	0.605422	0.20109	0.495739	0.150785	0.963222	0.671574	0.84619	0.476019	0.8785	0.474262	0.768712	0.535237
POX	23	secretory peroxidase (classIII)	AK064918	Os06g0695500|mRNA|AK064918|CDS+3'UTR	Sasaki et al. 2004	0.968399	0.80904	0.435189	0.107673	0.597297	0.187442	0.497002	0.152803	0.94954	0.551345	0.847363	0.457305	0.892393	0.454196	0.782279	0.54128
POX	23	peroxidase	AK106002	Os06g0681600|mRNA|AK106002|CDS+3'UTR	KEGG	3.84095	0.022852	8.64885	0.0437988	7.79375	0.0314794	8.17535	0.0255224	1.31801	0.596329	3.28084	0.0587708	1.49087	0.716512	6.8291	0.10073
POX	23	peroxidase	AK071908	Os06g0681600|mRNA|AK071908|CDS+3'UTR	KEGG	1.32511	0.476126	0.730445	0.533619	1.72814	0.0874244	2.33476	0.0156036	0.302137	0.339877
POX	23	peroxidase	AK070917	Os06g0681600|mRNA|AK070917|CDS+3'UTR	KEGG	4.06652	0.0205764	9.39749	0.0376722	7.72956	0.0249447	7.58854	0.03056	1.26202	0.563325	3.46004	0.0560056	1.5495	0.676497	6.99272	0.0886192
POX	23	peroxidase	AK061308	Os06g0681600|mRNA|AK061308|CDS+3'UTR	KEGG	3.98698	0.0271487	8.05899	0.0393806	7.60154	0.0279474	7.43488	0.0251272	1.24321	0.633074	3.39496	0.0538451	1.43268	0.753298	6.71448	0.0976515
POX	23	peroxidase	AK060295	Os06g0274800|mRNA|AK060295|CDS+3'UTR	KEGG	0.371625	0.565219	12.355	0.00147425	1.17282	0.73326	2.00689	0.113819	0.898524	0.687396
POX	23	peroxidase	Os06g0237600	Os06g0237600|COMBINER_EST|Os06g0237600|8	salad database	0.591522	0.713321	0.994348	0.993084
POX	23	secretory peroxidase (classIII)	D14997	Os05g0499300|mRNA|D14997|CDS+3'UTR	Sasaki et al. 2004			0.980827	0.976658	1.91798	0.277381					0.184279	no replicates	0.596345	no replicates	0.165134	no replicates
POX	23	secretory peroxidase (classIII)	AK104950	Os05g0499300|mRNA|AK104950|CDS+3'UTR	Sasaki et al. 2004			1.06221	0.921351	1.71821	0.381578			0.216739	0.45513	0.156147	no replicates	0.465128	no replicates	0.553746	no replicates
POX	23	secretory peroxidase (classIII)	AK066855	Os05g0499300|mRNA|AK066855|CDS+3'UTR	Sasaki et al. 2004					1.35958	0.314551			0.185873	0.434921	0.157166	0.0878243	0.630049	0.570265	0.158595	0.088667
POX	23	secretory peroxidase (classIII)	C20488	Os05g0134800|COMBINER_EST|C20488|6	Sasaki et al. 2004	1.80658	0.476592	0.481831	0.260232			0.19892	0.378584	0.473775	0.264409	0.180799	0.0454884	0.92303	0.755438	0.161214	0.0533261
POX	23	secretory peroxidase (classIII)	AK104833	Os04g0688100|mRNA|AK104833|CDS+3'UTR	Sasaki et al. 2004	0.725462	0.521255	1.31312	0.483925	3.24039	0.0638468	2.53146	0.0817708	2.36579	2.94289e-05	1.18472	0.378798	0.500771	0.00113095	5.85679	7.59861e-05
POX	23	secretory peroxidase (classIII)	AK102307	Os04g0688100|mRNA|AK102307|CDS+3'UTR	Sasaki et al. 2004	0.675534	0.432782	1.2054	0.617076	2.91659	0.0728697	2.19939	0.104587	2.33334	1.87086e-05	1.19983	0.329806	0.514212	0.00100325	6.31958	4.17993e-05
POX	23	secretory peroxidase (classIII)	AK060789	Os04g0688100|mRNA|AK060789|CDS+3'UTR	Sasaki et al. 2004	0.709467	0.481594	1.19025	0.652751	3.02836	0.0663729	2.28634	0.0948225	2.29367	2.18244e-05	1.15796	0.467889	0.504852	0.000236475	6.01463	7.26655e-05
POX	23	secretory peroxidase (classIII)	AF019743	Os04g0688100|mRNA|AF019743|CDS+3'UTR	Sasaki et al. 2004	0.692721	0.45904	1.26907	0.539046	3.08447	0.0695823	2.35121	0.103033	2.34973	5.43164e-05	1.1878	0.400888	0.505504	0.00395289	5.74788	6.93053e-06
POX	23	peroxidase	CI549068	Os04g0465100|COMBINER_EST|CI549068|0	salad database	1.29282	0.135731	0.383985	0.0683875	1.36346	0.0951871	1.44246	0.0900936	0.863841	0.110754	0.85343	0.206719	0.987948	0.912201	0.295509	0.0427382
POX	23	peroxidase	AK108989	Os04g0423800|mRNA|AK108989|CDS+3'UTR	KEGG	1.33911	0.648645
POX	23	peroxidase	AK071181	Os03g0762400|mRNA|AK071181|CDS+3'UTR	salad database	0.724911	0.305776	1.40704	0.157331	0.47873	0.0897091	0.648827	0.099312	1.58481	0.0040834	1.41535	0.0091362	0.893069	0.144333	1.27107	0.0251866
POX	23	secretory peroxidase (classIII)	AK120411	Os03g0368900|mRNA|AK120411|CDS+3'UTR	Sasaki et al. 2004	1.32708	0.389123			3.09387	0.0680222	3.26906	0.0421552
POX	23	secretory peroxidase (classIII)	AK099751	Os03g0368900|mRNA|AK099751|CDS+3'UTR	Sasaki et al. 2004			1.03386	0.956843	2.58589	0.0439318	2.88056	0.0650325
POX	23	secretory peroxidase (classIII)	CI375915	Os03g0368000|COMBINER_EST|CI375915|4	Sasaki et al. 2004	1.26349	0.414026	4.23638	0.0130539	1.50959	0.204827	1.52347	0.197873	0.754161	0.0614695	2.17357	0.0981758	2.8821	0.0133052	1.61383	0.293585
POX	23	secretory peroxidase (classIII)	AK065305	Os03g0339400|mRNA|AK065305|CDS+3'UTR	Sasaki et al. 2004			1.05544	0.930802					1.60656	0.0877268
POX	23	secretory peroxidase (classIII)	AK106109	Os03g0339300|mRNA|AK106109|CDS+3'UTR	Sasaki et al. 2004			1.03816	0.952642
POX	23	secretory peroxidase (classIII)	AK104573	Os03g0339300|mRNA|AK104573|CDS+3'UTR	Sasaki et al. 2004			1.06438	0.919564
POX	23	secretory peroxidase (classIII)	AK104508	Os03g0339300|mRNA|AK104508|CDS+3'UTR	Sasaki et al. 2004	1.07746	0.833467	1.01918	0.976329
POX	23	secretory peroxidase (classIII)	AK104494	Os03g0339300|mRNA|AK104494|CDS+3'UTR	Sasaki et al. 2004			0.99851	0.998174
POX	23	secretory peroxidase (classIII)	AK104395	Os03g0339300|mRNA|AK104395|CDS+3'UTR	Sasaki et al. 2004			1.48232	0.434974
POX	23	secretory peroxidase (classIII)	AK104156	Os03g0339300|mRNA|AK104156|CDS+3'UTR	Sasaki et al. 2004			1.28784	0.632844
POX	23	secretory peroxidase (classIII)	AK067107	Os03g0339300|mRNA|AK067107|CDS+3'UTR	Sasaki et al. 2004	1.04471	0.969912	1.02781	0.965588
POX	23	secretory peroxidase (classIII)	AK061545	Os03g0339300|mRNA|AK061545|CDS+3'UTR	Sasaki et al. 2004			1.13447	0.790077
POX	23	secretory peroxidase (classIII)	D14482	Os03g0235000|mRNA|D14482|CDS+3'UTR	Sasaki et al. 2004	1.41696	0.458613	2.30006	0.114777	0.923767	0.818369	0.910485	0.713321	2.44881	0.0578006	1.7089	0.506394	0.69785	0.462085	1.77285	0.00972521
POX	23	secretory peroxidase (classIII)	AK103019	Os03g0235000|mRNA|AK103019|CDS+3'UTR	Sasaki et al. 2004	1.56408	0.371142	2.38773	0.0879115	0.949701	0.86922	0.868059	0.622961	2.21385	0.0598531	1.57865	0.476629	0.713078	0.173823	1.68096	0.0031501
POX	23	peroxidase	AK104936	Os03g0234900|mRNA|AK104936|CDS+3'UTR	KEGG	1.28719	0.596415	8.5824	0.0295424	1.35186	0.261093	5.28826	0.0404298
POX	23	peroxidase	AK068353	Os03g0234900|mRNA|AK068353|CDS+3'UTR	KEGG	0.862793	0.818715	8.42703	0.0297809	1.18331	0.570233	5.21393	0.0434669			181.667	no replicates	0.358344	no replicates	13.5951	no replicates
POX	23	secretory peroxidase (classIII)	AK120047	Os03g0121300|mRNA|AK120047|CDS+3'UTR	Sasaki et al. 2004	1.3935	0.324869	0.364772	0.0774011	2.1408	0.0487163	1.62485	0.0100232	0.602799	0.0498223	0.341373	2.68508e-05	0.566313	0.125083	0.324554	0.0391375
POX	23	secretory peroxidase (classIII)	AK064633	Os03g0121300|mRNA|AK064633|CDS+3'UTR	Sasaki et al. 2004	1.35878	0.354841	0.356083	0.0840447	2.08943	0.0605149	1.64503	0.0137196	0.591655	0.0523931	0.350135	0.000132744	0.591789	0.174014	0.330056	0.038144
POX	23	secretory peroxidase (classIII)	CI037448	Os02g0826400|COMBINER_EST|CI037448|0	Sasaki et al. 2004	0.801665	0.229223	0.804814	0.461094	0.842248	0.323259	0.770617	0.203859	1.10346	0.189737	1.04925	0.46511	0.950869	0.446087	1.2154	0.0428621
POX	23	peroxidase	AK071385	Os02g0741200|mRNA|AK071385|CDS+3'UTR	KEGG	1.14283	0.84164			0.711207	0.746471
POX	23	secretory peroxidase (classIII)	AK104670	Os02g0236800|mRNA|AK104670|CDS+3'UTR	Sasaki et al. 2004	1.00391	0.985075	0.184655	0.0901752	0.811562	0.397958	0.530371	0.238156	0.265552	0.028275	0.351319	0.0201643	1.32297	0.339188	0.198793	0.0112563
POX	23	secretory peroxidase (classIII)	AK099886	Os02g0236800|mRNA|AK099886|CDS+3'UTR	Sasaki et al. 2004	0.920085	0.719208	0.189477	0.0917362	0.78113	0.304477	0.479011	0.196837	0.298799	0.0110175	0.3518	0.0146855	1.17738	0.0814488	0.235229	0.0276157
POX	23	secretory peroxidase (classIII)	AK068642	Os02g0236800|mRNA|AK068642|CDS+3'UTR	Sasaki et al. 2004	0.974177	0.9075	0.138509	0.0844399	0.781106	0.304657	0.514345	0.198778	0.222125	0.0142849	0.272236	0.00167889	1.2256	0.431255	0.196478	0.00614561
POX	23	peroxidase	AK105544	Os02g0161800|mRNA|AK105544|CDS+3'UTR	salad database	1.63027	0.300623	0.674532	0.335848	0.962157	0.926516	0.947069	0.907412	0.608229	0.414232	0.538938	0.0156015	0.859593	0.336798	1.57931	0.430198
POX	23	peroxidase	AK109480	Os01g0963000|mRNA|AK109480|CDS+3'UTR	salad database			11.0921	0.00602707
POX	23	peroxidase	AK104277	Os01g0963000|mRNA|AK104277|CDS+3'UTR	salad database	0.092231	0.250975	19.1479	0.000220724	0.143921	0.1366	2.68041	0.0641165
POX	23	peroxidase	AK102172	Os01g0963000|mRNA|AK102172|CDS+3'UTR	salad database			16.783	0.000241951
POX	23	peroxidase	AK061131	Os01g0963000|mRNA|AK061131|CDS+3'UTR	salad database	0.0827937	0.251867	17.9875	0.000168294	0.0857099	0.264746	2.1988	0.0691606
POX	23	peroxidase	Os01g0962900	Os01g0962900|COMBINER_EST|Os01g0962900|8	salad database			2.45631	0.202856
POX	23	peroxidase	AK119199	Os01g0962700|mRNA|AK119199|CDS+3'UTR	salad database	3.01592	0.0114353	0.781601	0.542007	0.405501	0.175824	0.322169	0.164672	0.341489	0.0118923	0.419872	0.421311	1.22953	0.793595	0.221325	0.00482216
POX	23	peroxidase	AK109340	Os01g0962700|mRNA|AK109340|CDS+3'UTR	salad database	1.82279	0.140844	0.720175	0.411623	0.317119	0.0585567	0.305563	0.0512539	0.311757	0.00878349	0.378343	0.366438	1.21358	0.797565	0.181302	0.00469417
POX	23	peroxidase	AK104420	Os01g0962700|mRNA|AK104420|CDS+3'UTR	salad database	2.79067	0.00958101	0.902776	0.812957	0.450374	0.220906	0.290534	0.144818	0.334805	0.013452	0.406201	0.419771	1.21325	0.816689	0.233693	0.00832128
POX	23	peroxidase	AK104065	Os01g0962700|mRNA|AK104065|CDS+3'UTR	salad database	2.64643	0.00992397	1.13004	0.778659	0.329808	0.174394	0.39447	0.198305	0.323559	0.0152251	0.392296	0.373271	1.21244	0.784607	0.217574	0.00102897
POX	23	peroxidase	AK073009	Os01g0962700|mRNA|AK073009|CDS+3'UTR	salad database	2.05156	0.115234	0.86298	0.702249	0.506187	0.219836	0.388947	0.182208	0.364374	0.0162746	0.439933	0.421411	1.20736	0.798903	0.267798	0.000112143
POX	23	peroxidase	AK105363	Os01g0543100|mRNA|AK105363|CDS+3'UTR	KEGG	0.679152	0.408996	16.4103	0.00263898	6.18787	0.0666411	3.47761	0.131328	0.745501	0.201837	3.26895	0.0679624	4.3849	0.0913773	3.02585	0.268069
POX	23	secretory peroxidase (classIII)	AK099241	Os01g0327400|mRNA|AK099241|CDS+3'UTR	Sasaki et al. 2004	0.448799	0.11198	1.06442	0.913576	2.74818	0.0195214	3.18891	0.0226431	0.897712	0.324454	0.883036	0.699109	0.983652	0.964973	1.7765	0.118322
POX	23	secretory peroxidase (classIII)	AK068063	Os01g0327400|mRNA|AK068063|CDS+3'UTR	Sasaki et al. 2004	0.450758	0.114972	1.06501	0.912112	2.61297	0.0194522	3.17275	0.0208229	0.912696	0.343098	0.815615	0.526174	0.893632	0.743564	1.65237	0.164484
POX	23	secretory peroxidase (classIII)	AK121616	Os01g0327000|mRNA|AK121616|CDS+3'UTR	Sasaki et al. 2004	1.24608	0.536365	3.41296	0.036794	2.76451	0.059025	2.58953	0.0826108	1.17818	0.0686733	0.546024	0.0352685	0.463449	0.0579685	1.31434	0.236389
POX	23	secretory peroxidase (classIII)	AK103467	Os01g0270300|mRNA|AK103467|CDS+3'UTR	Sasaki et al. 2004	3.06596	0.0579086	0.420164	0.0861279	4.47118	0.034127	3.07639	0.0208447	0.407368	0.00784626	0.358939	0.14942	0.881117	0.723642	0.108358	0.0323082
POX	23	secretory peroxidase (classIII)	AK101508	Os01g0270300|mRNA|AK101508|CDS+3'UTR	Sasaki et al. 2004	2.99957	0.060917	0.386916	0.0767284	4.41341	0.0364061	3.02372	0.0204105	0.406981	0.00820258	0.355081	0.136793	0.872476	0.669554	0.117458	0.0312507
POX	23	secretory peroxidase (classIII)	AK060365	Os01g0270300|mRNA|AK060365|CDS+3'UTR	Sasaki et al. 2004	3.02799	0.0594499	0.404608	0.0811897	4.17368	0.0396679	2.99253	0.0212424	0.419805	0.00874356	0.353803	0.145347	0.84278	0.633472	0.1117	0.0295702
POX	23	peroxidase	AK102117	Os01g0263300|mRNA|AK102117|CDS+3'UTR	salad database	1.15031	0.898089	5.25821	0.0173936	2.03713	0.0686367	6.8811	0.0100782	2.09434	0.0412237	1.41557	0.338929	0.604864	0.193547	1.27208	0.388029
POX	23	peroxidase	AK061583	Os01g0263300|mRNA|AK061583|CDS+3'UTR	salad database	1.18314	0.875658	5.41335	0.0215783	1.97821	0.244818	6.36031	0.00706028	1.45066	0.208298	1.6658	0.0871113	0.991316	0.965839	1.41692	0.0246504
POX	23	peroxidase	AU081576	Os01g0263000|COMBINER_EST|AU081576|6	KEGG			1.02399	0.970348
CHS	24	Chalcone synthase	X89859	Os11g0530600|mRNA|X89859|CDS+3'UTR	KEGG	0.315849	0.25095	21.9406	0.0473821	0.399973	0.185038	0.187561	0.302078
CHS	24	Chalcone synthase	D29697	Os11g0530600|mRNA|D29697|5'UTR+CDS	KEGG			2.91241	0.192352
CHS	24	Chalcone synthase	AK067810	Os11g0530600|mRNA|AK067810|CDS+3'UTR	KEGG	0.382601	0.287904	24.4631	0.0445333	0.156323	0.115648	0.199603	0.3183
CHS	24	Chalcone synthase	AB000801	Os11g0530600|mRNA|AB000801|CDS+3'UTR	KEGG	0.509779	0.306182	25.3251	0.0398812	0.245048	0.150494	0.0277226	0.246269
CHS	24	Chalcone synthase	Os11g0529900	Os11g0529900|COMBINER_EST|Os11g0529900|8	salad database	0.953801	0.751423	8.12503	0.00776068	0.870118	0.419747	0.915271	0.618608	1.06999	0.574558	0.923492	0.364945	0.863081	0.262617	13.2289	0.128457
CHS	24	Chalcone synthase	Os10g0167900	Os10g0167900|COMBINER_EST|Os10g0167900|8	salad database			1.03925	0.951178
CHS	24	Chalcone synthase	Os10g0158400	Os10g0158400|COMBINER_EST|Os10g0158400|8	salad database			0.997054	0.996393
CHS	24	Chalcone synthase	CI426731	Os07g0526400|COMBINER_EST|CI426731|1	salad database	0.228223	0.0587787	4.04701	0.0797059	0.894528	0.807602	0.698724	0.422098	0.950006	0.578319	2.09556	0.111528	2.20584	0.124497	8.18805	0.00157596
CHS	24	Chalcone synthase	Os07g0525900	Os07g0525900|COMBINER_EST|Os07g0525900|8	salad database			1.32964	0.597615					0.842767	0.669315	2.77109	0.0700226	3.2902	0.0233678	6.31988	0.0015897
CHS	24	Chalcone synthase	Os07g0525500	Os07g0525500|COMBINER_EST|Os07g0525500|8	salad database			1.06318	0.919802
CHS	24	Chalcone synthase	AK110924	Os07g0501100|mRNA|AK110924|CDS+3'UTR	salad database	0.0845921	0.0873792	47.5251	0.0126717	0.0716432	0.0447072	0.562788	0.304396
CHS	24	Chalcone synthase	AK109558	Os07g0271500|mRNA|AK109558|CDS+3'UTR	salad database	0.119581	0.274793	0.394588	0.419761	1.22697	0.505045	0.563173	0.453292	0.891454	0.903488
CHS	24	Chalcone synthase	Os07g0214900	Os07g0214900|COMBINER_EST|Os07g0214900|8	KEGG	0.781026	0.503539	2.87178	0.0673268	1.09989	0.788184	0.915566	0.673086	1.24617	0.377951	1.05766	0.525324	0.946895	0.769285	2.60965	0.172089
CHS	24	Chalcone synthase	Os05g0212900	Os05g0212900|COMBINER_EST|Os05g0212900|8	salad database	2.57536	0.0751899	3.94222	0.0519803	1.55352	0.353466	1.1377	0.78854	6.33853	0.00588316	3.48933	0.0102679	0.550495	0.430287	1.47969	0.170906
CHS	24	Chalcone synthase	AK120892	Os05g0123100|mRNA|AK120892|CDS+3'UTR	salad database	1.18313	0.43949	2.69445	0.0150447	1.32461	0.154239	1.3254	0.149256	1.36054	0.0119848	1.04011	0.599792	0.764481	0.0188286	1.21826	0.174871
CHS	24	Chalcone synthase	AK100989	Os04g0103900|mRNA|AK100989|CDS+3'UTR	KEGG	0.516723	0.617192	2.30185	0.394239	0.853895	0.909436	0.581724	0.689139
